# Supplementary material for: Simultaneous detection of novel genes and SNPs by adaptive p-value combination
Source: Front Genet. 2022 Nov 17;13:1009428. doi: 10.3389/fgene.2022.1009428 (PMC9713700; doi:10.3389/fgene.2022.1009428)
Supplement: Supplementary file 2 [file DataSheet1.ZIP]

Archive with 20 entries (20 files):
- file_description.md
- __MACOSX/._file_description.md
- literature_genes.xlsx
- __MACOSX/._literature_genes.xlsx
- literature_snps.xlsx
- __MACOSX/._literature_snps.xlsx
- novel_genes_in_top_GOs_pathways_study-specific.xlsx
- __MACOSX/._novel_genes_in_top_GOs_pathways_study-specific.xlsx
- novel_haploblocks_enhancers_literaturegene.xlsx
- __MACOSX/._novel_haploblocks_enhancers_literaturegene.xlsx
- novel_haploblocks.xlsx
- __MACOSX/._novel_haploblocks.xlsx
- top_genes.xlsx
- __MACOSX/._top_genes.xlsx
- top_GOs_pathways_study-specific.xlsx
- __MACOSX/._top_GOs_pathways_study-specific.xlsx
- top_haploblocks.xlsx
- __MACOSX/._top_haploblocks.xlsx
- top_pathways_BMDs.xlsx
- __MACOSX/._top_pathways_BMDs.xlsx
