# Supplementary material for: Simultaneous detection of novel genes and SNPs by adaptive p-value combination
Source: Front Genet. 2022 Nov 17;13:1009428. doi: 10.3389/fgene.2022.1009428 (PMC9713700; doi:10.3389/fgene.2022.1009428)
Supplement: Supplementary file 2 [file DataSheet1.ZIP › file_description.md]

# literature\_genes.xlsx

The file includes 2,179 unique genes that were reported in literature to be associated with osteoporosis, BMD related traits, and bone fracture. 

These genes were queried from 

1) GWAS Catalog, by using trait terms 'osteoporosis',  'radius bone mineral density',  'hip bone mineral density',  'pelvis bone mineral density',  'trunk bone mineral density', 'spine bone mineral density',  'volumetric bone mineral density', 'heel bone mineral density',  'femoral neck bone mineral density', 'abnormality of bone mineral density', and 'bone fracture'.

2) Open Target Genetics, by using trait terms 'osteoporosis' and 'bone mineral density'. [Search results include ''nearest genes" and ''L2G genes".]

3) Malacards,  by using trait terms 'osteoporosis'. 

4) Manual Google search for literature articles, by using using key word `bone mineral density'. 

16 genes for trait 'falling risk' from \citep{trajanoska2020genetic}.

# literature\_snps.xlsx

The file includes 4,802 unique SNPs that were reported in literature to be associated with osteoporosis,  BMD related traits, and bone fracture. 

These SNPs were queried from
1)  GWAS Catalog, by using trait terms 'osteoporosis', 'radius bone mineral density', 'hip bone mineral density', 'pelvis bone mineral density', 'trunk bone mineral density', 'spine bone mineral density', 'volumetric bone mineral density', 'heel bone mineral density', 'femoral neck bone mineral density', 'abnormality of bone mineral density', and 'bone fracture'.
2) Open Target Genetics, by using trait terms 'osteoporosis' and 'bone mineral density'. 


# novel\_genes\_in\_top\_GOs\_pathways\_study-specific.xlsx

The file contains all the novel genes in the significantly enriched GOs and pathways found by gene-set enrichment study based on top-hit genes from individual GEFOS studies.


# novel\_haploblocks\_enhancers\_literaturegene.xlsx

The file contains SNP annotation results from novel blocks that can be mapped to strong enhancers (column Enhancer_ENCODE) of literature genes (column RefSeq_name). 

# novel\_haploblocks.xlsx

The file contains all novel blocks from 9 data sets: GEFOS 2012 FN-BMD, GEFOS2012 LS-BMD, GEFOS 2015 FN-BMD, GEFOS 2015 LS-BMD, GEFOS2015 FA-BMD, GEFOS 2017 BMD, GEFOS 2017 TBBMD, GEFOS 2018 Fracture, and GEFOS 2020 falls.


# top\_gene.xlsx

This file contains all top genes from 9 data sets (GEFOS 2012 FN-BMD, GEFOS2012 LS-BMD, GEFOS 2015 FN-BMD, GEFOS 2015 LS-BMD, GEFOS2015 FA-BMD, GEFOS 2017 BMD, GEFOS 2017 TBBMD, GEFOS 2018 Fracture, and GEFOS 2020 falls). 
 
is.literature.gene = 1 if the gene can be found by corresponding GEFOS paper; = 2 if the gene can be found by current literature excluding the GEFOS paper; = 3 if novel gene. 


# top\_GOs\_pathways\_study-specific.xlsx

The file contains significant GO terms and pathways using the top-hit genes from 9 individual data sets. 

is.literature.gene = 1 if the gene can be found by corresponding GEFOS paper; = 2 if the gene can be found by current literature excluding the GEFOS paper; = 0 if novel gene. 
  

# top\_haploblocks.xlsx

The file contains the results of all top haplotype blocks from 9 data sets. 

is.literature.gene / is.literature.snp = 1 if the gene/SNP can be found by corresponding GEFOS paper; = 2 if the gene/SNP can be found by current literature excluding the GEFOS paper; = 0 if novel gene/SNP. 


  

# top\_pathways\_BMDs.xlsx

The first tab, 'all\_pathways', gives 143 pathways involved in the enrichment analysis (by KOBAS-i) of pooled 173 top genes from 8 studies: GEFOS 2012 FN-BMD, GEFOS2012 LS-BMD, GEFOS 2015 FN-BMD, GEFOS 2015 LS-BMD, GEFOS2015 FA-BMD, GEFOS 2017 BMD, GEFOS 2017 TBBMD, and GEFOS 2018 Fracture. 

The second tab, 'top\_pathways', gives 21 significant pathways in 'all\_pathways'. 

The third tab, 'top\_pathways_clusters', gives estimated clusters of the 21 significant pathways. 

is.literature.gene = 1 if the gene can be found by corresponding GEFOS paper; = 2 if the gene/SNP can be found by current literature excluding the GEFOS paper; = 3 if novel genes. 
