# Supplementary material for: Simultaneous detection of novel genes and SNPs by adaptive p-value combination
Source: Front Genet. 2022 Nov 17;13:1009428. doi: 10.3389/fgene.2022.1009428 (PMC9713700; doi:10.3389/fgene.2022.1009428)
Supplement: Supplementary file 2 [file DataSheet1.ZIP › literature_genes.xlsx]

## Sheet: osteoporosis, BMDs, fracture
REPORTED GENE(S)	MAPPED_TRAIT	REGION	CHR_ID	CHR_POS	SNPS	CONTEXT /	SNP P-VALUE	FIRST AUTHOR	JOURNAL	STUDY	MAPPED_GENE
ITGB7	Heel-BMD		12	54001000						UKB Neale v2 (2018)
A2BP1	Lumbar spine-BMD (integral)	16p13.3	16	5790634	rs11648210	intron_variant	4e-07	Nielson CM	J Bone Miner Res	Novel Genetic Variants Associated With Increased Vertebral Volumetric BMD, Reduced Vertebral Fracture Risk, and Increased Expression of SLC1A3 and EPHB2.	RBFOX1
AAAS	Spine-BMD							Zhu W	Osteoporos Int.	Gene-based GWAS analysis for consecutive studies of GEFOS
AACSP1	L1-L4-BMD x serum urate levels interaction		5		rs12518860		7e-06	Yao Y	Endocrine	Evaluate the effects of serum urate level on BMD: a genome-wide gene-environment interaction analysis in UK Biobank cohort.
AASS	Heel-BMD							Morris JA	Nat Genet	An atlas of genetic influences on osteoporosis in humans and mice.
ABCA8	Femur-BMD x serum urate levels interaction		17		rs201074731		7e-09	Yao Y	Endocrine	Evaluate the effects of serum urate level on BMD: a genome-wide gene-environment interaction analysis in UK Biobank cohort.
ABCB1	Spine-BMD	7q21.12	7	87633265	rs10264856	intron_variant	8e-07	Tan LJ	J Clin Endocrinol Metab	Bivariate Genome-Wide Association Study Implicates ATP6V1G1 as a Novel Pleiotropic Locus Underlying Osteoporosis and Age at Menarche.	RUNDC3B, ABCB1
ABCB1	BMD (spine) and age at menarche	7q21.12	7	87633265	rs10264856	intron_variant	8e-07	Tan LJ	J Clin Endocrinol Metab	Bivariate Genome-Wide Association Study Implicates ATP6V1G1 as a Novel Pleiotropic Locus Underlying Osteoporosis and Age at Menarche.	ABCB1, RUNDC3B
ABCB5	Femur-BMD x serum urate levels interaction		7		rs185077097		2e-08	Yao Y	Endocrine	Evaluate the effects of serum urate level on BMD: a genome-wide gene-environment interaction analysis in UK Biobank cohort.
ABCB6	osteoporosis					ATP Binding Cassette Subfamily B Member 6 (Langereis Blood Group)				DISEASES inferred 15
ABCF2	FN-BMD	7q36.1	7	151222743	rs7812088	intron_variant	7e-09	Estrada K	Nat Genet	Genome-wide meta-analysis identifies 56 bone mineral density loci and reveals 14 loci associated with risk of fracture.
ABCF2	FN-BMD	NA			rs7812088	intron_variant	7e-09	Estrada K	Nat Genet	Genome-wide meta-analysis identifies 56 BMD loci and reveals 14 loci associated with risk of fracture.	NA
ABCG2	BMD							Surakka I et al, 2020
ABI2	Heel-BMD							Kemp JP	Nat Genet	Identification of 153 new loci associated with heel bone mineral density and functional involvement of GPC6 in osteoporosis.
ABO	Heel-BMD		9	133263362			2e-15	John P Kemp	Nat Genet	Identification of 153 new loci associated with heel bone mineral density and functional involvement of GPC178 in osteoporosis
ABRAXAS2	Bone mineral content	10q26.13	10	124829420	rs2303611	synonymous_variant	8e-07	Hou R	Bone	Genetic variants affecting BMD and bone mineral content at multiple skeletal sites in Hispanic children.	ABRAXAS2
AC004052.1	Heel-BMD x serum urate levels interaction		4		rs74597119		4e-08	Yao Y	Endocrine	Evaluate the effects of serum urate level on BMD: a genome-wide gene-environment interaction analysis in UK Biobank cohort.
AC004053.1	Heel-BMD x serum urate levels interaction		4		rs17216465		3e-08	Yao Y	Endocrine	Evaluate the effects of serum urate level on BMD: a genome-wide gene-environment interaction analysis in UK Biobank cohort.
AC004593.3	Heel-BMD x serum urate levels interaction		7		rs149639610		1e-09	Yao Y	Endocrine	Evaluate the effects of serum urate level on BMD: a genome-wide gene-environment interaction analysis in UK Biobank cohort.
AC004784.1	Femur-BMD x serum urate levels interaction		19		rs76690543		4e-09	Yao Y	Endocrine	Evaluate the effects of serum urate level on BMD: a genome-wide gene-environment interaction analysis in UK Biobank cohort.
AC004917.1	Femur-BMD x serum urate levels interaction		7		rs62481823		1e-08	Yao Y	Endocrine	Evaluate the effects of serum urate level on BMD: a genome-wide gene-environment interaction analysis in UK Biobank cohort.
AC005736.1	Heel-BMD x serum urate levels interaction		16		rs149658651		1e-09	Yao Y	Endocrine	Evaluate the effects of serum urate level on BMD: a genome-wide gene-environment interaction analysis in UK Biobank cohort.
AC006148.1	Femur-BMD x serum urate levels interaction		7		rs139128699		5e-09	Yao Y	Endocrine	Evaluate the effects of serum urate level on BMD: a genome-wide gene-environment interaction analysis in UK Biobank cohort.
AC006305.1	Femur-BMD x serum urate levels interaction		18		rs79596395		2e-12	Yao Y	Endocrine	Evaluate the effects of serum urate level on BMD: a genome-wide gene-environment interaction analysis in UK Biobank cohort.
AC007040.2	Femur-BMD x serum urate levels interaction		2		rs140208844		2e-08	Yao Y	Endocrine	Evaluate the effects of serum urate level on BMD: a genome-wide gene-environment interaction analysis in UK Biobank cohort.
AC007368.1	Heel-BMD x serum urate levels interaction		12		rs140393326		8e-09	Yao Y	Endocrine	Evaluate the effects of serum urate level on BMD: a genome-wide gene-environment interaction analysis in UK Biobank cohort.
AC007491.1	Femur-BMD x serum urate levels interaction		16		rs17264549		8e-10	Yao Y	Endocrine	Evaluate the effects of serum urate level on BMD: a genome-wide gene-environment interaction analysis in UK Biobank cohort.
AC007569.1	Heel-BMD x serum urate levels interaction		12		rs11114018		2e-08	Yao Y	Endocrine	Evaluate the effects of serum urate level on BMD: a genome-wide gene-environment interaction analysis in UK Biobank cohort.
AC007950.1	Heel-BMD		15	63549476			1.1e-08	John P Kemp	Nat Genet	Identification of 153 new loci associated with heel bone mineral density and functional involvement of GPC268 in osteoporosis
AC008050.1	Femur-BMD x serum urate levels interaction		14		rs7149321		4e-08	Yao Y	Endocrine	Evaluate the effects of serum urate level on BMD: a genome-wide gene-environment interaction analysis in UK Biobank cohort.
AC009435.1	L1-L4-BMD x serum urate levels interaction		8		rs77759145		3e-06	Yao Y	Endocrine	Evaluate the effects of serum urate level on BMD: a genome-wide gene-environment interaction analysis in UK Biobank cohort.
AC009961.1	Femur-BMD x serum urate levels interaction		2		rs72961726		3e-09	Yao Y	Endocrine	Evaluate the effects of serum urate level on BMD: a genome-wide gene-environment interaction analysis in UK Biobank cohort.
AC010374.2	L1-L4-BMD x serum urate levels interaction		5		rs9292344		6e-06	Yao Y	Endocrine	Evaluate the effects of serum urate level on BMD: a genome-wide gene-environment interaction analysis in UK Biobank cohort.
AC010445.1	Femur-BMD x serum urate levels interaction		5		rs73741873		4e-09	Yao Y	Endocrine	Evaluate the effects of serum urate level on BMD: a genome-wide gene-environment interaction analysis in UK Biobank cohort.
AC010503.3	Femur-BMD x serum urate levels interaction		19		rs62106960		3e-08	Yao Y	Endocrine	Evaluate the effects of serum urate level on BMD: a genome-wide gene-environment interaction analysis in UK Biobank cohort.
AC010884.1	Femur-BMD x serum urate levels interaction		2		rs116572165		1e-11	Yao Y	Endocrine	Evaluate the effects of serum urate level on BMD: a genome-wide gene-environment interaction analysis in UK Biobank cohort.
AC011287.1	Femur-BMD x serum urate levels interaction		7		rs117925145		2e-09	Yao Y	Endocrine	Evaluate the effects of serum urate level on BMD: a genome-wide gene-environment interaction analysis in UK Biobank cohort.
AC011586.2	Heel-BMD x serum urate levels interaction		8		rs181829488		2e-09	Yao Y	Endocrine	Evaluate the effects of serum urate level on BMD: a genome-wide gene-environment interaction analysis in UK Biobank cohort.
AC012322.1	Femur-BMD x serum urate levels interaction		16		rs112725204		5e-09	Yao Y	Endocrine	Evaluate the effects of serum urate level on BMD: a genome-wide gene-environment interaction analysis in UK Biobank cohort.
AC013480.1	Femur-BMD x serum urate levels interaction		2		rs115541976		4e-09	Yao Y	Endocrine	Evaluate the effects of serum urate level on BMD: a genome-wide gene-environment interaction analysis in UK Biobank cohort.
AC015687.1	Heel-BMD x serum urate levels interaction		8		rs75684954		3e-11	Yao Y	Endocrine	Evaluate the effects of serum urate level on BMD: a genome-wide gene-environment interaction analysis in UK Biobank cohort.
AC015845.2	Femur-BMD x serum urate levels interaction		17		rs112424116		2e-08	Yao Y	Endocrine	Evaluate the effects of serum urate level on BMD: a genome-wide gene-environment interaction analysis in UK Biobank cohort.
AC016397.2	Femur-BMD x serum urate levels interaction		10		rs61838703		5e-09	Yao Y	Endocrine	Evaluate the effects of serum urate level on BMD: a genome-wide gene-environment interaction analysis in UK Biobank cohort.
AC017053.1	Femur-BMD x serum urate levels interaction		2		rs74640136		1e-09	Yao Y	Endocrine	Evaluate the effects of serum urate level on BMD: a genome-wide gene-environment interaction analysis in UK Biobank cohort.
AC022387.1	Femur-BMD x serum urate levels interaction		10		rs117759893		3e-12	Yao Y	Endocrine	Evaluate the effects of serum urate level on BMD: a genome-wide gene-environment interaction analysis in UK Biobank cohort.
AC022414.1	Heel-BMD x serum urate levels interaction		5		rs116079251		4e-08	Yao Y	Endocrine	Evaluate the effects of serum urate level on BMD: a genome-wide gene-environment interaction analysis in UK Biobank cohort.
AC022424.1	Femur-BMD x serum urate levels interaction		5		rs138348129		1e-08	Yao Y	Endocrine	Evaluate the effects of serum urate level on BMD: a genome-wide gene-environment interaction analysis in UK Biobank cohort.
AC023669.2	Femur-BMD x serum urate levels interaction		7		rs113818400		2e-08	Yao Y	Endocrine	Evaluate the effects of serum urate level on BMD: a genome-wide gene-environment interaction analysis in UK Biobank cohort.
AC034195.1	Femur-BMD x serum urate levels interaction		3		rs192000835		2e-09	Yao Y	Endocrine	Evaluate the effects of serum urate level on BMD: a genome-wide gene-environment interaction analysis in UK Biobank cohort.
AC034226.1	Femur-BMD x serum urate levels interaction		5		rs546776284		1e-08	Yao Y	Endocrine	Evaluate the effects of serum urate level on BMD: a genome-wide gene-environment interaction analysis in UK Biobank cohort.
AC046168.2	Femur-BMD x serum urate levels interaction		15		rs11854772		1e-10	Yao Y	Endocrine	Evaluate the effects of serum urate level on BMD: a genome-wide gene-environment interaction analysis in UK Biobank cohort.
AC068790.8	Heel-BMD		12	124027087			1.6e-08	John P Kemp	Nat Genet	Identification of 153 new loci associated with heel bone mineral density and functional involvement of GPC247 in osteoporosis	CCDC92
AC079763.1	Femur-BMD x serum urate levels interaction		7		rs116969505		2e-10	Yao Y	Endocrine	Evaluate the effects of serum urate level on BMD: a genome-wide gene-environment interaction analysis in UK Biobank cohort.
AC082651.3	Femur-BMD x serum urate levels interaction		2		rs62127536		5e-09	Yao Y	Endocrine	Evaluate the effects of serum urate level on BMD: a genome-wide gene-environment interaction analysis in UK Biobank cohort.
AC084816.1	Femur-BMD x serum urate levels interaction		12		rs111950895		8e-09	Yao Y	Endocrine	Evaluate the effects of serum urate level on BMD: a genome-wide gene-environment interaction analysis in UK Biobank cohort.
AC087521.2	Femur-BMD x serum urate levels interaction		11		rs73540482		2e-08	Yao Y	Endocrine	Evaluate the effects of serum urate level on BMD: a genome-wide gene-environment interaction analysis in UK Biobank cohort.
AC087521.3	Femur-BMD x serum urate levels interaction		11		rs4755757		1e-09	Yao Y	Endocrine	Evaluate the effects of serum urate level on BMD: a genome-wide gene-environment interaction analysis in UK Biobank cohort.
AC087564.1	Femur-BMD x serum urate levels interaction		16		rs72795850		1e-09	Yao Y	Endocrine	Evaluate the effects of serum urate level on BMD: a genome-wide gene-environment interaction analysis in UK Biobank cohort.
AC087633.2	Femur-BMD x serum urate levels interaction		15		rs79908203		6e-10	Yao Y	Endocrine	Evaluate the effects of serum urate level on BMD: a genome-wide gene-environment interaction analysis in UK Biobank cohort.
AC090502.1	Heel-BMD x serum urate levels interaction		12		rs183722597		3e-11	Yao Y	Endocrine	Evaluate the effects of serum urate level on BMD: a genome-wide gene-environment interaction analysis in UK Biobank cohort.
AC091078.1	Heel-BMD x serum urate levels interaction		15		rs144344911		5e-11	Yao Y	Endocrine	Evaluate the effects of serum urate level on BMD: a genome-wide gene-environment interaction analysis in UK Biobank cohort.
AC092153.1	Femur-BMD x serum urate levels interaction		2		rs55659339		7e-12	Yao Y	Endocrine	Evaluate the effects of serum urate level on BMD: a genome-wide gene-environment interaction analysis in UK Biobank cohort.
AC092378.1	Femur-BMD x serum urate levels interaction		16		rs183594686		3e-08	Yao Y	Endocrine	Evaluate the effects of serum urate level on BMD: a genome-wide gene-environment interaction analysis in UK Biobank cohort.
AC092598.1	Heel-BMD x serum urate levels interaction		2		rs115755937		1e-08	Yao Y	Endocrine	Evaluate the effects of serum urate level on BMD: a genome-wide gene-environment interaction analysis in UK Biobank cohort.
AC093655.1	Femur-BMD x serum urate levels interaction		7		rs146070221		9e-12	Yao Y	Endocrine	Evaluate the effects of serum urate level on BMD: a genome-wide gene-environment interaction analysis in UK Biobank cohort.
AC093821.1	L1-L4-BMD x serum urate levels interaction		4		rs17808302		1e-06	Yao Y	Endocrine	Evaluate the effects of serum urate level on BMD: a genome-wide gene-environment interaction analysis in UK Biobank cohort.
AC093827.5	Heel-BMD		4	86981005			1.2e-09	John P Kemp	Nat Genet	Identification of 153 new loci associated with heel bone mineral density and functional involvement of GPC81 in osteoporosis
AC096639.1	Femur-BMD x serum urate levels interaction		1		rs12728754		7e-15	Yao Y	Endocrine	Evaluate the effects of serum urate level on BMD: a genome-wide gene-environment interaction analysis in UK Biobank cohort.
AC099520.1	Femur-BMD x serum urate levels interaction		5		rs115269478		2e-09	Yao Y	Endocrine	Evaluate the effects of serum urate level on BMD: a genome-wide gene-environment interaction analysis in UK Biobank cohort.
AC100849.1	Heel-BMD x serum urate levels interaction		8		rs146724023		5e-08	Yao Y	Endocrine	Evaluate the effects of serum urate level on BMD: a genome-wide gene-environment interaction analysis in UK Biobank cohort.
AC107959.1	Femur-BMD x serum urate levels interaction		8		rs150081341		3e-08	Yao Y	Endocrine	Evaluate the effects of serum urate level on BMD: a genome-wide gene-environment interaction analysis in UK Biobank cohort.
AC109466.1	Femur-BMD x serum urate levels interaction		5		rs115586971		3e-13	Yao Y	Endocrine	Evaluate the effects of serum urate level on BMD: a genome-wide gene-environment interaction analysis in UK Biobank cohort.
AC113378.1	Femur-BMD x serum urate levels interaction		5		rs76904051		4e-08	Yao Y	Endocrine	Evaluate the effects of serum urate level on BMD: a genome-wide gene-environment interaction analysis in UK Biobank cohort.
AC116049.2	Femur-BMD x serum urate levels interaction		4		rs373045298		3e-08	Yao Y	Endocrine	Evaluate the effects of serum urate level on BMD: a genome-wide gene-environment interaction analysis in UK Biobank cohort.
AC117386.2	Heel-BMD x serum urate levels interaction		3		rs114035079		3e-10	Yao Y	Endocrine	Evaluate the effects of serum urate level on BMD: a genome-wide gene-environment interaction analysis in UK Biobank cohort.
AC117473.1	Femur-BMD x serum urate levels interaction		3		rs79134578		1e-08	Yao Y	Endocrine	Evaluate the effects of serum urate level on BMD: a genome-wide gene-environment interaction analysis in UK Biobank cohort.
AC119674.1	Femur-BMD x serum urate levels interaction		1		rs56271243		3e-09	Yao Y	Endocrine	Evaluate the effects of serum urate level on BMD: a genome-wide gene-environment interaction analysis in UK Biobank cohort.
AC124242.1	Femur-BMD x serum urate levels interaction		8		rs60962775		4e-09	Yao Y	Endocrine	Evaluate the effects of serum urate level on BMD: a genome-wide gene-environment interaction analysis in UK Biobank cohort.
AC125793.1	Femur-BMD x serum urate levels interaction		16		rs16958960		2e-10	Yao Y	Endocrine	Evaluate the effects of serum urate level on BMD: a genome-wide gene-environment interaction analysis in UK Biobank cohort.
AC128685.1	Heel-BMD x serum urate levels interaction		3		rs71315930		1e-09	Yao Y	Endocrine	Evaluate the effects of serum urate level on BMD: a genome-wide gene-environment interaction analysis in UK Biobank cohort.
AC128709.3	Femur-BMD x serum urate levels interaction		3		rs2567345		6e-10	Yao Y	Endocrine	Evaluate the effects of serum urate level on BMD: a genome-wide gene-environment interaction analysis in UK Biobank cohort.
AC129807.1	Femur-BMD x serum urate levels interaction		3		rs75343051		2e-10	Yao Y	Endocrine	Evaluate the effects of serum urate level on BMD: a genome-wide gene-environment interaction analysis in UK Biobank cohort.
AC241584.2	Heel-BMD x serum urate levels interaction		1		rs188456167		4e-12	Yao Y	Endocrine	Evaluate the effects of serum urate level on BMD: a genome-wide gene-environment interaction analysis in UK Biobank cohort.
AC242426.2	Heel-BMD x serum urate levels interaction		1		rs190300405		3e-13	Yao Y	Endocrine	Evaluate the effects of serum urate level on BMD: a genome-wide gene-environment interaction analysis in UK Biobank cohort.
AC244205.1	Femur-BMD x serum urate levels interaction		2		rs146133332		4e-09	Yao Y	Endocrine	Evaluate the effects of serum urate level on BMD: a genome-wide gene-environment interaction analysis in UK Biobank cohort.
AC244230.2	Heel-BMD x serum urate levels interaction		10		rs112609766		4e-08	Yao Y	Endocrine	Evaluate the effects of serum urate level on BMD: a genome-wide gene-environment interaction analysis in UK Biobank cohort.
AC245519.1	Heel-BMD x serum urate levels interaction		8		rs75881021		8e-11	Yao Y	Endocrine	Evaluate the effects of serum urate level on BMD: a genome-wide gene-environment interaction analysis in UK Biobank cohort.
ACE	osteoporosis					Angiotensin I Converting Enzyme
ACHE	Heel-BMD		7	100912817			1.3e-09	John P Kemp	Nat Genet	Identification of 153 new loci associated with heel bone mineral density and functional involvement of GPC147 in osteoporosis	UFSP1, TRIP6
ACHE	Heel-BMD	7q22.1	7	100900855	rs3847063	intergenic_variant	3e-12	Morris JA	Nat Genet	An atlas of genetic influences on osteoporosis in humans and mice.	ACHE - RN7SL549P
ACKR3	Heel-BMD	2q37.3	2	236779553	rs1897468	intergenic_variant	4e-10	Morris JA	Nat Genet	An atlas of genetic influences on osteoporosis in humans and mice.	NA
ACP2	Heel-BMD							Morris JA	Nat Genet	An atlas of genetic influences on osteoporosis in humans and mice.
ACP4	Heel-BMD x serum urate levels interaction		19		rs143398878		1e-08	Yao Y	Endocrine	Evaluate the effects of serum urate level on BMD: a genome-wide gene-environment interaction analysis in UK Biobank cohort.
ACP5	osteoporosis					Acid Phosphatase 5, Tartrate Resistant
ACSF2	Heel-BMD	17q21.33	17	50475094	rs58383597	intergenic_variant	1e-09	Morris JA	Nat Genet	An atlas of genetic influences on osteoporosis in humans and mice.	ACSF2 - RSAD1
ACSM6	Femur-BMD x serum urate levels interaction		10		rs117833093		3e-09	Yao Y	Endocrine	Evaluate the effects of serum urate level on BMD: a genome-wide gene-environment interaction analysis in UK Biobank cohort.
ACSS1	Lumbar spine-BMD (integral)	20p11.21	20	25000418	rs2387573	TF_binding_site_variant	4e-06	Nielson CM	J Bone Miner Res	Novel Genetic Variants Associated With Increased Vertebral Volumetric BMD, Reduced Vertebral Fracture Risk, and Increased Expression of SLC1A3 and EPHB2.	APMAP - ACSS1
ACTL7B	Heel-BMD	9q31.2	9	108361714	rs10979330	intergenic_variant	4e-12	Morris JA	Nat Genet	An atlas of genetic influences on osteoporosis in humans and mice.	NA
ACTR2	Heel-BMD	2p14	2	65289100	rs36010930	intergenic_variant	8e-12	Morris JA	Nat Genet	An atlas of genetic influences on osteoporosis in humans and mice.	ACTR2 - SPRED2
ACTR3B	Ulna and radius-BMD	7q36.2	7	153279161	rs13239964	intergenic_variant	7e-06	Liang X	Bone	Assessing the genetic correlations between early growth parameters and BMD: A polygenic risk score analysis.	NA - LINC01287
ACTR5	Femur-BMD x serum urate levels interaction		20		rs13040787		1e-10	Yao Y	Endocrine	Evaluate the effects of serum urate level on BMD: a genome-wide gene-environment interaction analysis in UK Biobank cohort.
ACTRT2	Heel-BMD		1	2988070			5.6e-14	John P Kemp	Nat Genet	Identification of 153 new loci associated with heel bone mineral density and functional involvement of GPC6 in osteoporosis
ACYP2	Heel-BMD	2p16.2	2	54108307	rs2287644	intron_variant	8e-10	Morris JA	Nat Genet	An atlas of genetic influences on osteoporosis in humans and mice.	ACYP2
ADAM19								Styrkarsdottir U	Nature genetics	New sequence variants associated with bone mineral density
ADAMTS14	Heel-BMD	10q22.1	10	70738541	rs79999320	intron_variant	4e-11	Morris JA	Nat Genet	An atlas of genetic influences on osteoporosis in humans and mice.	ADAMTS14
ADAMTS16	Femur-BMD x serum urate levels interaction		5		rs72726039		4e-08	Yao Y	Endocrine	Evaluate the effects of serum urate level on BMD: a genome-wide gene-environment interaction analysis in UK Biobank cohort.
ADAMTS18	FN-BMD	16q23.1	16	77284214	rs111756027	intron_variant	2e-06	Pei YF	Bone	Genome-wide association meta-analyses identified 1q43 and 2q32.2 for hip Ward's triangle areal bone mineral density.
ADAMTS18	BMD	16q23.1	16	77395075	rs16945612	intron_variant	2e-08	Xiong DH	Am J Hum Genet	Genome-wide association and follow-up replication studies identified ADAMTS18 and TGFBR3 as bone mass candidate genes in different ethnic groups.	ADAMTS18
ADAMTS5	Heel-BMD		21	27402550			4e-15	John P Kemp	Nat Genet	Identification of 153 new loci associated with heel bone mineral density and functional involvement of GPC337 in osteoporosis
ADGRB3	Femur-BMD x serum urate levels interaction	6q12	6	69096602	rs62406773	intron_variant	6e-11	Yao Y	Endocrine	Evaluate the effects of serum urate level on BMD: a genome-wide gene-environment interaction analysis in UK Biobank cohort.	ADGRB3
ADGRE3	Femur-BMD x serum urate levels interaction		19		rs113128779		9e-10	Yao Y	Endocrine	Evaluate the effects of serum urate level on BMD: a genome-wide gene-environment interaction analysis in UK Biobank cohort.
ADGRE4P	Femur-BMD x serum urate levels interaction		19		rs111789436		2e-09	Yao Y	Endocrine	Evaluate the effects of serum urate level on BMD: a genome-wide gene-environment interaction analysis in UK Biobank cohort.
ADGRL1	L1-L4-BMD x serum urate levels interaction		19		rs113402941		7e-06	Yao Y	Endocrine	Evaluate the effects of serum urate level on BMD: a genome-wide gene-environment interaction analysis in UK Biobank cohort.
ADGRV1	Bone mineral content	5q14.3	5	90724854	rs16869039	synonymous_variant	5e-06	Hou R	Bone	Genetic variants affecting BMD and bone mineral content at multiple skeletal sites in Hispanic children.	ADGRV1
ADIPOQ	osteoporosis					Adiponectin, C1Q And Collagen Domain Containing
ADPRHL1	Heel-BMD x serum urate levels interaction		13		rs140613904		3e-08	Yao Y	Endocrine	Evaluate the effects of serum urate level on BMD: a genome-wide gene-environment interaction analysis in UK Biobank cohort.
ADRA1D	Hip-BMD	20p13	20					Cheung	Osteoporos Int	Meta-analysis of gene-based genome-wide association studies of bone mineral density in Chinese and European subjects
AFDN	Heel-BMD		6	167726632			1.4e-09	John P Kemp	Nat Genet	Identification of 153 new loci associated with heel bone mineral density and functional involvement of GPC127 in osteoporosis	LINC02487
AFF1	Heel-BMD		4	87035564			3e-26	Stuart K Kim		Identification of 613 new loci associated with heel bone mineral density and a polygenic risk score for bone mineral density, osteoporosis and fracture.
AFF3	Heel-BMD x serum urate levels interaction		2		rs76596624		4e-10	Yao Y	Endocrine	Evaluate the effects of serum urate level on BMD: a genome-wide gene-environment interaction analysis in UK Biobank cohort.
AGAP2	Heel-BMD	12q14.1	12	57729092	rs1689583	intron_variant	4e-11	Morris JA	Nat Genet	An atlas of genetic influences on osteoporosis in humans and mice.	AGAP2
AGMO	Heel-BMD	7p21.2	7	15468511	rs7789097	intron_variant	1e-10	Morris JA	Nat Genet	An atlas of genetic influences on osteoporosis in humans and mice.	AGMO
AHCTF1	Femur-BMD x serum urate levels interaction		1		rs72766549		3e-09	Yao Y	Endocrine	Evaluate the effects of serum urate level on BMD: a genome-wide gene-environment interaction analysis in UK Biobank cohort.
AHCY	Heel-BMD	20q11.22	20	34316098	rs6142137	intergenic_variant	2e-11	Morris JA	Nat Genet	An atlas of genetic influences on osteoporosis in humans and mice.	AHCY - ITCH
AHNAK	Heel-BMD	11q12.3	11	62551058	rs17773169	intron_variant	2e-14	Morris JA	Nat Genet	An atlas of genetic influences on osteoporosis in humans and mice.	AHNAK
AHSG	osteoporosis					Alpha 2-HS Glycoprotein
AIF1	Heel-BMD	6p21.33	6	31607848	rs28732148	intergenic_variant	2e-09	Morris JA	Nat Genet	An atlas of genetic influences on osteoporosis in humans and mice.	NCR3 - UQCRHP1
AKAP11	Spine-BMD	13q14.11	13	42390067	rs17457561	intron_variant	6e-18	Pei YF	Bone	Joint study of two genome-wide association meta-analyses identified 20p12.1 and 20q13.33 for bone mineral density.	LINC02341
AKAP11	Heel-BMD		13	42384997			2.6e-48	John P Kemp	Nat Genet	Identification of 153 new loci associated with heel bone mineral density and functional involvement of GPC251 in osteoporosis
AKAP11	Lumbar spine-BMD	13q14.11	13	42390067	rs17457561	intron_variant	6e-18	Pei YF	Bone	Joint study of two genome-wide association meta-analyses identified 20p12.1 and 20q13.33 for BMD.	LINC02341
AKAP12	Heel-BMD	6q25.1	6	151351815	rs200662204	missense_variant	2e-09	Morris JA	Nat Genet	An atlas of genetic influences on osteoporosis in humans and mice.	AKAP12
AKAP6	Femur-BMD x serum urate levels interaction		14		rs11622988		2e-08	Yao Y	Endocrine	Evaluate the effects of serum urate level on BMD: a genome-wide gene-environment interaction analysis in UK Biobank cohort.
AKT1	osteoporosis					AKT Serine/Threonine Kinase 1
AL031674.1	Femur-BMD x serum urate levels interaction		20		rs41303939		2e-08	Yao Y	Endocrine	Evaluate the effects of serum urate level on BMD: a genome-wide gene-environment interaction analysis in UK Biobank cohort.
AL035530.2	Femur-BMD x serum urate levels interaction		6		rs17830011		1e-08	Yao Y	Endocrine	Evaluate the effects of serum urate level on BMD: a genome-wide gene-environment interaction analysis in UK Biobank cohort.
AL050338.1	Heel-BMD x serum urate levels interaction		6		rs72982919		8e-09	Yao Y	Endocrine	Evaluate the effects of serum urate level on BMD: a genome-wide gene-environment interaction analysis in UK Biobank cohort.
AL121852.1	Femur-BMD x serum urate levels interaction		14		rs75281632		3e-10	Yao Y	Endocrine	Evaluate the effects of serum urate level on BMD: a genome-wide gene-environment interaction analysis in UK Biobank cohort.
AL138767.3	Femur-BMD x serum urate levels interaction		10		rs17700444		2e-09	Yao Y	Endocrine	Evaluate the effects of serum urate level on BMD: a genome-wide gene-environment interaction analysis in UK Biobank cohort.
AL139158.2	Femur-BMD x serum urate levels interaction		1		rs190519086		2e-10	Yao Y	Endocrine	Evaluate the effects of serum urate level on BMD: a genome-wide gene-environment interaction analysis in UK Biobank cohort.
AL139807.1	Femur-BMD x serum urate levels interaction		6		rs35719173		2e-09	Yao Y	Endocrine	Evaluate the effects of serum urate level on BMD: a genome-wide gene-environment interaction analysis in UK Biobank cohort.
AL157834.1	Femur-BMD x serum urate levels interaction		10		rs149287350		5e-10	Yao Y	Endocrine	Evaluate the effects of serum urate level on BMD: a genome-wide gene-environment interaction analysis in UK Biobank cohort.
AL158198.1	Femur-BMD x serum urate levels interaction		6		rs534615261		1e-10	Yao Y	Endocrine	Evaluate the effects of serum urate level on BMD: a genome-wide gene-environment interaction analysis in UK Biobank cohort.
AL158210.2	Femur-BMD x serum urate levels interaction		10		rs138967337		3e-12	Yao Y	Endocrine	Evaluate the effects of serum urate level on BMD: a genome-wide gene-environment interaction analysis in UK Biobank cohort.
AL162718.1	Femur-BMD x serum urate levels interaction		6		rs142081550		1e-12	Yao Y	Endocrine	Evaluate the effects of serum urate level on BMD: a genome-wide gene-environment interaction analysis in UK Biobank cohort.
AL353807.3	Heel-BMD x serum urate levels interaction		1		rs530989855		2e-08	Yao Y	Endocrine	Evaluate the effects of serum urate level on BMD: a genome-wide gene-environment interaction analysis in UK Biobank cohort.
AL355312.5	Heel-BMD x serum urate levels interaction		6		rs1475756		5e-09	Yao Y	Endocrine	Evaluate the effects of serum urate level on BMD: a genome-wide gene-environment interaction analysis in UK Biobank cohort.
AL355838.1	Femur-BMD x serum urate levels interaction		14		rs72693367		1e-09	Yao Y	Endocrine	Evaluate the effects of serum urate level on BMD: a genome-wide gene-environment interaction analysis in UK Biobank cohort.
AL359736.1	Femur-BMD x serum urate levels interaction		13		rs181581149		1e-09	Yao Y	Endocrine	Evaluate the effects of serum urate level on BMD: a genome-wide gene-environment interaction analysis in UK Biobank cohort.
AL365259.1	Heel-BMD x serum urate levels interaction		6		rs72969721		4e-10	Yao Y	Endocrine	Evaluate the effects of serum urate level on BMD: a genome-wide gene-environment interaction analysis in UK Biobank cohort.
AL390778.1	Femur-BMD x serum urate levels interaction		9		rs145613654		1e-09	Yao Y	Endocrine	Evaluate the effects of serum urate level on BMD: a genome-wide gene-environment interaction analysis in UK Biobank cohort.
AL391117.1	Femur-BMD x serum urate levels interaction		9		rs76088721		3e-09	Yao Y	Endocrine	Evaluate the effects of serum urate level on BMD: a genome-wide gene-environment interaction analysis in UK Biobank cohort.
AL445483.1	Femur-BMD x serum urate levels interaction		1		rs150045871		2e-08	Yao Y	Endocrine	Evaluate the effects of serum urate level on BMD: a genome-wide gene-environment interaction analysis in UK Biobank cohort.
AL512634.1	Femur-BMD x serum urate levels interaction		9		rs62568194		4e-10	Yao Y	Endocrine	Evaluate the effects of serum urate level on BMD: a genome-wide gene-environment interaction analysis in UK Biobank cohort.
AL513323.1	Heel-BMD x serum urate levels interaction		1		rs185511814		5e-09	Yao Y	Endocrine	Evaluate the effects of serum urate level on BMD: a genome-wide gene-environment interaction analysis in UK Biobank cohort.
AL589935.1	Femur-BMD x serum urate levels interaction		6		rs117492514		3e-08	Yao Y	Endocrine	Evaluate the effects of serum urate level on BMD: a genome-wide gene-environment interaction analysis in UK Biobank cohort.
AL645922.1	Femur-BMD x serum urate levels interaction		6		rs4151671		2e-08	Yao Y	Endocrine	Evaluate the effects of serum urate level on BMD: a genome-wide gene-environment interaction analysis in UK Biobank cohort.
ALB	osteoporosis					Albumin
ALDH7A1	osteoporosis	5q23.2	5	126582456	rs13182402	intron_variant	2e-09	Guo Y	PLoS Genet	Genome-wide association study identifies ALDH7A1 as a novel susceptibility gene for osteoporosis.	ALDH7A1
ALG12	Heel-BMD							Morris JA	Nat Genet	An atlas of genetic influences on osteoporosis in humans and mice.
ALG8	Femur-BMD x serum urate levels interaction		11		rs140736982		6e-09	Yao Y	Endocrine	Evaluate the effects of serum urate level on BMD: a genome-wide gene-environment interaction analysis in UK Biobank cohort.
ALKBH3	Femur-BMD x serum urate levels interaction		11		rs558823932		1e-09	Yao Y	Endocrine	Evaluate the effects of serum urate level on BMD: a genome-wide gene-environment interaction analysis in UK Biobank cohort.
ALPL	Heel-BMD	1p36.12	1	21574398	rs1767447	intron_variant	2e-11	Morris JA	Nat Genet	An atlas of genetic influences on osteoporosis in humans and mice.	ALPL
ALPP	osteoporosis					Alkaline Phosphatase, Placental
ALX1	BMD (Ward's triangle area)	12q21.31	12	85301835	rs1011728	intergenic_variant	6e-07	Pei YF	Bone	Genome-wide association meta-analyses identified 1q43 and 2q32.2 for hip Ward's triangle areal BMD.	ALX1 - LINC02820
AMZ1	Heel-BMD	7p22.3	7	2722752	rs798545	intron_variant	2e-09	Morris JA	Nat Genet	An atlas of genetic influences on osteoporosis in humans and mice.	AMZ1
ANAPC1	FN-BMD	2q13	2	111742458	rs17040773	intron_variant	2e-09	Estrada K	Nat Genet	Genome-wide meta-analysis identifies 56 bone mineral density loci and reveals 14 loci associated with risk of fracture.
ANAPC1	Heel-BMD	2q13	2	111873052	rs113773470	non_coding_transcript_exon_variant	1e-24	Morris JA	Nat Genet	An atlas of genetic influences on osteoporosis in humans and mice.	ANAPC1
ANGPTL7	Heel-BMD		1	11154525			1.2e-10	John P Kemp	Nat Genet	Identification of 153 new loci associated with heel bone mineral density and functional involvement of GPC8 in osteoporosis	MTOR
ANKFN1	Heel-BMD		17	56156341			1.2e-24	John P Kemp	Nat Genet	Identification of 153 new loci associated with heel bone mineral density and functional involvement of GPC302 in osteoporosis
ANKFN1	Heel-BMD	17q22	17	56433534	rs7211043	intron_variant	5e-16	Morris JA	Nat Genet	An atlas of genetic influences on osteoporosis in humans and mice.	ANKFN1
ANKRD11	Femur-BMD x serum urate levels interaction		16		rs111774585		1e-12	Yao Y	Endocrine	Evaluate the effects of serum urate level on BMD: a genome-wide gene-environment interaction analysis in UK Biobank cohort.
ANKRD31	Heel-BMD x serum urate levels interaction		5		rs113448121		5e-08	Yao Y	Endocrine	Evaluate the effects of serum urate level on BMD: a genome-wide gene-environment interaction analysis in UK Biobank cohort.
ANKRD7	Heel-BMD	7q31.31	7	118396269	rs75147459	intron_variant	1e-14	Morris JA	Nat Genet	An atlas of genetic influences on osteoporosis in humans and mice.	ANKRD7
ANTXR2	osteoporosis					ANTXR Cell Adhesion Molecule 2
ANXA13	Heel-BMD	8q24.13	8	123727469	rs7820881	intron_variant	1e-09	Morris JA	Nat Genet	An atlas of genetic influences on osteoporosis in humans and mice.	ANXA13
AOAH	Femur-BMD x serum urate levels interaction		7		rs75145722		4e-09	Yao Y	Endocrine	Evaluate the effects of serum urate level on BMD: a genome-wide gene-environment interaction analysis in UK Biobank cohort.
AP000282.1	Femur-BMD x serum urate levels interaction		21		rs73202434		9e-09	Yao Y	Endocrine	Evaluate the effects of serum urate level on BMD: a genome-wide gene-environment interaction analysis in UK Biobank cohort.
AP001043.1	Femur-BMD x serum urate levels interaction		21		rs62217833		5e-11	Yao Y	Endocrine	Evaluate the effects of serum urate level on BMD: a genome-wide gene-environment interaction analysis in UK Biobank cohort.
AP001372.1	Heel-BMD x serum urate levels interaction		11		rs77813653		8e-09	Yao Y	Endocrine	Evaluate the effects of serum urate level on BMD: a genome-wide gene-environment interaction analysis in UK Biobank cohort.
AP1B1	Heel-BMD		22	29409173			1.9e-14	John P Kemp	Nat Genet	Identification of 153 new loci associated with heel bone mineral density and functional involvement of GPC345 in osteoporosis
AP3D1	Heel-BMD		19	2184653			2.8e-10	John P Kemp	Nat Genet	Identification of 153 new loci associated with heel bone mineral density and functional involvement of GPC317 in osteoporosis	DOT1L
AP4E1	Heel-BMD		15	51223858				John A Morris		An atlas of genetic influences on osteoporosis in humans and mice.
APC	Heel-BMD							Morris JA	Nat Genet	An atlas of genetic influences on osteoporosis in humans and mice.
APC	Total body-BMD	5q22.2	5	112886172	rs818427	intron_variant	2e-08	Medina-Gomez C	Am J Hum Genet	Life-Course Genome-wide Association Study Meta-analysis of Total Body BMD and Assessment of Age-Specific Effects.	SRP19, REEP5
APCDD1	Heel-BMD		18	10348337			2.1e-12	John P Kemp	Nat Genet	Identification of 153 new loci associated with heel bone mineral density and functional involvement of GPC310 in osteoporosis
APOB	osteoporosis					Apolipoprotein B
APOE	osteoporosis					Apolipoprotein E
APOLD1	Femur-BMD x serum urate levels interaction		12		rs76120895		2e-09	Yao Y	Endocrine	Evaluate the effects of serum urate level on BMD: a genome-wide gene-environment interaction analysis in UK Biobank cohort.
AQP1	Heel-BMD		7	30916874			1.7e-34	John P Kemp	Nat Genet	Identification of 153 new loci associated with heel bone mineral density and functional involvement of GPC138 in osteoporosis
AQP1	Total body-BMD	7p14.3	7	30918087	rs28362721	intron_variant	7e-14	Medina-Gomez C	Am J Hum Genet	Life-Course Genome-wide Association Study Meta-analysis of Total Body BMD and Assessment of Age-Specific Effects.	AQP1
AR	osteoporosis					Androgen Receptor
ARF3	Heel-BMD	12q13.12	12	48956073	rs833823	intron_variant	2e-14	Morris JA	Nat Genet	An atlas of genetic influences on osteoporosis in humans and mice.	ARF3
ARHGAP1	FN-BMD	11p11.2	11	46700671	rs7932354	TF_binding_site_variant	5e-18	Estrada K	Nat Genet	Genome-wide meta-analysis identifies 56 BMD loci and reveals 14 loci associated with risk of fracture.	ARHGAP1 - ZNF408
ARHGAP15	Femur-BMD x serum urate levels interaction		2		rs77327606		1e-09	Yao Y	Endocrine	Evaluate the effects of serum urate level on BMD: a genome-wide gene-environment interaction analysis in UK Biobank cohort.
ARHGAP18	Heel-BMD	6q22.33	6	129644209	rs9372944	intron_variant	2e-10	Morris JA	Nat Genet	An atlas of genetic influences on osteoporosis in humans and mice.	ARHGAP18
ARHGAP22	Femur-BMD x serum urate levels interaction		10		rs61838723		5e-09	Yao Y	Endocrine	Evaluate the effects of serum urate level on BMD: a genome-wide gene-environment interaction analysis in UK Biobank cohort.
ARHGAP24	Heel-BMD		4	85804806			1.3e-11	John P Kemp	Nat Genet	Identification of 153 new loci associated with heel bone mineral density and functional involvement of GPC80 in osteoporosis	ARHGAP24
ARHGAP24	Femur-BMD x serum urate levels interaction		4		rs116267187		8e-10	Yao Y	Endocrine	Evaluate the effects of serum urate level on BMD: a genome-wide gene-environment interaction analysis in UK Biobank cohort.
ARHGAP25	Spine-BMD	2p13.3	2	68735005	rs10048745	5_prime_UTR_variant	4e-08	Pei YF	Bone	Joint study of two genome-wide association meta-analyses identified 20p12.1 and 20q13.33 for bone mineral density.	ARHGAP25
ARHGAP25	Lumbar spine-BMD	2p13.3	2	68735005	rs10048745	5_prime_UTR_variant	4e-08	Pei YF	Bone	Joint study of two genome-wide association meta-analyses identified 20p12.1 and 20q13.33 for BMD.	ARHGAP25
ARHGAP26	Heel-BMD	5q31.3	5	143190833	rs59900779	intron_variant	1e-23	Morris JA	Nat Genet	An atlas of genetic influences on osteoporosis in humans and mice.	ARHGAP26
ARHGEF3	osteoporosis					Rho Guanine Nucleotide Exchange Factor 3
ARID1A	Heel-BMD		1	26715223			4.1e-11	John P Kemp	Nat Genet	Identification of 153 new loci associated with heel bone mineral density and functional involvement of GPC13 in osteoporosis
ARID5B	Femur-BMD x serum urate levels interaction		10		rs112779912		4e-11	Yao Y	Endocrine	Evaluate the effects of serum urate level on BMD: a genome-wide gene-environment interaction analysis in UK Biobank cohort.
ARIH2	Femur-BMD x serum urate levels interaction		3		rs114001974		8e-10	Yao Y	Endocrine	Evaluate the effects of serum urate level on BMD: a genome-wide gene-environment interaction analysis in UK Biobank cohort.
ARIH2OS	Heel-BMD		3	48942052			4.2e-12	John P Kemp	Nat Genet	Identification of 153 new loci associated with heel bone mineral density and functional involvement of GPC66 in osteoporosis	NICN1, AMT
ARMC4	Heel-BMD		10	28146986			4.7e-16	John P Kemp	Nat Genet	Identification of 153 new loci associated with heel bone mineral density and functional involvement of GPC183 in osteoporosis
ARMC4	Heel-BMD	10p12.1	10	27923936	rs9417567	intron_variant	8e-10	Morris JA	Nat Genet	An atlas of genetic influences on osteoporosis in humans and mice.	ODAD2
ARMT1	Heel-BMD							Kemp JP	Nat Genet	Identification of 153 new loci associated with heel bone mineral density and functional involvement of GPC6 in osteoporosis.
ARPC3	FN-BMD	6p22.3	6	15852376	rs13220668	intergenic_variant	6e-06	Liang X	Bone	Assessing the genetic correlations between early growth parameters and BMD: A polygenic risk score analysis.	NA - ARPC3P5
ARRDC2	Heel-BMD	19p13.11	19	18011158	rs8104679	intron_variant	8e-13	Morris JA	Nat Genet	An atlas of genetic influences on osteoporosis in humans and mice.	ARRDC2
ARSB	Heel-BMD							Kichaev G	Am J Hum Genet	Leveraging Polygenic Functional Enrichment to Improve GWAS Power.
ASB16	FN-BMD							Estrada K	Nat Genet	Genome-wide meta-analysis identifies 56 bone mineral density loci and reveals 14 loci associated with risk of fracture.
ASB16-AS1
ASB3	Femur-BMD x serum urate levels interaction		2		rs12997061		2e-09	Yao Y	Endocrine	Evaluate the effects of serum urate level on BMD: a genome-wide gene-environment interaction analysis in UK Biobank cohort.
ASIC2	Femur-BMD x serum urate levels interaction		17		rs17184727		1e-09	Yao Y	Endocrine	Evaluate the effects of serum urate level on BMD: a genome-wide gene-environment interaction analysis in UK Biobank cohort.
ASNSP1	Femur-BMD x serum urate levels interaction		8		rs34882318		1e-11	Yao Y	Endocrine	Evaluate the effects of serum urate level on BMD: a genome-wide gene-environment interaction analysis in UK Biobank cohort.
ASRGL1	Heel-BMD	11q12.3	11	62398853	rs10792352	intergenic_variant	1e-09	Morris JA	Nat Genet	An atlas of genetic influences on osteoporosis in humans and mice.	ASRGL1 - SCGB1A1
ASS1	Femur-BMD x serum urate levels interaction		9		rs45599031		9e-10	Yao Y	Endocrine	Evaluate the effects of serum urate level on BMD: a genome-wide gene-environment interaction analysis in UK Biobank cohort.
ASTN2	Heel-BMD x serum urate levels interaction		9		rs143417496		4e-08	Yao Y	Endocrine	Evaluate the effects of serum urate level on BMD: a genome-wide gene-environment interaction analysis in UK Biobank cohort.
ASXL2	Heel-BMD	2p23.3	2	25897984	rs116504838	regulatory_region_variant	6e-10	Morris JA	Nat Genet	An atlas of genetic influences on osteoporosis in humans and mice.	NDUFB4P4 - KIF3C
ATAD1	Heel-BMD		10	87796054			1.2e-10	John P Kemp	Nat Genet	Identification of 153 new loci associated with heel bone mineral density and functional involvement of GPC191 in osteoporosis
ATAD1	Heel-BMD	10q23.31	10	87796055	rs147048550	intron_variant	4e-07	Kemp JP	Nat Genet	Identification of 153 new loci associated with heel BMD and functional involvement of GPC6 in osteoporosis.	ATAD1, ATAD1
ATE1	Heel-BMD		10	121947868			3.3e-10	John P Kemp	Nat Genet	Identification of 153 new loci associated with heel bone mineral density and functional involvement of GPC195 in osteoporosis	NSMCE4A, ATE1
ATE1-AS1	Heel-BMD	10q26.13	10	121938395	rs56782495	intron_variant	4e-15	Morris JA	Nat Genet	An atlas of genetic influences on osteoporosis in humans and mice.	ATE1-AS1
ATF7	Heel-BMD							Morris JA	Nat Genet	An atlas of genetic influences on osteoporosis in humans and mice.
ATF7	Heel-BMD	12q13.13	12	53531157	rs113821260	intron_variant	3e-09	Morris JA	Nat Genet	An atlas of genetic influences on osteoporosis in humans and mice.	ATF7-NPFF, ATF7
ATG7	Heel-BMD		3	11272355			2.7e-12	John P Kemp	Nat Genet	Identification of 153 new loci associated with heel bone mineral density and functional involvement of GPC62 in osteoporosis	VGLL4, ATG7
ATG7	Heel-BMD x serum urate levels interaction		3		rs150038692		3e-10	Yao Y	Endocrine	Evaluate the effects of serum urate level on BMD: a genome-wide gene-environment interaction analysis in UK Biobank cohort.
ATG9B	Femur-BMD x serum urate levels interaction		7		rs74320456		4e-12	Yao Y	Endocrine	Evaluate the effects of serum urate level on BMD: a genome-wide gene-environment interaction analysis in UK Biobank cohort.
ATL1	Femur-BMD x serum urate levels interaction		14		rs112667879		2e-09	Yao Y	Endocrine	Evaluate the effects of serum urate level on BMD: a genome-wide gene-environment interaction analysis in UK Biobank cohort.
ATP13A5	Heel-BMD x serum urate levels interaction		3		rs76420759		2e-10	Yao Y	Endocrine	Evaluate the effects of serum urate level on BMD: a genome-wide gene-environment interaction analysis in UK Biobank cohort.
ATP2B1	Heel-BMD		12	90025415			8.2e-63	John P Kemp	Nat Genet	Identification of 153 new loci associated with heel bone mineral density and functional involvement of GPC243 in osteoporosis
ATP2B1	Total body-BMD	12q21.33	12	89941052	rs10777212	intron_variant	5e-14	Medina-Gomez C	Am J Hum Genet	Life-Course Genome-wide Association Study Meta-analysis of Total Body BMD and Assessment of Age-Specific Effects.	BRWD1P2 - LINC02399
ATP2B2	Femur-BMD x serum urate levels interaction		3		rs78574312		3e-08	Yao Y	Endocrine	Evaluate the effects of serum urate level on BMD: a genome-wide gene-environment interaction analysis in UK Biobank cohort.
ATP5A1	BMD (hip)	16q22.2	16	72006133	rs9929256	non_coding_transcript_exon_variant	4e-06	Liang X	Bone	Assessing the genetic correlations between early growth parameters and BMD: A polygenic risk score analysis.	ATP5F1AP3
ATP5F1A	osteoporosis					ATP Synthase F1 Subunit Alpha				DISEASES inferred 15
ATP6V0A2	osteoporosis					ATPase H+ Transporting V0 Subunit A2				DISEASES inferred 15
ATP6V0A4	osteoporosis					ATPase H+ Transporting V0 Subunit A4
ATP6V1B1	osteoporosis					ATPase H+ Transporting V1 Subunit B1
ATP6V1G1	BMD (hip) and age at menarche	9q32	9	114560262	rs10817638	regulatory_region_variant	5e-07	Tan LJ	J Clin Endocrinol Metab	Bivariate Genome-Wide Association Study Implicates ATP6V1G1 as a Novel Pleiotropic Locus Underlying Osteoporosis and Age at Menarche.	WHRN - ATP6V1G1
ATP8A2P3	Femur-BMD x serum urate levels interaction		13		rs141017693		7e-09	Yao Y	Endocrine	Evaluate the effects of serum urate level on BMD: a genome-wide gene-environment interaction analysis in UK Biobank cohort.
ATXN1	Total body-BMD	6p22.3	6	16741006	rs16878937	intron_variant	5e-06	Liang X	Bone	Assessing the genetic correlations between early growth parameters and BMD: A polygenic risk score analysis.	ATXN1
ATXN10	Heel-BMD	22q13.31	22	45684371	rs79016257	intron_variant	3e-15	Morris JA	Nat Genet	An atlas of genetic influences on osteoporosis in humans and mice.	ATXN10
ATXN7L1	Heel-BMD		7	105854517			1.2e-21	John P Kemp	Nat Genet	Identification of 153 new loci associated with heel bone mineral density and functional involvement of GPC148 in osteoporosis
ATXN7L3	FN-BMD							Estrada K	Nat Genet	Genome-wide meta-analysis identifies 56 bone mineral density loci and reveals 14 loci associated with risk of fracture.
AURKAIP1	Heel-BMD	1p36.33	1	1368763	rs36066545	intergenic_variant	1e-09	Morris JA	Nat Genet	An atlas of genetic influences on osteoporosis in humans and mice.	MXRA8 - AURKAIP1
AXIN1	FN-BMD	16p13.3	16	331141	rs12719801	intron_variant	1e-09	Pei YF	Bone	Joint study of two genome-wide association meta-analyses identified 20p12.1 and 20q13.33 for bone mineral density.
AXIN1	Spine-BMD	16p13.3	16	325782	rs9921222	intron_variant	5e-08	Styrkarsdottir U	Nat Commun	Sequence variants in the PTCH1 gene associate with spine bone mineral density and osteoporotic fractures.	AXIN1
AXIN1	Heel-BMD		16	360178			1.1e-25	John P Kemp	Nat Genet	Identification of 153 new loci associated with heel bone mineral density and functional involvement of GPC274 in osteoporosis	AXIN1
AXIN1	Heel-BMD	16p13.3	16	304353	rs142097791	missense_variant	2e-09	Morris JA	Nat Genet	An atlas of genetic influences on osteoporosis in humans and mice.	AXIN1
AXIN2	Heel-BMD		17	65553861			1e-14	John P Kemp	Nat Genet	Identification of 153 new loci associated with heel bone mineral density and functional involvement of GPC305 in osteoporosis
AXIN2	osteoporosis					Axin 2
AXIN2	Heel-BMD	17q24.1	17	65538420	rs4541111	intron_variant	3e-14	Morris JA	Nat Genet	An atlas of genetic influences on osteoporosis in humans and mice.	AXIN2
B2M	osteoporosis					Beta-2-Microglobulin
B3GAT2	Heel-BMD		6	71013118			3.2e-08	John P Kemp	Nat Genet	Identification of 153 new loci associated with heel bone mineral density and functional involvement of GPC109 in osteoporosis
B3GAT2	Femur-BMD x serum urate levels interaction		6		rs76014470		4e-08	Yao Y	Endocrine	Evaluate the effects of serum urate level on BMD: a genome-wide gene-environment interaction analysis in UK Biobank cohort.
B3GNTL1	Femur-BMD x serum urate levels interaction		17		rs148074667		2e-09	Yao Y	Endocrine	Evaluate the effects of serum urate level on BMD: a genome-wide gene-environment interaction analysis in UK Biobank cohort.
B4GALNT3	Heel-BMD		12	479438			2.1e-12	John P Kemp	Nat Genet	Identification of 153 new loci associated with heel bone mineral density and functional involvement of GPC226 in osteoporosis	B4GALNT3
B4GALNT3	Heel-BMD	12p13.33	12	482134	rs215226	intron_variant	3e-39	Morris JA	Nat Genet	An atlas of genetic influences on osteoporosis in humans and mice.	B4GALNT3
BACH2	Femur-BMD x serum urate levels interaction		6		rs116899739		7e-11	Yao Y	Endocrine	Evaluate the effects of serum urate level on BMD: a genome-wide gene-environment interaction analysis in UK Biobank cohort.
BAHCC1	Heel-BMD		17	81458995			6.4e-10	John P Kemp	Nat Genet	Identification of 153 new loci associated with heel bone mineral density and functional involvement of GPC309 in osteoporosis	AC145207.5
BANF2	Heel-BMD	20p12.1	20	17774516	rs7274697	intergenic_variant	2e-10	Morris JA	Nat Genet	An atlas of genetic influences on osteoporosis in humans and mice.	BANF2 - NA
BARX1	Heel-BMD		9	93949055			1.7e-12	John P Kemp	Nat Genet	Identification of 153 new loci associated with heel bone mineral density and functional involvement of GPC172 in osteoporosis
BAZ2B	Femur-BMD x serum urate levels interaction		2		rs536901178		1e-08	Yao Y	Endocrine	Evaluate the effects of serum urate level on BMD: a genome-wide gene-environment interaction analysis in UK Biobank cohort.
BBOX1-AS1	Heel-BMD	11p14.1	11	27276579	rs7484147	intergenic_variant	1e-115	Morris JA	Nat Genet	An atlas of genetic influences on osteoporosis in humans and mice.	BBOX1-AS1 - CCDC34
BCAS3	Heel-BMD	17q23.2	17	61145848	rs138852655	intron_variant	1e-15	Morris JA	Nat Genet	An atlas of genetic influences on osteoporosis in humans and mice.	BCAS3
BCL11A	Heel-BMD	2p16.1	2	60528628	rs45595933	intron_variant	4e-11	Morris JA	Nat Genet	An atlas of genetic influences on osteoporosis in humans and mice.	BCL11A
BCL2L14	Femur-BMD x serum urate levels interaction		12		rs186910369		1e-08	Yao Y	Endocrine	Evaluate the effects of serum urate level on BMD: a genome-wide gene-environment interaction analysis in UK Biobank cohort.
BDNF	osteoporosis					Brain Derived Neurotrophic Factor
BDNF-AS	BMD							Medina-Gomez C	Am J Hum Genet	Life-Course Genome-wide Association Study Meta-analysis of Total Body BMD and Assessment of Age-Specific Effects.
BET1L	Lumbar spine-BMD	11p15.5	11	202856	rs11602954	intron_variant	2e-06	Estrada K	Nat Genet	Genome-wide meta-analysis identifies 56 BMD loci and reveals 14 loci associated with risk of fracture.	BET1L
BGLAP	osteoporosis					Bone Gamma-Carboxyglutamate Protein
BGN	osteoporosis					Biglycan
BHLHE41	Heel-BMD		12	26306487			4.1e-09	John P Kemp	Nat Genet	Identification of 153 new loci associated with heel bone mineral density and functional involvement of GPC235 in osteoporosis	BHLHE41, AC022509.3, AC022509.4
BICC1	Heel-BMD	10q21.1	10	58532642	rs1658469	intron_variant	5e-25	Morris JA	Nat Genet	An atlas of genetic influences on osteoporosis in humans and mice.	BICC1
BIN3	Heel-BMD	8p21.3	8	22674766	rs73212812	intergenic_variant	1e-19	Morris JA	Nat Genet	An atlas of genetic influences on osteoporosis in humans and mice.	BIN3 - EGR3
BLID	Heel-BMD		11	121930263			1.3e-11	John P Kemp	Nat Genet	Identification of 153 new loci associated with heel bone mineral density and functional involvement of GPC224 in osteoporosis
BLID	Total body-BMD	11q24.1	11	122042522	rs725670	intron_variant	4e-08	Medina-Gomez C	Am J Hum Genet	Life-Course Genome-wide Association Study Meta-analysis of Total Body BMD and Assessment of Age-Specific Effects.	MIR100HG
BMND10	osteoporosis					Bone Mineral Density QTL 10
BMND11	osteoporosis					Bone Mineral Density QTL 11
BMND13	osteoporosis					Bone Mineral Density QTL 13
BMND14	osteoporosis					Bone Mineral Density QTL 14
BMND2	osteoporosis					Bone Mineral Density Variation 2
BMND3	osteoporosis					Bone Mineral Density Variability 3
BMND4	osteoporosis					Bone Mineral Density Variation QTL 4
BMND5	osteoporosis					Bone Mineral Density Variation QTL 5
BMND6	osteoporosis					Bone Mineral Density QTL 6
BMND7	osteoporosis					Bone Mineral Density Quantiative Trait Locus 7
BMND8	osteoporosis					Bone Mineral Density Quantiative Trait Locus 8
BMND9	osteoporosis					Bone Mineral Density QTL 9
BMP1	osteoporosis					Bone Morphogenetic Protein 1
BMP2	Heel-BMD		20	6768534			4.3e-10	John P Kemp	Nat Genet	Identification of 153 new loci associated with heel bone mineral density and functional involvement of GPC324 in osteoporosis
BMP2	Heel-BMD	20p12.3	20	6872801	rs1555136	intergenic_variant	5e-18	Morris JA	Nat Genet	An atlas of genetic influences on osteoporosis in humans and mice.	BMP2 - NA
BMP4	Heel-BMD		14	53949884			4e-13	John P Kemp	Nat Genet	Identification of 153 new loci associated with heel bone mineral density and functional involvement of GPC262 in osteoporosis
BMP4	osteoporosis					Bone Morphogenetic Protein 4
BMP4	Heel-BMD	14q22.2	14	54048517	rs116848211	intergenic_variant	3e-11	Morris JA	Nat Genet	An atlas of genetic influences on osteoporosis in humans and mice.	ATP5F1CP1 - NA
BMP5	Heel-BMD		6	56014116			9.3e-21	John P Kemp	Nat Genet	Identification of 153 new loci associated with heel bone mineral density and functional involvement of GPC108 in osteoporosis
BMP5	Heel-BMD	6p12.1	6	55916428	rs62404993	regulatory_region_variant	2e-12	Morris JA	Nat Genet	An atlas of genetic influences on osteoporosis in humans and mice.	BMP5 - NPM1P36
BMP6	osteoporosis					Bone Morphogenetic Protein 6
BMPR1A	Femur-BMD x serum urate levels interaction		10		rs113917983		2e-10	Yao Y	Endocrine	Evaluate the effects of serum urate level on BMD: a genome-wide gene-environment interaction analysis in UK Biobank cohort.
BMPR1B	Heel-BMD							Morris JA	Nat Genet	An atlas of genetic influences on osteoporosis in humans and mice.
BMPR1B	Heel-BMD	4q22.3	4	94956000	rs13138431	intron_variant	5e-09	Morris JA	Nat Genet	An atlas of genetic influences on osteoporosis in humans and mice.	BMPR1B
BMPR2	Heel-BMD							Kemp JP	Nat Genet	Identification of 153 new loci associated with heel bone mineral density and functional involvement of GPC6 in osteoporosis.
BNC2	Heel-BMD		9	16732737			4.9e-10	John P Kemp	Nat Genet	Identification of 153 new loci associated with heel bone mineral density and functional involvement of GPC170 in osteoporosis
BNC2	Heel-BMD	9p22.3	9	16542760	rs113477878	intron_variant	4e-10	Morris JA	Nat Genet	An atlas of genetic influences on osteoporosis in humans and mice.	BNC2
BOK	Femur-BMD x serum urate levels interaction		2		rs36156162		2e-12	Yao Y	Endocrine	Evaluate the effects of serum urate level on BMD: a genome-wide gene-environment interaction analysis in UK Biobank cohort.
BORCS5	Femur-BMD x serum urate levels interaction		12		rs11054864		2e-09	Yao Y	Endocrine	Evaluate the effects of serum urate level on BMD: a genome-wide gene-environment interaction analysis in UK Biobank cohort.
BRD1	Heel-BMD x serum urate levels interaction		22		rs148324843		7e-09	Yao Y	Endocrine	Evaluate the effects of serum urate level on BMD: a genome-wide gene-environment interaction analysis in UK Biobank cohort.
BSX	Heel-BMD		11	122935331			2.9e-09	John P Kemp	Nat Genet	Identification of 153 new loci associated with heel bone mineral density and functional involvement of GPC225 in osteoporosis	JHY
BTBD16	Heel-BMD		10	122271226			2.3e-08	John P Kemp	Nat Genet	Identification of 153 new loci associated with heel bone mineral density and functional involvement of GPC196 in osteoporosis	BTBD16
BTBD16	Heel-BMD	10q26.13	10	122280142	rs4752678	intron_variant	2e-20	Morris JA	Nat Genet	An atlas of genetic influences on osteoporosis in humans and mice.	BTBD16
BTBD8	Obesity-related traits	1p22.1	1	92088726	rs34856868	missense_variant	2e-06	Comuzzie AG	PLoS One	Novel genetic loci identified for the pathophysiology of childhood obesity in the Hispanic population.	BTBD8
BTG1	Heel-BMD		12	92132098			1.7e-08	John P Kemp	Nat Genet	Identification of 153 new loci associated with heel bone mineral density and functional involvement of GPC244 in osteoporosis
BUD13	FN-BMD	11q23.3	11	116753437	rs6589564	intron_variant	3e-06	Naito T	J Gastroenterol Hepatol	Clinical and genetic risk factors for decreased bone mineral density in Japanese patients with inflammatory bowel disease.
BUD13	BMD (FN) in inflammatory bowel disease	11q23.3	11	116753437	rs6589564	intron_variant	3e-06	Naito T	J Gastroenterol Hepatol	Clinical and genetic risk factors for decreased BMD in Japanese patients with inflammatory bowel disease.	BUD13
C10orf126	Heel-BMD	10p12.1	10	28938443	rs12769962	intron_variant	3e-09	Morris JA	Nat Genet	An atlas of genetic influences on osteoporosis in humans and mice.	LINC01517
C10orf67	Heel-BMD	10p12.2	10	23319236	rs6415968	intron_variant	4e-12	Morris JA	Nat Genet	An atlas of genetic influences on osteoporosis in humans and mice.	C10orf67
C11orf44	Femur-BMD x serum urate levels interaction		11		rs73021646		2e-10	Yao Y	Endocrine	Evaluate the effects of serum urate level on BMD: a genome-wide gene-environment interaction analysis in UK Biobank cohort.
C11orf49
C11orf58	FN-BMD	11p15.2	11	16735326	rs11024028	intron_variant	3e-10	Pei YF	Bone	Joint study of two genome-wide association meta-analyses identified 20p12.1 and 20q13.33 for bone mineral density.
C11orf58	Spine-BMD	11p15.2	11	16735326	rs11024028	intron_variant	6e-10	Pei YF	Bone	Joint study of two genome-wide association meta-analyses identified 20p12.1 and 20q13.33 for bone mineral density.	C11orf58, SOX6
C11orf58	Heel-BMD		11	16128519			5.6e-09	John P Kemp	Nat Genet	Identification of 153 new loci associated with heel bone mineral density and functional involvement of GPC200 in osteoporosis
C11ORF58	FN-BMD	11p15.2	11	16735326	rs11024028	intron_variant	3e-10	Pei YF	Bone	Joint study of two genome-wide association meta-analyses identified 20p12.1 and 20q13.33 for BMD.	SOX6, C11orf58
C11orf58	Heel-BMD	11p15.2	11	16676094	rs7117140	intron_variant	6e-14	Morris JA	Nat Genet	An atlas of genetic influences on osteoporosis in humans and mice.	C11orf58, SOX6
C12orf10								Cheung	Osteoporos Int	Meta-analysis of gene-based genome-wide association studies of bone mineral density in Chinese and European subjects
C12orf23	FN-BMD	12q23.3	12	106973447	rs1053051	3_prime_UTR_variant	1e-09	Estrada K	Nat Genet	Genome-wide meta-analysis identifies 56 bone mineral density loci and reveals 14 loci associated with risk of fracture.
C12orf23	FN-BMD	12q23.3	12	106973447	rs1053051	3_prime_UTR_variant	1e-09	Estrada K	Nat Genet	Genome-wide meta-analysis identifies 56 BMD loci and reveals 14 loci associated with risk of fracture.	TMEM263
C12orf66	Heel-BMD	12q14.2	12	64170289	rs722526	regulatory_region_variant	9e-11	Morris JA	Nat Genet	An atlas of genetic influences on osteoporosis in humans and mice.	SRGAP1 - C12orf66
C15orf39	Heel-BMD		15	75140000			1.8e-09	John P Kemp	Nat Genet	Identification of 153 new loci associated with heel bone mineral density and functional involvement of GPC271 in osteoporosis
C16orf38	FN-BMD	16p13.3	16	1482462	rs13336428	intergenic_variant	1e-16	Estrada K	Nat Genet	Genome-wide meta-analysis identifies 56 BMD loci and reveals 14 loci associated with risk of fracture.	RPS3AP2 - PTX4
C17orf53	FN-BMD	17q21.31	17	44148179	rs227584	missense_variant	3e-24	Estrada K	Nat Genet	Genome-wide meta-analysis identifies 56 bone mineral density loci and reveals 14 loci associated with risk of fracture.
C17orf53	FN-BMD	17q21.31	17	44148179	rs227584	missense_variant	3e-24	Estrada K	Nat Genet	Genome-wide meta-analysis identifies 56 BMD loci and reveals 14 loci associated with risk of fracture.	HROB
C17orf82	Heel-BMD	17q23.2	17	61419566	rs740753	TF_binding_site_variant	1e-11	Morris JA	Nat Genet	An atlas of genetic influences on osteoporosis in humans and mice.	LINC02875 - TBX4
C18orf1	BMD (hip)	18p11.21	18	13445172	rs11872353	intron_variant	3e-06	Liang X	Bone	Assessing the genetic correlations between early growth parameters and BMD: A polygenic risk score analysis.	LDLRAD4
C18orf19	FN-BMD	18p11.21	18	13708575	rs4796995	intron_variant	5e-08	Estrada K	Nat Genet	Genome-wide meta-analysis identifies 56 bone mineral density loci and reveals 14 loci associated with risk of fracture.
C18orf19	FN-BMD	18p11.21	18	13708575	rs4796995	intron_variant	5e-08	Estrada K	Nat Genet	Genome-wide meta-analysis identifies 56 BMD loci and reveals 14 loci associated with risk of fracture.	FAM210A
C1orf105	Heel-BMD		1	172261089			1e-15	John P Kemp	Nat Genet	Identification of 153 new loci associated with heel bone mineral density and functional involvement of GPC25 in osteoporosis
C1orf141	L1-L4-BMD x serum urate levels interaction		1		rs10489631		9e-06	Yao Y	Endocrine	Evaluate the effects of serum urate level on BMD: a genome-wide gene-environment interaction analysis in UK Biobank cohort.
C2	Femur-BMD x serum urate levels interaction		6		rs116508221		8e-10	Yao Y	Endocrine	Evaluate the effects of serum urate level on BMD: a genome-wide gene-environment interaction analysis in UK Biobank cohort.
C22orf23	Heel-BMD		22	37955678			3.9e-09	John P Kemp	Nat Genet	Identification of 153 new loci associated with heel bone mineral density and functional involvement of GPC346 in osteoporosis
C22orf34	Heel-BMD x serum urate levels interaction		22		rs763123		3e-11	Yao Y	Endocrine	Evaluate the effects of serum urate level on BMD: a genome-wide gene-environment interaction analysis in UK Biobank cohort.
C2orf73	Heel-BMD		2	54331270			2e-14	John P Kemp	Nat Genet	Identification of 153 new loci associated with heel bone mineral density and functional involvement of GPC41 in osteoporosis	C2orf73
C2orf73	Heel-BMD	2p16.2	2	54341150	rs10196726	intron_variant	3e-15	Morris JA	Nat Genet	An atlas of genetic influences on osteoporosis in humans and mice.	C2orf73
C2orf91	Heel-BMD		2	41977279			1e-12	John P Kemp	Nat Genet	Identification of 153 new loci associated with heel bone mineral density and functional involvement of GPC38 in osteoporosis
C2orf91	Heel-BMD	2p21	2	41993295	rs35531047	intergenic_variant	6e-81	Morris JA	Nat Genet	An atlas of genetic influences on osteoporosis in humans and mice.	C2orf91 - PKDCC
C3orf35	Femur-BMD x serum urate levels interaction		3		rs112026459		5e-08	Yao Y	Endocrine	Evaluate the effects of serum urate level on BMD: a genome-wide gene-environment interaction analysis in UK Biobank cohort.
C3orf58	Total body-BMD	3q24	3	143894341	rs11712608	intergenic_variant	8e-08	Liang X	Bone	Assessing the genetic correlations between early growth parameters and BMD: A polygenic risk score analysis.	SLC9A9 - DIPK2A
C4orf36	Heel-BMD		4	87055207			1.9e-08			UKB Neale v2 (2018)
C6orf10
C6orf97	FN-BMD	6q25.1	6	151575100	rs9479075	intron_variant	2e-13	Pei YF	Bone	Joint study of two genome-wide association meta-analyses identified 20p12.1 and 20q13.33 for bone mineral density.
C6orf97	Spine-BMD	6q25.1	6	151575100	rs9479075	intron_variant	4e-14	Pei YF	Bone	Joint study of two genome-wide association meta-analyses identified 20p12.1 and 20q13.33 for bone mineral density.	CCDC170
C6ORF97	FN-BMD	6q25.1	6	151575100	rs9479075	intron_variant	2e-13	Pei YF	Bone	Joint study of two genome-wide association meta-analyses identified 20p12.1 and 20q13.33 for BMD.	CCDC170
C6orf97	Hip-BMD and total body fat mass (bivariate analysis)	6q25.1	6	151583228	rs35883965	intron_variant	9e-09	Wei XT	Eur J Hum Genet	Pleiotropic genomic variants at 17q21.31 associated with BMD and body fat mass: a bivariate genome-wide association analysis.	CCDC170
C7orf33	Femur-BMD x serum urate levels interaction		7		rs117600668		4e-10	Yao Y	Endocrine	Evaluate the effects of serum urate level on BMD: a genome-wide gene-environment interaction analysis in UK Biobank cohort.
C7orf50	Heel-BMD x serum urate levels interaction		7		rs79218272		4e-09	Yao Y	Endocrine	Evaluate the effects of serum urate level on BMD: a genome-wide gene-environment interaction analysis in UK Biobank cohort.
C7orf58	BMD	7q31.31	7	121263761	rs4609139	intron_variant	1e-10	Medina-Gomez C	PLoS Genet	Meta-analysis of genome-wide scans for total body BMD in children and adults reveals allelic heterogeneity and age-specific effects at the WNT16 locus.	CPED1
C7orf61	Heel-BMD	7q22.1	7	100456067	rs2406255	TF_binding_site_variant	1e-12	Morris JA	Nat Genet	An atlas of genetic influences on osteoporosis in humans and mice.	PPP1R35-AS1 - C7orf61
C7orf76	Heel-BMD	7q21.3	7	96412246	rs7778451	intergenic_variant	8e-25	Morris JA	Nat Genet	An atlas of genetic influences on osteoporosis in humans and mice.	RNU7-188P - SEM1
C8orf37-AS1	Heel-BMD	8q22.1	8	95638117	rs10956974	intron_variant	1e-29	Morris JA	Nat Genet	An atlas of genetic influences on osteoporosis in humans and mice.	C8orf37-AS1
C8orf74	Heel-BMD		8	10613405			1.2e-08	John P Kemp	Nat Genet	Identification of 153 new loci associated with heel bone mineral density and functional involvement of GPC157 in osteoporosis
C9	Heel-BMD		5	39382159			2.7e-14	John P Kemp	Nat Genet	Identification of 153 new loci associated with heel bone mineral density and functional involvement of GPC90 in osteoporosis
C9orf152	Femur-BMD x serum urate levels interaction		9		rs67879551		1e-11	Yao Y	Endocrine	Evaluate the effects of serum urate level on BMD: a genome-wide gene-environment interaction analysis in UK Biobank cohort.
C9orf64	Heel-BMD							Morris JA	Nat Genet	An atlas of genetic influences on osteoporosis in humans and mice.
C9orf92	Heel-BMD		9	16440667			5e-08	John P Kemp	Nat Genet	Identification of 153 new loci associated with heel bone mineral density and functional involvement of GPC169 in osteoporosis
CA10	Femur-BMD x serum urate levels interaction		17		rs16951067		5e-08	Yao Y	Endocrine	Evaluate the effects of serum urate level on BMD: a genome-wide gene-environment interaction analysis in UK Biobank cohort.
CA2	osteoporosis					Carbonic Anhydrase 2
CA3-AS1	osteoporosis					CA3 Antisense RNA 1				Pathogenic
CA8	osteoporosis					Carbonic Anhydrase 8
CAB39L	Heel-BMD x serum urate levels interaction		13		rs531530319		2e-09	Yao Y	Endocrine	Evaluate the effects of serum urate level on BMD: a genome-wide gene-environment interaction analysis in UK Biobank cohort.
CABIN1	Femur-BMD x serum urate levels interaction		22		rs79318089		8e-10	Yao Y	Endocrine	Evaluate the effects of serum urate level on BMD: a genome-wide gene-environment interaction analysis in UK Biobank cohort.
CABLES1	Heel-BMD	18q11.2	18	23148085	rs7237942	intron_variant	2e-13	Morris JA	Nat Genet	An atlas of genetic influences on osteoporosis in humans and mice.	CABLES1
CACNA1E	Lumbar spine-BMD (integral)	1q25.3	1	181765897	rs199922	intron_variant	3e-06	Nielson CM	J Bone Miner Res	Novel Genetic Variants Associated With Increased Vertebral Volumetric BMD, Reduced Vertebral Fracture Risk, and Increased Expression of SLC1A3 and EPHB2.	CACNA1E
CACNA2D1	L1-L4-BMD x serum urate levels interaction		7		rs5014756		4e-06	Yao Y	Endocrine	Evaluate the effects of serum urate level on BMD: a genome-wide gene-environment interaction analysis in UK Biobank cohort.
CADM1	Heel-BMD		11	115648323			5.4e-13	John P Kemp	Nat Genet	Identification of 153 new loci associated with heel bone mineral density and functional involvement of GPC222 in osteoporosis	CADM1
CADM1	Heel-BMD	11q23.3	11	115603396	rs7937689	intergenic_variant	4e-17	Morris JA	Nat Genet	An atlas of genetic influences on osteoporosis in humans and mice.	RPL12P46 - LINC02698
CALB1	osteoporosis					Calbindin 1
CALCA	osteoporosis					Calcitonin Related Polypeptide Alpha
CALCR	osteoporosis					Calcitonin Receptor
CALN1	Femur-BMD x serum urate levels interaction		7		rs147005985		9e-10	Yao Y	Endocrine	Evaluate the effects of serum urate level on BMD: a genome-wide gene-environment interaction analysis in UK Biobank cohort.
CAMK2D	Femur-BMD x serum urate levels interaction		4		rs78855440		8e-09	Yao Y	Endocrine	Evaluate the effects of serum urate level on BMD: a genome-wide gene-environment interaction analysis in UK Biobank cohort.
CAMKMT	Femur-BMD x serum urate levels interaction		2		rs2880051		3e-08	Yao Y	Endocrine	Evaluate the effects of serum urate level on BMD: a genome-wide gene-environment interaction analysis in UK Biobank cohort.
CAMSAP2	Heel-BMD	1q32.1	1	200738405	rs58397787	regulatory_region_variant	1e-18	Morris JA	Nat Genet	An atlas of genetic influences on osteoporosis in humans and mice.	DDX59-AS1 - CAMSAP2
CAPS2	Femur-BMD x serum urate levels interaction		12		rs7294516		2e-08	Yao Y	Endocrine	Evaluate the effects of serum urate level on BMD: a genome-wide gene-environment interaction analysis in UK Biobank cohort.
CAPZA2	Heel-BMD x serum urate levels interaction		7		rs58664128		2e-11	Yao Y	Endocrine	Evaluate the effects of serum urate level on BMD: a genome-wide gene-environment interaction analysis in UK Biobank cohort.
CAPZB	Heel-BMD	1p36.13	1	19402593	rs4912085	intron_variant	2e-28	Morris JA	Nat Genet	An atlas of genetic influences on osteoporosis in humans and mice.	CAPZB
CARMIL1	Femur-BMD x serum urate levels interaction		6		rs115103442		1e-11	Yao Y	Endocrine	Evaluate the effects of serum urate level on BMD: a genome-wide gene-environment interaction analysis in UK Biobank cohort.
CASC15	Heel-BMD	6p22.3	6	21891345	rs78432519	intron_variant	6e-34	Morris JA	Nat Genet	An atlas of genetic influences on osteoporosis in humans and mice.	CASC15
CASC17	Heel-BMD	17q24.3	17	70828881	rs12948233	intergenic_variant	6e-10	Morris JA	Nat Genet	An atlas of genetic influences on osteoporosis in humans and mice.	NA
CASC17, LOC102723505	BMD (total hip)	17q24.3	17	71346222	rs8080236	intergenic_variant	6e-06	Gregson CL	Bone	Genome-wide association study of extreme high bone mass: Contribution of common genetic variation to extreme BMD phenotypes and potential novel BMD-associated genes.	RNU7-155P - NA
CASC2	Femur-BMD x serum urate levels interaction		10		rs75388473		5e-08	Yao Y	Endocrine	Evaluate the effects of serum urate level on BMD: a genome-wide gene-environment interaction analysis in UK Biobank cohort.
CASC20	Heel-BMD	20p12.3	20	6490158	rs6117294	intron_variant	7e-16	Morris JA	Nat Genet	An atlas of genetic influences on osteoporosis in humans and mice.	CASC20
CASR	osteoporosis					Calcium Sensing Receptor
CASZ1	Femur-BMD x serum urate levels interaction		1		rs284289		3e-08	Yao Y	Endocrine	Evaluate the effects of serum urate level on BMD: a genome-wide gene-environment interaction analysis in UK Biobank cohort.
CATSPER3	Heel-BMD	5q31.1	5	135004025	rs299371	intron_variant	1e-16	Morris JA	Nat Genet	An atlas of genetic influences on osteoporosis in humans and mice.	PCBD2, CATSPER3
CBFA1
CBR3	Lumbar spine-BMD	21q22.12	21	36112764	rs4817775	intron_variant	9e-07	Estrada K	Nat Genet	Genome-wide meta-analysis identifies 56 BMD loci and reveals 14 loci associated with risk of fracture.	SETD4 - MEMO1P1
CBY1	Heel-BMD							Kim SK	PLoS One	Identification of 613 new loci associated with heel bone mineral density and a polygenic risk score for bone mineral density, osteoporosis and fracture.
CCBE1	Femur-BMD x serum urate levels interaction		18		rs35588582		3e-10	Yao Y	Endocrine	Evaluate the effects of serum urate level on BMD: a genome-wide gene-environment interaction analysis in UK Biobank cohort.
CCDC162P	Heel-BMD	6q21	6	109317625	rs4945829	intron_variant	4e-11	Morris JA	Nat Genet	An atlas of genetic influences on osteoporosis in humans and mice.	CCDC162P
CCDC170	Spine-BMD	6q25.1	6	151612040	rs1038304	intron_variant	2e-07	Mullin BH	BMC Genomics	Genome-wide association study using family-based cohorts identifies the WLS and CCDC170/ESR1 loci as associated with bone mineral density.	CCDC170
CCDC170	Heel-BMD	6q25.1	6	151590844	rs57960590	intron_variant	7e-39	Morris JA	Nat Genet	An atlas of genetic influences on osteoporosis in humans and mice.	CCDC170
CCDC26	Heel-BMD	8q24.21	8	129706613	rs7814941	splice_region_variant	1e-19	Morris JA	Nat Genet	An atlas of genetic influences on osteoporosis in humans and mice.	CCDC26 - MTRF1LP2
CCDC34	Heel-BMD		11	27325180			1e-13	John P Kemp	Nat Genet	Identification of 153 new loci associated with heel bone mineral density and functional involvement of GPC204 in osteoporosis
CCDC34	Heel-BMD	11p14.1	11	27350692	rs10835169	intron_variant	1e-25	Morris JA	Nat Genet	An atlas of genetic influences on osteoporosis in humans and mice.	CCDC34
CCDC34, LGR4, LIN7C	BMD (paediatric, skull)	11p14.1	11	27315157	rs10160456	intergenic_variant	8e-06	Kemp JP	PLoS Genet	Phenotypic dissection of BMD reveals skeletal site specificity and facilitates the identification of novel loci in the genetic regulation of bone mass attainment.	BBOX1-AS1 - CCDC34
CCDC6	Heel-BMD	10q21.2	10	59908581	rs3763745	regulatory_region_variant	2e-12	Morris JA	Nat Genet	An atlas of genetic influences on osteoporosis in humans and mice.	CCDC6 - LINC01553
CCDC91	Heel-BMD		12	28550839			2.5e-08	John P Kemp	Nat Genet	Identification of 153 new loci associated with heel bone mineral density and functional involvement of GPC236 in osteoporosis
CCDC91, PTHLH	Lumbar spine-BMD (trabecular)	12p11.22	12	28138968	rs12813778	intron_variant	2e-06	Nielson CM	J Bone Miner Res	Novel Genetic Variants Associated With Increased Vertebral Volumetric BMD, Reduced Vertebral Fracture Risk, and Increased Expression of SLC1A3 and EPHB2.	CCDC91
CCDC92	Femur-BMD x serum urate levels interaction		12		rs35794481		2e-10	Yao Y	Endocrine	Evaluate the effects of serum urate level on BMD: a genome-wide gene-environment interaction analysis in UK Biobank cohort.
CCDC97	Heel-BMD		19	41301013			9e-11	John P Kemp	Nat Genet	Identification of 153 new loci associated with heel bone mineral density and functional involvement of GPC320 in osteoporosis
CCER1	Femur-BMD x serum urate levels interaction		12		rs79632615		3e-08	Yao Y	Endocrine	Evaluate the effects of serum urate level on BMD: a genome-wide gene-environment interaction analysis in UK Biobank cohort.
CCL2	osteoporosis					C-C Motif Chemokine Ligand 2
CCND1	Total body-BMD	11q13.3	11	69484769	rs4980659	intron_variant	4e-09	Medina-Gomez C	Am J Hum Genet	Life-Course Genome-wide Association Study Meta-analysis of Total Body BMD and Assessment of Age-Specific Effects.	LINC01488
CCNL1	Heel-BMD		3	157079436			2.1e-17	John P Kemp	Nat Genet	Identification of 153 new loci associated with heel bone mineral density and functional involvement of GPC71 in osteoporosis	TIPARP, LINC00886
CCR1	Heel-BMD	3p21.31	3	46146215	rs4683184	intron_variant	1e-11	Morris JA	Nat Genet	An atlas of genetic influences on osteoporosis in humans and mice.	CCR3
CCR3	FN-BMD	3p21.31	3	46261693	rs3091309	intron_variant	3e-06	Pei YF	Bone	Genome-wide association meta-analyses identified 1q43 and 2q32.2 for hip Ward's triangle areal bone mineral density.
CCR3	BMD (Ward's triangle area)	3p21.31	3	46261693	rs3091309	intron_variant	3e-06	Pei YF	Bone	Genome-wide association meta-analyses identified 1q43 and 2q32.2 for hip Ward's triangle areal BMD.	CCR3
CCZ1B	BMD (spine)	7p22.1	7	6931419	rs188966536	regulatory_region_variant	8e-08	Mullin BH	BMC Genomics	Genome-wide association study using family-based cohorts identifies the WLS and CCDC170/ESR1 loci as associated with BMD.	ALG1L5P - FAM86LP
CD109	Heel-BMD		6	73796497			1.3e-12	John P Kemp	Nat Genet	Identification of 153 new loci associated with heel bone mineral density and functional involvement of GPC110 in osteoporosis	CD109
CD109	Heel-BMD	6q13	6	73749014	rs9447004	intron_variant	1e-37	Morris JA	Nat Genet	An atlas of genetic influences on osteoporosis in humans and mice.	CD109
CD302	Femur-BMD x serum urate levels interaction		2		rs150458397		2e-08	Yao Y	Endocrine	Evaluate the effects of serum urate level on BMD: a genome-wide gene-environment interaction analysis in UK Biobank cohort.
CD34	Femur-BMD x serum urate levels interaction		1		rs6671850		4e-08	Yao Y	Endocrine	Evaluate the effects of serum urate level on BMD: a genome-wide gene-environment interaction analysis in UK Biobank cohort.
CD36	osteoporosis					CD36 Molecule
CD4	BMD (hip)	12p13.31	12	6802271	rs2855535	intron_variant	5e-08	Liang X	Bone	Assessing the genetic correlations between early growth parameters and BMD: A polygenic risk score analysis.	CD4
CD40	osteoporosis					CD40 Molecule
CD40LG	osteoporosis					CD40 Ligand
CD44	Heel-BMD		11	35063906			1.5e-18	John P Kemp	Nat Genet	Identification of 153 new loci associated with heel bone mineral density and functional involvement of GPC205 in osteoporosis	CD44
CD44	osteoporosis					CD44 Molecule (Indian Blood Group)
CD44	Total body-BMD	11p13	11	35062086	rs2553773	regulatory_region_variant	1e-10	Medina-Gomez C	Am J Hum Genet	Life-Course Genome-wide Association Study Meta-analysis of Total Body BMD and Assessment of Age-Specific Effects.	PDHX - CD44
CD53	Obesity-related traits	1p13.3	1	110921002	rs12567355	intergenic_variant	9e-06	Comuzzie AG	PLoS One	Novel genetic loci identified for the pathophysiology of childhood obesity in the Hispanic population.	CD53 - LRIF1
CD70	Heel-BMD x serum urate levels interaction		19		rs199561952		2e-08	Yao Y	Endocrine	Evaluate the effects of serum urate level on BMD: a genome-wide gene-environment interaction analysis in UK Biobank cohort.
CDC42	Heel-BMD							Kichaev G	Am J Hum Genet	Leveraging Polygenic Functional Enrichment to Improve GWAS Power.
CDC5L	Heel-BMD		6	44709436			5.2e-47	John P Kemp	Nat Genet	Identification of 153 new loci associated with heel bone mineral density and functional involvement of GPC103 in osteoporosis
CDC5L	FN-BMD and trunk fat mass adjusted by trunk lean mass	6p21.1	6	44604721	rs562645309	intergenic_variant	5e-07	Liu L	Hum Genet	Two novel pleiotropic loci associated with osteoporosis and abdominal obesity.	NA
CDH11	Heel-BMD							Kichaev G	Am J Hum Genet	Leveraging Polygenic Functional Enrichment to Improve GWAS Power.
CDH13	L1-L4-BMD x serum urate levels interaction		16		rs62040089		9e-06	Yao Y	Endocrine	Evaluate the effects of serum urate level on BMD: a genome-wide gene-environment interaction analysis in UK Biobank cohort.
CDH4	Femur-BMD x serum urate levels interaction		20		rs80166412		4e-08	Yao Y	Endocrine	Evaluate the effects of serum urate level on BMD: a genome-wide gene-environment interaction analysis in UK Biobank cohort.
CDH6	Heel-BMD		5	31134730			2e-09	John P Kemp	Nat Genet	Identification of 153 new loci associated with heel bone mineral density and functional involvement of GPC88 in osteoporosis	CDH6
CDIP1	Femur-BMD x serum urate levels interaction		16		rs117269052		4e-08	Yao Y	Endocrine	Evaluate the effects of serum urate level on BMD: a genome-wide gene-environment interaction analysis in UK Biobank cohort.
CDK15	Heel-BMD	2q33.1	2	201928797	rs7573217	intergenic_variant	2e-21	Morris JA	Nat Genet	An atlas of genetic influences on osteoporosis in humans and mice.	RNU6-440P - NA
CDK2AP1	Heel-BMD	12q24.31	12	123273688	rs7953929	intergenic_variant	2e-14	Morris JA	Nat Genet	An atlas of genetic influences on osteoporosis in humans and mice.	CDK2AP1 - RNA5SP375
CDK5	Heel-BMD		7	151058086			2.3e-08	John P Kemp	Nat Genet	Identification of 153 new loci associated with heel bone mineral density and functional involvement of GPC153 in osteoporosis	SLC4A2, AGAP3
CDK5RAP2	Spine-BMD							Cheung	Osteoporos Int	Meta-analysis of gene-based genome-wide association studies of bone mineral density in Chinese and European subjects
CDK6	Heel-BMD							Kim SK	PLoS One	Identification of 613 new loci associated with heel bone mineral density and a polygenic risk score for bone mineral density, osteoporosis and fracture.
CDK6	Heel-BMD	7q21.2	7	92618762	rs42235	intron_variant	5e-27	Morris JA	Nat Genet	An atlas of genetic influences on osteoporosis in humans and mice.	CDK6
CDKAL1	FN-BMD	6p22.3	6	21384382	rs9466056	regulatory_region_variant	3e-13	Estrada K	Nat Genet	Genome-wide meta-analysis identifies 56 BMD loci and reveals 14 loci associated with risk of fracture.	NA
CDR2	Femur-BMD x serum urate levels interaction		16		rs571737560		4e-09	Yao Y	Endocrine	Evaluate the effects of serum urate level on BMD: a genome-wide gene-environment interaction analysis in UK Biobank cohort.
CDX2	osteoporosis					Caudal Type Homeobox 2
CEBPA	osteoporosis					CCAAT Enhancer Binding Protein Alpha
CECR3	Femur-BMD x serum urate levels interaction		22		rs149023312		4e-09	Yao Y	Endocrine	Evaluate the effects of serum urate level on BMD: a genome-wide gene-environment interaction analysis in UK Biobank cohort.
CELSR1	Heel-BMD	22q13.31	22	46409110	rs35717986	synonymous_variant	2e-09	Morris JA	Nat Genet	An atlas of genetic influences on osteoporosis in humans and mice.	CELSR1
CELSR2	Heel-BMD	1p13.3	1	109275216	rs660240	3_prime_UTR_variant	2e-10	Morris JA	Nat Genet	An atlas of genetic influences on osteoporosis in humans and mice.	CELSR2
CENPW, RSPO3	BMD (paediatric, upper limb)	6q22.32	6	126665850	rs1262476	intron_variant	3e-09	Kemp JP	PLoS Genet	Phenotypic dissection of BMD reveals skeletal site specificity and facilitates the identification of novel loci in the genetic regulation of bone mass attainment.	PRELID1P1 - RPS4XP9
CEP112	Total body-BMD	17q24.1	17	65774961	rs9972944	intron_variant	7e-10	Medina-Gomez C	Am J Hum Genet	Life-Course Genome-wide Association Study Meta-analysis of Total Body BMD and Assessment of Age-Specific Effects.	CEP112
CEP120	BMD							Medina-Gomez C	Am J Hum Genet	Life-Course Genome-wide Association Study Meta-analysis of Total Body BMD and Assessment of Age-Specific Effects.
CEP135	FN-BMD	4q12	4	56087480	rs10001537	intron_variant	6e-08	Liang X	Bone	Assessing the genetic correlations between early growth parameters and bone mineral density: A polygenic risk score analysis.
CEP135	FN-BMD	4q12	4	56087480	rs10001537	intron_variant	6e-08	Liang X	Bone	Assessing the genetic correlations between early growth parameters and BMD: A polygenic risk score analysis.	CRACD
CEP70	Femur-BMD x serum urate levels interaction		3		rs773447		4e-10	Yao Y	Endocrine	Evaluate the effects of serum urate level on BMD: a genome-wide gene-environment interaction analysis in UK Biobank cohort.
CEP83	Femur-BMD x serum urate levels interaction		12		rs11615536		4e-09	Yao Y	Endocrine	Evaluate the effects of serum urate level on BMD: a genome-wide gene-environment interaction analysis in UK Biobank cohort.
CFB	Femur-BMD x serum urate levels interaction		6		rs4151672		2e-08	Yao Y	Endocrine	Evaluate the effects of serum urate level on BMD: a genome-wide gene-environment interaction analysis in UK Biobank cohort.
CFL2	Heel-BMD		14	34746396			2.4e-12	John P Kemp	Nat Genet	Identification of 153 new loci associated with heel bone mineral density and functional involvement of GPC260 in osteoporosis	BAZ1A
CFTR	osteoporosis					CF Transmembrane Conductance Regulator
CGB7	Heel-BMD	19q13.33	19	49055190	rs33949355	intron_variant	3e-09	Morris JA	Nat Genet	An atlas of genetic influences on osteoporosis in humans and mice.	CGB7
CHD1L	Heel-BMD x serum urate levels interaction		1		rs192401631		2e-12	Yao Y	Endocrine	Evaluate the effects of serum urate level on BMD: a genome-wide gene-environment interaction analysis in UK Biobank cohort.
CHD3	Heel-BMD		17	7877702			1.6e-11	John P Kemp	Nat Genet	Identification of 153 new loci associated with heel bone mineral density and functional involvement of GPC292 in osteoporosis	TNFSF12, KDM6B, CHD3
CHD4	Heel-BMD	12p13.31	12	6611629	rs10849492	intron_variant	2e-09	Morris JA	Nat Genet	An atlas of genetic influences on osteoporosis in humans and mice.	CHD4
CHODL	Femur-BMD x serum urate levels interaction		21		rs62213376		1e-10	Yao Y	Endocrine	Evaluate the effects of serum urate level on BMD: a genome-wide gene-environment interaction analysis in UK Biobank cohort.
CHRM3	Femur-BMD x serum urate levels interaction		1		rs12081830		3e-08	Yao Y	Endocrine	Evaluate the effects of serum urate level on BMD: a genome-wide gene-environment interaction analysis in UK Biobank cohort.
CKAP5	BMD							Styrkarsdottir U	Nat Genet	New sequence variants associated with bone mineral density.
CLASP2	Femur-BMD x serum urate levels interaction		3		rs79819185		9e-10	Yao Y	Endocrine	Evaluate the effects of serum urate level on BMD: a genome-wide gene-environment interaction analysis in UK Biobank cohort.
CLCN7								E. L. Duncan	PLoS genetics	Genome-wide association study using extreme truncate selection identifies novel genes affecting bone mineral density and fracture risk, 7 (2011) e1001372.
CLDN14	Heel-BMD	21q22.13	21	36548079	rs367166	intron_variant	2e-20	Morris JA	Nat Genet	An atlas of genetic influences on osteoporosis in humans and mice.	CLDN14
CLEC17A	Femur-BMD x serum urate levels interaction		19		rs572708677		1e-10	Yao Y	Endocrine	Evaluate the effects of serum urate level on BMD: a genome-wide gene-environment interaction analysis in UK Biobank cohort.
CLIC5	Heel-BMD	6p21.1	6	45896847	rs56253836	intron_variant	2e-11	Morris JA	Nat Genet	An atlas of genetic influences on osteoporosis in humans and mice.	CLIC5
CLIP1	Femur-BMD x serum urate levels interaction		12		rs79529347		8e-11	Yao Y	Endocrine	Evaluate the effects of serum urate level on BMD: a genome-wide gene-environment interaction analysis in UK Biobank cohort.
CLVS1	Femur-BMD x serum urate levels interaction		8		rs77066711		2e-08	Yao Y	Endocrine	Evaluate the effects of serum urate level on BMD: a genome-wide gene-environment interaction analysis in UK Biobank cohort.
CLYBL	Heel-BMD	13q32.3	13	99648688	rs2153672	intron_variant	3e-13	Morris JA	Nat Genet	An atlas of genetic influences on osteoporosis in humans and mice.	CLYBL
CMIP	Heel-BMD		16	81580124			1.4e-11	John P Kemp	Nat Genet	Identification of 153 new loci associated with heel bone mineral density and functional involvement of GPC285 in osteoporosis
CMIP	Heel-BMD	16q23.2	16	81578936	rs6564890	intron_variant	2e-38	Morris JA	Nat Genet	An atlas of genetic influences on osteoporosis in humans and mice.	CMIP
CMYA5	Bone mineral content	5q14.1	5	79791060	rs1129770	missense_variant	5e-06	Hou R	Bone	Genetic variants affecting BMD and bone mineral content at multiple skeletal sites in Hispanic children.	CMYA5
CNOT4	Heel-BMD	7q33	7	135453583	rs2551769	intron_variant	3e-09	Morris JA	Nat Genet	An atlas of genetic influences on osteoporosis in humans and mice.	CNOT4
CNPY1	Femur-BMD x serum urate levels interaction		7		rs138574591		2e-08	Yao Y	Endocrine	Evaluate the effects of serum urate level on BMD: a genome-wide gene-environment interaction analysis in UK Biobank cohort.
CNR1	osteoporosis					Cannabinoid Receptor 1
CNR2	osteoporosis					Cannabinoid Receptor 2
CNTN4	Femur-BMD x serum urate levels interaction		3		rs35615064		2e-08	Yao Y	Endocrine	Evaluate the effects of serum urate level on BMD: a genome-wide gene-environment interaction analysis in UK Biobank cohort.
CNTN5	FN-BMD	11q22.1	11	99481000	rs10893396	intron_variant	4e-07	Mullin BH	BMC Genomics	Genome-wide association study using family-based cohorts identifies the WLS and CCDC170/ESR1 loci as associated with bone mineral density.
CNTN5	BMD (FN)	11q22.1	11	99481000	rs10893396	intron_variant	4e-07	Mullin BH	BMC Genomics	Genome-wide association study using family-based cohorts identifies the WLS and CCDC170/ESR1 loci as associated with BMD.	CNTN5
CNTNAP2	BMD	7q35	7	148005600	rs2214681	intron_variant	3e-06	Kiel DP	BMC Med Genet	Genome-wide association with bone mass and geometry in the Framingham Heart Study.	CNTNAP2
CNTNAP5	Femur-BMD x serum urate levels interaction		2		rs111935984		4e-11	Yao Y	Endocrine	Evaluate the effects of serum urate level on BMD: a genome-wide gene-environment interaction analysis in UK Biobank cohort.
COL11A1	FN-BMD	1p21.1	1	102993981	rs11809524	intron_variant	9e-06	Estrada K	Nat Genet	Genome-wide meta-analysis identifies 56 bone mineral density loci and reveals 14 loci associated with risk of fracture.
COL11A1	Spine-BMD	1p21.1	1	102955788	rs2622849	intron_variant	2e-07	Inaba H	Cancer	Bone mineral density in children with acute lymphoblastic leukemia.	COL11A1
COL11A1	BMD change response to combined chemotherapy in acute lymphoblastic leukemia	1p21.1	1	102955788	rs2622849	intron_variant	2e-07	Inaba H	Cancer	BMD in children with acute lymphoblastic leukemia.	COL11A1
COL18A1	BMD (total hip)	21q22.3	21	45480632	rs28608951	intron_variant	8e-06	Gregson CL	Bone	Genome-wide association study of extreme high bone mass: Contribution of common genetic variation to extreme BMD phenotypes and potential novel BMD-associated genes.	COL18A1
COL1A1	Heel-BMD	17q21.33	17	50183463	rs79409705	intergenic_variant	7e-24	Morris JA	Nat Genet	An atlas of genetic influences on osteoporosis in humans and mice.	H1-9P - COL1A1
COL1A2								S. R. Lamande	Journal of Biological Chemistry	Characterization of point mutations in the collagen col1a1 and col1a2 genes causing lethal perinatal osteogenesis imperfecta.
COL1A2	osteoporosis					Collagen Type I Alpha 2 Chain
COL1A2	Heel-BMD	7q21.3	7	94330606	rs17166182	intron_variant	2e-09	Morris JA	Nat Genet	An atlas of genetic influences on osteoporosis in humans and mice.	NA - COL1A2
COL24A1	Heel-BMD x serum urate levels interaction		1		rs140304204		7e-09	Yao Y	Endocrine	Evaluate the effects of serum urate level on BMD: a genome-wide gene-environment interaction analysis in UK Biobank cohort.
COL2A1	osteoporosis					Collagen Type II Alpha 1 Chain
COL5A1	Femur-BMD x serum urate levels interaction		9		rs9409991		8e-09	Yao Y	Endocrine	Evaluate the effects of serum urate level on BMD: a genome-wide gene-environment interaction analysis in UK Biobank cohort.
COL6A1	BMD (lumbar spine) in inflammatory bowel disease	21q22.3	21	45953845	rs2839073	regulatory_region_variant	8e-07	Naito T	J Gastroenterol Hepatol	Clinical and genetic risk factors for decreased BMD in Japanese patients with inflammatory bowel disease.	PCBP3 - COL6A1
COL6A3	Heel-BMD	2q37.3	2	237311587	rs4496284	intergenic_variant	7e-17	Morris JA	Nat Genet	An atlas of genetic influences on osteoporosis in humans and mice.	NA - COL6A3
COL6A5	Femur-BMD x serum urate levels interaction		3		rs79394681		8e-11	Yao Y	Endocrine	Evaluate the effects of serum urate level on BMD: a genome-wide gene-environment interaction analysis in UK Biobank cohort.
COL7A1	Bone fracture in osteoporosis		3	48617505	rs6792156	intergenic_variant	9e-06	Taylor KC	Bone Rep	A genome-wide association study meta-analysis of clinical fracture in 10,012 African American women.	UQCRC1 - TMEM89
COLCA1	L1-L4-BMD x serum urate levels interaction		11		rs45583336		5e-06	Yao Y	Endocrine	Evaluate the effects of serum urate level on BMD: a genome-wide gene-environment interaction analysis in UK Biobank cohort.
COLEC10	Heel-BMD	8q24.12	8	118954094	rs1385504	intergenic_variant	4e-12	Morris JA	Nat Genet	An atlas of genetic influences on osteoporosis in humans and mice.	TNFRSF11B - RNU6-12P
COLEC10, TNFRSF11B	BMD (paediatric, skull)	8q24.12	8	119051303	rs2450083	intron_variant	2e-11	Kemp JP	PLoS Genet	Phenotypic dissection of BMD reveals skeletal site specificity and facilitates the identification of novel loci in the genetic regulation of bone mass attainment.	COLEC10
COMT	osteoporosis					Catechol-O-Methyltransferase
CORO1C	Heel-BMD x serum urate levels interaction		12		rs147952217		5e-09	Yao Y	Endocrine	Evaluate the effects of serum urate level on BMD: a genome-wide gene-environment interaction analysis in UK Biobank cohort.
CORO6	Heel-BMD		17	29621826			2e-15	John P Kemp	Nat Genet	Identification of 153 new loci associated with heel bone mineral density and functional involvement of GPC294 in osteoporosis
COTL1	Heel-BMD	16q24.1	16	84608299	rs2925049	intron_variant	5e-09	Morris JA	Nat Genet	An atlas of genetic influences on osteoporosis in humans and mice.	COTL1
CPEB4	Heel-BMD	5q35.2	5	173935455	rs6861681	intron_variant	1e-09	Morris JA	Nat Genet	An atlas of genetic influences on osteoporosis in humans and mice.	CPEB4
CPED1			7					Maynard RD	Gene	Characterization of expression and alternative splicing of the gene cadherin-like and PC esterase domain containing 1 (Cped1)
CPED1	Pediatric areal-BMD (radius)	7q31.31	7	121173866	rs67991850	intron_variant	9e-12	Chesi A	J Bone Miner Res	A Genomewide Association Study Identifies Two Sex-Specific Loci, at SPTB and IZUMO3, Influencing Pediatric BMD at Multiple Skeletal Sites.	CPED1
CPED1/WNT16	Forearm-BMD	7q31.31	7	121102926	rs148771817	intron_variant	1e-11	Zheng HF	Nature	Whole-genome sequencing identifies EN1 as a determinant of bone density and fracture.	CPED1
CPLX1	Heel-BMD	4p16.3	4	837393	rs11736866	intergenic_variant	2e-09	Morris JA	Nat Genet	An atlas of genetic influences on osteoporosis in humans and mice.	CPLX1 - GAK
CPN1	FN-BMD	10q24.2	10	100054045	rs7084921	intron_variant	9e-10	Estrada K	Nat Genet	Genome-wide meta-analysis identifies 56 bone mineral density loci and reveals 14 loci associated with risk of fracture.
CPN1	Heel-BMD	10q24.31	10	100108920	rs12776318	intron_variant	4e-11	Morris JA	Nat Genet	An atlas of genetic influences on osteoporosis in humans and mice.	CYP2C23P
CPNE4	L1-L4-BMD x serum urate levels interaction		3		rs79775365		6e-07	Yao Y	Endocrine	Evaluate the effects of serum urate level on BMD: a genome-wide gene-environment interaction analysis in UK Biobank cohort.
CPSF2	Femur-BMD x serum urate levels interaction	14q32.12	14	92159576	rs117843475	intron_variant	6e-09	Yao Y	Endocrine	Evaluate the effects of serum urate level on BMD: a genome-wide gene-environment interaction analysis in UK Biobank cohort.	CPSF2
CPT1A	BMD							Medina-Gomez C	Am J Hum Genet	Life-Course Genome-wide Association Study Meta-analysis of Total Body BMD and Assessment of Age-Specific Effects.
CRACR2A	Femur-BMD x serum urate levels interaction		12		rs12370646		3e-08	Yao Y	Endocrine	Evaluate the effects of serum urate level on BMD: a genome-wide gene-environment interaction analysis in UK Biobank cohort.
CRADD	Heel-BMD		12	93702266			1.6e-10	John P Kemp	Nat Genet	Identification of 153 new loci associated with heel bone mineral density and functional involvement of GPC245 in osteoporosis	SOCS2
CREBBP	Heel-BMD	16p13.3	16	3896484	rs147176253	TF_binding_site_variant	4e-11	Morris JA	Nat Genet	An atlas of genetic influences on osteoporosis in humans and mice.	CREBBP - LINC02861
CRELD2	Heel-BMD		22	49896346			2.8e-08	John P Kemp	Nat Genet	Identification of 153 new loci associated with heel bone mineral density and functional involvement of GPC349 in osteoporosis	BRD1
CRHR1	BMD (hip)	17q21.31	17	45727828	rs9303521	intron_variant	4e-06	Rivadeneira F	Nat Genet	Twenty bone-mineral-density loci identified by large-scale meta-analysis of genome-wide association studies.	LINC02210-CRHR1, LINC02210-CRHR1
CRHR1-IT1-CRHR1	Heel-BMD	17q21.31	17	45772049	rs79730878	intron_variant	6e-20	Morris JA	Nat Genet	An atlas of genetic influences on osteoporosis in humans and mice.	LINC02210-CRHR1, LINC02210-CRHR1
CRIM1	BMD (total hip)	2p22.2	2	36483636	rs11692416	intron_variant	8e-06	Gregson CL	Bone	Genome-wide association study of extreme high bone mass: Contribution of common genetic variation to extreme BMD phenotypes and potential novel BMD-associated genes.	CRIM1
CRISP2	BMD (hip) and age at menarche	6p12.3	6	49686453	rs802075	intergenic_variant	9e-06	Tan LJ	J Clin Endocrinol Metab	Bivariate Genome-Wide Association Study Implicates ATP6V1G1 as a Novel Pleiotropic Locus Underlying Osteoporosis and Age at Menarche.	RHAG - CRISP2
CRP	osteoporosis					C-Reactive Protein
CRTAP	Femur-BMD x serum urate levels interaction		3		rs78745278		3e-09	Yao Y	Endocrine	Evaluate the effects of serum urate level on BMD: a genome-wide gene-environment interaction analysis in UK Biobank cohort.
CRTC3	Heel-BMD		15	90536631			1.2e-14	John P Kemp	Nat Genet	Identification of 153 new loci associated with heel bone mineral density and functional involvement of GPC272 in osteoporosis
CSAD	Heel-BMD		12	53334171			7.2e-11	John A Morris		An atlas of genetic influences on osteoporosis in humans and mice.
CSF1	osteoporosis					Colony Stimulating Factor 1
CSF2RB	Femur-BMD x serum urate levels interaction		22		rs112137675		3e-12	Yao Y	Endocrine	Evaluate the effects of serum urate level on BMD: a genome-wide gene-environment interaction analysis in UK Biobank cohort.
CSK	osteoporosis					C-Terminal Src Kinase
CSNK1G3	Heel-BMD		5	123524476			2.1e-10	John P Kemp	Nat Genet	Identification of 153 new loci associated with heel bone mineral density and functional involvement of GPC94 in osteoporosis
CSNK1G3	Total body-BMD	5q23.2	5	123511928	rs11745493	regulatory_region_variant	8e-12	Medina-Gomez C	Am J Hum Genet	Life-Course Genome-wide Association Study Meta-analysis of Total Body BMD and Assessment of Age-Specific Effects.	HMGB3P17 - CSNK1G3
CSNK2A1	Femur-BMD x serum urate levels interaction		20		rs73892448		1e-12	Yao Y	Endocrine	Evaluate the effects of serum urate level on BMD: a genome-wide gene-environment interaction analysis in UK Biobank cohort.
CSRNP3	FN-BMD							Pei YF	Bone	Joint study of two genome-wide association meta-analyses identified 20p12.1 and 20q13.33 for bone mineral density.
CSRNP3	FN-BMD	2q24.3	2	165709495	rs34095745	intergenic_variant	6e-16	Pei YF	Bone	Joint study of two genome-wide association meta-analyses identified 20p12.1 and 20q13.33 for BMD.	CSRNP3 - GALNT3
CST3	osteoporosis					Cystatin C
CTIF	Lumbar spine-BMD (integral)	18q21.1	18	48622676	rs3786178	intron_variant	2e-06	Nielson CM	J Bone Miner Res	Novel Genetic Variants Associated With Increased Vertebral Volumetric BMD, Reduced Vertebral Fracture Risk, and Increased Expression of SLC1A3 and EPHB2.	CTIF
CTLA4	Heel-BMD	2q33.2	2	203837620	rs231793	intergenic_variant	3e-10	Morris JA	Nat Genet	An atlas of genetic influences on osteoporosis in humans and mice.	RNU6-474P - CTLA4
CTNNA1	Femur-BMD x serum urate levels interaction		5		rs76786411		8e-10	Yao Y	Endocrine	Evaluate the effects of serum urate level on BMD: a genome-wide gene-environment interaction analysis in UK Biobank cohort.
CTNNA2	FN-BMD	2p12	2	79894063	rs12998155	intron_variant	5e-08	Mullin BH	BMC Genomics	Genome-wide association study using family-based cohorts identifies the WLS and CCDC170/ESR1 loci as associated with bone mineral density.
CTNNA2	Schizophrenia (MTAG)	2p12	2	79989050	rs17018359	intron_variant	2e-06	Liu L	Clin Transl Med	A trans-ethnic two-stage polygenetic scoring analysis detects genetic correlation between osteoporosis and schizophrenia.	CTNNA2
CTNNB1	Heel-BMD		3	41082493			9.6e-41	John P Kemp	Nat Genet	Identification of 153 new loci associated with heel bone mineral density and functional involvement of GPC65 in osteoporosis
CTNNB1	Heel-BMD	3p22.1	3	40946430	rs9813107	intergenic_variant	1e-21	Morris JA	Nat Genet	An atlas of genetic influences on osteoporosis in humans and mice.	NA
CTNNBL1	BMD	20q11.23	20	37841292	rs4811196	intron_variant	1e-06	Kiel DP	BMC Med Genet	Genome-wide association with bone mass and geometry in the Framingham Heart Study.	CTNNBL1
CTNND2	Femur-BMD x serum urate levels interaction		5		rs61752681		2e-09	Yao Y	Endocrine	Evaluate the effects of serum urate level on BMD: a genome-wide gene-environment interaction analysis in UK Biobank cohort.
CTPS1	Heel-BMD							Morris JA	Nat Genet	An atlas of genetic influences on osteoporosis in humans and mice.
CTSK	osteoporosis					Cathepsin K
CTSZ	Heel-BMD x serum urate levels interaction		20		rs141906507		3e-12	Yao Y	Endocrine	Evaluate the effects of serum urate level on BMD: a genome-wide gene-environment interaction analysis in UK Biobank cohort.
CTTNBP2NL	Heel-BMD	1p13.2	1	112387384	rs12080074	intergenic_variant	3e-09	Morris JA	Nat Genet	An atlas of genetic influences on osteoporosis in humans and mice.	TXNP3 - CTTNBP2NL
CXCL8	osteoporosis					C-X-C Motif Chemokine Ligand 8
CXXC4	Heel-BMD x serum urate levels interaction		4		rs78743461		4e-08	Yao Y	Endocrine	Evaluate the effects of serum urate level on BMD: a genome-wide gene-environment interaction analysis in UK Biobank cohort.
CXXC4-AS1	Heel-BMD x serum urate levels interaction		4		rs76290651		1e-09	Yao Y	Endocrine	Evaluate the effects of serum urate level on BMD: a genome-wide gene-environment interaction analysis in UK Biobank cohort.
CYB5R4	Femur-BMD x serum urate levels interaction		6		rs72907644		3e-10	Yao Y	Endocrine	Evaluate the effects of serum urate level on BMD: a genome-wide gene-environment interaction analysis in UK Biobank cohort.
CYBRD1	Heel-BMD x serum urate levels interaction		2		rs113749774		4e-08	Yao Y	Endocrine	Evaluate the effects of serum urate level on BMD: a genome-wide gene-environment interaction analysis in UK Biobank cohort.
CYLD	Heel-BMD	16q12.1	16	50829220	rs146030699	intergenic_variant	7e-10	Morris JA	Nat Genet	An atlas of genetic influences on osteoporosis in humans and mice.	LINC02168 - LINC02128
CYP17A1	osteoporosis					Cytochrome P450 Family 17 Subfamily A Member 1
CYP19A1	Heel-BMD		15	51256547			6.8e-23	John P Kemp	Nat Genet	Identification of 153 new loci associated with heel bone mineral density and functional involvement of GPC267 in osteoporosis	CYP19A1
CYP19A1	Heel-BMD	15q21.2	15	51241858	rs7175531	intron_variant	6e-25	Morris JA	Nat Genet	An atlas of genetic influences on osteoporosis in humans and mice.	MIR4713HG, CYP19A1
CYP1A1	osteoporosis					Cytochrome P450 Family 1 Subfamily A Member 1
CYP24A1	osteoporosis					Cytochrome P450 Family 24 Subfamily A Member 1
CYP26A1	Heel-BMD	10q23.33	10	93161961	rs6583866	intergenic_variant	2e-13	Morris JA	Nat Genet	An atlas of genetic influences on osteoporosis in humans and mice.	NIP7P1 - XRCC6P1
CYP27B1	osteoporosis					Cytochrome P450 Family 27 Subfamily B Member 1
CYP3A4	osteoporosis					Cytochrome P450 Family 3 Subfamily A Member 4
DAB2	Heel-BMD	5p13.1	5	39430709	rs10941433	intron_variant	9e-21	Morris JA	Nat Genet	An atlas of genetic influences on osteoporosis in humans and mice.	DAB2
DAB2IP	Femur-BMD x serum urate levels interaction		9		rs145794380		4e-09	Yao Y	Endocrine	Evaluate the effects of serum urate level on BMD: a genome-wide gene-environment interaction analysis in UK Biobank cohort.
DACH1	Ulna and radius-BMD	13q21.33	13	71886991	rs1853791	intergenic_variant	2e-06	Liang X	Bone	Assessing the genetic correlations between early growth parameters and BMD: A polygenic risk score analysis.	DACH1 - RPS10P21
DANCR	osteoporosis					Differentiation Antagonizing Non-Protein Coding RNA
DCAKD	Heel-BMD	17q21.31	17	45010860	rs12326005	intron_variant	5e-14	Morris JA	Nat Genet	An atlas of genetic influences on osteoporosis in humans and mice.	NMT1
DCDC5	Heel-BMD	11p14.1	11	30854566	rs273594	intron_variant	6e-14	Morris JA	Nat Genet	An atlas of genetic influences on osteoporosis in humans and mice.	DCDC1
DCLK1	Femur-BMD x serum urate levels interaction		13		rs546049680		4e-09	Yao Y	Endocrine	Evaluate the effects of serum urate level on BMD: a genome-wide gene-environment interaction analysis in UK Biobank cohort.
DCN	Heel-BMD	12q21.33	12	91410956	rs10859140	intergenic_variant	3e-09	Morris JA	Nat Genet	An atlas of genetic influences on osteoporosis in humans and mice.	LINC02823 - NA
DCP1B	Heel-BMD		12	2393830			2.6e-12	John P Kemp	Nat Genet	Identification of 153 new loci associated with heel bone mineral density and functional involvement of GPC230 in osteoporosis
DCSTAMP	osteoporosis					Dendrocyte Expressed Seven Transmembrane ProteinProtein Coding4.66				DISEASES inferred 18
DDB2	Heel-BMD							Kim SK	PLoS One	Identification of 613 new loci associated with heel bone mineral density and a polygenic risk score for bone mineral density, osteoporosis and fracture.
DDN	Heel-BMD		12	48991896			5.6e-16	John P Kemp	Nat Genet	Identification of 153 new loci associated with heel bone mineral density and functional involvement of GPC238 in osteoporosis	TUBA1B
DDX10	Femur-BMD x serum urate levels interaction		11		rs73011405		5e-11	Yao Y	Endocrine	Evaluate the effects of serum urate level on BMD: a genome-wide gene-environment interaction analysis in UK Biobank cohort.
DDX58	Spine-BMD	9p21.1	9	32458055	rs10738889	intron_variant	2e-06	Tan LJ	J Clin Endocrinol Metab	Bivariate Genome-Wide Association Study Implicates ATP6V1G1 as a Novel Pleiotropic Locus Underlying Osteoporosis and Age at Menarche.	DDX58
DDX58	BMD (spine) and age at menarche	9p21.1	9	32458055	rs10738889	intron_variant	2e-06	Tan LJ	J Clin Endocrinol Metab	Bivariate Genome-Wide Association Study Implicates ATP6V1G1 as a Novel Pleiotropic Locus Underlying Osteoporosis and Age at Menarche.	DDX58
DDX59	Heel-BMD		1	200703571			1.4e-12	John P Kemp	Nat Genet	Identification of 153 new loci associated with heel bone mineral density and functional involvement of GPC26 in osteoporosis	CAMSAP2
DDX59	Femur-BMD x serum urate levels interaction		1		rs148910549		2e-09	Yao Y	Endocrine	Evaluate the effects of serum urate level on BMD: a genome-wide gene-environment interaction analysis in UK Biobank cohort.
DEFB105A	osteoporosis					Defensin Beta 105A				DISEASES inferred 16
DEFB105B	osteoporosis					Defensin Beta 105B				DISEASES inferred 15
DENND1A	Heel-BMD	9q33.3	9	123747008	rs117026123	intron_variant	9e-12	Morris JA	Nat Genet	An atlas of genetic influences on osteoporosis in humans and mice.	DENND1A
DERA	BMD (hip) and age at menarche	12p12.3	12	15971208	rs10846260	intron_variant	3e-06	Tan LJ	J Clin Endocrinol Metab	Bivariate Genome-Wide Association Study Implicates ATP6V1G1 as a Novel Pleiotropic Locus Underlying Osteoporosis and Age at Menarche.	DERA
DGKB	Bone mineral content	7p21.2	7	14230850	rs985105	intron_variant	9e-07	Hou R	Bone	Genetic variants affecting BMD and bone mineral content at multiple skeletal sites in Hispanic children.	DGKB
DGKD	Total body-BMD	2q37.1	2	233394759	rs838721	intron_variant	4e-08	Medina-Gomez C	Am J Hum Genet	Life-Course Genome-wide Association Study Meta-analysis of Total Body BMD and Assessment of Age-Specific Effects.	DGKD
DHH	Lumbar spine-BMD	12q13.12	12	49080822	rs12821008	intergenic_variant	1e-15	Estrada K	Nat Genet	Genome-wide meta-analysis identifies 56 BMD loci and reveals 14 loci associated with risk of fracture.	RHEBL1 - DHH
DHODH	BMD (hip)	16q22.2	16	72013852	rs8046916	intron_variant	2e-06	Liang X	Bone	Assessing the genetic correlations between early growth parameters and BMD: A polygenic risk score analysis.	DHODH
DHX33	Femur-BMD x serum urate levels interaction		17		rs72825701		4e-11	Yao Y	Endocrine	Evaluate the effects of serum urate level on BMD: a genome-wide gene-environment interaction analysis in UK Biobank cohort.
DHX35	Femur-BMD x serum urate levels interaction		20		rs13040864		8e-10	Yao Y	Endocrine	Evaluate the effects of serum urate level on BMD: a genome-wide gene-environment interaction analysis in UK Biobank cohort.
DIAPH1	Femur-BMD x serum urate levels interaction		5		rs115923254		9e-09	Yao Y	Endocrine	Evaluate the effects of serum urate level on BMD: a genome-wide gene-environment interaction analysis in UK Biobank cohort.
DICER1	Heel-BMD		14	95157257			2.3e-10	John P Kemp	Nat Genet	Identification of 153 new loci associated with heel bone mineral density and functional involvement of GPC265 in osteoporosis	DICER1
DICER1	Heel-BMD	14q32.13	14	95144541	rs7146983	intron_variant	3e-18	Morris JA	Nat Genet	An atlas of genetic influences on osteoporosis in humans and mice.	DICER1
DIRAS3	Heel-BMD		1	68137446			8.2e-21	John P Kemp	Nat Genet	Identification of 153 new loci associated with heel bone mineral density and functional involvement of GPC15 in osteoporosis
DIRC3	Heel-BMD	2q35	2	217736988	rs62182131	intron_variant	6e-16	Morris JA	Nat Genet	An atlas of genetic influences on osteoporosis in humans and mice.	DIRC3
DIRC3-AS1	Heel-BMD	2q35	2	217227498	rs2216949	intergenic_variant	1e-23	Morris JA	Nat Genet	An atlas of genetic influences on osteoporosis in humans and mice.	NA - RN7SKP43
DKK1								Estrada K	Nat Genet	Genome-wide meta-analysis identifies 56 bone mineral density loci and reveals 14 loci associated with risk of fracture.
DKK2	Heel-BMD x serum urate levels interaction		4		rs78485379		4e-08	Yao Y	Endocrine	Evaluate the effects of serum urate level on BMD: a genome-wide gene-environment interaction analysis in UK Biobank cohort.
DLC1	Heel-BMD	8p22	8	13303694	rs1188292	intron_variant	1e-12	Morris JA	Nat Genet	An atlas of genetic influences on osteoporosis in humans and mice.	DLC1
DLEU1	Heel-BMD x serum urate levels interaction		13		rs560757392		3e-11	Yao Y	Endocrine	Evaluate the effects of serum urate level on BMD: a genome-wide gene-environment interaction analysis in UK Biobank cohort.
DLEU2	Heel-BMD	13q14.2	13	49974279	rs4942901	intron_variant	1e-11	Morris JA	Nat Genet	An atlas of genetic influences on osteoporosis in humans and mice.	DLEU2
DLEU7	Heel-BMD		13	50563393			4e-10	John P Kemp	Nat Genet	Identification of 153 new loci associated with heel bone mineral density and functional involvement of GPC253 in osteoporosis
DLG2	Femur-BMD x serum urate levels interaction		11		rs117618210		8e-09	Yao Y	Endocrine	Evaluate the effects of serum urate level on BMD: a genome-wide gene-environment interaction analysis in UK Biobank cohort.
DLGAP2	Femur-BMD x serum urate levels interaction		8		rs73524649		2e-12	Yao Y	Endocrine	Evaluate the effects of serum urate level on BMD: a genome-wide gene-environment interaction analysis in UK Biobank cohort.
DLX5	Heel-BMD		7	97017872			7.1e-10	John P Kemp	Nat Genet	Identification of 153 new loci associated with heel bone mineral density and functional involvement of GPC146 in osteoporosis
DLX6	Heel-BMD		7	96952241			1.7e-09	John P Kemp	Nat Genet	Identification of 153 new loci associated with heel bone mineral density and functional involvement of GPC145 in osteoporosis
DLX6-AS1	Heel-BMD	7q21.3	7	96961160	rs17598579	non_coding_transcript_exon_variant	6e-26	Morris JA	Nat Genet	An atlas of genetic influences on osteoporosis in humans and mice.	DLX6-AS1
DMBT1	Femur-BMD x serum urate levels interaction		10		rs41317030		2e-09	Yao Y	Endocrine	Evaluate the effects of serum urate level on BMD: a genome-wide gene-environment interaction analysis in UK Biobank cohort.
DMP1	Heel-BMD		4	87721626			3e-17	John P Kemp	Nat Genet	Identification of 153 new loci associated with heel bone mineral density and functional involvement of GPC82 in osteoporosis
DMP1	Heel-BMD	4q22.1	4	87724192	rs4395467	intron_variant	7e-33	Morris JA	Nat Genet	An atlas of genetic influences on osteoporosis in humans and mice.	DMP1 - Y_RNA
DNAH1	Femur-BMD x serum urate levels interaction		3		rs73072980		9e-10	Yao Y	Endocrine	Evaluate the effects of serum urate level on BMD: a genome-wide gene-environment interaction analysis in UK Biobank cohort.
DNAH11	BMD (hip)	7p15.3	7	21736488	rs2906680	intron_variant	3e-06	Liang X	Bone	Assessing the genetic correlations between early growth parameters and BMD: A polygenic risk score analysis.	DNAH11
DNAH14	Femur-BMD x serum urate levels interaction		1		rs114628023		3e-13	Yao Y	Endocrine	Evaluate the effects of serum urate level on BMD: a genome-wide gene-environment interaction analysis in UK Biobank cohort.
DNAH8	Femur-BMD x serum urate levels interaction		6		rs72849175		2e-09	Yao Y	Endocrine	Evaluate the effects of serum urate level on BMD: a genome-wide gene-environment interaction analysis in UK Biobank cohort.
DNAH9	Femur-BMD x serum urate levels interaction		17		rs138856635		3e-11	Yao Y	Endocrine	Evaluate the effects of serum urate level on BMD: a genome-wide gene-environment interaction analysis in UK Biobank cohort.
DNER	Femur-BMD x serum urate levels interaction		2		rs201611644		2e-11	Yao Y	Endocrine	Evaluate the effects of serum urate level on BMD: a genome-wide gene-environment interaction analysis in UK Biobank cohort.
DNM3	FN-BMD	1q24.3	1	172230433	rs479336	intron_variant	9e-15	Estrada K	Nat Genet	Genome-wide meta-analysis identifies 56 bone mineral density loci and reveals 14 loci associated with risk of fracture.
DNM3	Heel-BMD	1q24.3	1	172267127	rs56682471	intron_variant	3e-16	Morris JA	Nat Genet	An atlas of genetic influences on osteoporosis in humans and mice.	DNM3
DOCK5	Femur-BMD x serum urate levels interaction		8		rs139990739		1e-08	Yao Y	Endocrine	Evaluate the effects of serum urate level on BMD: a genome-wide gene-environment interaction analysis in UK Biobank cohort.
DOCK9	Heel-BMD		13	98935675			7.9e-29	John P Kemp	Nat Genet	Identification of 153 new loci associated with heel bone mineral density and functional involvement of GPC257 in osteoporosis
DOCK9	Heel-BMD	13q32.3	13	98919668	rs9513510	intron_variant	9e-67	Morris JA	Nat Genet	An atlas of genetic influences on osteoporosis in humans and mice.	DOCK9
DOK6	Osteoporosis-related phenotypes	18q22.2	18	69475621	rs17184557	intron_variant	9e-07	Hsu YH	PLoS Genet	An integration of genome-wide association study and gene expression profiling to prioritize the discovery of novel susceptibility Loci for osteoporosis-related traits.	DOK6
DOT1L	Heel-BMD							Kemp JP	Nat Genet	Identification of 153 new loci associated with heel bone mineral density and functional involvement of GPC6 in osteoporosis.
DOX6	osteoporosis	18q22.2	18	69475621	rs17184557	intron_variant	9e-07	Hsu YH	PLoS Genet	An integration of genome-wide association study and gene expression profiling to prioritize the discovery of novel susceptibility Loci for osteoporosis-related traits.	DOK6
DPP4	osteoporosis					Dipeptidyl Peptidase 4
DPYD	Heel-BMD	1p21.3	1	97953131	rs6664489	intron_variant	5e-11	Morris JA	Nat Genet	An atlas of genetic influences on osteoporosis in humans and mice.	MIR137HG, DPYD
DPYS	L1-L4-BMD x serum urate levels interaction		8		rs35130488		3e-06	Yao Y	Endocrine	Evaluate the effects of serum urate level on BMD: a genome-wide gene-environment interaction analysis in UK Biobank cohort.
DPYSL3	Femur-BMD x serum urate levels interaction		5		rs78231579		3e-13	Yao Y	Endocrine	Evaluate the effects of serum urate level on BMD: a genome-wide gene-environment interaction analysis in UK Biobank cohort.
DRAIC	Heel-BMD x serum urate levels interaction		15		rs78680540		1e-08	Yao Y	Endocrine	Evaluate the effects of serum urate level on BMD: a genome-wide gene-environment interaction analysis in UK Biobank cohort.
DRG2	BMD							Medina-Gomez C	Am J Hum Genet	Life-Course Genome-wide Association Study Meta-analysis of Total Body BMD and Assessment of Age-Specific Effects.
DSCAM	Femur-BMD x serum urate levels interaction		21		rs2222997		9e-10	Yao Y	Endocrine	Evaluate the effects of serum urate level on BMD: a genome-wide gene-environment interaction analysis in UK Biobank cohort.
DSPP	Heel-BMD							Morris JA	Nat Genet	An atlas of genetic influences on osteoporosis in humans and mice.
DTNBP1	Femur-BMD x serum urate levels interaction		6		rs138750655		3e-08	Yao Y	Endocrine	Evaluate the effects of serum urate level on BMD: a genome-wide gene-environment interaction analysis in UK Biobank cohort.
DUSP23	BMD (Ward's triangle area)	1q23.2	1	159770175	rs188600252	intergenic_variant	1e-06	Pei YF	Bone	Genome-wide association meta-analyses identified 1q43 and 2q32.2 for hip Ward's triangle areal BMD.	CRP - DUSP23
DUSP5	Total body-BMD	10q25.2	10	110485642	rs73349318	intron_variant	3e-08	Medina-Gomez C	Am J Hum Genet	Life-Course Genome-wide Association Study Meta-analysis of Total Body BMD and Assessment of Age-Specific Effects.	DUSP5-DT
DYM	osteoporosis					Dymeclin				DISEASES inferred 15
DYNC2H1	Spine-BMD	11q22.3	11	103196731	rs685395	intron_variant	2e-08	Lu S	J Bone Miner Metab	Bivariate genome-wide association analyses identified genetic pleiotropic effects for bone mineral density and alcohol drinking in Caucasians.	DYNC2H1
DYNC2H1	Spine-BMD and alcohol drinking	11q22.3	11	103196731	rs685395	intron_variant	2e-08	Lu S	J Bone Miner Metab	Bivariate genome-wide association analyses identified genetic pleiotropic effects for BMD and alcohol drinking in Caucasians.	DYNC2H1
E2F1	Heel-BMD		20	33693023			2e-08	John P Kemp	Nat Genet	Identification of 153 new loci associated with heel bone mineral density and functional involvement of GPC333 in osteoporosis	CDK5RAP1
EBF1	Heel-BMD	5q33.3	5	158937441	rs72643433	intron_variant	9e-13	Morris JA	Nat Genet	An atlas of genetic influences on osteoporosis in humans and mice.	EBF1
EDN1	osteoporosis					Endothelin 1
EFCAB1	Heel-BMD		8	48396607			1.7e-11	John P Kemp	Nat Genet	Identification of 153 new loci associated with heel bone mineral density and functional involvement of GPC159 in osteoporosis
EGF	osteoporosis					Epidermal Growth Factor
EGFEM1P	Heel-BMD x serum urate levels interaction		3		rs80075144		3e-09	Yao Y	Endocrine	Evaluate the effects of serum urate level on BMD: a genome-wide gene-environment interaction analysis in UK Biobank cohort.
EGFR	L1-L4-BMD x serum urate levels interaction		7		rs9649847		6e-06	Yao Y	Endocrine	Evaluate the effects of serum urate level on BMD: a genome-wide gene-environment interaction analysis in UK Biobank cohort.
EHMT2	Femur-BMD x serum urate levels interaction		6		rs17207748		6e-09	Yao Y	Endocrine	Evaluate the effects of serum urate level on BMD: a genome-wide gene-environment interaction analysis in UK Biobank cohort.
EHMT2-AS1	Femur-BMD x serum urate levels interaction		6		rs114951054		2e-09	Yao Y	Endocrine	Evaluate the effects of serum urate level on BMD: a genome-wide gene-environment interaction analysis in UK Biobank cohort.
EIF2AK3	osteoporosis					Eukaryotic Translation Initiation Factor 2 Alpha Kinase 3
EIF2AK4	Femur-BMD x serum urate levels interaction		15		rs145208062		2e-09	Yao Y	Endocrine	Evaluate the effects of serum urate level on BMD: a genome-wide gene-environment interaction analysis in UK Biobank cohort.
EIF6	Spine-BMD							Cheung	Osteoporos Int	Meta-analysis of gene-based genome-wide association studies of bone mineral density in Chinese and European subjects
ELAVL2	Femur-BMD x serum urate levels interaction		9		rs146941795		7e-10	Yao Y	Endocrine	Evaluate the effects of serum urate level on BMD: a genome-wide gene-environment interaction analysis in UK Biobank cohort.
EML6	Heel-BMD		2	54620476			2.2e-44	John P Kemp	Nat Genet	Identification of 153 new loci associated with heel bone mineral density and functional involvement of GPC43 in osteoporosis	SPTBN1
EML6	Heel-BMD x serum urate levels interaction		2		rs17345611		2e-08	Yao Y	Endocrine	Evaluate the effects of serum urate level on BMD: a genome-wide gene-environment interaction analysis in UK Biobank cohort.
EMP1	Heel-BMD		12	13175274			3e-41	John P Kemp	Nat Genet	Identification of 153 new loci associated with heel bone mineral density and functional involvement of GPC234 in osteoporosis
EMP1	Heel-BMD	12p13.1	12	13173522	rs12228756	intergenic_variant	7e-18	Morris JA	Nat Genet	An atlas of genetic influences on osteoporosis in humans and mice.	FAM234B - EMP1
EMP2	Heel-BMD	16p13.13	16	10541743	rs2354413	intron_variant	5e-10	Morris JA	Nat Genet	An atlas of genetic influences on osteoporosis in humans and mice.	EMP2
EMX2OS	Femur-BMD x serum urate levels interaction		10		rs80244109		5e-10	Yao Y	Endocrine	Evaluate the effects of serum urate level on BMD: a genome-wide gene-environment interaction analysis in UK Biobank cohort.
EN1	FN-BMD	2q14.2	2	118772253	rs55983207	intron_variant	7e-15	Zheng HF	Nature	Whole-genome sequencing identifies EN1 as a determinant of bone density and fracture.
EN1	Heel-BMD		2	118750031			6.2e-88	John P Kemp	Nat Genet	Identification of 153 new loci associated with heel bone mineral density and functional involvement of GPC48 in osteoporosis
EN1	Heel-BMD	2q14.2	2	118851006	rs3754855	intergenic_variant	4e-112	Morris JA	Nat Genet	An atlas of genetic influences on osteoporosis in humans and mice.	EN1 - MARCO
ENC1	BMD (hip)	5q13.3	5	74454219	rs1873364	intron_variant	5e-06	Liang X	Bone	Assessing the genetic correlations between early growth parameters and BMD: A polygenic risk score analysis.	LINC01331
ENPP1	osteoporosis					Ectonucleotide Pyrophosphatase/Phosphodiesterase 1
ENPP6	FN-BMD	4q35.1	4	184257934	rs13137158	intergenic_variant	3e-06	Liang X	Bone	Assessing the genetic correlations between early growth parameters and BMD: A polygenic risk score analysis.	ENPP6 - RN7SL28P
EPB41L2	Heel-BMD	6q23.1	6	130872806	rs1571911	intron_variant	3e-12	Morris JA	Nat Genet	An atlas of genetic influences on osteoporosis in humans and mice.	EPB41L2
EPDR1	Heel-BMD							Kemp JP	Nat Genet	Identification of 153 new loci associated with heel bone mineral density and functional involvement of GPC6 in osteoporosis.
EPDR1	Heel-BMD	7p14.1	7	37950173	rs1450851	intron_variant	9e-13	Morris JA	Nat Genet	An atlas of genetic influences on osteoporosis in humans and mice.	EPDR1, SFRP4
EPHA6	Heel-BMD x serum urate levels interaction		3		rs76038182		4e-08	Yao Y	Endocrine	Evaluate the effects of serum urate level on BMD: a genome-wide gene-environment interaction analysis in UK Biobank cohort.
EPHB1	Femur-BMD x serum urate levels interaction		3		rs141889680		3e-11	Yao Y	Endocrine	Evaluate the effects of serum urate level on BMD: a genome-wide gene-environment interaction analysis in UK Biobank cohort.
EPS8L3	Heel-BMD	1p13.3	1	109832112	rs547251	intron_variant	2e-09	Morris JA	Nat Genet	An atlas of genetic influences on osteoporosis in humans and mice.	LINC01768
EPSTI1	Heel-BMD	13q14.11	13	42985632	rs12855887	intron_variant	4e-12	Morris JA	Nat Genet	An atlas of genetic influences on osteoporosis in humans and mice.	EPSTI1
ERBB4	Femur-BMD x serum urate levels interaction		2		rs75852261		5e-12	Yao Y	Endocrine	Evaluate the effects of serum urate level on BMD: a genome-wide gene-environment interaction analysis in UK Biobank cohort.
ERBIN	Femur-BMD x serum urate levels interaction		5		rs784275		4e-12	Yao Y	Endocrine	Evaluate the effects of serum urate level on BMD: a genome-wide gene-environment interaction analysis in UK Biobank cohort.
ERC1	Lumbar spine-BMD	12p13.33	12	1529005	rs2887571	intergenic_variant	6e-12	Estrada K	Nat Genet	Genome-wide meta-analysis identifies 56 BMD loci and reveals 14 loci associated with risk of fracture.	LINC00942 - WNT5B
ERC2	Heel-BMD		3	55980089			3e-15	John P Kemp	Nat Genet	Identification of 153 new loci associated with heel bone mineral density and functional involvement of GPC67 in osteoporosis
ERC2	Heel-BMD	3p14.3	3	55566454	rs66620549	intron_variant	2e-09	Morris JA	Nat Genet	An atlas of genetic influences on osteoporosis in humans and mice.	ERC2
ERG	Heel-BMD		21	38675252			4.2e-17	John P Kemp	Nat Genet	Identification of 153 new loci associated with heel bone mineral density and functional involvement of GPC339 in osteoporosis	ERG
ERO1A	Heel-BMD	14q22.1	14	52687632	rs3783449	intron_variant	2e-11	Morris JA	Nat Genet	An atlas of genetic influences on osteoporosis in humans and mice.	ERO1A
ESPL1	FN-BMD	12q13.13	12	53277765	rs2272313	intron_variant	2e-06	Pei YF	Bone	Joint study of two genome-wide association meta-analyses identified 20p12.1 and 20q13.33 for bone mineral density.
ESPL1	Spine-BMD	12q13.13	12	53277765	rs2272313	intron_variant	3e-13	Pei YF	Bone	Joint study of two genome-wide association meta-analyses identified 20p12.1 and 20q13.33 for bone mineral density.	ESPL1
ESPL1	FN-BMD	12q13.13	12	53277765	rs2272313	intron_variant	2e-06	Pei YF	Bone	Joint study of two genome-wide association meta-analyses identified 20p12.1 and 20q13.33 for BMD.	ESPL1
ESR1	FN-BMD	6q25.1	6	151722155	rs3020340	intron_variant	2e-06	Pei YF	Bone	Genome-wide association meta-analyses identified 1q43 and 2q32.2 for hip Ward's triangle areal bone mineral density.
ESR1	Spine-BMD	6q25.1	6	151551828	rs9371538	intron_variant	6e-09	Choi HJ	Bone	Genome-wide association study in East Asians suggests UHMK1 as a novel bone mineral density susceptibility gene.	CCDC170
ESR1	Heel-BMD		6	151578912			4.7e-150	John P Kemp	Nat Genet	Identification of 153 new loci associated with heel bone mineral density and functional involvement of GPC121 in osteoporosis	CCDC170, ESR1
ESR1	Heel-BMD		6	151592575			3.6e-54	John P Kemp	Nat Genet	Identification of 153 new loci associated with heel bone mineral density and functional involvement of GPC122 in osteoporosis
ESR1	BMD (spine)	6q25.1	6	151706820	rs851980	intron_variant	9e-06	Liang X	Bone	Assessing the genetic correlations between early growth parameters and BMD: A polygenic risk score analysis.	ESR1
ESR1, C6orf97	BMD	6q25.1	6	151574321	rs6909279	intron_variant	1e-09	Paternoster L	PLoS Genet	Genetic determinants of trabecular and cortical volumetric bone mineral densities and bone microstructure.	CCDC170
ESR1, CCDC170	BMD (spine)	6q25.1	6	151612040	rs1038304	intron_variant	2e-07	Mullin BH	BMC Genomics	Genome-wide association study using family-based cohorts identifies the WLS and CCDC170/ESR1 loci as associated with BMD.	CCDC170
ESR2	osteoporosis					Estrogen Receptor 2
ETFA	Heel-BMD	15q24.2	15	76262650	rs2938697	intron_variant	6e-09	Morris JA	Nat Genet	An atlas of genetic influences on osteoporosis in humans and mice.	ETFA
ETS1	Femur-BMD x serum urate levels interaction		11		rs12790965		1e-08	Yao Y	Endocrine	Evaluate the effects of serum urate level on BMD: a genome-wide gene-environment interaction analysis in UK Biobank cohort.
ETS2	Heel-BMD		21	38978194			3.9e-31	John P Kemp	Nat Genet	Identification of 153 new loci associated with heel bone mineral density and functional involvement of GPC340 in osteoporosis
EVA1A	Heel-BMD		2	75487465			1.3e-08	John P Kemp	Nat Genet	Identification of 153 new loci associated with heel bone mineral density and functional involvement of GPC45 in osteoporosis
EVX1	Heel-BMD	7p15.2	7	27265604	rs113557605	intergenic_variant	5e-18	Morris JA	Nat Genet	An atlas of genetic influences on osteoporosis in humans and mice.	EVX1 - RPL35P4
EWSR1	Heel-BMD							Kemp JP	Nat Genet	Identification of 153 new loci associated with heel bone mineral density and functional involvement of GPC6 in osteoporosis.
EXOC3L2	Heel-BMD	19q13.32	19	45240382	rs11670562	intron_variant	2e-10	Morris JA	Nat Genet	An atlas of genetic influences on osteoporosis in humans and mice.	MARK4, EXOC3L2
EXOSC10	Heel-BMD	1p36.22	1	11068597	rs2791655	non_coding_transcript_exon_variant	9e-20	Morris JA	Nat Genet	An atlas of genetic influences on osteoporosis in humans and mice.	EXOSC10
EYA1	Heel-BMD		8	71305668			3.5e-18	John P Kemp	Nat Genet	Identification of 153 new loci associated with heel bone mineral density and functional involvement of GPC162 in osteoporosis
EYA1	Heel-BMD	8q13.3	8	71013425	rs2639953	intron_variant	2e-46	Morris JA	Nat Genet	An atlas of genetic influences on osteoporosis in humans and mice.	NA
EYA2	Heel-BMD		20	46976909			1.2e-16	John P Kemp	Nat Genet	Identification of 153 new loci associated with heel bone mineral density and functional involvement of GPC336 in osteoporosis
EYA2	Heel-BMD	20q13.12	20	46949739	rs1206755	intron_variant	2e-12	Morris JA	Nat Genet	An atlas of genetic influences on osteoporosis in humans and mice.	EYA2
EYA4	Heel-BMD		6	133029797			3.3e-29	John P Kemp	Nat Genet	Identification of 153 new loci associated with heel bone mineral density and functional involvement of GPC117 in osteoporosis
EYA4	Heel-BMD	6q23.2	6	133481873	rs212772	intron_variant	8e-33	Morris JA	Nat Genet	An atlas of genetic influences on osteoporosis in humans and mice.	EYA4
EYS	Femur-BMD x serum urate levels interaction		6		rs116170288		3e-08	Yao Y	Endocrine	Evaluate the effects of serum urate level on BMD: a genome-wide gene-environment interaction analysis in UK Biobank cohort.
F2
F3	osteoporosis					Coagulation Factor III, Tissue Factor
FAAH	Heel-BMD							Kichaev G	Am J Hum Genet	Leveraging Polygenic Functional Enrichment to Improve GWAS Power.
FABP6	Heel-BMD	5q33.3	5	160164471	rs2546984	intergenic_variant	8e-11	Morris JA	Nat Genet	An atlas of genetic influences on osteoporosis in humans and mice.	PWWP2A - FABP6
FADS1	Heel-BMD		11	61832870			5e-09	John P Kemp	Nat Genet	Identification of 153 new loci associated with heel bone mineral density and functional involvement of GPC209 in osteoporosis	TMEM258, FADS2, FADS3, FADS1
FADS2P1	Femur-BMD x serum urate levels interaction		11		rs183430607		3e-08	Yao Y	Endocrine	Evaluate the effects of serum urate level on BMD: a genome-wide gene-environment interaction analysis in UK Biobank cohort.
FAM129B	Heel-BMD		9	127558278			1.1e-10	John P Kemp	Nat Genet	Identification of 153 new loci associated with heel bone mineral density and functional involvement of GPC176 in osteoporosis
FAM129B	Heel-BMD	9q34.11	9	127558004	rs2491105	intron_variant	9e-26	Morris JA	Nat Genet	An atlas of genetic influences on osteoporosis in humans and mice.	NIBAN2
FAM133B	Heel-BMD		7	92594204			4.2e-12	John P Kemp	Nat Genet	Identification of 153 new loci associated with heel bone mineral density and functional involvement of GPC143 in osteoporosis
FAM135A	Femur-BMD x serum urate levels interaction		6		rs62420332		3e-09	Yao Y	Endocrine	Evaluate the effects of serum urate level on BMD: a genome-wide gene-environment interaction analysis in UK Biobank cohort.
FAM168A	Heel-BMD	11q13.4	11	73594814	rs1145656	intron_variant	3e-09	Morris JA	Nat Genet	An atlas of genetic influences on osteoporosis in humans and mice.	FAM168A
FAM169B	Heel-BMD	15q26.3	15	98323919	rs8038591	non_coding_transcript_exon_variant	3e-09	Morris JA	Nat Genet	An atlas of genetic influences on osteoporosis in humans and mice.	LINC02351
FAM172A	Femur-BMD x serum urate levels interaction		5		rs78423658		6e-10	Yao Y	Endocrine	Evaluate the effects of serum urate level on BMD: a genome-wide gene-environment interaction analysis in UK Biobank cohort.
FAM175B	Heel-BMD	10q26.13	10	124850559	rs11245388	intergenic_variant	1e-10	Morris JA	Nat Genet	An atlas of genetic influences on osteoporosis in humans and mice.	ABRAXAS2 - NPM1P31
FAM189A1	Femur-BMD x serum urate levels interaction		15		rs533554		2e-09	Yao Y	Endocrine	Evaluate the effects of serum urate level on BMD: a genome-wide gene-environment interaction analysis in UK Biobank cohort.
FAM193B	L1-L4-BMD x serum urate levels interaction		5		rs28473373		2e-06	Yao Y	Endocrine	Evaluate the effects of serum urate level on BMD: a genome-wide gene-environment interaction analysis in UK Biobank cohort.
FAM19A1	Heel-BMD x serum urate levels interaction		3		rs149577176		1e-12	Yao Y	Endocrine	Evaluate the effects of serum urate level on BMD: a genome-wide gene-environment interaction analysis in UK Biobank cohort.
FAM20A	Heel-BMD		17	68685441			4.9e-08	John P Kemp	Nat Genet	Identification of 153 new loci associated with heel bone mineral density and functional involvement of GPC306 in osteoporosis
FAM210A	Heel-BMD	18p11.21	18	13725434	rs1284200	intron_variant	5e-12	Morris JA	Nat Genet	An atlas of genetic influences on osteoporosis in humans and mice.	FAM210A
FAM227A	Heel-BMD	22q13.1	22	38620177	rs4821797	intron_variant	6e-34	Morris JA	Nat Genet	An atlas of genetic influences on osteoporosis in humans and mice.	FAM227A
FAM230I	Femur-BMD x serum urate levels interaction		22		rs62238841		2e-08	Yao Y	Endocrine	Evaluate the effects of serum urate level on BMD: a genome-wide gene-environment interaction analysis in UK Biobank cohort.
FAM234A	Heel-BMD	16p13.3	16	238349	rs182103652	intron_variant	8e-10	Morris JA	Nat Genet	An atlas of genetic influences on osteoporosis in humans and mice.	FAM234A
FAM234B	Femur-BMD x serum urate levels interaction		12		rs73068961		9e-09	Yao Y	Endocrine	Evaluate the effects of serum urate level on BMD: a genome-wide gene-environment interaction analysis in UK Biobank cohort.
FAM3B	L1-L4-BMD x serum urate levels interaction		21		rs4305350		8e-06	Yao Y	Endocrine	Evaluate the effects of serum urate level on BMD: a genome-wide gene-environment interaction analysis in UK Biobank cohort.
FAM3C	Heel-BMD	7q31.32	7	121410253	rs12112607	intergenic_variant	8e-12	Morris JA	Nat Genet	An atlas of genetic influences on osteoporosis in humans and mice.	CYCSP19 - NA
FAM3C, CPED1, WNT16	BMD (paediatric, upper limb)	7q31.31	7	121118845	rs798943	intron_variant	3e-32	Kemp JP	PLoS Genet	Phenotypic dissection of BMD reveals skeletal site specificity and facilitates the identification of novel loci in the genetic regulation of bone mass attainment.	CPED1
FAM3C, WNT16, CPED1	BMD (paediatric, skull)	7q31.31	7	121107254	rs13223036	intron_variant	3e-22	Kemp JP	PLoS Genet	Phenotypic dissection of BMD reveals skeletal site specificity and facilitates the identification of novel loci in the genetic regulation of bone mass attainment.	CPED1
FAM46A	Heel-BMD	6q14.1	6	81756049	rs194608	intergenic_variant	3e-09	Morris JA	Nat Genet	An atlas of genetic influences on osteoporosis in humans and mice.	TENT5A - SNORA70
FAM84B	Obesity-related traits	8q24.21	8	126899351	rs2220321	intron_variant	8e-06	Comuzzie AG	PLoS One	Novel genetic loci identified for the pathophysiology of childhood obesity in the Hispanic population.	PCAT1
FAM86B3P	L1-L4-BMD x serum urate levels interaction		8		rs143934274		8e-06	Yao Y	Endocrine	Evaluate the effects of serum urate level on BMD: a genome-wide gene-environment interaction analysis in UK Biobank cohort.
FAM9B								Kim SK	PLoS One	Identification of 613 new loci associated with heel bone mineral density and a polygenic risk score for bone mineral density, osteoporosis and fracture.
FANCA	Femur-BMD x serum urate levels interaction		16		rs17225866		4e-09	Yao Y	Endocrine	Evaluate the effects of serum urate level on BMD: a genome-wide gene-environment interaction analysis in UK Biobank cohort.
FAR2	Heel-BMD	12p11.22	12	28950931	rs11049943	intergenic_variant	2e-15	Morris JA	Nat Genet	An atlas of genetic influences on osteoporosis in humans and mice.	NA
FARP1	Heel-BMD x serum urate levels interaction		13		rs145103971		6e-12	Yao Y	Endocrine	Evaluate the effects of serum urate level on BMD: a genome-wide gene-environment interaction analysis in UK Biobank cohort.
FASLG	osteoporosis					Fas Ligand
FAT1	Heel-BMD	4q35.2	4	186719682	rs327102	intron_variant	6e-09	Morris JA	Nat Genet	An atlas of genetic influences on osteoporosis in humans and mice.	FAT1
FAT3	Heel-BMD	11q14.3	11	92874700	rs10765568	intron_variant	2e-19	Morris JA	Nat Genet	An atlas of genetic influences on osteoporosis in humans and mice.	FAT3
FAT4	BMD (spine)	4q28.1	4	125801465	rs4423886	intron_variant	3e-07	Mullin BH	BMC Genomics	Genome-wide association study using family-based cohorts identifies the WLS and CCDC170/ESR1 loci as associated with BMD.	TMEM248P1 - NA
FBLN1	Femur-BMD x serum urate levels interaction		22		rs142453718		7e-13	Yao Y	Endocrine	Evaluate the effects of serum urate level on BMD: a genome-wide gene-environment interaction analysis in UK Biobank cohort.
FBLN5	Heel-BMD	14q32.12	14	91955870	rs10142836	intergenic_variant	4e-09	Morris JA	Nat Genet	An atlas of genetic influences on osteoporosis in humans and mice.	FBLN5 - TRIP11
FBN2	Heel-BMD							Morris JA	Nat Genet	An atlas of genetic influences on osteoporosis in humans and mice.
FBN2	Heel-BMD	5q23.3	5	128340673	rs10057855	intron_variant	6e-10	Morris JA	Nat Genet	An atlas of genetic influences on osteoporosis in humans and mice.	FBN2
FBRSL1	Femur-BMD x serum urate levels interaction		12		rs145991281		8e-12	Yao Y	Endocrine	Evaluate the effects of serum urate level on BMD: a genome-wide gene-environment interaction analysis in UK Biobank cohort.
FBXL2	Heel-BMD		3	33248138			1.5e-09	John P Kemp	Nat Genet	Identification of 153 new loci associated with heel bone mineral density and functional involvement of GPC64 in osteoporosis
FBXL4	Femur-BMD x serum urate levels interaction		6		rs146090228		1e-11	Yao Y	Endocrine	Evaluate the effects of serum urate level on BMD: a genome-wide gene-environment interaction analysis in UK Biobank cohort.
FBXO40	Heel-BMD x serum urate levels interaction		3		rs61753287		7e-10	Yao Y	Endocrine	Evaluate the effects of serum urate level on BMD: a genome-wide gene-environment interaction analysis in UK Biobank cohort.
FBXO42	Femur-BMD x serum urate levels interaction		1		rs1934490		8e-09	Yao Y	Endocrine	Evaluate the effects of serum urate level on BMD: a genome-wide gene-environment interaction analysis in UK Biobank cohort.
FBXW4	Heel-BMD	10q24.32	10	101692045	rs149053406	intron_variant	5e-10	Morris JA	Nat Genet	An atlas of genetic influences on osteoporosis in humans and mice.	FBXW4
FBXW5	Heel-BMD	9q34.3	9	136941350	rs138273782	missense_variant	6e-09	Morris JA	Nat Genet	An atlas of genetic influences on osteoporosis in humans and mice.	FBXW5
FCHO2	Heel-BMD	5q13.2	5	72952892	rs2432236	regulatory_region_variant	3e-11	Morris JA	Nat Genet	An atlas of genetic influences on osteoporosis in humans and mice.	TNPO1 - FCHO2-DT
FDPS	osteoporosis					Farnesyl Diphosphate Synthase
FDXR	Femur-BMD x serum urate levels interaction		17		rs33983112		6e-10	Yao Y	Endocrine	Evaluate the effects of serum urate level on BMD: a genome-wide gene-environment interaction analysis in UK Biobank cohort.
FERD3L	Heel-BMD	7p21.1	7	19135783	rs12154446	intergenic_variant	4e-09	Morris JA	Nat Genet	An atlas of genetic influences on osteoporosis in humans and mice.	TWIST1 - FERD3L
FERMT1	Heel-BMD		20	6424967			6.4e-28	John P Kemp	Nat Genet	Identification of 153 new loci associated with heel bone mineral density and functional involvement of GPC323 in osteoporosis
FEZF1	Femur-BMD x serum urate levels interaction		7		rs143944199		4e-08	Yao Y	Endocrine	Evaluate the effects of serum urate level on BMD: a genome-wide gene-environment interaction analysis in UK Biobank cohort.
FGF14	BMD (hip)	13q33.1	13	102129305	rs9557810	intron_variant	5e-07	Liang X	Bone	Assessing the genetic correlations between early growth parameters and BMD: A polygenic risk score analysis.	FGF14
FGF2	osteoporosis					Fibroblast Growth Factor 2
FGF23	osteoporosis					Fibroblast Growth Factor 23
FGF9	Heel-BMD		13	22237801			1.3e-17	John P Kemp	Nat Genet	Identification of 153 new loci associated with heel bone mineral density and functional involvement of GPC249 in osteoporosis
FGFRL1	FN-BMD	4p16.3	4	1016289	rs35654957	intron_variant	4e-10	Pei YF	Bone	Joint study of two genome-wide association meta-analyses identified 20p12.1 and 20q13.33 for bone mineral density.
FGFRL1	Heel-BMD		4	1003700			1.6e-32	John P Kemp	Nat Genet	Identification of 153 new loci associated with heel bone mineral density and functional involvement of GPC72 in osteoporosis
FGFRL1	Heel-BMD	4p16.3	4	1011076	rs78520297	5_prime_UTR_variant	7e-99	Morris JA	Nat Genet	An atlas of genetic influences on osteoporosis in humans and mice.	FGFRL1
FHAD1	BMD	1p36.21	1	15272525	rs6679905	missense_variant	3e-06	Hou R	Bone	Genetic variants affecting BMD and bone mineral content at multiple skeletal sites in Hispanic children.	FHAD1
FHIT	Femur-BMD x serum urate levels interaction		3		rs144504132		2e-08	Yao Y	Endocrine	Evaluate the effects of serum urate level on BMD: a genome-wide gene-environment interaction analysis in UK Biobank cohort.
FJX1	FN-BMD	11p13	11	35572023	rs1374494	intergenic_variant	3e-06	Liang X	Bone	Assessing the genetic correlations between early growth parameters and BMD: A polygenic risk score analysis.	PAMR1 - FJX1
FKBP9	Heel-BMD x serum urate levels interaction		7		rs370150996		4e-08	Yao Y	Endocrine	Evaluate the effects of serum urate level on BMD: a genome-wide gene-environment interaction analysis in UK Biobank cohort.
FLCN	Heel-BMD	17p11.2	17	17231214	rs1736213	intron_variant	1e-14	Morris JA	Nat Genet	An atlas of genetic influences on osteoporosis in humans and mice.	FLCN
FLI1	Heel-BMD	11q24.3	11	128817240	rs614802	intergenic_variant	8e-14	Morris JA	Nat Genet	An atlas of genetic influences on osteoporosis in humans and mice.	FLI1 - KCNJ1
FLJ42280	FN-BMD	7q21.3	7	96525600	rs4448201	intron_variant	3e-20	Pei YF	Bone	Joint study of two genome-wide association meta-analyses identified 20p12.1 and 20q13.33 for bone mineral density.
FLJ42280	Spine-BMD	7q21.3	7	96525600	rs4448201	intron_variant	1e-11	Pei YF	Bone	Joint study of two genome-wide association meta-analyses identified 20p12.1 and 20q13.33 for bone mineral density.	SEM1
FLJ42280	FN-BMD	7q21.3	7	96525600	rs4448201	intron_variant	3e-20	Pei YF	Bone	Joint study of two genome-wide association meta-analyses identified 20p12.1 and 20q13.33 for BMD.	SEM1
FMN2	FN-BMD	1q43	1	240423395	rs1414660	intron_variant	1e-08	Pei YF	Bone	Genome-wide association meta-analyses identified 1q43 and 2q32.2 for hip Ward's triangle areal bone mineral density.
FMN2	BMD	1q43	1	240433914	rs9287237	intron_variant	2e-09	Paternoster L	PLoS Genet	Genetic determinants of trabecular and cortical volumetric bone mineral densities and bone microstructure.	FMN2
FMN2, GREM2	Lumbar spine-BMD (trabecular)	1q43	1	240429336	rs9661787	intron_variant	1e-11	Nielson CM	J Bone Miner Res	Novel Genetic Variants Associated With Increased Vertebral Volumetric BMD, Reduced Vertebral Fracture Risk, and Increased Expression of SLC1A3 and EPHB2.	FMN2
FNBP1	Femur-BMD x serum urate levels interaction		9		rs76075379		1e-10	Yao Y	Endocrine	Evaluate the effects of serum urate level on BMD: a genome-wide gene-environment interaction analysis in UK Biobank cohort.
FNDC1	Femur-BMD x serum urate levels interaction		6		rs376851284		4e-08	Yao Y	Endocrine	Evaluate the effects of serum urate level on BMD: a genome-wide gene-environment interaction analysis in UK Biobank cohort.
FOS	osteoporosis					Fos Proto-Oncogene, AP-1 Transcription Factor Subunit
FOSB	Heel-BMD		19	45467837			2.6e-12	John P Kemp	Nat Genet	Identification of 153 new loci associated with heel bone mineral density and functional involvement of GPC321 in osteoporosis
FOSL1	osteoporosis					FOS Like 1, AP-1 Transcription Factor Subunit
FOXC2								Y.-H. Hsu	The Journal of Clinical Endocrinology & Metabolism	Y.-H. Hsu, D. P. Kiel, Genome-wide association studies of skeletal phenotypes: what we have learned and where we are headed
FOXE1	Hip-BMD
FOXK1	Heel-BMD	7p22.1	7	4671046	rs12673062	intergenic_variant	1e-09	Morris JA	Nat Genet	An atlas of genetic influences on osteoporosis in humans and mice.	NA - FOXK1
FOXK2	Heel-BMD	17q25.3	17	82569480	rs12452440	intron_variant	4e-21	Morris JA	Nat Genet	An atlas of genetic influences on osteoporosis in humans and mice.	FOXK2
FOXL1	Heel-BMD		16	86681109			3.7e-20	John P Kemp	Nat Genet	Identification of 153 new loci associated with heel bone mineral density and functional involvement of GPC286 in osteoporosis
FOXL1	FN-BMD	16q24.1	16	86677054	rs10048146	regulatory_region_variant	1e-14	Estrada K	Nat Genet	Genome-wide meta-analysis identifies 56 BMD loci and reveals 14 loci associated with risk of fracture.	FOXL1 - LINC02188
FOXN1	BMD	17q11.2	17	28537284	rs532648	missense_variant	1e-06	Hou R	Bone	Genetic variants affecting BMD and bone mineral content at multiple skeletal sites in Hispanic children.	FOXN1
FOXO1	osteoporosis					Forkhead Box O1
FOXQ1	Heel-BMD	6p25.3	6	1247695	rs238073	intergenic_variant	6e-09	Morris JA	Nat Genet	An atlas of genetic influences on osteoporosis in humans and mice.	NA - FOXQ1
FRAS1	Femur-BMD x serum urate levels interaction		4		rs150248708		3e-09	Yao Y	Endocrine	Evaluate the effects of serum urate level on BMD: a genome-wide gene-environment interaction analysis in UK Biobank cohort.
FREM1	Femur-BMD x serum urate levels interaction		9		rs138290719		1e-12	Yao Y	Endocrine	Evaluate the effects of serum urate level on BMD: a genome-wide gene-environment interaction analysis in UK Biobank cohort.
FRMD7	Heel-BMD	Xq26.2		132119333	rs5933080	intron_variant	3e-10	Morris JA	Nat Genet	An atlas of genetic influences on osteoporosis in humans and mice.	FRMD7
FRZB	Heel-BMD		2	182865799			7.7e-10	John P Kemp	Nat Genet	Identification of 153 new loci associated with heel bone mineral density and functional involvement of GPC53 in osteoporosis	FRZB
FRZB	osteoporosis					Frizzled Related Protein
FSHR	osteoporosis					Follicle Stimulating Hormone Receptor
FSIP2	Femur-BMD x serum urate levels interaction		2		rs17826498		5e-09	Yao Y	Endocrine	Evaluate the effects of serum urate level on BMD: a genome-wide gene-environment interaction analysis in UK Biobank cohort.
FSTL5	Heel-BMD x serum urate levels interaction		4		rs551838480		8e-09	Yao Y	Endocrine	Evaluate the effects of serum urate level on BMD: a genome-wide gene-environment interaction analysis in UK Biobank cohort.
FTCDNL1	osteoporosis					Formiminotransferase Cyclodeaminase N-Terminal Like
FTO	Heel-BMD	16q12.2	16	53778521	rs8063057	intron_variant	5e-26	Morris JA	Nat Genet	An atlas of genetic influences on osteoporosis in humans and mice.	FTO
FUBP3	FN-BMD	9q34.12	9	130603440	rs7851693	intron_variant	3e-22	Estrada K	Nat Genet	Genome-wide meta-analysis identifies 56 bone mineral density loci and reveals 14 loci associated with risk of fracture.
FUBP3	Heel-BMD		9	130566226			1.7e-18	John P Kemp	Nat Genet	Identification of 153 new loci associated with heel bone mineral density and functional involvement of GPC177 in osteoporosis
FUBP3	FN-BMD	9q34.12	9	130603440	rs7851693	intron_variant	3e-22	Estrada K	Nat Genet	Genome-wide meta-analysis identifies 56 BMD loci and reveals 14 loci associated with risk of fracture.	FUBP3
FXYD4	Heel-BMD	10q11.21	10	43379193	rs11238526	intergenic_variant	1e-09	Morris JA	Nat Genet	An atlas of genetic influences on osteoporosis in humans and mice.	FXYD4 - HNRNPF
FYCO1	Bone mineral content	3p21.31	3	45962243	rs41289620	missense_variant	4e-06	Hou R	Bone	Genetic variants affecting BMD and bone mineral content at multiple skeletal sites in Hispanic children.	FYCO1
FZD10-DT	Femur-BMD x serum urate levels interaction		12		rs76721679		8e-09	Yao Y	Endocrine	Evaluate the effects of serum urate level on BMD: a genome-wide gene-environment interaction analysis in UK Biobank cohort.
FZD4	osteoporosis					Frizzled Class Receptor 4
FZD7	Heel-BMD		2	201915227			3.7e-13	John P Kemp	Nat Genet	Identification of 153 new loci associated with heel bone mineral density and functional involvement of GPC55 in osteoporosis
FZD7	Heel-BMD	2q33.1	2	201967371	rs16838527	regulatory_region_variant	7e-16	Morris JA	Nat Genet	An atlas of genetic influences on osteoporosis in humans and mice.	RNU6-440P - FZD7
G6PC	Femur-BMD x serum urate levels interaction		17		rs112269770		9e-10	Yao Y	Endocrine	Evaluate the effects of serum urate level on BMD: a genome-wide gene-environment interaction analysis in UK Biobank cohort.
G6PC3	Heel-BMD							Kemp JP	Nat Genet	Identification of 153 new loci associated with heel bone mineral density and functional involvement of GPC6 in osteoporosis.
GABBR1	Ulna and radius-BMD	6p22.1	6	29602539	rs3025642	3_prime_UTR_variant	8e-07	Liang X	Bone	Assessing the genetic correlations between early growth parameters and BMD: A polygenic risk score analysis.	GABBR1, GABBR1, GABBR1, GABBR1, GABBR1, GABBR1, GABBR1
GABRA6	Femur-BMD x serum urate levels interaction		5		rs72817408		4e-08	Yao Y	Endocrine	Evaluate the effects of serum urate level on BMD: a genome-wide gene-environment interaction analysis in UK Biobank cohort.
GABRB1	Heel-BMD x serum urate levels interaction		4		rs182864240		3e-08	Yao Y	Endocrine	Evaluate the effects of serum urate level on BMD: a genome-wide gene-environment interaction analysis in UK Biobank cohort.
GABRG2	Femur-BMD x serum urate levels interaction		5		rs184899398		2e-11	Yao Y	Endocrine	Evaluate the effects of serum urate level on BMD: a genome-wide gene-environment interaction analysis in UK Biobank cohort.
GABRP	Femur-BMD x serum urate levels interaction		5		rs150927487		6e-09	Yao Y	Endocrine	Evaluate the effects of serum urate level on BMD: a genome-wide gene-environment interaction analysis in UK Biobank cohort.
GAK	Heel-BMD							Morris JA	Nat Genet	An atlas of genetic influences on osteoporosis in humans and mice.
GALNT18	Femur-BMD x serum urate levels interaction		11		rs61872397		6e-13	Yao Y	Endocrine	Evaluate the effects of serum urate level on BMD: a genome-wide gene-environment interaction analysis in UK Biobank cohort.
GALNT3								Topaz	Nature genetics	Mutations in galnt3, encoding a protein involved in o-linked glycosylation, cause familial tumoral calcinosis
GALNT3	BMD	2q24.3	2	165726734	rs6710518	intergenic_variant	5e-10	Duncan EL	PLoS Genet	Genome-wide association study using extreme truncate selection identifies novel genes affecting BMD and fracture risk.	CSRNP3 - GALNT3
GALNT9	Femur-BMD x serum urate levels interaction		12		rs538064696		5e-09	Yao Y	Endocrine	Evaluate the effects of serum urate level on BMD: a genome-wide gene-environment interaction analysis in UK Biobank cohort.
GATA4	Heel-BMD							Morris JA	Nat Genet	An atlas of genetic influences on osteoporosis in humans and mice.
GBA	Heel-BMD x serum urate levels interaction		1		rs188978150		3e-09	Yao Y	Endocrine	Evaluate the effects of serum urate level on BMD: a genome-wide gene-environment interaction analysis in UK Biobank cohort.
GBE1	Femur-BMD x serum urate levels interaction		3		rs75776049		3e-12	Yao Y	Endocrine	Evaluate the effects of serum urate level on BMD: a genome-wide gene-environment interaction analysis in UK Biobank cohort.
GBP3	Femur-BMD x serum urate levels interaction		1		rs144945296		6e-09	Yao Y	Endocrine	Evaluate the effects of serum urate level on BMD: a genome-wide gene-environment interaction analysis in UK Biobank cohort.
GBP4	Femur-BMD x serum urate levels interaction		1		rs41288385		2e-08	Yao Y	Endocrine	Evaluate the effects of serum urate level on BMD: a genome-wide gene-environment interaction analysis in UK Biobank cohort.
GBP5	Femur-BMD x serum urate levels interaction		1		rs77231230		7e-10	Yao Y	Endocrine	Evaluate the effects of serum urate level on BMD: a genome-wide gene-environment interaction analysis in UK Biobank cohort.
GC	osteoporosis					GC Vitamin D Binding Protein
GCKR	BMD							Medina-Gomez C	Am J Hum Genet	Life-Course Genome-wide Association Study Meta-analysis of Total Body BMD and Assessment of Age-Specific Effects.
GCKR	Total body-BMD	2p23.3	2	27518205	rs780096	intron_variant	5e-08	Medina-Gomez C	Am J Hum Genet	Life-Course Genome-wide Association Study Meta-analysis of Total Body BMD and Assessment of Age-Specific Effects.	GCKR
GDF11	osteoporosis					Growth Differentiation Factor 11
GDI2	Heel-BMD x serum urate levels interaction		10		rs545406654		1e-08	Yao Y	Endocrine	Evaluate the effects of serum urate level on BMD: a genome-wide gene-environment interaction analysis in UK Biobank cohort.
GFPT2	Femur-BMD x serum urate levels interaction		5		rs55840512		4e-08	Yao Y	Endocrine	Evaluate the effects of serum urate level on BMD: a genome-wide gene-environment interaction analysis in UK Biobank cohort.
GFRAL	Heel-BMD		6	55400223			4.9e-10	John P Kemp	Nat Genet	Identification of 153 new loci associated with heel bone mineral density and functional involvement of GPC105 in osteoporosis
GGCX	osteoporosis					Gamma-Glutamyl Carboxylase
GH1	osteoporosis					Growth Hormone 1
GHR	osteoporosis					Growth Hormone Receptor
GHRL	osteoporosis					Ghrelin And Obestatin Prepropeptide
GIPC1	Femur-BMD x serum urate levels interaction		19		rs35076591		2e-13	Yao Y	Endocrine	Evaluate the effects of serum urate level on BMD: a genome-wide gene-environment interaction analysis in UK Biobank cohort.
GIPR	Femur-BMD x serum urate levels interaction		19		rs147654403		1e-09	Yao Y	Endocrine	Evaluate the effects of serum urate level on BMD: a genome-wide gene-environment interaction analysis in UK Biobank cohort.
GJA1	Heel-BMD		6	121814973			4.8e-09	John P Kemp	Nat Genet	Identification of 153 new loci associated with heel bone mineral density and functional involvement of GPC112 in osteoporosis
GLDC	Heel-BMD x serum urate levels interaction		9		rs77438938		4e-13	Yao Y	Endocrine	Evaluate the effects of serum urate level on BMD: a genome-wide gene-environment interaction analysis in UK Biobank cohort.
GLDN	Heel-BMD	15q21.2	15	51352275	rs12441073	intron_variant	5e-20	Morris JA	Nat Genet	An atlas of genetic influences on osteoporosis in humans and mice.	GLDN
GLI2	Femur-BMD x serum urate levels interaction		2		rs116479245		8e-09	Yao Y	Endocrine	Evaluate the effects of serum urate level on BMD: a genome-wide gene-environment interaction analysis in UK Biobank cohort.
GLIPR1	Femur-BMD x serum urate levels interaction		12		rs10748279		2e-08	Yao Y	Endocrine	Evaluate the effects of serum urate level on BMD: a genome-wide gene-environment interaction analysis in UK Biobank cohort.
GLIPR1L2	Femur-BMD x serum urate levels interaction		12		rs4460845		2e-08	Yao Y	Endocrine	Evaluate the effects of serum urate level on BMD: a genome-wide gene-environment interaction analysis in UK Biobank cohort.
GLIS2	Heel-BMD	16p13.3	16	4310283	rs3901638	regulatory_region_variant	1e-11	Morris JA	Nat Genet	An atlas of genetic influences on osteoporosis in humans and mice.	TFAP4 - GLIS2
GLP2R	Femur-BMD x serum urate levels interaction		17		rs72822195		1e-08	Yao Y	Endocrine	Evaluate the effects of serum urate level on BMD: a genome-wide gene-environment interaction analysis in UK Biobank cohort.
GLYAT	Heel-BMD x serum urate levels interaction		11		rs142551126		2e-08	Yao Y	Endocrine	Evaluate the effects of serum urate level on BMD: a genome-wide gene-environment interaction analysis in UK Biobank cohort.
GMDS	Heel-BMD	6p25.3	6	2055443	rs11242735	intron_variant	7e-18	Morris JA	Nat Genet	An atlas of genetic influences on osteoporosis in humans and mice.	GMDS
GMDS-AS1	Heel-BMD	6p25.2	6	2381258	rs11754632	intron_variant	1e-13	Morris JA	Nat Genet	An atlas of genetic influences on osteoporosis in humans and mice.	GMDS-DT
GNAS	osteoporosis					GNAS Complex Locus
GNAZ	Heel-BMD							Kim SK	PLoS One	Identification of 613 new loci associated with heel bone mineral density and a polygenic risk score for bone mineral density, osteoporosis and fracture.
GNG12-AS1	Heel-BMD	1p31.3	1	68196599	rs2820501	intron_variant	3e-21	Morris JA	Nat Genet	An atlas of genetic influences on osteoporosis in humans and mice.	GNG12-AS1, WLS
GNPTAB, DRAM1	BMD (total hip)	12q23.2	12	101871828	rs10860802	intergenic_variant	3e-06	Gregson CL	Bone	Genome-wide association study of extreme high bone mass: Contribution of common genetic variation to extreme BMD phenotypes and potential novel BMD-associated genes.	RNU6-1183P - HSPE1P4
GNRH1	Heel-BMD	8p21.2	8	25423284	rs6185	stop_gained	2e-15	Morris JA	Nat Genet	An atlas of genetic influences on osteoporosis in humans and mice.	GNRH1
GOLIM4	Heel-BMD x serum urate levels interaction		3		rs183114323		1e-09	Yao Y	Endocrine	Evaluate the effects of serum urate level on BMD: a genome-wide gene-environment interaction analysis in UK Biobank cohort.
GORAB	osteoporosis					Golgin, RAB6 Interacting
GPATCH1	Heel-BMD	19q13.11	19	33078841	rs12460389	intergenic_variant	2e-41	Morris JA	Nat Genet	An atlas of genetic influences on osteoporosis in humans and mice.	RHPN2 - GPATCH1
GPC5	Femur-BMD x serum urate levels interaction		13		rs116846463		3e-13	Yao Y	Endocrine	Evaluate the effects of serum urate level on BMD: a genome-wide gene-environment interaction analysis in UK Biobank cohort.
GPC6	Heel-BMD		13	93246444			6e-09	John P Kemp	Nat Genet	Identification of 153 new loci associated with heel bone mineral density and functional involvement of GPC255 in osteoporosis
GPC6	Heel-BMD	13q31.3	13	93431928	rs143290532	intron_variant	6e-10	Morris JA	Nat Genet	An atlas of genetic influences on osteoporosis in humans and mice.	GPC6
GPR107	Femur-BMD x serum urate levels interaction		9		rs55948650		2e-11	Yao Y	Endocrine	Evaluate the effects of serum urate level on BMD: a genome-wide gene-environment interaction analysis in UK Biobank cohort.
GPR149	Heel-BMD x serum urate levels interaction		3		rs182558934		4e-11	Yao Y	Endocrine	Evaluate the effects of serum urate level on BMD: a genome-wide gene-environment interaction analysis in UK Biobank cohort.
GPR177	BMD	1p31.3	1	68191827	rs1430740	intron_variant	1e-11	Zhang L	Hum Mol Genet	Multistage genome-wide association meta-analyses identified two new loci for BMD.	WLS, GNG12-AS1
GPR182	Heel-BMD		12	56983725			1.1e-11	John P Kemp	Nat Genet	Identification of 153 new loci associated with heel bone mineral density and functional involvement of GPC239 in osteoporosis
GPRC5D-AS1	Femur-BMD x serum urate levels interaction		12		rs117934392		8e-09	Yao Y	Endocrine	Evaluate the effects of serum urate level on BMD: a genome-wide gene-environment interaction analysis in UK Biobank cohort.
GRAMD1B	Femur-BMD x serum urate levels interaction		11		rs146875062		4e-08	Yao Y	Endocrine	Evaluate the effects of serum urate level on BMD: a genome-wide gene-environment interaction analysis in UK Biobank cohort.
GRB10	FN-BMD	7p12.1	7	50686982	rs2282930	intron_variant	3e-06	Estrada K	Nat Genet	Genome-wide meta-analysis identifies 56 bone mineral density loci and reveals 14 loci associated with risk of fracture.
GRB10	FN-BMD	7p12.1	7	50686982	rs2282930	intron_variant	3e-06	Estrada K	Nat Genet	Genome-wide meta-analysis identifies 56 BMD loci and reveals 14 loci associated with risk of fracture.	GRB10
GREM2	Heel-BMD		1	240423395			1.2e-87	John P Kemp	Nat Genet	Identification of 153 new loci associated with heel bone mineral density and functional involvement of GPC33 in osteoporosis	GREM2
GRID1	FN-BMD and trunk fat mass adjusted by trunk lean mass	10q23.1	10	85607638	rs7907900	intron_variant	6e-07	Liu L	Hum Genet	Two novel pleiotropic loci associated with osteoporosis and abdominal obesity.	GRID1
GRID2IP	Heel-BMD x serum urate levels interaction		7		rs144411455		6e-11	Yao Y	Endocrine	Evaluate the effects of serum urate level on BMD: a genome-wide gene-environment interaction analysis in UK Biobank cohort.
GRIN2C	Femur-BMD x serum urate levels interaction		17		rs11575878		7e-10	Yao Y	Endocrine	Evaluate the effects of serum urate level on BMD: a genome-wide gene-environment interaction analysis in UK Biobank cohort.
GSE1	Femur-BMD x serum urate levels interaction		16		rs138224646		3e-10	Yao Y	Endocrine	Evaluate the effects of serum urate level on BMD: a genome-wide gene-environment interaction analysis in UK Biobank cohort.
GSTO2	Heel-BMD x serum urate levels interaction		10		rs76620346		4e-08	Yao Y	Endocrine	Evaluate the effects of serum urate level on BMD: a genome-wide gene-environment interaction analysis in UK Biobank cohort.
GTPBP1	Heel-BMD		22	38747331			2.9e-09	John P Kemp	Nat Genet	Identification of 153 new loci associated with heel bone mineral density and functional involvement of GPC347 in osteoporosis	DDX17
GUCA1A	Femur-BMD x serum urate levels interaction		6		rs11752636		2e-13	Yao Y	Endocrine	Evaluate the effects of serum urate level on BMD: a genome-wide gene-environment interaction analysis in UK Biobank cohort.
GXYLT2	Femur-BMD x serum urate levels interaction		3		rs184854233		9e-09	Yao Y	Endocrine	Evaluate the effects of serum urate level on BMD: a genome-wide gene-environment interaction analysis in UK Biobank cohort.
HABP2	Heel-BMD		10	113347499			6.6e-11	John P Kemp	Nat Genet	Identification of 153 new loci associated with heel bone mineral density and functional involvement of GPC194 in osteoporosis
HAMP	osteoporosis					Hepcidin Antimicrobial Peptide
HAO1	Heel-BMD		20	7570907			2.7e-25	John P Kemp	Nat Genet	Identification of 153 new loci associated with heel bone mineral density and functional involvement of GPC325 in osteoporosis
HAO1	Heel-BMD	20p12.3	20	7644100	rs6086143	intergenic_variant	3e-11	Morris JA	Nat Genet	An atlas of genetic influences on osteoporosis in humans and mice.	RN7SL547P - NA
HAP1	Heel-BMD		17	41757519			4.2e-10	John P Kemp	Nat Genet	Identification of 153 new loci associated with heel bone mineral density and functional involvement of GPC296 in osteoporosis
HCN2	Femur-BMD x serum urate levels interaction		19		rs113681868		4e-08	Yao Y	Endocrine	Evaluate the effects of serum urate level on BMD: a genome-wide gene-environment interaction analysis in UK Biobank cohort.
HCN4	Heel-BMD	15q24.1	15	73338345	rs478438	intron_variant	2e-09	Morris JA	Nat Genet	An atlas of genetic influences on osteoporosis in humans and mice.	HCN4
HDAC4	Heel-BMD	2q37.3	2	239027985	rs4075018	regulatory_region_variant	6e-10	Morris JA	Nat Genet	An atlas of genetic influences on osteoporosis in humans and mice.	NA - HDAC4
HDAC5	Heel-BMD		17	44102037			5.8e-17	John P Kemp	Nat Genet	Identification of 153 new loci associated with heel bone mineral density and functional involvement of GPC299 in osteoporosis	ASB16, ASB16-AS1
HDAC5	BMD (hip)	17q21.31	17	44115817	rs228769	intron_variant	2e-08	Rivadeneira F	Nat Genet	Twenty bone-mineral-density loci identified by large-scale meta-analysis of genome-wide association studies.	HDAC5
HEATR6	Femur-BMD x serum urate levels interaction		17		rs78524350		3e-08	Yao Y	Endocrine	Evaluate the effects of serum urate level on BMD: a genome-wide gene-environment interaction analysis in UK Biobank cohort.
HECW1	FN-BMD	7p14.1	7	43294976	rs34610745	intron_variant	5e-06	Pei YF	Bone	Genome-wide association meta-analyses identified 1q43 and 2q32.2 for hip Ward's triangle areal bone mineral density.
HECW1	BMD (Ward's triangle area)	7p14.1	7	43294976	rs34610745	intron_variant	5e-06	Pei YF	Bone	Genome-wide association meta-analyses identified 1q43 and 2q32.2 for hip Ward's triangle areal BMD.	HECW1
HELZ2	Femur-BMD x serum urate levels interaction		20		rs62206965		1e-09	Yao Y	Endocrine	Evaluate the effects of serum urate level on BMD: a genome-wide gene-environment interaction analysis in UK Biobank cohort.
HERC2	Bone mineral content	15q13.1	15	28272248	rs151179905	synonymous_variant	7e-06	Hou R	Bone	Genetic variants affecting BMD and bone mineral content at multiple skeletal sites in Hispanic children.	HERC2, HERC2
HHAT	Heel-BMD		1	210293587			9.8e-12	John P Kemp	Nat Genet	Identification of 153 new loci associated with heel bone mineral density and functional involvement of GPC27 in osteoporosis
HHIP, GYPA	FN-BMD	4q31.21	4	144405258	rs17767138	intron_variant	6e-06	Liang X	Bone	Assessing the genetic correlations between early growth parameters and BMD: A polygenic risk score analysis.	LEF1-AS1 - NA
HHIP,GYPA	FN-BMD	4q31.21	4	144405258	rs17767138	intron_variant	6e-06	Liang X	Bone	Assessing the genetic correlations between early growth parameters and bone mineral density: A polygenic risk score analysis.
HIC1	Heel-BMD		17	2123123			2.1e-56	John P Kemp	Nat Genet	Identification of 153 new loci associated with heel bone mineral density and functional involvement of GPC290 in osteoporosis	SMG6
HIST1H4C	Heel-BMD	6p22.2	6	26104052	rs2229768	synonymous_variant	1e-10	Morris JA	Nat Genet	An atlas of genetic influences on osteoporosis in humans and mice.	H4C3
HIVEP3	Heel-BMD	1p34.2	1	41603855	rs35329209	intron_variant	5e-11	Morris JA	Nat Genet	An atlas of genetic influences on osteoporosis in humans and mice.	HIVEP3
HLA-A	Heel-BMD							Kim SK	PLoS One	Identification of 613 new loci associated with heel bone mineral density and a polygenic risk score for bone mineral density, osteoporosis and fracture.
HLA-A	Heel-BMD	6p22.1	6	29952002	rs7747253	intron_variant	1e-33	Morris JA	Nat Genet	An atlas of genetic influences on osteoporosis in humans and mice.	HLA-A - HLA-W
HLX	Heel-BMD		1	221304402			1.7e-19	John P Kemp	Nat Genet	Identification of 153 new loci associated with heel bone mineral density and functional involvement of GPC31 in osteoporosis
HMG20A	Femur-BMD x serum urate levels interaction		15		rs148002527		2e-11	Yao Y	Endocrine	Evaluate the effects of serum urate level on BMD: a genome-wide gene-environment interaction analysis in UK Biobank cohort.
HMGA2	Heel-BMD		12	65927891			1.5e-09	John P Kemp	Nat Genet	Identification of 153 new loci associated with heel bone mineral density and functional involvement of GPC241 in osteoporosis
HMGCR	osteoporosis					3-Hydroxy-3-Methylglutaryl-CoA Reductase
HMGXB4	Femur-BMD x serum urate levels interaction		22		rs146695286		2e-13	Yao Y	Endocrine	Evaluate the effects of serum urate level on BMD: a genome-wide gene-environment interaction analysis in UK Biobank cohort.
HNF4A	osteoporosis					Hepatocyte Nuclear Factor 4 Alpha				DISEASES inferred 18
HNRNPA1P48	Heel-BMD		16	51670541			3e-11	John P Kemp	Nat Genet	Identification of 153 new loci associated with heel bone mineral density and functional involvement of GPC278 in osteoporosis
HOXA10	Heel-BMD		7	27181835			1.6e-11	John P Kemp	Nat Genet	Identification of 153 new loci associated with heel bone mineral density and functional involvement of GPC134 in osteoporosis
HOXA10-HOXA9	Heel-BMD	7p15.2	7	27174938	rs3779456	non_coding_transcript_exon_variant	2e-24	Morris JA	Nat Genet	An atlas of genetic influences on osteoporosis in humans and mice.	HOXA10, HOXA9
HOXA11	Heel-BMD							Kemp JP	Nat Genet	Identification of 153 new loci associated with heel bone mineral density and functional involvement of GPC6 in osteoporosis.
HOXA13	Heel-BMD		7	27201854			1.3e-08	John P Kemp	Nat Genet	Identification of 153 new loci associated with heel bone mineral density and functional involvement of GPC135 in osteoporosis
HOXA3	Heel-BMD		7	27152185			5.8e-11	John P Kemp	Nat Genet	Identification of 153 new loci associated with heel bone mineral density and functional involvement of GPC133 in osteoporosis	HOXA9
HOXC10								Bingzong Li		HOXC10 Regulates Osteogenesis of Mesenchymal Stromal Cells Through Interaction with its Natural Antisense Transcript lncHOXC-AS3: Role of lncHOXC-AS3 in Osteogenesis
HOXC4								Estrada K	Nat Genet	Genome-wide meta-analysis identifies 56 bone mineral density loci and reveals 14 loci associated with risk of fracture.
HOXC5								Estrada K	Nat Genet	Genome-wide meta-analysis identifies 56 bone mineral density loci and reveals 14 loci associated with risk of fracture.
HOXC6								Estrada K	Nat Genet	Genome-wide meta-analysis identifies 56 bone mineral density loci and reveals 14 loci associated with risk of fracture.
HOXC6	Lumbar spine-BMD	12q13.13	12	54023792	rs736825	intron_variant	8e-16	Estrada K	Nat Genet	Genome-wide meta-analysis identifies 56 BMD loci and reveals 14 loci associated with risk of fracture.	HOXC4, HOXC6
HOXC9								Kim SK	PLoS One	Identification of 613 new loci associated with heel bone mineral density and a polygenic risk score for bone mineral density, osteoporosis and fracture.
HOXD12	Heel-BMD							Morris JA	Nat Genet	An atlas of genetic influences on osteoporosis in humans and mice.
HOXD4	Heel-BMD							Kim SK	PLoS One	Identification of 613 new loci associated with heel bone mineral density and a polygenic risk score for bone mineral density, osteoporosis and fracture.
HPCAL1	Femur-BMD x serum urate levels interaction		2		rs116430522		6e-10	Yao Y	Endocrine	Evaluate the effects of serum urate level on BMD: a genome-wide gene-environment interaction analysis in UK Biobank cohort.
HPCAL4	FN-BMD	1p34.2	1	39694913	rs11577371	intron_variant	4e-06	Pei YF	Bone	Genome-wide association meta-analyses identified 1q43 and 2q32.2 for hip Ward's triangle areal bone mineral density.
HPCAL4	BMD (Ward's triangle area)	1p34.2	1	39694913	rs11577371	intron_variant	4e-06	Pei YF	Bone	Genome-wide association meta-analyses identified 1q43 and 2q32.2 for hip Ward's triangle areal BMD.	PPIE
HRH1	Heel-BMD	3p25.3	3	11259021	rs901865	5_prime_UTR_variant	8e-28	Morris JA	Nat Genet	An atlas of genetic influences on osteoporosis in humans and mice.	HRH1
HS6ST1	Heel-BMD	2q14.3	2	128292780	rs6761320	intron_variant	8e-11	Morris JA	Nat Genet	An atlas of genetic influences on osteoporosis in humans and mice.	HS6ST1
HSD11B1	osteoporosis					Hydroxysteroid 11-Beta Dehydrogenase 1
HSD11B2	osteoporosis					Hydroxysteroid 11-Beta Dehydrogenase 2
HSP90AB3P	FN-BMD	4q22.1	4	87910097	rs11934731	intergenic_variant	2e-07	Pei YF	Bone	Joint study of two genome-wide association meta-analyses identified 20p12.1 and 20q13.33 for BMD.	HSP90AB3P - SPP1
HSPA12A	BMD (hip)	10q25.3	10	116766015	rs1638410	intron_variant	9e-06	Liang X	Bone	Assessing the genetic correlations between early growth parameters and BMD: A polygenic risk score analysis.	HSPA12A
HSPA4	Heel-BMD		5	133066736			9.4e-09	John P Kemp	Nat Genet	Identification of 153 new loci associated with heel bone mineral density and functional involvement of GPC95 in osteoporosis
HSPA4	Heel-BMD	5q31.1	5	133053267	rs72801445	intron_variant	2e-19	Morris JA	Nat Genet	An atlas of genetic influences on osteoporosis in humans and mice.	HSPA4
HTR2A	Femur-BMD x serum urate levels interaction		13		rs9526238		8e-09	Yao Y	Endocrine	Evaluate the effects of serum urate level on BMD: a genome-wide gene-environment interaction analysis in UK Biobank cohort.
IAPP	osteoporosis					Islet Amyloid Polypeptide
IBSP								Estrada K	Nat Genet	Genome-wide meta-analysis identifies 56 bone mineral density loci and reveals 14 loci associated with risk of fracture.
IBSP	BMD	4q22.1	4	87811540	rs1054627	missense_variant	8e-07	Duncan EL	PLoS Genet	Genome-wide association study using extreme truncate selection identifies novel genes affecting BMD and fracture risk.	IBSP
ICA1L	Heel-BMD		2	202858327			6.3e-11	John P Kemp	Nat Genet	Identification of 153 new loci associated with heel bone mineral density and functional involvement of GPC58 in osteoporosis
ICAM1	osteoporosis					Intercellular Adhesion Molecule 1
IDUA								Scott	American journal of human genetics	Identification of mutations in the alpha-l-iduronidase gene (idua) that cause hurler and scheie syndromes
IDUA	Heel-BMD	4p16.3	4	1003700	rs2305489	non_coding_transcript_exon_variant	2e-13	Morris JA	Nat Genet	An atlas of genetic influences on osteoporosis in humans and mice.	IDUA
IFG-AS1	BMD x blood lead interaction in current smokers (2df test)	12q15	12	68041536	rs10748094	intron_variant	6e-06	Lee HS	PLoS One	Nuclear receptor and VEGF pathways for gene-blood lead interactions, on BMD, in Korean smokers.	IFNG-AS1
IFITM5	osteoporosis					Interferon Induced Transmembrane Protein 5
IFNG	osteoporosis					Interferon Gamma
IFNGR2	Heel-BMD x serum urate levels interaction		21		rs78462601		8e-10	Yao Y	Endocrine	Evaluate the effects of serum urate level on BMD: a genome-wide gene-environment interaction analysis in UK Biobank cohort.
IGDCC4	Heel-BMD	15q22.31	15	65421475	rs28665840	intron_variant	3e-25	Morris JA	Nat Genet	An atlas of genetic influences on osteoporosis in humans and mice.	IGDCC4
IGF-I
IGF1	osteoporosis					Insulin Like Growth Factor 1
IGF1R	osteoporosis					Insulin Like Growth Factor 1 Receptor
IGF2	osteoporosis					Insulin Like Growth Factor 2
IGF2BP2	Heel-BMD	3q27.2	3	185812502	rs6769511	intron_variant	5e-14	Morris JA	Nat Genet	An atlas of genetic influences on osteoporosis in humans and mice.	IGF2BP2
IGFBP1	osteoporosis					Insulin Like Growth Factor Binding Protein 1
IGFBP2	osteoporosis					Insulin Like Growth Factor Binding Protein 2
IGFBP3	osteoporosis					Insulin Like Growth Factor Binding Protein 3
IGFBP4	osteoporosis					Insulin Like Growth Factor Binding Protein 4
IGFBP5	osteoporosis					Insulin Like Growth Factor Binding Protein 5
IGSF11	BMD (hip)	3q13.32	3	118464936	rs1949542	intron_variant	1e-09	Pei YF	Osteoporos Int	Association of 3q13.32 variants with hip trochanter and intertrochanter BMD identified by a genome-wide association study.	NA
IL10	osteoporosis					Interleukin 10
IL11	osteoporosis					Interleukin 11
IL17A	osteoporosis					Interleukin 17A
IL17B	Heel-BMD		5	149407906			7e-15	John P Kemp	Nat Genet	Identification of 153 new loci associated with heel bone mineral density and functional involvement of GPC98 in osteoporosis
IL17RE	Heel-BMD x serum urate levels interaction		3		rs112623184		5e-08	Yao Y	Endocrine	Evaluate the effects of serum urate level on BMD: a genome-wide gene-environment interaction analysis in UK Biobank cohort.
IL18	osteoporosis					Interleukin 18
IL1A	osteoporosis					Interleukin 1 Alpha
IL1B	osteoporosis					Interleukin 1 Beta
IL1R1	osteoporosis					Interleukin 1 Receptor Type 1
IL1RAPL2	osteoporosis					Interleukin 1 Receptor Accessory Protein Like 2
IL1RN	osteoporosis					Interleukin 1 Receptor Antagonist
IL2	osteoporosis					Interleukin 2
IL21R	BMD	16p12.1	16	27423606	rs8057551	intron_variant	2e-06	Guo Y	J Bone Miner Res	IL21R and PTH may underlie variation of FN BMD as revealed by a genome-wide association study.	IL21R
IL33	osteoporosis					Interleukin 33
IL4	osteoporosis					Interleukin 4
IL6	osteoporosis					Interleukin 6
IL7	osteoporosis					Interleukin 7
IMPDH1	osteoporosis					Inosine Monophosphate Dehydrogenase 1
INADL	Obesity-related traits	1p31.3	1	61914626	rs1056513	missense_variant	7e-06	Comuzzie AG	PLoS One	Novel genetic loci identified for the pathophysiology of childhood obesity in the Hispanic population.	PATJ
ING3	Heel-BMD							Morris JA	Nat Genet	An atlas of genetic influences on osteoporosis in humans and mice.
INMT-MINDY4	Heel-BMD x serum urate levels interaction		7		rs138263661		4e-10	Yao Y	Endocrine	Evaluate the effects of serum urate level on BMD: a genome-wide gene-environment interaction analysis in UK Biobank cohort.
INPP5A	Heel-BMD		10	132645884			1.7e-17	John P Kemp	Nat Genet	Identification of 153 new loci associated with heel bone mineral density and functional involvement of GPC197 in osteoporosis
INPP5A	Femur-BMD x serum urate levels interaction		10		rs2148667		3e-09	Yao Y	Endocrine	Evaluate the effects of serum urate level on BMD: a genome-wide gene-environment interaction analysis in UK Biobank cohort.
INPP5B	Heel-BMD x serum urate levels interaction		1		rs142304587		5e-09	Yao Y	Endocrine	Evaluate the effects of serum urate level on BMD: a genome-wide gene-environment interaction analysis in UK Biobank cohort.
INS	osteoporosis					Insulin
INSC	Heel-BMD		11	15221513			1e-15	John P Kemp	Nat Genet	Identification of 153 new loci associated with heel bone mineral density and functional involvement of GPC199 in osteoporosis
INSIG2	Heel-BMD		2	118138152			4.8e-10	John P Kemp	Nat Genet	Identification of 153 new loci associated with heel bone mineral density and functional involvement of GPC46 in osteoporosis
INSIG2	Heel-BMD	2q14.1	2	118079028	rs11679303	regulatory_region_variant	5e-12	Morris JA	Nat Genet	An atlas of genetic influences on osteoporosis in humans and mice.	RN7SL111P - INSIG2
INSL3	osteoporosis					Insulin Like 3
INTS13	Heel-BMD x serum urate levels interaction		12		rs149923457		4e-08	Yao Y	Endocrine	Evaluate the effects of serum urate level on BMD: a genome-wide gene-environment interaction analysis in UK Biobank cohort.
IQCH	BMD							Medina-Gomez C	Am J Hum Genet	Life-Course Genome-wide Association Study Meta-analysis of Total Body BMD and Assessment of Age-Specific Effects.
IQGAP1	Heel-BMD							Morris JA	Nat Genet	An atlas of genetic influences on osteoporosis in humans and mice.
IQGAP1	Heel-BMD	15q26.1	15	90503480	rs11073930	intergenic_variant	6e-34	Morris JA	Nat Genet	An atlas of genetic influences on osteoporosis in humans and mice.	IQGAP1 - CRTC3
IRS1	osteoporosis					Insulin Receptor Substrate 1
IRS2	Heel-BMD		13	109810821			1.4e-11	John P Kemp	Nat Genet	Identification of 153 new loci associated with heel bone mineral density and functional involvement of GPC258 in osteoporosis
IRX5	Heel-BMD	16q12.2	16	54957648	rs13334558	regulatory_region_variant	2e-15	Morris JA	Nat Genet	An atlas of genetic influences on osteoporosis in humans and mice.	IRX5 - MTND5P34
ISL1	Heel-BMD	5q11.2	5	51482964	rs16878921	intron_variant	2e-15	Morris JA	Nat Genet	An atlas of genetic influences on osteoporosis in humans and mice.	HMGB1P47 - NA
ISPD	Heel-BMD	7p21.2	7	15917874	rs17351518	intergenic_variant	4e-12	Morris JA	Nat Genet	An atlas of genetic influences on osteoporosis in humans and mice.	NA
ISYNA1	Heel-BMD	19p13.11	19	18438074	rs2303696	5_prime_UTR_variant	1e-15	Morris JA	Nat Genet	An atlas of genetic influences on osteoporosis in humans and mice.	ISYNA1
ITCH	Heel-BMD		20	34433151			1.8e-14	John P Kemp	Nat Genet	Identification of 153 new loci associated with heel bone mineral density and functional involvement of GPC334 in osteoporosis
ITGA1
ITGB2	Heel-BMD		21	44928849			5.8e-09	John P Kemp	Nat Genet	Identification of 153 new loci associated with heel bone mineral density and functional involvement of GPC341 in osteoporosis	FAM207A, ITGB2-AS1
ITGB8	Heel-BMD		7	20292090			9.1e-12	John P Kemp	Nat Genet	Identification of 153 new loci associated with heel bone mineral density and functional involvement of GPC131 in osteoporosis
ITGBL1	Heel-BMD x serum urate levels interaction		13		rs141357679		1e-08	Yao Y	Endocrine	Evaluate the effects of serum urate level on BMD: a genome-wide gene-environment interaction analysis in UK Biobank cohort.
ITIH4	Heel-BMD	3p21.1	3	52827195	rs13072536	missense_variant	2e-15	Morris JA	Nat Genet	An atlas of genetic influences on osteoporosis in humans and mice.	ITIH4
ITK	Heel-BMD	5q33.3	5	157198752	rs163433	intron_variant	3e-10	Morris JA	Nat Genet	An atlas of genetic influences on osteoporosis in humans and mice.	ITK
ITPKB	Femur-BMD x serum urate levels interaction		1		rs569802289		4e-11	Yao Y	Endocrine	Evaluate the effects of serum urate level on BMD: a genome-wide gene-environment interaction analysis in UK Biobank cohort.
ITPR1	Femur-BMD x serum urate levels interaction		3		rs77951172		2e-12	Yao Y	Endocrine	Evaluate the effects of serum urate level on BMD: a genome-wide gene-environment interaction analysis in UK Biobank cohort.
ITPR2	Heel-BMD	12p11.23	12	26310049	rs10842704	intron_variant	1e-28	Morris JA	Nat Genet	An atlas of genetic influences on osteoporosis in humans and mice.	SSPN - ITPR2
IZUMO3	Pediatric-BMD (spine)	9p21.3	9	25069554	rs184374109	intergenic_variant	1e-08	Chesi A	J Bone Miner Res	A Genomewide Association Study Identifies Two Sex-Specific Loci, at SPTB and IZUMO3, Influencing Pediatric BMD at Multiple Skeletal Sites.	NA - RN7SKP120
JAG1	Spine-BMD	20p12.2	20	10679415	rs6040079	intron_variant	6e-09	Pei YF	Bone	Joint study of two genome-wide association meta-analyses identified 20p12.1 and 20q13.33 for bone mineral density.	AL050403.2
JAG1	Heel-BMD		20	10631606			8.3e-13	John P Kemp	Nat Genet	Identification of 153 new loci associated with heel bone mineral density and functional involvement of GPC327 in osteoporosis
JAG1	Heel-BMD	20p12.2	20	10663202	rs7267595	intron_variant	9e-27	Morris JA	Nat Genet	An atlas of genetic influences on osteoporosis in humans and mice.	JAG1
JAZF1	Heel-BMD	7p15.1	7	27927365	rs6968704	intron_variant	1e-16	Morris JA	Nat Genet	An atlas of genetic influences on osteoporosis in humans and mice.	JAZF1
JAZF1-AS1	Heel-BMD x serum urate levels interaction		7		rs55775039		6e-13	Yao Y	Endocrine	Evaluate the effects of serum urate level on BMD: a genome-wide gene-environment interaction analysis in UK Biobank cohort.
JHY	Femur-BMD x serum urate levels interaction		11		rs35798966		8e-09	Yao Y	Endocrine	Evaluate the effects of serum urate level on BMD: a genome-wide gene-environment interaction analysis in UK Biobank cohort.
JPH3	Femur-BMD x serum urate levels interaction		16		rs145661344		4e-11	Yao Y	Endocrine	Evaluate the effects of serum urate level on BMD: a genome-wide gene-environment interaction analysis in UK Biobank cohort.
JUN	osteoporosis					Jun Proto-Oncogene, AP-1 Transcription Factor Subunit
KANK1	BMD (FN) in inflammatory bowel disease	9p24.3	9	761623	rs10815621	regulatory_region_variant	5e-06	Naito T	J Gastroenterol Hepatol	Clinical and genetic risk factors for decreased BMD in Japanese patients with inflammatory bowel disease.	KANK1 - DMRT1
KANSL1	Heel-BMD							Kim SK	PLoS One	Identification of 613 new loci associated with heel bone mineral density and a polygenic risk score for bone mineral density, osteoporosis and fracture.
KAT5	Heel-BMD	11q13.1	11	65706327	rs10750766	regulatory_region_variant	6e-16	Morris JA	Nat Genet	An atlas of genetic influences on osteoporosis in humans and mice.	RN7SL309P - KAT5
KAT6B	Femur-BMD x serum urate levels interaction		10		rs142771363		4e-09	Yao Y	Endocrine	Evaluate the effects of serum urate level on BMD: a genome-wide gene-environment interaction analysis in UK Biobank cohort.
KATNAL1	Femur-BMD x serum urate levels interaction		13		rs1023104		3e-08	Yao Y	Endocrine	Evaluate the effects of serum urate level on BMD: a genome-wide gene-environment interaction analysis in UK Biobank cohort.
KATNAL2	Femur-BMD x serum urate levels interaction		18		rs140964667		2e-09	Yao Y	Endocrine	Evaluate the effects of serum urate level on BMD: a genome-wide gene-environment interaction analysis in UK Biobank cohort.
KAZN	Femur-BMD x serum urate levels interaction		1		rs12745317		3e-08	Yao Y	Endocrine	Evaluate the effects of serum urate level on BMD: a genome-wide gene-environment interaction analysis in UK Biobank cohort.
KCNA5	Femur-BMD x serum urate levels interaction		12		rs45504599		2e-13	Yao Y	Endocrine	Evaluate the effects of serum urate level on BMD: a genome-wide gene-environment interaction analysis in UK Biobank cohort.
KCND2	Heel-BMD	7q31.31	7	120279652	rs150187724	intron_variant	3e-10	Morris JA	Nat Genet	An atlas of genetic influences on osteoporosis in humans and mice.	KCND2
KCNE2	Heel-BMD		21	34345538			1.6e-11	John P Kemp	Nat Genet	Identification of 153 new loci associated with heel bone mineral density and functional involvement of GPC338 in osteoporosis
KCNH1	FN-BMD	1q32.2	1	210912068	rs1160574	intron_variant	2e-07	Choi HJ	Bone	Genome-wide association study in East Asians suggests UHMK1 as a novel bone mineral density susceptibility gene.
KCNH1	Spine-BMD	1q32.2	1	210907839	rs1697621	intron_variant	2e-06	Tan LJ	J Clin Endocrinol Metab	Bivariate Genome-Wide Association Study Implicates ATP6V1G1 as a Novel Pleiotropic Locus Underlying Osteoporosis and Age at Menarche.	AL590132.1, KCNH1, KCNH1
KCNH1	BMD (spine) and age at menarche	1q32.2	1	210907839	rs1697621	intron_variant	2e-06	Tan LJ	J Clin Endocrinol Metab	Bivariate Genome-Wide Association Study Implicates ATP6V1G1 as a Novel Pleiotropic Locus Underlying Osteoporosis and Age at Menarche.	KCNH1
KCNH5	Femur-BMD x serum urate levels interaction		14		rs243167		4e-09	Yao Y	Endocrine	Evaluate the effects of serum urate level on BMD: a genome-wide gene-environment interaction analysis in UK Biobank cohort.
KCNMA1	Heel-BMD		10	77651982			2e-15	John P Kemp	Nat Genet	Identification of 153 new loci associated with heel bone mineral density and functional involvement of GPC190 in osteoporosis
KCNMA1	BMD (spine)	10q22.3	10	77670385	rs114936111	intergenic_variant	4e-07	Mullin BH	BMC Genomics	Genome-wide association study using family-based cohorts identifies the WLS and CCDC170/ESR1 loci as associated with BMD.	KCNMA1 - NA
KCNMB4	L1-L4-BMD x serum urate levels interaction		12		rs11178235		7e-06	Yao Y	Endocrine	Evaluate the effects of serum urate level on BMD: a genome-wide gene-environment interaction analysis in UK Biobank cohort.
KCNN3	Heel-BMD x serum urate levels interaction		1		rs142567407		7e-09	Yao Y	Endocrine	Evaluate the effects of serum urate level on BMD: a genome-wide gene-environment interaction analysis in UK Biobank cohort.
KCNQ5	Total body-BMD	6q13	6	72782305	rs4421163	intron_variant	6e-06	Liang X	Bone	Assessing the genetic correlations between early growth parameters and BMD: A polygenic risk score analysis.	KCNQ5
KCNS3	Femur-BMD x serum urate levels interaction		2		rs1452426		5e-10	Yao Y	Endocrine	Evaluate the effects of serum urate level on BMD: a genome-wide gene-environment interaction analysis in UK Biobank cohort.
KCNU1	FN-BMD	8p11.23	8	36772711	rs1981322	intron_variant	8e-07	Liang X	Bone	Assessing the genetic correlations between early growth parameters and BMD: A polygenic risk score analysis.	RNA5SP264 - KCNU1
KDF1	Heel-BMD	1p36.11	1	26958422	rs79598313	intron_variant	1e-09	Morris JA	Nat Genet	An atlas of genetic influences on osteoporosis in humans and mice.	KDF1
KDR	Heel-BMD	4q12	4	55031224	rs7679094	intergenic_variant	2e-12	Morris JA	Nat Genet	An atlas of genetic influences on osteoporosis in humans and mice.	RPL38P3 - RNU6-410P
KHDRBS3	osteoporosis					KH RNA Binding Domain Containing, Signal Transduction Associated 3
KIAA0895L	Heel-BMD	16q22.1	16	67180047	rs61733768	synonymous_variant	1e-27	Morris JA	Nat Genet	An atlas of genetic influences on osteoporosis in humans and mice.	KIAA0895L
KIAA1239	BMD (Ward's triangle area)	4p14	4	36829759	rs985746	intergenic_variant	3e-06	Pei YF	Bone	Genome-wide association meta-analyses identified 1q43 and 2q32.2 for hip Ward's triangle areal BMD.	NA
KIAA1549	Heel-BMD	7q34	7	138982475	rs28498618	regulatory_region_variant	4e-18	Morris JA	Nat Genet	An atlas of genetic influences on osteoporosis in humans and mice.	KIAA1549 - ZC3HAV1L
KIAA1755	Femur-BMD x serum urate levels interaction		20		rs2179429		2e-12	Yao Y	Endocrine	Evaluate the effects of serum urate level on BMD: a genome-wide gene-environment interaction analysis in UK Biobank cohort.
KIAA2012	Heel-BMD		2	202091787			2.7e-13	John P Kemp	Nat Genet	Identification of 153 new loci associated with heel bone mineral density and functional involvement of GPC57 in osteoporosis
KIAA2018	FN-BMD	3q13.2	3	113651163	rs1026364	3_prime_UTR_variant	4e-10	Estrada K	Nat Genet	Genome-wide meta-analysis identifies 56 bone mineral density loci and reveals 14 loci associated with risk of fracture.
KIAA2018	FN-BMD	3q13.2	3	113651163	rs1026364	3_prime_UTR_variant	4e-10	Estrada K	Nat Genet	Genome-wide meta-analysis identifies 56 BMD loci and reveals 14 loci associated with risk of fracture.	USF3
KIDINS220	Femur-BMD x serum urate levels interaction		2		rs138129528		3e-08	Yao Y	Endocrine	Evaluate the effects of serum urate level on BMD: a genome-wide gene-environment interaction analysis in UK Biobank cohort.
KIF14	Femur-BMD x serum urate levels interaction		1		rs116506593		1e-08	Yao Y	Endocrine	Evaluate the effects of serum urate level on BMD: a genome-wide gene-environment interaction analysis in UK Biobank cohort.
KIF15	BMD (hip)	3p21.31	3	44815512	rs6792918	intron_variant	1e-06	Liang X	Bone	Assessing the genetic correlations between early growth parameters and BMD: A polygenic risk score analysis.	KIF15, KIF15
KIF25	Heel-BMD		6	167995610			4.7e-08	John P Kemp	Nat Genet	Identification of 153 new loci associated with heel bone mineral density and functional involvement of GPC128 in osteoporosis	KIF25-AS1
KIF25	Heel-BMD	6q27	6	168031413	rs9364386	intron_variant	1e-34	Morris JA	Nat Genet	An atlas of genetic influences on osteoporosis in humans and mice.	KIF25
KIF2A	Heel-BMD x serum urate levels interaction		5		rs141302721		3e-10	Yao Y	Endocrine	Evaluate the effects of serum urate level on BMD: a genome-wide gene-environment interaction analysis in UK Biobank cohort.
KIF6	Femur-BMD x serum urate levels interaction		6		rs189689403		9e-12	Yao Y	Endocrine	Evaluate the effects of serum urate level on BMD: a genome-wide gene-environment interaction analysis in UK Biobank cohort.
KIRREL3	Femur-BMD x serum urate levels interaction		11		rs10893512		3e-09	Yao Y	Endocrine	Evaluate the effects of serum urate level on BMD: a genome-wide gene-environment interaction analysis in UK Biobank cohort.
KLF12	Heel-BMD		13	74112204			3.6e-09	John P Kemp	Nat Genet	Identification of 153 new loci associated with heel bone mineral density and functional involvement of GPC254 in osteoporosis	LINC00402, KLF12
KLF12	Heel-BMD	13q22.1	13	74103309	rs9530279	intron_variant	2e-18	Morris JA	Nat Genet	An atlas of genetic influences on osteoporosis in humans and mice.	KLF12
KLF2	Heel-BMD	19p13.11	19	16326237	rs12462380	intron_variant	2e-09	Morris JA	Nat Genet	An atlas of genetic influences on osteoporosis in humans and mice.	KLF2
KLF3	Heel-BMD		4	38359499			2.2e-17	John P Kemp	Nat Genet	Identification of 153 new loci associated with heel bone mineral density and functional involvement of GPC76 in osteoporosis
KLF4	Heel-BMD		9	108148917			2.1e-14	John P Kemp	Nat Genet	Identification of 153 new loci associated with heel bone mineral density and functional involvement of GPC174 in osteoporosis
KLF4	Heel-BMD	9q31.2	9	108158029	rs7866211	intergenic_variant	3e-28	Morris JA	Nat Genet	An atlas of genetic influences on osteoporosis in humans and mice.	CHCHD4P2 - NA
KLF6	Heel-BMD		10	3780950			2.1e-10	John P Kemp	Nat Genet	Identification of 153 new loci associated with heel bone mineral density and functional involvement of GPC179 in osteoporosis	KLF6
KLF6	Heel-BMD	10p15.2	10	3778595	rs1043003	3_prime_UTR_variant	4e-19	Morris JA	Nat Genet	An atlas of genetic influences on osteoporosis in humans and mice.	KLF6
KLHDC5	FN-BMD	12p11.22	12	27864226	rs7953528	regulatory_region_variant	2e-12	Estrada K	Nat Genet	Genome-wide meta-analysis identifies 56 BMD loci and reveals 14 loci associated with risk of fracture.	RN7SKP15 - PTHLH
KLHDC5, PTHLH	BMD (paediatric, lower limb)	12p11.22	12	27831257	rs4420311	intergenic_variant	1e-07	Kemp JP	PLoS Genet	Phenotypic dissection of BMD reveals skeletal site specificity and facilitates the identification of novel loci in the genetic regulation of bone mass attainment.	RN7SKP15 - NA
KMT2D	Heel-BMD	12q13.12	12	49019703	rs7975791	3_prime_UTR_variant	3e-10	Morris JA	Nat Genet	An atlas of genetic influences on osteoporosis in humans and mice.	KMT2D
KREMEN1	Heel-BMD		22	29087072			6.3e-36	John P Kemp	Nat Genet	Identification of 153 new loci associated with heel bone mineral density and functional involvement of GPC344 in osteoporosis	KREMEN1
KTN1-AS1	Femur-BMD x serum urate levels interaction		14		rs117489850		3e-11	Yao Y	Endocrine	Evaluate the effects of serum urate level on BMD: a genome-wide gene-environment interaction analysis in UK Biobank cohort.
L3MBTL2	Heel-BMD		22	41206883			4.3e-09	John P Kemp	Nat Genet	Identification of 153 new loci associated with heel bone mineral density and functional involvement of GPC348 in osteoporosis
L3MBTL3	Heel-BMD	6q23.1	6	130056698	rs11759018	intron_variant	5e-15	Morris JA	Nat Genet	An atlas of genetic influences on osteoporosis in humans and mice.	L3MBTL3
LACTB2								Estrada K	Nat Genet	Genome-wide meta-analysis identifies 56 bone mineral density loci and reveals 14 loci associated with risk of fracture.
LAMA5	Femur-BMD x serum urate levels interaction		20		rs508216		3e-08	Yao Y	Endocrine	Evaluate the effects of serum urate level on BMD: a genome-wide gene-environment interaction analysis in UK Biobank cohort.
LARP4B	Femur-BMD x serum urate levels interaction		10		rs117724916		6e-11	Yao Y	Endocrine	Evaluate the effects of serum urate level on BMD: a genome-wide gene-environment interaction analysis in UK Biobank cohort.
LATS2	Femur-BMD x serum urate levels interaction		13		rs117020914		4e-09	Yao Y	Endocrine	Evaluate the effects of serum urate level on BMD: a genome-wide gene-environment interaction analysis in UK Biobank cohort.
LCE2A	Hip-BMD							Cheung	Osteoporos Int	Meta-analysis of gene-based genome-wide association studies of bone mineral density in Chinese and European subjects
LCE2B	Hip-BMD							Cheung	Osteoporos Int	Meta-analysis of gene-based genome-wide association studies of bone mineral density in Chinese and European subjects
LCE2C
LCE5A	Heel-BMD x serum urate levels interaction		1		rs56169785		6e-11	Yao Y	Endocrine	Evaluate the effects of serum urate level on BMD: a genome-wide gene-environment interaction analysis in UK Biobank cohort.
LCORL	Heel-BMD		4	18023861			4.2e-09	John P Kemp	Nat Genet	Identification of 153 new loci associated with heel bone mineral density and functional involvement of GPC75 in osteoporosis
LCP1	Femur-BMD x serum urate levels interaction		13		rs149937479		5e-10	Yao Y	Endocrine	Evaluate the effects of serum urate level on BMD: a genome-wide gene-environment interaction analysis in UK Biobank cohort.
LCT	osteoporosis					Lactase
LDB3	Heel-BMD	10q23.2	10	86721235	rs4934253	intron_variant	2e-09	Morris JA	Nat Genet	An atlas of genetic influences on osteoporosis in humans and mice.	LDB3
LDLRAD4	Femur-BMD x serum urate levels interaction		18		rs76266457		3e-11	Yao Y	Endocrine	Evaluate the effects of serum urate level on BMD: a genome-wide gene-environment interaction analysis in UK Biobank cohort.
LEKR1	Heel-BMD		3	156838523			5.7e-23	John P Kemp	Nat Genet	Identification of 153 new loci associated with heel bone mineral density and functional involvement of GPC70 in osteoporosis	LEKR1, TIPARP
LEKR1	Heel-BMD	3q25.31	3	156836779	rs344078	intron_variant	4e-53	Morris JA	Nat Genet	An atlas of genetic influences on osteoporosis in humans and mice.	LEKR1
LEP	osteoporosis					Leptin
LEPQTL1	osteoporosis					Leptin, Serum Levels Of
LEPR	osteoporosis					Leptin Receptor
LGR4	Heel-BMD	11p14.1	11	27368192	rs34804482	missense_variant	6e-11	Morris JA	Nat Genet	An atlas of genetic influences on osteoporosis in humans and mice.	LGR4
LGR4, LIN7C	BMD (paediatric, skull)	11p14.1	11	27484130	rs10835187	intergenic_variant	2e-17	Kemp JP	PLoS Genet	Phenotypic dissection of BMD reveals skeletal site specificity and facilitates the identification of novel loci in the genetic regulation of bone mass attainment.	LGR4-AS1 - LIN7C
LHFPL3	Heel-BMD x serum urate levels interaction		7		rs12112236		2e-08	Yao Y	Endocrine	Evaluate the effects of serum urate level on BMD: a genome-wide gene-environment interaction analysis in UK Biobank cohort.
LHX9	Heel-BMD	1q31.3	1	198030778	rs6701977	regulatory_region_variant	9e-12	Morris JA	Nat Genet	An atlas of genetic influences on osteoporosis in humans and mice.	LHX9 - NA
LIF	osteoporosis					LIF Interleukin 6 Family Cytokine
LIN28B-AS1	Heel-BMD	6q16.3	6	104942078	rs1475120	intron_variant	3e-13	Morris JA	Nat Genet	An atlas of genetic influences on osteoporosis in humans and mice.	LIN28B
LIN54	Femur-BMD x serum urate levels interaction		4		rs149825319		2e-08	Yao Y	Endocrine	Evaluate the effects of serum urate level on BMD: a genome-wide gene-environment interaction analysis in UK Biobank cohort.
LIN7C
LIN9	Heel-BMD x serum urate levels interaction		1		rs2666425		9e-09	Yao Y	Endocrine	Evaluate the effects of serum urate level on BMD: a genome-wide gene-environment interaction analysis in UK Biobank cohort.
LINC00222	FN-BMD	6q21	6	108753539	rs117359272	intron_variant	5e-07	Mullin BH	BMC Genomics	Genome-wide association study using family-based cohorts identifies the WLS and CCDC170/ESR1 loci as associated with bone mineral density.
LINC00222	BMD (FN)	6q21	6	108753539	rs117359272	intron_variant	5e-07	Mullin BH	BMC Genomics	Genome-wide association study using family-based cohorts identifies the WLS and CCDC170/ESR1 loci as associated with BMD.	LINC00222
LINC00251	BMD (spine)	8q13.1	8	65222219	rs76115211	intergenic_variant	3e-07	Mullin BH	BMC Genomics	Genome-wide association study using family-based cohorts identifies the WLS and CCDC170/ESR1 loci as associated with BMD.	LINC00251 - NA
LINC00269	Heel-BMD	Xq13.1		69323161	rs17302855	intergenic_variant	1e-12	Morris JA	Nat Genet	An atlas of genetic influences on osteoporosis in humans and mice.	NA
LINC00466	L1-L4-BMD x serum urate levels interaction	1p31.3	1	63261871	rs670318	non_coding_transcript_exon_variant	8e-06	Yao Y	Endocrine	Evaluate the effects of serum urate level on BMD: a genome-wide gene-environment interaction analysis in UK Biobank cohort.	LINC00466
LINC00474	Heel-BMD	9q33.1	9	115994611	rs77392239	intergenic_variant	3e-28	Morris JA	Nat Genet	An atlas of genetic influences on osteoporosis in humans and mice.	LINC00474 - NA
LINC00476	Femur-BMD x serum urate levels interaction		9		rs137864676		9e-09	Yao Y	Endocrine	Evaluate the effects of serum urate level on BMD: a genome-wide gene-environment interaction analysis in UK Biobank cohort.
LINC00504	Femur-BMD x serum urate levels interaction		4		rs56256315		1e-09	Yao Y	Endocrine	Evaluate the effects of serum urate level on BMD: a genome-wide gene-environment interaction analysis in UK Biobank cohort.
LINC00535	L1-L4-BMD x serum urate levels interaction		8		rs150231719		2e-06	Yao Y	Endocrine	Evaluate the effects of serum urate level on BMD: a genome-wide gene-environment interaction analysis in UK Biobank cohort.
LINC00540	Heel-BMD	13q12.11	13	22430193	rs75983310	intergenic_variant	9e-18	Morris JA	Nat Genet	An atlas of genetic influences on osteoporosis in humans and mice.	NA
LINC00578	Femur-BMD x serum urate levels interaction		3		rs74886871		2e-12	Yao Y	Endocrine	Evaluate the effects of serum urate level on BMD: a genome-wide gene-environment interaction analysis in UK Biobank cohort.
LINC00587	Femur-BMD x serum urate levels interaction		9		rs141503599		1e-13	Yao Y	Endocrine	Evaluate the effects of serum urate level on BMD: a genome-wide gene-environment interaction analysis in UK Biobank cohort.
LINC00616	Heel-BMD x serum urate levels interaction		4		rs142910628		2e-09	Yao Y	Endocrine	Evaluate the effects of serum urate level on BMD: a genome-wide gene-environment interaction analysis in UK Biobank cohort.
LINC00624	Heel-BMD x serum urate levels interaction		1		rs189176971		8e-13	Yao Y	Endocrine	Evaluate the effects of serum urate level on BMD: a genome-wide gene-environment interaction analysis in UK Biobank cohort.
LINC00824	Heel-BMD	8q24.21	8	128815395	rs72726582	intron_variant	8e-10	Morris JA	Nat Genet	An atlas of genetic influences on osteoporosis in humans and mice.	CCDC26
LINC00866	Femur-BMD x serum urate levels interaction		10		rs1417005		1e-08	Yao Y	Endocrine	Evaluate the effects of serum urate level on BMD: a genome-wide gene-environment interaction analysis in UK Biobank cohort.
LINC00880	Heel-BMD x serum urate levels interaction		3		rs78296750		3e-10	Yao Y	Endocrine	Evaluate the effects of serum urate level on BMD: a genome-wide gene-environment interaction analysis in UK Biobank cohort.
LINC00886	Heel-BMD	3q25.31	3	156787575	rs343994	intron_variant	5e-20	Morris JA	Nat Genet	An atlas of genetic influences on osteoporosis in humans and mice.	LINC00886
LINC00887	Femur-BMD x serum urate levels interaction		3		rs76360377		4e-11	Yao Y	Endocrine	Evaluate the effects of serum urate level on BMD: a genome-wide gene-environment interaction analysis in UK Biobank cohort.
LINC00924	Femur-BMD x serum urate levels interaction		15		rs17556113		1e-09	Yao Y	Endocrine	Evaluate the effects of serum urate level on BMD: a genome-wide gene-environment interaction analysis in UK Biobank cohort.
LINC00928	Heel-BMD x serum urate levels interaction		15		rs62023070		3e-10	Yao Y	Endocrine	Evaluate the effects of serum urate level on BMD: a genome-wide gene-environment interaction analysis in UK Biobank cohort.
LINC00942	Heel-BMD	12p13.33	12	1520357	rs11061814	intergenic_variant	4e-20	Morris JA	Nat Genet	An atlas of genetic influences on osteoporosis in humans and mice.	LINC00942 - WNT5B
LINC01117	Heel-BMD	2q31.1	2	176666775	rs12616772	intron_variant	5e-10	Morris JA	Nat Genet	An atlas of genetic influences on osteoporosis in humans and mice.	LINC01117
LINC01138	Heel-BMD x serum urate levels interaction		1		rs115353386		1e-09	Yao Y	Endocrine	Evaluate the effects of serum urate level on BMD: a genome-wide gene-environment interaction analysis in UK Biobank cohort.
LINC01197	Femur-BMD x serum urate levels interaction		15		rs79764833		9e-09	Yao Y	Endocrine	Evaluate the effects of serum urate level on BMD: a genome-wide gene-environment interaction analysis in UK Biobank cohort.
LINC01202	Femur-BMD x serum urate levels interaction		5		rs186382941		3e-10	Yao Y	Endocrine	Evaluate the effects of serum urate level on BMD: a genome-wide gene-environment interaction analysis in UK Biobank cohort.
LINC01210	Femur-BMD x serum urate levels interaction		3		rs201726		1e-08	Yao Y	Endocrine	Evaluate the effects of serum urate level on BMD: a genome-wide gene-environment interaction analysis in UK Biobank cohort.
LINC01220	Heel-BMD	14q24.3	14	75318019	rs56225285	regulatory_region_variant	7e-20	Morris JA	Nat Genet	An atlas of genetic influences on osteoporosis in humans and mice.	LINC01220 - NA
LINC01258	Heel-BMD	4p14	4	38374543	rs62294148	intron_variant	2e-09	Morris JA	Nat Genet	An atlas of genetic influences on osteoporosis in humans and mice.	LINC02513
LINC01320	Femur-BMD x serum urate levels interaction		2		rs118042571		2e-08	Yao Y	Endocrine	Evaluate the effects of serum urate level on BMD: a genome-wide gene-environment interaction analysis in UK Biobank cohort.
LINC01331	Heel-BMD	5q13.3	5	74385257	rs564979	intron_variant	2e-09	Morris JA	Nat Genet	An atlas of genetic influences on osteoporosis in humans and mice.	LINC01331
LINC01428	Heel-BMD	20p12.3	20	7126398	rs6117637	intron_variant	2e-18	Morris JA	Nat Genet	An atlas of genetic influences on osteoporosis in humans and mice.	NA - LINC01428
LINC01471	Femur-BMD x serum urate levels interaction		3		rs146964939		4e-10	Yao Y	Endocrine	Evaluate the effects of serum urate level on BMD: a genome-wide gene-environment interaction analysis in UK Biobank cohort.
LINC01478	Heel-BMD	18q12.3	18	44293062	rs3951468	intron_variant	6e-09	Morris JA	Nat Genet	An atlas of genetic influences on osteoporosis in humans and mice.	LINC01478
LINC01482	Heel-BMD	17q24.2	17	68687038	rs4491596	intron_variant	4e-17	Morris JA	Nat Genet	An atlas of genetic influences on osteoporosis in humans and mice.	LINC01482
LINC01505	Heel-BMD	9q31.2	9	106706802	rs1844776	intron_variant	1e-10	Morris JA	Nat Genet	An atlas of genetic influences on osteoporosis in humans and mice.	LINC01505
LINC01517	Heel-BMD	NA			chr10:29087203	NA	5e-09	Kemp JP	Nat Genet	Identification of 153 new loci associated with heel BMD and functional involvement of GPC6 in osteoporosis.	NA
LINC01539	Femur-BMD x serum urate levels interaction		18		rs79596395		3e-11	Yao Y	Endocrine	Evaluate the effects of serum urate level on BMD: a genome-wide gene-environment interaction analysis in UK Biobank cohort.
LINC01558	Heel-BMD	6q27	6	167738638	rs573335	intergenic_variant	6e-19	Morris JA	Nat Genet	An atlas of genetic influences on osteoporosis in humans and mice.	LINC02487 - LINC01558
LINC01571	Heel-BMD	16q12.1	16	51865966	rs1110494	intergenic_variant	1e-18	Morris JA	Nat Genet	An atlas of genetic influences on osteoporosis in humans and mice.	LINC01571 - NA
LINC01581	Heel-BMD	15q26.2	15	94009996	rs28405309	intron_variant	3e-10	Morris JA	Nat Genet	An atlas of genetic influences on osteoporosis in humans and mice.	LINC01581, LINC01579
LINC01588	Femur-BMD x serum urate levels interaction		14		rs1956227		3e-09	Yao Y	Endocrine	Evaluate the effects of serum urate level on BMD: a genome-wide gene-environment interaction analysis in UK Biobank cohort.
LINC01592	Femur-BMD x serum urate levels interaction		8		rs62511820		4e-08	Yao Y	Endocrine	Evaluate the effects of serum urate level on BMD: a genome-wide gene-environment interaction analysis in UK Biobank cohort.
LINC01603	Heel-BMD	8q13.2	8	69282916	rs283338	intergenic_variant	2e-30	Morris JA	Nat Genet	An atlas of genetic influences on osteoporosis in humans and mice.	NA
LINC01626	Heel-BMD	6q13	6	71486589	rs113880644	regulatory_region_variant	2e-10	Morris JA	Nat Genet	An atlas of genetic influences on osteoporosis in humans and mice.	LINC01626 - KRT19P1
LINC01630	Femur-BMD x serum urate levels interaction		18		rs4574018		7e-13	Yao Y	Endocrine	Evaluate the effects of serum urate level on BMD: a genome-wide gene-environment interaction analysis in UK Biobank cohort.
LINC01677	Femur-BMD x serum urate levels interaction		1		rs41277636		4e-09	Yao Y	Endocrine	Evaluate the effects of serum urate level on BMD: a genome-wide gene-environment interaction analysis in UK Biobank cohort.
LINC01700	Fractures	21q22.2	21	38967069	rs2836789	intergenic_variant	8e-29	Morris JA	Nat Genet	An atlas of genetic influences on osteoporosis in humans and mice.	RPSAP64 - LINC01700
LINC01731	Heel-BMD x serum urate levels interaction		1		rs140885868		4e-09	Yao Y	Endocrine	Evaluate the effects of serum urate level on BMD: a genome-wide gene-environment interaction analysis in UK Biobank cohort.
LINC01748	Heel-BMD x serum urate levels interaction		1		rs576872056		8e-13	Yao Y	Endocrine	Evaluate the effects of serum urate level on BMD: a genome-wide gene-environment interaction analysis in UK Biobank cohort.
LINC01752	Heel-BMD	20p12.2	20	10775866	rs6032946	intron_variant	4e-10	Morris JA	Nat Genet	An atlas of genetic influences on osteoporosis in humans and mice.	LINC01752 - NA
LINC01801	Femur-BMD x serum urate levels interaction		19		rs111268786		4e-10	Yao Y	Endocrine	Evaluate the effects of serum urate level on BMD: a genome-wide gene-environment interaction analysis in UK Biobank cohort.
LINC01916	Femur-BMD x serum urate levels interaction		18		rs139424517		2e-09	Yao Y	Endocrine	Evaluate the effects of serum urate level on BMD: a genome-wide gene-environment interaction analysis in UK Biobank cohort.
LINC01924	L1-L4-BMD x serum urate levels interaction		18		rs951689		1e-05	Yao Y	Endocrine	Evaluate the effects of serum urate level on BMD: a genome-wide gene-environment interaction analysis in UK Biobank cohort.
LINC01942	Femur-BMD x serum urate levels interaction		5		rs57406157		5e-09	Yao Y	Endocrine	Evaluate the effects of serum urate level on BMD: a genome-wide gene-environment interaction analysis in UK Biobank cohort.
LINC01956	Femur-BMD x serum urate levels interaction		2		rs116654234		4e-10	Yao Y	Endocrine	Evaluate the effects of serum urate level on BMD: a genome-wide gene-environment interaction analysis in UK Biobank cohort.
LINC01965	Femur-BMD x serum urate levels interaction		2		rs112908842		2e-08	Yao Y	Endocrine	Evaluate the effects of serum urate level on BMD: a genome-wide gene-environment interaction analysis in UK Biobank cohort.
LINC01967	Femur-BMD x serum urate levels interaction		3		rs75468549		3e-08	Yao Y	Endocrine	Evaluate the effects of serum urate level on BMD: a genome-wide gene-environment interaction analysis in UK Biobank cohort.
LINC02055	Heel-BMD x serum urate levels interaction		8		rs149577005		6e-11	Yao Y	Endocrine	Evaluate the effects of serum urate level on BMD: a genome-wide gene-environment interaction analysis in UK Biobank cohort.
LINC02220	Heel-BMD x serum urate levels interaction		5		rs146456660		1e-09	Yao Y	Endocrine	Evaluate the effects of serum urate level on BMD: a genome-wide gene-environment interaction analysis in UK Biobank cohort.
LINC02326	Femur-BMD x serum urate levels interaction		14		rs34882112		4e-11	Yao Y	Endocrine	Evaluate the effects of serum urate level on BMD: a genome-wide gene-environment interaction analysis in UK Biobank cohort.
LINC02327	Femur-BMD x serum urate levels interaction		14		rs71436368		3e-11	Yao Y	Endocrine	Evaluate the effects of serum urate level on BMD: a genome-wide gene-environment interaction analysis in UK Biobank cohort.
LINC02341	Heel-BMD x serum urate levels interaction		13		rs144354470		4e-11	Yao Y	Endocrine	Evaluate the effects of serum urate level on BMD: a genome-wide gene-environment interaction analysis in UK Biobank cohort.
LINC02384	Femur-BMD x serum urate levels interaction		12		rs56332714		1e-08	Yao Y	Endocrine	Evaluate the effects of serum urate level on BMD: a genome-wide gene-environment interaction analysis in UK Biobank cohort.
LINC02541	Femur-BMD x serum urate levels interaction		6		rs2044278		2e-08	Yao Y	Endocrine	Evaluate the effects of serum urate level on BMD: a genome-wide gene-environment interaction analysis in UK Biobank cohort.
LLGL2	Heel-BMD	17q25.1	17	75564053	rs1661725	intron_variant	5e-10	Morris JA	Nat Genet	An atlas of genetic influences on osteoporosis in humans and mice.	LLGL2
LMCD1-AS1	Femur-BMD x serum urate levels interaction		3		rs112800703		1e-08	Yao Y	Endocrine	Evaluate the effects of serum urate level on BMD: a genome-wide gene-environment interaction analysis in UK Biobank cohort.
LMNA	Heel-BMD x serum urate levels interaction		1		rs116251020		4e-10	Yao Y	Endocrine	Evaluate the effects of serum urate level on BMD: a genome-wide gene-environment interaction analysis in UK Biobank cohort.
LOC100272217	Heel-BMD	9q34.11	9	130576771	rs7040344	intergenic_variant	9e-45	Morris JA	Nat Genet	An atlas of genetic influences on osteoporosis in humans and mice.	ASS1 - FUBP3
LOC100506368	Heel-BMD	11q14.2	11	86986530	rs61903841	intron_variant	2e-10	Morris JA	Nat Genet	An atlas of genetic influences on osteoporosis in humans and mice.	FZD4-DT
LOC100506403	Heel-BMD	21q22.12	21	35509133	rs9984655	intron_variant	4e-11	Morris JA	Nat Genet	An atlas of genetic influences on osteoporosis in humans and mice.	RUNX1
LOC100507557	Heel-BMD	6q24.3	6	145859838	rs6930181	intron_variant	2e-11	Morris JA	Nat Genet	An atlas of genetic influences on osteoporosis in humans and mice.	FBXO30-DT
LOC100507616	Heel-BMD	12q22	12	92566674	rs1111258	intergenic_variant	5e-09	Morris JA	Nat Genet	An atlas of genetic influences on osteoporosis in humans and mice.	LINC02397 - NA
LOC101926940	Heel-BMD	5p13.1	5	39477833	rs6879220	intergenic_variant	5e-10	Morris JA	Nat Genet	An atlas of genetic influences on osteoporosis in humans and mice.	DAB2 - LINC02104
LOC101927087	Heel-BMD	4q28.1	4	124600184	rs7681056	intergenic_variant	3e-11	Morris JA	Nat Genet	An atlas of genetic influences on osteoporosis in humans and mice.	LINC02516 - ANKRD50
LOC101927151, LOC100420587	BMD (total hip)	19q12	19	28413907	rs12610303	intergenic_variant	8e-06	Gregson CL	Bone	Genome-wide association study of extreme high bone mass: Contribution of common genetic variation to extreme BMD phenotypes and potential novel BMD-associated genes.	NA
LOC101927334	Heel-BMD	16q12.1	16	50973133	rs10852610	intergenic_variant	5e-18	Morris JA	Nat Genet	An atlas of genetic influences on osteoporosis in humans and mice.	LINC02128 - LINC02127
LOC101927437	Heel-BMD	13q32.3	13	99949073	rs7324365	intron_variant	1e-19	Morris JA	Nat Genet	An atlas of genetic influences on osteoporosis in humans and mice.	CLYBL - ZIC5
LOC101927637, FLJ37505	BMD (total hip)	12q24.32	12	127797667	rs1214208	intron_variant	9e-07	Gregson CL	Bone	Genome-wide association study of extreme high bone mass: Contribution of common genetic variation to extreme BMD phenotypes and potential novel BMD-associated genes.	NA - LINC02393
LOC101927741, SPATS2L	Schizophrenia (MTAG)	2q33.1	2	200443394	rs1561296	intron_variant	7e-06	Liu L	Clin Transl Med	A trans-ethnic two-stage polygenetic scoring analysis detects genetic correlation between osteoporosis and schizophrenia.	SPATS2L
LOC101927769	Heel-BMD	7p21.1	7	20287746	rs62453057	intergenic_variant	4e-15	Morris JA	Nat Genet	An atlas of genetic influences on osteoporosis in humans and mice.	MACC1 - ITGB8-AS1
LOC101928614	Heel-BMD	16q24.1	16	86693693	rs11866031	regulatory_region_variant	1e-10	Morris JA	Nat Genet	An atlas of genetic influences on osteoporosis in humans and mice.	NA - LINC02188
LOC101928820	Heel-BMD	6q14.3	6	85295267	rs1358836	intergenic_variant	6e-11	Morris JA	Nat Genet	An atlas of genetic influences on osteoporosis in humans and mice.	KRT18P64 - LINC02535
LOC101928858	Heel-BMD	5q13.1	5	67803479	rs11743474	intron_variant	5e-12	Morris JA	Nat Genet	An atlas of genetic influences on osteoporosis in humans and mice.	NA
LOC101928858, PIK3R1	BMD (hip)	5q13.1	5	67912129	rs78935958	intergenic_variant	2e-07	Mullin BH	BMC Genomics	Genome-wide association study using family-based cohorts identifies the WLS and CCDC170/ESR1 loci as associated with BMD.	NA
LOC101928880	Heel-BMD	16q24.2	16	88263219	rs113896694	intron_variant	8e-11	Morris JA	Nat Genet	An atlas of genetic influences on osteoporosis in humans and mice.	LINC02182 - NA
LOC101929151	Heel-BMD	15q23	15	70375363	rs4238428	intergenic_variant	2e-12	Morris JA	Nat Genet	An atlas of genetic influences on osteoporosis in humans and mice.	NA
LOC101929413	Heel-BMD	20p12.2	20	10994637	rs6077999	intron_variant	6e-11	Morris JA	Nat Genet	An atlas of genetic influences on osteoporosis in humans and mice.	NA - LINC02871
LOC101929710	Heel-BMD	5q15	5	96257758	rs6875585	intron_variant	7e-15	Morris JA	Nat Genet	An atlas of genetic influences on osteoporosis in humans and mice.	MIR583HG - NA
LOC101929723	Heel-BMD	2p21	2	41918077	rs2888814	intergenic_variant	1e-09	Morris JA	Nat Genet	An atlas of genetic influences on osteoporosis in humans and mice.	LINC01913 - LINC01914
LOC102723481	Heel-BMD	15q22.31	15	66856860	rs11858857	intergenic_variant	1e-10	Morris JA	Nat Genet	An atlas of genetic influences on osteoporosis in humans and mice.	SMAD6 - LINC02206
LOC102723505	Heel-BMD	17q24.3	17	71866834	rs12942736	intron_variant	2e-16	Morris JA	Nat Genet	An atlas of genetic influences on osteoporosis in humans and mice.	MSI2 - NA
LOC102723886	Heel-BMD	1q41	1	219609915	rs183522757	synonymous_variant	2e-10	Morris JA	Nat Genet	An atlas of genetic influences on osteoporosis in humans and mice.	ZC3H11B
LOC102724957	Heel-BMD	11p15.2	11	15799883	rs11023722	intergenic_variant	3e-17	Morris JA	Nat Genet	An atlas of genetic influences on osteoporosis in humans and mice.	NA
LOC105369891	Heel-BMD	12q21.33	12	90048224	rs7488974	intron_variant	2e-112	Morris JA	Nat Genet	An atlas of genetic influences on osteoporosis in humans and mice.	LINC02399 - NA
LOC105369893	Heel-BMD	12q21.33	12	90309334	rs865438	intergenic_variant	4e-10	Morris JA	Nat Genet	An atlas of genetic influences on osteoporosis in humans and mice.	LINC02392 - NA
LOC105369911	Heel-BMD	12q22	12	93925613	rs77553148	intron_variant	1e-09	Morris JA	Nat Genet	An atlas of genetic influences on osteoporosis in humans and mice.	CRADD - RN7SKP263
LOC105370177	Heel-BMD	13q14.11	13	42433058	rs2324873	intron_variant	3e-28	Morris JA	Nat Genet	An atlas of genetic influences on osteoporosis in humans and mice.	LINC02341
LOC105370605	Heel-BMD	14q31.3	14	84454413	rs7147577	intergenic_variant	3e-10	Morris JA	Nat Genet	An atlas of genetic influences on osteoporosis in humans and mice.	NA
LOC105376360	Heel-BMD	10p15.2	10	3702383	rs2388854	intergenic_variant	3e-14	Morris JA	Nat Genet	An atlas of genetic influences on osteoporosis in humans and mice.	NA - KLF6
LOC105376431, NMT2	Osteoporosis-related phenotypes (MTAG)	10p13	10	15115772	rs11259498	intron_variant	1e-06	Liu L	Clin Transl Med	A trans-ethnic two-stage polygenetic scoring analysis detects genetic correlation between osteoporosis and schizophrenia.	RPP38, NMT2
LOC105377865	Osteoporosis-related phenotypes (MTAG)	6q14.1	6	78457649	rs742715	intergenic_variant	9e-07	Liu L	Clin Transl Med	A trans-ethnic two-stage polygenetic scoring analysis detects genetic correlation between osteoporosis and schizophrenia.	NA
LOC157273	Heel-BMD	8p23.1	8	9321788	rs2126264	intron_variant	8e-16	Morris JA	Nat Genet	An atlas of genetic influences on osteoporosis in humans and mice.	RNU6-1151P - RNU6-526P
LOC285593	Heel-BMD	5q35.2	5	173571747	rs960192	intron_variant	4e-21	Morris JA	Nat Genet	An atlas of genetic influences on osteoporosis in humans and mice.	NA - BOD1
LOC285735	BMD	6q23.2	6	132994665	rs271170	intron_variant	3e-12	Paternoster L	PLoS Genet	Genetic determinants of trabecular and cortical volumetric bone mineral densities and bone microstructure.	LINC00326
LOC338758	Spine-BMD	12q21.33	12	89906201	rs4573745	intron_variant	2e-08	Pei YF	Bone	Joint study of two genome-wide association meta-analyses identified 20p12.1 and 20q13.33 for bone mineral density.	AC009522.1
LOC338758	Lumbar spine-BMD	12q21.33	12	89906201	rs4573745	intron_variant	2e-08	Pei YF	Bone	Joint study of two genome-wide association meta-analyses identified 20p12.1 and 20q13.33 for BMD.	NA - BRWD1P2
LOC339593	Heel-BMD	20p12.2	20	11210913	rs139326808	intergenic_variant	3e-18	Morris JA	Nat Genet	An atlas of genetic influences on osteoporosis in humans and mice.	NA
LOC344382	BMD (spine)	2p22.2	2	37817201	rs4670779	non_coding_transcript_exon_variant	4e-06	Styrkarsdottir U	Nat Genet	New sequence variants associated with BMD.	CDC42EP3 - LINC00211
LOC348751, FONG	osteoporosis	2q33.1	2	199812203	rs7605378	intron_variant	2e-08	Kou I	PLoS One	Common variants in a novel gene, FONG on chromosome 2q33.1 confer risk of osteoporosis in Japanese.	FTCDNL1
LOC400867	Heel-BMD	21q22.2	21	38949786	rs7283257	intron_variant	9e-10	Morris JA	Nat Genet	An atlas of genetic influences on osteoporosis in humans and mice.	RPSAP64 - LINC01700
LOC440704	FN-BMD and trunk fat mass adjusted by trunk lean mass	1q31.1	1	190710852	rs12090181	intron_variant	5e-07	Liu L	Hum Genet	Two novel pleiotropic loci associated with osteoporosis and abdominal obesity.	LINC01720
LOC642366	Heel-BMD	5q11.1	5	51304343	rs10066412	intergenic_variant	2e-17	Morris JA	Nat Genet	An atlas of genetic influences on osteoporosis in humans and mice.	NA - ISL1
LOC728084	BMD (FN)	12q21.33	12	88895478	rs191780267	regulatory_region_variant	4e-07	Mullin BH	BMC Genomics	Genome-wide association study using family-based cohorts identifies the WLS and CCDC170/ESR1 loci as associated with BMD.	NA
LOX	osteoporosis					Lysyl Oxidase
LOXL1	Heel-BMD							Kim SK	PLoS One	Identification of 613 new loci associated with heel bone mineral density and a polygenic risk score for bone mineral density, osteoporosis and fracture.
LOXL2	Femur-BMD x serum urate levels interaction		8		rs11784416		1e-08	Yao Y	Endocrine	Evaluate the effects of serum urate level on BMD: a genome-wide gene-environment interaction analysis in UK Biobank cohort.
LPAR3	Heel-BMD		1	84866437			1.7e-08	John P Kemp	Nat Genet	Identification of 153 new loci associated with heel bone mineral density and functional involvement of GPC18 in osteoporosis
LPAR3	Heel-BMD	1p22.3	1	84867499	rs12756373	intron_variant	1e-12	Morris JA	Nat Genet	An atlas of genetic influences on osteoporosis in humans and mice.	LPAR3
LPP	Femur-BMD x serum urate levels interaction		3		rs115290637		2e-09	Yao Y	Endocrine	Evaluate the effects of serum urate level on BMD: a genome-wide gene-environment interaction analysis in UK Biobank cohort.
LRFN2	Heel-BMD	6p21.2	6	40386801	rs772843886	intron_variant	2e-09	Morris JA	Nat Genet	An atlas of genetic influences on osteoporosis in humans and mice.	TDRG1
LRMDA	Heel-BMD x serum urate levels interaction		10		rs150189258		3e-09	Yao Y	Endocrine	Evaluate the effects of serum urate level on BMD: a genome-wide gene-environment interaction analysis in UK Biobank cohort.
LRP4	Heel-BMD		11	46903114			2.6e-32	John P Kemp	Nat Genet	Identification of 153 new loci associated with heel bone mineral density and functional involvement of GPC206 in osteoporosis
LRP4	Heel-BMD	11p11.2	11	46877220	rs6485702	missense_variant	3e-63	Morris JA	Nat Genet	An atlas of genetic influences on osteoporosis in humans and mice.	LRP4
LRP4-AS1	Heel-BMD	11p11.2	11	46859041	rs149082597	missense_variant	2e-10	Morris JA	Nat Genet	An atlas of genetic influences on osteoporosis in humans and mice.	LRP4-AS1, LRP4
LRP5	FN-BMD	11q13.2	11	68425050	rs554734	intron_variant	4e-07	Pei YF	Bone	Joint study of two genome-wide association meta-analyses identified 20p12.1 and 20q13.33 for bone mineral density.
LRP5	Spine-BMD	11q13.2	11	68425050	rs554734	intron_variant	3e-17	Pei YF	Bone	Joint study of two genome-wide association meta-analyses identified 20p12.1 and 20q13.33 for bone mineral density.	LRP5
LRP5	Heel-BMD		11	68348021			3.8e-20	John P Kemp	Nat Genet	Identification of 153 new loci associated with heel bone mineral density and functional involvement of GPC212 in osteoporosis
LRP5	Heel-BMD	11q13.2	11	68389874	rs141889567	splice_region_variant	4e-11	Morris JA	Nat Genet	An atlas of genetic influences on osteoporosis in humans and mice.	LRP5
LRP5, PPP6R3	BMD (paediatric, total body less head)	11q13.2	11	68495902	rs12272917	intron_variant	1e-09	Medina-Gomez C	Nat Commun	Bivariate genome-wide association meta-analysis of pediatric musculoskeletal traits reveals pleiotropic effects at the SREBF1/TOM1L2 locus.	PPP6R3
LRP6	Heel-BMD		12	12281210			7.5e-09	John P Kemp	Nat Genet	Identification of 153 new loci associated with heel bone mineral density and functional involvement of GPC232 in osteoporosis	LRP6
LRP6	Heel-BMD	12p13.2	12	12209690	rs137926455	intron_variant	3e-11	Morris JA	Nat Genet	An atlas of genetic influences on osteoporosis in humans and mice.	LRP6, LRP6, BCL2L14
LRRC4C								Hsu
LRRC4C	Osteoporosis-related phenotypes	11p12	11	39306409	rs12808199	intergenic_variant	9e-07	Hsu YH	PLoS Genet	An integration of genome-wide association study and gene expression profiling to prioritize the discovery of novel susceptibility Loci for osteoporosis-related traits.	RNU6-99P - NA
LRRC8C	Heel-BMD	1p22.2	1	89726475	rs12042197	intron_variant	4e-09	Morris JA	Nat Genet	An atlas of genetic influences on osteoporosis in humans and mice.	LRRC8C
LRRFIP2	Femur-BMD x serum urate levels interaction		3		rs111853528		8e-10	Yao Y	Endocrine	Evaluate the effects of serum urate level on BMD: a genome-wide gene-environment interaction analysis in UK Biobank cohort.
LRRIQ1	FN-BMD	12q21.31	12	85123126	rs17012589	intron_variant	4e-06	Pei YF	Bone	Genome-wide association meta-analyses identified 1q43 and 2q32.2 for hip Ward's triangle areal bone mineral density.
LRRIQ1	BMD (Ward's triangle area)	12q21.31	12	85123126	rs17012589	intron_variant	4e-06	Pei YF	Bone	Genome-wide association meta-analyses identified 1q43 and 2q32.2 for hip Ward's triangle areal BMD.	LRRIQ1
LSAMP	L1-L4-BMD x serum urate levels interaction		3		rs2944404		9e-07	Yao Y	Endocrine	Evaluate the effects of serum urate level on BMD: a genome-wide gene-environment interaction analysis in UK Biobank cohort.
LSM12	Heel-BMD							Morris JA	Nat Genet	An atlas of genetic influences on osteoporosis in humans and mice.
LTBP1	L1-L4-BMD x serum urate levels interaction		2		rs78692521		5e-07	Yao Y	Endocrine	Evaluate the effects of serum urate level on BMD: a genome-wide gene-environment interaction analysis in UK Biobank cohort.
LTBP3	Heel-BMD	11q13.1	11	65547359	rs58621819	intron_variant	7e-26	Morris JA	Nat Genet	An atlas of genetic influences on osteoporosis in humans and mice.	LTBP3
LUC7L	Heel-BMD	16p13.3	16	192415	rs557311052	intron_variant	8e-10	Morris JA	Nat Genet	An atlas of genetic influences on osteoporosis in humans and mice.	LUC7L
LUC7L3	Femur-BMD x serum urate levels interaction		17		rs76716884		3e-08	Yao Y	Endocrine	Evaluate the effects of serum urate level on BMD: a genome-wide gene-environment interaction analysis in UK Biobank cohort.
LUZP2	Femur-BMD x serum urate levels interaction		11		rs140312969		2e-08	Yao Y	Endocrine	Evaluate the effects of serum urate level on BMD: a genome-wide gene-environment interaction analysis in UK Biobank cohort.
LY86-AS1	Heel-BMD x serum urate levels interaction		6		rs77364437		6e-09	Yao Y	Endocrine	Evaluate the effects of serum urate level on BMD: a genome-wide gene-environment interaction analysis in UK Biobank cohort.
LYPLAL1	Heel-BMD		1	218815412			1.5e-11	John P Kemp	Nat Genet	Identification of 153 new loci associated with heel bone mineral density and functional involvement of GPC28 in osteoporosis
LYZL2	Heel-BMD		10	30765257			6e-29	John P Kemp	Nat Genet	Identification of 153 new loci associated with heel bone mineral density and functional involvement of GPC185 in osteoporosis
LYZL2	BMD (FN)	10p11.23	10	30610362	rs73245065	intergenic_variant	7e-08	Mullin BH	BMC Genomics	Genome-wide association study using family-based cohorts identifies the WLS and CCDC170/ESR1 loci as associated with BMD.	RN7SL63P - LYZL2
LZTS1	Femur-BMD x serum urate levels interaction		8		rs79966256		6e-09	Yao Y	Endocrine	Evaluate the effects of serum urate level on BMD: a genome-wide gene-environment interaction analysis in UK Biobank cohort.
MACC1	Heel-BMD		7	20011664			4e-09	John P Kemp	Nat Genet	Identification of 153 new loci associated with heel bone mineral density and functional involvement of GPC130 in osteoporosis
MACF1	Heel-BMD	1p34.3	1	39156916	rs67758468	intron_variant	2e-11	Morris JA	Nat Genet	An atlas of genetic influences on osteoporosis in humans and mice.	MACF1
MACROD2	FN-BMD	20p12.1	20	14643952	rs73100693	intron_variant	3e-08	Pei YF	Bone	Joint study of two genome-wide association meta-analyses identified 20p12.1 and 20q13.33 for bone mineral density.
MACROD2	FN-BMD	20p12.1	20	14643952	rs73100693	intron_variant	3e-08	Pei YF	Bone	Joint study of two genome-wide association meta-analyses identified 20p12.1 and 20q13.33 for BMD.	MACROD2
MAFB	BMD (hip)	20q12	20	40828099	rs6029368	intergenic_variant	6e-06	Liang X	Bone	Assessing the genetic correlations between early growth parameters and BMD: A polygenic risk score analysis.	NA - RNA5SP484
MAGI3	Femur-BMD x serum urate levels interaction		1		rs193209545		1e-09	Yao Y	Endocrine	Evaluate the effects of serum urate level on BMD: a genome-wide gene-environment interaction analysis in UK Biobank cohort.
MAML1	Heel-BMD x serum urate levels interaction		5		rs72807324		3e-08	Yao Y	Endocrine	Evaluate the effects of serum urate level on BMD: a genome-wide gene-environment interaction analysis in UK Biobank cohort.
MAML2	Femur-BMD x serum urate levels interaction		11		rs61901888		3e-08	Yao Y	Endocrine	Evaluate the effects of serum urate level on BMD: a genome-wide gene-environment interaction analysis in UK Biobank cohort.
MAN1C1	Femur-BMD x serum urate levels interaction		1		rs78394455		1e-10	Yao Y	Endocrine	Evaluate the effects of serum urate level on BMD: a genome-wide gene-environment interaction analysis in UK Biobank cohort.
MANSC1	Femur-BMD x serum urate levels interaction		12		rs61922051		6e-09	Yao Y	Endocrine	Evaluate the effects of serum urate level on BMD: a genome-wide gene-environment interaction analysis in UK Biobank cohort.
MAP3K7	BMD (hip)	6q15	6	90961441	rs16883826	intergenic_variant	4e-06	Liang X	Bone	Assessing the genetic correlations between early growth parameters and BMD: A polygenic risk score analysis.	NA
MAP4K5	Heel-BMD	14q22.1	14	50494200	rs71420186	intron_variant	2e-09	Morris JA	Nat Genet	An atlas of genetic influences on osteoporosis in humans and mice.	MAP4K5
MAPK3	osteoporosis					Mitogen-Activated Protein Kinase 3
MAPT	Lumbar spine-BMD	17q21.31	17	45900461	rs1864325	intron_variant	5e-11	Estrada K	Nat Genet	Genome-wide meta-analysis identifies 56 BMD loci and reveals 14 loci associated with risk of fracture.	MAPT, MAPT, MAPT
MARCHF1	Heel-BMD x serum urate levels interaction		4		rs139869159		2e-08	Yao Y	Endocrine	Evaluate the effects of serum urate level on BMD: a genome-wide gene-environment interaction analysis in UK Biobank cohort.
MARCHF7	Femur-BMD x serum urate levels interaction		2		rs182897276		9e-12	Yao Y	Endocrine	Evaluate the effects of serum urate level on BMD: a genome-wide gene-environment interaction analysis in UK Biobank cohort.
MARK3	FN-BMD	14q32.32	14	103417296	rs11623869	non_coding_transcript_exon_variant	5e-16	Estrada K	Nat Genet	Genome-wide meta-analysis identifies 56 bone mineral density loci and reveals 14 loci associated with risk of fracture.
MARK3	Heel-BMD		14	103415224			3.4e-34	John P Kemp	Nat Genet	Identification of 153 new loci associated with heel bone mineral density and functional involvement of GPC266 in osteoporosis	TRMT61A, MARK3
MARK3	Heel-BMD	14q32.32	14	103427886	rs62007684	intron_variant	5e-104	Morris JA	Nat Genet	An atlas of genetic influences on osteoporosis in humans and mice.	MARK3
MARK4	L1-L4-BMD x serum urate levels interaction		19		rs67915086		5e-06	Yao Y	Endocrine	Evaluate the effects of serum urate level on BMD: a genome-wide gene-environment interaction analysis in UK Biobank cohort.
MAST4	Femur-BMD x serum urate levels interaction		5		rs35468090		2e-10	Yao Y	Endocrine	Evaluate the effects of serum urate level on BMD: a genome-wide gene-environment interaction analysis in UK Biobank cohort.
MBL2	FN-BMD	10q21.1	10	52663112	rs12256387	intron_variant	1e-06	Pei YF	Bone	Joint study of two genome-wide association meta-analyses identified 20p12.1 and 20q13.33 for bone mineral density.
MBL2	Spine-BMD	10q21.1	10	52663112	rs12256387	intron_variant	2e-08	Pei YF	Bone	Joint study of two genome-wide association meta-analyses identified 20p12.1 and 20q13.33 for bone mineral density.	LNCAROD
MBL2	Heel-BMD		10	52652721			7e-27	John P Kemp	Nat Genet	Identification of 153 new loci associated with heel bone mineral density and functional involvement of GPC186 in osteoporosis
MBL2	Fractures	10q21.1	10	52674769	rs11003048	intron_variant	8e-58	Morris JA	Nat Genet	An atlas of genetic influences on osteoporosis in humans and mice.	LNCAROD
MBL2, DKK1	Heel-BMD	10q21.1	10	52679968	rs7902708	intron_variant		Kim SK	PLoS One	Identification of 613 new loci associated with heel BMD and a polygenic risk score for BMD, osteoporosis and fracture.	LNCAROD
MBNL1	Heel-BMD	3q25.2	3	152305101	rs6784925	intron_variant	4e-09	Morris JA	Nat Genet	An atlas of genetic influences on osteoporosis in humans and mice.	MBNL1
MC2R	FN-BMD and trunk fat mass adjusted by trunk lean mass	18p11.21	18	13852512	rs78202598	intergenic_variant	1e-08	Liu L	Hum Genet	Two novel pleiotropic loci associated with osteoporosis and abdominal obesity.	MC5R - MC2R
MC4R	FN-BMD	18q21.32	18	60367535	rs17066839	intron_variant	8e-07	Liang X	Bone	Assessing the genetic correlations between early growth parameters and bone mineral density: A polygenic risk score analysis.
MC4R	Heel-BMD	18q21.32	18	60196859	rs12954782	non_coding_transcript_exon_variant	2e-15	Morris JA	Nat Genet	An atlas of genetic influences on osteoporosis in humans and mice.	RNU4-17P - NA
MCC	Femur-BMD x serum urate levels interaction		5		rs115303527		3e-11	Yao Y	Endocrine	Evaluate the effects of serum urate level on BMD: a genome-wide gene-environment interaction analysis in UK Biobank cohort.
MECOM	osteoporosis	3q26.2	3	169253443	rs784288	intron_variant	4e-08	Hwang JY	J Med Genet	Meta-analysis identifies a MECOM gene as a novel predisposing factor of osteoporotic fracture.	MECOM
MECOM	BMD (lumbar spine) in inflammatory bowel disease	3q26.2	3	169042362	rs13069567	regulatory_region_variant	6e-07	Naito T	J Gastroenterol Hepatol	Clinical and genetic risk factors for decreased BMD in Japanese patients with inflammatory bowel disease.	LINC01997 - MECOM
MED13L	Heel-BMD							Morris JA	Nat Genet	An atlas of genetic influences on osteoporosis in humans and mice.
MED13L	Total body-BMD	12q24.21	12	116117981	rs73200209	intron_variant	3e-08	Medina-Gomez C	Am J Hum Genet	Life-Course Genome-wide Association Study Meta-analysis of Total Body BMD and Assessment of Age-Specific Effects.	MED13L
MEF2C	FN-BMD	5q14.3	5	89080244	rs1366594	intron_variant	4e-61	Estrada K	Nat Genet	Genome-wide meta-analysis identifies 56 bone mineral density loci and reveals 14 loci associated with risk of fracture.
MEF2C	BMD (Ward's triangle area)	5q14.3	5	89058858	rs10037512	intron_variant	3e-06	Pei YF	Bone	Genome-wide association meta-analyses identified 1q43 and 2q32.2 for hip Ward's triangle areal BMD.	MEF2C-AS1
MEGF10	Bone mineral content	5q23.2	5	127455590	rs17164935	missense_variant	2e-06	Hou R	Bone	Genetic variants affecting BMD and bone mineral content at multiple skeletal sites in Hispanic children.	MEGF10
MEGF11	Femur-BMD x serum urate levels interaction		15		rs117609724		5e-11	Yao Y	Endocrine	Evaluate the effects of serum urate level on BMD: a genome-wide gene-environment interaction analysis in UK Biobank cohort.
MEIS1	Femur-BMD x serum urate levels interaction		2		rs13023965		1e-11	Yao Y	Endocrine	Evaluate the effects of serum urate level on BMD: a genome-wide gene-environment interaction analysis in UK Biobank cohort.
MEOX2	Heel-BMD		7	15681553			1.3e-18	John P Kemp	Nat Genet	Identification of 153 new loci associated with heel bone mineral density and functional involvement of GPC129 in osteoporosis	LINC02587
MEOX2	Heel-BMD	7p21.2	7	15624946	rs10261246	intron_variant	1e-14	Morris JA	Nat Genet	An atlas of genetic influences on osteoporosis in humans and mice.	MEOX2
MEPE	Heel-BMD		4	87853346			2.5e-17	John P Kemp	Nat Genet	Identification of 153 new loci associated with heel bone mineral density and functional involvement of GPC83 in osteoporosis	SPP1, PKD2, MEPE, AC093895.1
MEPE	Heel-BMD	4q22.1	4	87882603	rs181832503	intergenic_variant	1e-18	Morris JA	Nat Genet	An atlas of genetic influences on osteoporosis in humans and mice.	MEPE - HSP90AB3P
MERTK	Heel-BMD	2q13	2	111916572	rs4264571	intron_variant	7e-10	Morris JA	Nat Genet	An atlas of genetic influences on osteoporosis in humans and mice.	MERTK
MET	Heel-BMD x serum urate levels interaction		7		rs57097899		2e-08	Yao Y	Endocrine	Evaluate the effects of serum urate level on BMD: a genome-wide gene-environment interaction analysis in UK Biobank cohort.
MEX3C	Femur-BMD x serum urate levels interaction		18		rs113537119		2e-09	Yao Y	Endocrine	Evaluate the effects of serum urate level on BMD: a genome-wide gene-environment interaction analysis in UK Biobank cohort.
MFSD5	Spine-BMD							Cheung	Osteoporos Int	Meta-analysis of gene-based genome-wide association studies of bone mineral density in Chinese and European subjects
MGLL	Femur-BMD x serum urate levels interaction		3		rs114023838		6e-09	Yao Y	Endocrine	Evaluate the effects of serum urate level on BMD: a genome-wide gene-environment interaction analysis in UK Biobank cohort.
MGP	osteoporosis					Matrix Gla Protein
MHC								Unnur S	Nat Genet	New sequence variants associated with bone mineral density
MHC, C6orf10	BMD (spine)	6p21.32	6	32276850	rs3130340	intron_variant	1e-07	Styrkarsdottir U	N Engl J Med	Multiple genetic loci for BMD and fractures.	TSBP1-AS1
MIPEP	Femur-BMD x serum urate levels interaction		13		rs74965423		2e-10	Yao Y	Endocrine	Evaluate the effects of serum urate level on BMD: a genome-wide gene-environment interaction analysis in UK Biobank cohort.
MIR10A	Hip-BMD and total body fat mass (bivariate analysis)	17q21.32	17	48583715	rs7406170	intron_variant	2e-08	Wei XT	Eur J Hum Genet	Pleiotropic genomic variants at 17q21.31 associated with BMD and body fat mass: a bivariate genome-wide association analysis.	HOXB-AS3, HOXB3
MIR1262	Heel-BMD							Yu-Mei Li	Scientific Reports	Genetic risk factors identifed in populations of European descent do not improve the prediction of osteoporotic fracture and bone mineral density in Chinese populations
MIR133A1	osteoporosis					MicroRNA 133a-1
MIR140	osteoporosis					MicroRNA 140
MIR18A	osteoporosis					MicroRNA 18a
MIR193A	Heel-BMD	17q11.2	17	31564410	rs62063930	intergenic_variant	1e-09	Morris JA	Nat Genet	An atlas of genetic influences on osteoporosis in humans and mice.	RNU6ATAC7P - MIR4725
MIR196A1	osteoporosis					MicroRNA 196a-1
MIR196A2								Irma Karabegovi_		Genetic Polymorphism of miR-196a-2 is Associated with Bone Mineral Density (BMD)
MIR2054	Heel-BMD	4q28.1	4	126527797	rs62321667	intron_variant	2e-15	Morris JA	Nat Genet	An atlas of genetic influences on osteoporosis in humans and mice.	NA - RBM48P1
MIR21	osteoporosis					MicroRNA 21
MIR214	osteoporosis					MicroRNA 214
MIR27A	osteoporosis					MicroRNA 27a
MIR2861	osteoporosis					MicroRNA 2861
MIR29A	osteoporosis					MicroRNA 29a
MIR29B2CHG	Femur-BMD x serum urate levels interaction		1		rs78530915		3e-08	Yao Y	Endocrine	Evaluate the effects of serum urate level on BMD: a genome-wide gene-environment interaction analysis in UK Biobank cohort.
MIR4300HG	Femur-BMD x serum urate levels interaction		11		rs571457372		2e-09	Yao Y	Endocrine	Evaluate the effects of serum urate level on BMD: a genome-wide gene-environment interaction analysis in UK Biobank cohort.
MIR4435-2HG	Heel-BMD	2q13	2	111291959	rs932203	intron_variant	3e-11	Morris JA	Nat Genet	An atlas of genetic influences on osteoporosis in humans and mice.	MIR4435-2HG
MIR4713	BMD							Sjur Reppe	PLoS ONE	Genetic Sharing with Cardiovascular Disease Risk Factors and Diabetes Reveals Novel Bone Mineral Density Loci
MIR4757	Heel-BMD	2p24.1	2	19220555	rs851320	intron_variant	6e-09	Morris JA	Nat Genet	An atlas of genetic influences on osteoporosis in humans and mice.	LINC01376
MIR532	osteoporosis					MicroRNA 532
MIR548H3	Heel-BMD	9q21.13	9	75523976	rs116169065	intergenic_variant	6e-10	Morris JA	Nat Genet	An atlas of genetic influences on osteoporosis in humans and mice.	NA
MIR588	Heel-BMD	6q22.32	6	126523108	rs118009556	intron_variant	2e-09	Morris JA	Nat Genet	An atlas of genetic influences on osteoporosis in humans and mice.	MIR588 - RNU6-200P
MIR802	Heel-BMD	21q22.12	21	35787324	rs71330619	intron_variant	2e-10	Morris JA	Nat Genet	An atlas of genetic influences on osteoporosis in humans and mice.	RUNX1
MIR8068	Heel-BMD	11p14.1	11	29109058	rs10835483	intergenic_variant	1e-12	Morris JA	Nat Genet	An atlas of genetic influences on osteoporosis in humans and mice.	LINC02742 - NA
MIR924HG	Schizophrenia (MTAG)	18q12.2	18	39489348	rs1791244	intron_variant	7e-06	Liu L	Clin Transl Med	A trans-ethnic two-stage polygenetic scoring analysis detects genetic correlation between osteoporosis and schizophrenia.	MIR924HG
MIR93	osteoporosis					MicroRNA 93
MKX-AS1	Heel-BMD	10p12.1	10	27751894	rs2637317	intron_variant	2e-09	Morris JA	Nat Genet	An atlas of genetic influences on osteoporosis in humans and mice.	MKX-AS1
MLC1	Femur-BMD x serum urate levels interaction		22		rs13054047		6e-09	Yao Y	Endocrine	Evaluate the effects of serum urate level on BMD: a genome-wide gene-environment interaction analysis in UK Biobank cohort.
MLKL	Heel-BMD x serum urate levels interaction		16		rs148019601		4e-11	Yao Y	Endocrine	Evaluate the effects of serum urate level on BMD: a genome-wide gene-environment interaction analysis in UK Biobank cohort.
MLPH	Heel-BMD		2	237486836			2.9e-09	John P Kemp	Nat Genet	Identification of 153 new loci associated with heel bone mineral density and functional involvement of GPC61 in osteoporosis	MLPH
MMD	Heel-BMD	17q22	17	55400225	rs11079166	intron_variant	6e-10	Morris JA	Nat Genet	An atlas of genetic influences on osteoporosis in humans and mice.	MMD
MMP1	osteoporosis					Matrix Metallopeptidase 1
MMP14	Heel-BMD		14	22843385			9e-14	John P Kemp	Nat Genet	Identification of 153 new loci associated with heel bone mineral density and functional involvement of GPC259 in osteoporosis
MMP16	Heel-BMD							Morris JA	Nat Genet	An atlas of genetic influences on osteoporosis in humans and mice.
MMP16	Heel-BMD	8q21.3	8	88357711	rs10481112	intron_variant	1e-16	Morris JA	Nat Genet	An atlas of genetic influences on osteoporosis in humans and mice.	MMP16 - RNA5SP272
MMP3	osteoporosis					Matrix Metallopeptidase 3
MMP8	osteoporosis					Matrix Metallopeptidase 8
MMP9	Heel-BMD	20q13.12	20	46002657	rs8121146	regulatory_region_variant	3e-09	Morris JA	Nat Genet	An atlas of genetic influences on osteoporosis in humans and mice.	FTLP1 - MMP9
MOB1B	Femur-BMD x serum urate levels interaction		4		rs149116781		8e-09	Yao Y	Endocrine	Evaluate the effects of serum urate level on BMD: a genome-wide gene-environment interaction analysis in UK Biobank cohort.
MOGAT2	osteoporosis	11q13.5	11	75727879	rs12284314	intron_variant	5e-06	Taylor KC	Bone Rep	A genome-wide association study meta-analysis of clinical fracture in 10,012 African American women.	MOGAT2
MOGAT2	Bone fracture in osteoporosis		11	75727879	rs12284314	intron_variant	5e-06	Taylor KC	Bone Rep	A genome-wide association study meta-analysis of clinical fracture in 10,012 African American women.	MOGAT2
MOV10L1	Femur-BMD x serum urate levels interaction		22		rs71316583		1e-08	Yao Y	Endocrine	Evaluate the effects of serum urate level on BMD: a genome-wide gene-environment interaction analysis in UK Biobank cohort.
MPDZ	Heel-BMD		9	13226946			3.8e-10	John P Kemp	Nat Genet	Identification of 153 new loci associated with heel bone mineral density and functional involvement of GPC168 in osteoporosis	MPDZ
MPP6	Heel-BMD x serum urate levels interaction		7		rs117606244		2e-08	Yao Y	Endocrine	Evaluate the effects of serum urate level on BMD: a genome-wide gene-environment interaction analysis in UK Biobank cohort.
MPP7	Spine-BMD	10p12.1	10	28189563	rs11006914	intron_variant	1e-09	Pei YF	Bone	Joint study of two genome-wide association meta-analyses identified 20p12.1 and 20q13.33 for bone mineral density.	MPP7
MPP7	Heel-BMD	10p12.1	10	28222316	rs7070175	intron_variant	2e-20	Morris JA	Nat Genet	An atlas of genetic influences on osteoporosis in humans and mice.	MPP7
MPPED1	Femur-BMD x serum urate levels interaction		22		rs34680523		1e-08	Yao Y	Endocrine	Evaluate the effects of serum urate level on BMD: a genome-wide gene-environment interaction analysis in UK Biobank cohort.
MRPS25	Femur-BMD x serum urate levels interaction		3		rs76926871		6e-09	Yao Y	Endocrine	Evaluate the effects of serum urate level on BMD: a genome-wide gene-environment interaction analysis in UK Biobank cohort.
MS4A6A	Heel-BMD		11	60174326			9.1e-20	John P Kemp	Nat Genet	Identification of 153 new loci associated with heel bone mineral density and functional involvement of GPC208 in osteoporosis
MSRA	Heel-BMD		8	9816413			2.8e-12	John P Kemp	Nat Genet	Identification of 153 new loci associated with heel bone mineral density and functional involvement of GPC156 in osteoporosis
MSRB3	Heel-BMD x serum urate levels interaction		12		rs181069740		8e-09	Yao Y	Endocrine	Evaluate the effects of serum urate level on BMD: a genome-wide gene-environment interaction analysis in UK Biobank cohort.
MTA1	Heel-BMD	14q32.33	14	105458963	rs112766772	intron_variant	4e-14	Morris JA	Nat Genet	An atlas of genetic influences on osteoporosis in humans and mice.	MTA1
MTERF2	FN-BMD							Estrada K	Nat Genet	Genome-wide meta-analysis identifies 56 bone mineral density loci and reveals 14 loci associated with risk of fracture.
MTG2	Femur-BMD x serum urate levels interaction		20		rs1972		4e-08	Yao Y	Endocrine	Evaluate the effects of serum urate level on BMD: a genome-wide gene-environment interaction analysis in UK Biobank cohort.
MTHFD1L	Femur-BMD x serum urate levels interaction		6		rs145508814		4e-11	Yao Y	Endocrine	Evaluate the effects of serum urate level on BMD: a genome-wide gene-environment interaction analysis in UK Biobank cohort.
MTHFR	osteoporosis					Methylenetetrahydrofolate Reductase
MTMR9	Heel-BMD		8	11251760			1.2e-29	John P Kemp	Nat Genet	Identification of 153 new loci associated with heel bone mineral density and functional involvement of GPC158 in osteoporosis	BLK, MSRA, FDFT1, FAM167A, AF131215.6, NEIL2, XKR6
MUSK	Heel-BMD	9q31.3	9	110678653	rs10980517	intron_variant	1e-10	Morris JA	Nat Genet	An atlas of genetic influences on osteoporosis in humans and mice.	MUSK
MYBPC3	Heel-BMD
MYEOV	Heel-BMD x serum urate levels interaction		11		rs34555010		4e-08	Yao Y	Endocrine	Evaluate the effects of serum urate level on BMD: a genome-wide gene-environment interaction analysis in UK Biobank cohort.
MYH9	Heel-BMD	22q12.3	22	36375211	rs2294358	intron_variant	1e-18	Morris JA	Nat Genet	An atlas of genetic influences on osteoporosis in humans and mice.	MYH9
MYLIP	FN-BMD	6p22.3	6	15936059	rs4712266	regulatory_region_variant	9e-06	Liang X	Bone	Assessing the genetic correlations between early growth parameters and BMD: A polygenic risk score analysis.	ARPC3P5 - LINC02543
MYLK4	Heel-BMD		6	2500586			8.1e-16	John P Kemp	Nat Genet	Identification of 153 new loci associated with heel bone mineral density and functional involvement of GPC99 in osteoporosis
MYO15A	BMD							Medina-Gomez C		Bivariate genome-wide association meta-analysis of pediatric musculoskeletal traits reveals pleiotropic effects at the SREBF1/TOM1L2 locus.
MYO16	Femur-BMD x serum urate levels interaction		13		rs71435301		3e-10	Yao Y	Endocrine	Evaluate the effects of serum urate level on BMD: a genome-wide gene-environment interaction analysis in UK Biobank cohort.
MYO1A	Heel-BMD	12q13.3	12	57052089	rs7961920	intergenic_variant	3e-10	Morris JA	Nat Genet	An atlas of genetic influences on osteoporosis in humans and mice.	MYO1A - NEMP1
MYOM2	Heel-BMD x serum urate levels interaction		8		rs77029955		4e-08	Yao Y	Endocrine	Evaluate the effects of serum urate level on BMD: a genome-wide gene-environment interaction analysis in UK Biobank cohort.
MYRF	Heel-BMD	11q12.2	11	61781986	rs174534	non_coding_transcript_exon_variant	3e-18	Morris JA	Nat Genet	An atlas of genetic influences on osteoporosis in humans and mice.	MYRF, TMEM258
N4BP2L2	Heel-BMD	13q13.1	13	32551937	rs7991314	intergenic_variant	2e-12	Morris JA	Nat Genet	An atlas of genetic influences on osteoporosis in humans and mice.	N4BP2L2 - PDS5B
NA	Heel-BMD	1p13.2	1	112519337	rs1006298	intron_variant	2e-10	Kim SK	PLoS One	Identification of 613 new loci associated with heel BMD and a polygenic risk score for BMD, osteoporosis and fracture.	WNT2B
NAALADL2	Femur-BMD x serum urate levels interaction		3		rs938438		4e-10	Yao Y	Endocrine	Evaluate the effects of serum urate level on BMD: a genome-wide gene-environment interaction analysis in UK Biobank cohort.
NAB1	FN-BMD	2q32.2	2	190676640	rs56346965	intron_variant	7e-07	Pei YF	Bone	Genome-wide association meta-analyses identified 1q43 and 2q32.2 for hip Ward's triangle areal bone mineral density.
NAB1	Heel-BMD	2q32.2	2	190702815	rs62179714	intron_variant	5e-14	Morris JA	Nat Genet	An atlas of genetic influences on osteoporosis in humans and mice.	NAB1 - NA
NAGLU	Heel-BMD	17q21.2	17	42541326	rs630539	intron_variant	5e-10	Morris JA	Nat Genet	An atlas of genetic influences on osteoporosis in humans and mice.	NAGLU
NAT1	Femur-BMD x serum urate levels interaction		8		rs17693097		4e-08	Yao Y	Endocrine	Evaluate the effects of serum urate level on BMD: a genome-wide gene-environment interaction analysis in UK Biobank cohort.
NAV1	Femur-BMD x serum urate levels interaction		1		rs12743006		2e-08	Yao Y	Endocrine	Evaluate the effects of serum urate level on BMD: a genome-wide gene-environment interaction analysis in UK Biobank cohort.
NAV2	BMD x blood lead interaction in current smokers (2df test)	11p15.1	11	19495025	rs1032192	intron_variant	5e-06	Lee HS	PLoS One	Nuclear receptor and VEGF pathways for gene-blood lead interactions, on BMD, in Korean smokers.	NAV2
NAV3	Heel-BMD		12	77827886			2.8e-08	John P Kemp	Nat Genet	Identification of 153 new loci associated with heel bone mineral density and functional involvement of GPC242 in osteoporosis
NAV3	Heel-BMD	12q21.2	12	77828583	rs12811685	intron_variant	3e-19	Morris JA	Nat Genet	An atlas of genetic influences on osteoporosis in humans and mice.	NAV3
NCAM1	Heel-BMD	11q23.2	11	113185950	rs17115088	intron_variant	2e-42	Morris JA	Nat Genet	An atlas of genetic influences on osteoporosis in humans and mice.	NCAM1
NCOA7	Heel-BMD x serum urate levels interaction		6		rs72969766		7e-10	Yao Y	Endocrine	Evaluate the effects of serum urate level on BMD: a genome-wide gene-environment interaction analysis in UK Biobank cohort.
NDP	Heel-BMD	Xp11.3		44018229	rs5906426	regulatory_region_variant	9e-13	Morris JA	Nat Genet	An atlas of genetic influences on osteoporosis in humans and mice.	NDP - RBM39P1
NDUFA12	Heel-BMD x serum urate levels interaction		12		rs116867473		8e-11	Yao Y	Endocrine	Evaluate the effects of serum urate level on BMD: a genome-wide gene-environment interaction analysis in UK Biobank cohort.
NDUFB7	Femur-BMD x serum urate levels interaction		19		rs115349611		7e-11	Yao Y	Endocrine	Evaluate the effects of serum urate level on BMD: a genome-wide gene-environment interaction analysis in UK Biobank cohort.
NEGR1	Heel-BMD	1p31.1	1	72149435	rs11587434	intron_variant	2e-09	Morris JA	Nat Genet	An atlas of genetic influences on osteoporosis in humans and mice.	NEGR1
NELL1	Spine-BMD	11p15.1	11	21100413	rs11025915	intron_variant	4e-06	Inaba H	Cancer	Bone mineral density in children with acute lymphoblastic leukemia.	NELL1
NELL1	osteoporosis					Neural EGFL Like 1
NELL1	BMD change response to combined chemotherapy in acute lymphoblastic leukemia	11p15.1	11	21100413	rs11025915	intron_variant	4e-06	Inaba H	Cancer	BMD in children with acute lymphoblastic leukemia.	NELL1
NFATC1	Heel-BMD		18	79488691			1.6e-11	John P Kemp	Nat Genet	Identification of 153 new loci associated with heel bone mineral density and functional involvement of GPC314 in osteoporosis	NFATC1
NFATC1	Heel-BMD	18q23	18	79396537	rs8096658	intron_variant	5e-12	Morris JA	Nat Genet	An atlas of genetic influences on osteoporosis in humans and mice.	NFATC1
NFIA	Heel-BMD	1p31.3	1	61340680	rs12034786	intron_variant	3e-09	Morris JA	Nat Genet	An atlas of genetic influences on osteoporosis in humans and mice.	NFIA
NFIC	Heel-BMD	19p13.3	19	3376044	rs76287541	intron_variant	3e-12	Morris JA	Nat Genet	An atlas of genetic influences on osteoporosis in humans and mice.	NFIC
NGEF	Heel-BMD	2q37.1	2	232927497	rs2944590	intron_variant	9e-28	Morris JA	Nat Genet	An atlas of genetic influences on osteoporosis in humans and mice.	NGEF
NKAIN2	FN-BMD	6q22.31	6	124443485	rs9401746	intron_variant	1e-06	Pei YF	Bone	Genome-wide association meta-analyses identified 1q43 and 2q32.2 for hip Ward's triangle areal bone mineral density.
NKAIN2	BMD (Ward's triangle area)	6q22.31	6	124443485	rs9401746	intron_variant	1e-06	Pei YF	Bone	Genome-wide association meta-analyses identified 1q43 and 2q32.2 for hip Ward's triangle areal BMD.	NKAIN2
NKAIN3	Femur-BMD x serum urate levels interaction		8		rs117278842		3e-12	Yao Y	Endocrine	Evaluate the effects of serum urate level on BMD: a genome-wide gene-environment interaction analysis in UK Biobank cohort.
NME8	Heel-BMD		7	37903255			1.3e-31	John P Kemp	Nat Genet	Identification of 153 new loci associated with heel bone mineral density and functional involvement of GPC139 in osteoporosis
NOG	osteoporosis					Noggin
NOP10	osteoporosis					NOP10 Ribonucleoprotein
NOS3	osteoporosis					Nitric Oxide Synthase 3
NOTCH1	osteoporosis					Notch Receptor 1
NOTCH2	osteoporosis					Notch Receptor 2
NOTCH4	Femur-BMD x serum urate levels interaction		6		rs8192585		2e-15	Yao Y	Endocrine	Evaluate the effects of serum urate level on BMD: a genome-wide gene-environment interaction analysis in UK Biobank cohort.
NOX4	osteoporosis					NADPH Oxidase 4
NPAS3	Femur-BMD x serum urate levels interaction		14		rs17100890		6e-11	Yao Y	Endocrine	Evaluate the effects of serum urate level on BMD: a genome-wide gene-environment interaction analysis in UK Biobank cohort.
NPL	Bone fracture in osteoporosis		1	182740487	rs7547923	intergenic_variant	7e-06	Taylor KC	Bone Rep	A genome-wide association study meta-analysis of clinical fracture in 10,012 African American women.	LINC01688 - NPL
NPPB	osteoporosis					Natriuretic Peptide B
NPR2	Heel-BMD	9p13.3	9	35786315	rs6476491	non_coding_transcript_exon_variant	5e-09	Morris JA	Nat Genet	An atlas of genetic influences on osteoporosis in humans and mice.	RGP1 - NPR2
NPVF	Heel-BMD		7	25662406			1.5e-20	John P Kemp	Nat Genet	Identification of 153 new loci associated with heel bone mineral density and functional involvement of GPC132 in osteoporosis
NR	Pediatric-BMD (FN)	1p31.3	1	62192975	rs72679720	regulatory_region_variant	9e-06	Chesi A	J Bone Miner Res	A Genomewide Association Study Identifies Two Sex-Specific Loci, at SPTB and IZUMO3, Influencing Pediatric BMD at Multiple Skeletal Sites.	RPS15AP7 - L1TD1
NR2C2	Femur-BMD x serum urate levels interaction		3		rs113362793		3e-09	Yao Y	Endocrine	Evaluate the effects of serum urate level on BMD: a genome-wide gene-environment interaction analysis in UK Biobank cohort.
NR3C1	Heel-BMD		5	143210668			1.5e-09	John P Kemp	Nat Genet	Identification of 153 new loci associated with heel bone mineral density and functional involvement of GPC97 in osteoporosis
NR3C1	osteoporosis					Nuclear Receptor Subfamily 3 Group C Member 1
NR3C2	Femur-BMD x serum urate levels interaction		4		rs76911223		4e-08	Yao Y	Endocrine	Evaluate the effects of serum urate level on BMD: a genome-wide gene-environment interaction analysis in UK Biobank cohort.
NRAP	Heel-BMD	10q25.3	10	113616892	rs3127084	intron_variant	5e-10	Morris JA	Nat Genet	An atlas of genetic influences on osteoporosis in humans and mice.	NRAP
NRG1	BMD (hip)	8p12	8	32655180	rs2976530	intron_variant	4e-08	Liang X	Bone	Assessing the genetic correlations between early growth parameters and BMD: A polygenic risk score analysis.	NRG1
NRXN3	BMD (hip)	14q31.1	14	78946112	rs7144101	intron_variant	8e-06	Liang X	Bone	Assessing the genetic correlations between early growth parameters and BMD: A polygenic risk score analysis.	NRXN3
NTAN1	FN-BMD	16p13.11	16	15035602	rs4985155	intron_variant	2e-10	Estrada K	Nat Genet	Genome-wide meta-analysis identifies 56 bone mineral density loci and reveals 14 loci associated with risk of fracture.
NTAN1	FN-BMD	16p13.11	16	15035602	rs4985155	intron_variant	2e-10	Estrada K	Nat Genet	Genome-wide meta-analysis identifies 56 BMD loci and reveals 14 loci associated with risk of fracture.	PDXDC1, PDXDC1
NTM	Femur-BMD x serum urate levels interaction		11		rs73030374		1e-08	Yao Y	Endocrine	Evaluate the effects of serum urate level on BMD: a genome-wide gene-environment interaction analysis in UK Biobank cohort.
NTN1	Heel-BMD		17	9239529			7.6e-11	John P Kemp	Nat Genet	Identification of 153 new loci associated with heel bone mineral density and functional involvement of GPC293 in osteoporosis
NUP153	Femur-BMD x serum urate levels interaction		6		rs114812432		7e-09	Yao Y	Endocrine	Evaluate the effects of serum urate level on BMD: a genome-wide gene-environment interaction analysis in UK Biobank cohort.
NXPH1	Femur-BMD x serum urate levels interaction		7		rs112424975		5e-08	Yao Y	Endocrine	Evaluate the effects of serum urate level on BMD: a genome-wide gene-environment interaction analysis in UK Biobank cohort.
NXPH2	Femur-BMD x serum urate levels interaction		2		rs76090288		5e-09	Yao Y	Endocrine	Evaluate the effects of serum urate level on BMD: a genome-wide gene-environment interaction analysis in UK Biobank cohort.
OCSTAMP	osteoporosis					Osteoclast Stimulatory Transmembrane ProteinProtein Coding5.56				DISEASES inferred 15
OGDH	Femur-BMD x serum urate levels interaction		7		rs10247064		2e-08	Yao Y	Endocrine	Evaluate the effects of serum urate level on BMD: a genome-wide gene-environment interaction analysis in UK Biobank cohort.
OGN	osteoporosis					Osteoglycin
OPG	BMD (spine)	8q24.12	8	119032590	rs6469804	intron_variant	7e-15	Styrkarsdottir U	N Engl J Med	Multiple genetic loci for BMD and fractures.	COLEC10
OR1D2	Femur-BMD x serum urate levels interaction		17		rs72808831		4e-10	Yao Y	Endocrine	Evaluate the effects of serum urate level on BMD: a genome-wide gene-environment interaction analysis in UK Biobank cohort.
OR5D14	Heel-BMD		11	55799780			2e-09	John P Kemp	Nat Genet	Identification of 153 new loci associated with heel bone mineral density and functional involvement of GPC207 in osteoporosis
OR5K1	Femur-BMD x serum urate levels interaction		3		rs78443530		1e-08	Yao Y	Endocrine	Evaluate the effects of serum urate level on BMD: a genome-wide gene-environment interaction analysis in UK Biobank cohort.
OR7E156P	Hip-BMD and total body fat mass (bivariate analysis)	13q21.31	13	63534155	rs11840815	intergenic_variant	7e-10	Wei XT	Eur J Hum Genet	Pleiotropic genomic variants at 17q21.31 associated with BMD and body fat mass: a bivariate genome-wide association analysis.	NA
OSBPL1A	osteoporosis	18q11.2	18	24358694	rs7227401	intron_variant	4e-07	Hsu YH	PLoS Genet	An integration of genome-wide association study and gene expression profiling to prioritize the discovery of novel susceptibility Loci for osteoporosis-related traits.	OSBPL1A
OSBPL1A	Osteoporosis-related phenotypes	18q11.2	18	24358694	rs7227401	intron_variant	4e-07	Hsu YH	PLoS Genet	An integration of genome-wide association study and gene expression profiling to prioritize the discovery of novel susceptibility Loci for osteoporosis-related traits.	OSBPL1A
OSBPL2	FN-BMD	20q13.33	20	62251748	rs6143006	intron_variant	8e-06	Pei YF	Bone	Joint study of two genome-wide association meta-analyses identified 20p12.1 and 20q13.33 for bone mineral density.
OSBPL2	Spine-BMD	20q13.33	20	62251748	rs6143006	intron_variant	2e-08	Pei YF	Bone	Joint study of two genome-wide association meta-analyses identified 20p12.1 and 20q13.33 for bone mineral density.	OSBPL2
OSBPL2	FN-BMD	20q13.33	20	62251748	rs6143006	intron_variant	8e-06	Pei YF	Bone	Joint study of two genome-wide association meta-analyses identified 20p12.1 and 20q13.33 for BMD.	OSBPL2
OSBPL3	Heel-BMD x serum urate levels interaction		7		rs547694422		2e-10	Yao Y	Endocrine	Evaluate the effects of serum urate level on BMD: a genome-wide gene-environment interaction analysis in UK Biobank cohort.
OSGIN2	FN-BMD and trunk fat mass adjusted by trunk lean mass	8q21.3	8	89871575	rs2091921	intergenic_variant	3e-09	Liu L	Hum Genet	Two novel pleiotropic loci associated with osteoporosis and abdominal obesity.	COX6B1P6 - RNU6-925P
OSTM1	osteoporosis					Osteoclastogenesis Associated Transmembrane Protein 1				DISEASES inferred 17
OTUD4	Heel-BMD		4	145253479			3e-17	John P Kemp	Nat Genet	Identification of 153 new loci associated with heel bone mineral density and functional involvement of GPC85 in osteoporosis
OTUD7B	Heel-BMD	1q21.2	1	150020930	rs72692842	regulatory_region_variant	4e-20	Morris JA	Nat Genet	An atlas of genetic influences on osteoporosis in humans and mice.	OTUD7B - VPS45
OXT	osteoporosis					Oxytocin/Neurophysin I Prepropeptide
P2RX7	osteoporosis					Purinergic Receptor P2X 7
P3H1	osteoporosis					Prolyl 3-Hydroxylase 1
PAFAH2	Femur-BMD x serum urate levels interaction		1		rs55904918		2e-08	Yao Y	Endocrine	Evaluate the effects of serum urate level on BMD: a genome-wide gene-environment interaction analysis in UK Biobank cohort.
PALM	osteoporosis					Paralemmin				DISEASES inferred 15
PALM2-AKAP2	Femur-BMD x serum urate levels interaction		9		rs7865383		2e-10	Yao Y	Endocrine	Evaluate the effects of serum urate level on BMD: a genome-wide gene-environment interaction analysis in UK Biobank cohort.
PALMD	Heel-BMD	1p21.2	1	99574139	rs114621605	intron_variant	2e-09	Morris JA	Nat Genet	An atlas of genetic influences on osteoporosis in humans and mice.	LINC01708
PAPPA	Heel-BMD		9	116078730			2.2e-10	John P Kemp	Nat Genet	Identification of 153 new loci associated with heel bone mineral density and functional involvement of GPC175 in osteoporosis
PAPPA2	L1-L4-BMD x serum urate levels interaction		1		rs75244792		5e-07	Yao Y	Endocrine	Evaluate the effects of serum urate level on BMD: a genome-wide gene-environment interaction analysis in UK Biobank cohort.
PAPSS2	Heel-BMD							Kim SK	PLoS One	Identification of 613 new loci associated with heel bone mineral density and a polygenic risk score for bone mineral density, osteoporosis and fracture.
PAPSS2	Heel-BMD	10q23.31	10	87722114	rs10887745	intron_variant	1e-12	Morris JA	Nat Genet	An atlas of genetic influences on osteoporosis in humans and mice.	PAPSS2
PARG	Femur-BMD x serum urate levels interaction		10		rs150223610		3e-09	Yao Y	Endocrine	Evaluate the effects of serum urate level on BMD: a genome-wide gene-environment interaction analysis in UK Biobank cohort.
PARM1	BMD (FN) in inflammatory bowel disease	4q13.3	4	75251521	rs17000400	intergenic_variant	2e-07	Naito T	J Gastroenterol Hepatol	Clinical and genetic risk factors for decreased BMD in Japanese patients with inflammatory bowel disease.	NA
PAX1	Lumbar spine-BMD (integral)	20p11.22	20	21796097	rs2208312	regulatory_region_variant	2e-07	Nielson CM	J Bone Miner Res	Novel Genetic Variants Associated With Increased Vertebral Volumetric BMD, Reduced Vertebral Fracture Risk, and Increased Expression of SLC1A3 and EPHB2.	RPL41P1 - NA
PAX5	osteoporosis					Paired Box 5
PBX1	Femur-BMD x serum urate levels interaction		1		rs116080577		3e-15	Yao Y	Endocrine	Evaluate the effects of serum urate level on BMD: a genome-wide gene-environment interaction analysis in UK Biobank cohort.
PCBD2	Femur-BMD x serum urate levels interaction		5		rs140081012		3e-08	Yao Y	Endocrine	Evaluate the effects of serum urate level on BMD: a genome-wide gene-environment interaction analysis in UK Biobank cohort.
PCDH15	Spine-BMD	10q21.1	10	54457992	rs1930170	intron_variant	6e-08	Tan LJ	J Clin Endocrinol Metab	Bivariate Genome-Wide Association Study Implicates ATP6V1G1 as a Novel Pleiotropic Locus Underlying Osteoporosis and Age at Menarche.	PCDH15
PCDH15	BMD (spine) and age at menarche	10q21.1	10	54457992	rs1930170	intron_variant	6e-08	Tan LJ	J Clin Endocrinol Metab	Bivariate Genome-Wide Association Study Implicates ATP6V1G1 as a Novel Pleiotropic Locus Underlying Osteoporosis and Age at Menarche.	PCDH15
PCDH17	Femur-BMD x serum urate levels interaction		13		rs113943071		1e-08	Yao Y	Endocrine	Evaluate the effects of serum urate level on BMD: a genome-wide gene-environment interaction analysis in UK Biobank cohort.
PCGF3	Heel-BMD							Morris JA	Nat Genet	An atlas of genetic influences on osteoporosis in humans and mice.
PCM1	Heel-BMD x serum urate levels interaction		8		rs3850743		8e-09	Yao Y	Endocrine	Evaluate the effects of serum urate level on BMD: a genome-wide gene-environment interaction analysis in UK Biobank cohort.
PCNX3	Heel-BMD		11	65623332			3.2e-16	John P Kemp	Nat Genet	Identification of 153 new loci associated with heel bone mineral density and functional involvement of GPC211 in osteoporosis	KCNK7, SIPA1, RNASEH2C
PCNX3	Heel-BMD	11q13.1	11	65623014	rs1151490	intron_variant	9e-17	Morris JA	Nat Genet	An atlas of genetic influences on osteoporosis in humans and mice.	PCNX3
PCNXL2	FN-BMD	1q42.2	1	233040710	rs6424270	intron_variant	4e-06	Pei YF	Bone	Genome-wide association meta-analyses identified 1q43 and 2q32.2 for hip Ward's triangle areal bone mineral density.
PCNXL2	BMD (Ward's triangle area)	1q42.2	1	233040710	rs6424270	intron_variant	4e-06	Pei YF	Bone	Genome-wide association meta-analyses identified 1q43 and 2q32.2 for hip Ward's triangle areal BMD.	PCNX2
PCOLCE2	Heel-BMD	3q23	3	142891829	rs56389497	intergenic_variant	2e-10	Morris JA	Nat Genet	An atlas of genetic influences on osteoporosis in humans and mice.	PCOLCE2 - PAQR9
PDE10A	Heel-BMD x serum urate levels interaction		6		rs11756223		6e-12	Yao Y	Endocrine	Evaluate the effects of serum urate level on BMD: a genome-wide gene-environment interaction analysis in UK Biobank cohort.
PDE11A	Heel-BMD x serum urate levels interaction		2		rs145344540		1e-08	Yao Y	Endocrine	Evaluate the effects of serum urate level on BMD: a genome-wide gene-environment interaction analysis in UK Biobank cohort.
PDE3B	Femur-BMD x serum urate levels interaction		11		rs118059895		7e-09	Yao Y	Endocrine	Evaluate the effects of serum urate level on BMD: a genome-wide gene-environment interaction analysis in UK Biobank cohort.
PDE7B	Heel-BMD		6	135907537			9.7e-12	John P Kemp	Nat Genet	Identification of 153 new loci associated with heel bone mineral density and functional involvement of GPC120 in osteoporosis
PDE7B	Heel-BMD	6q23.3	6	135914430	rs12208105	intron_variant	2e-11	Morris JA	Nat Genet	An atlas of genetic influences on osteoporosis in humans and mice.	PDE7B
PDGFC	Heel-BMD		4	156586079			2.1e-10	John P Kemp	Nat Genet	Identification of 153 new loci associated with heel bone mineral density and functional involvement of GPC87 in osteoporosis
PDGFC	Heel-BMD	4q32.1	4	156588897	rs36016056	intron_variant	4e-26	Morris JA	Nat Genet	An atlas of genetic influences on osteoporosis in humans and mice.	NA - LINC02272
PDHX	Heel-BMD	11p13	11	35063906	rs2553772	regulatory_region_variant	9e-53	Morris JA	Nat Genet	An atlas of genetic influences on osteoporosis in humans and mice.	PDHX - CD44
PDHX, CD44	BMD (hip)	11p13	11	35088370	rs1425800	intergenic_variant	5e-07	Liang X	Bone	Assessing the genetic correlations between early growth parameters and BMD: A polygenic risk score analysis.	PDHX - CD44
PDIA2	Heel-BMD		16	309953			1.6e-16	John P Kemp	Nat Genet	Identification of 153 new loci associated with heel bone mineral density and functional involvement of GPC273 in osteoporosis
PDLIM4	osteoporosis					PDZ And LIM Domain 4
PDYN-AS1	Femur-BMD x serum urate levels interaction		20		rs45503795		4e-08	Yao Y	Endocrine	Evaluate the effects of serum urate level on BMD: a genome-wide gene-environment interaction analysis in UK Biobank cohort.
PDZD2	Femur-BMD x serum urate levels interaction		5		rs62363763		2e-11	Yao Y	Endocrine	Evaluate the effects of serum urate level on BMD: a genome-wide gene-environment interaction analysis in UK Biobank cohort.
PEAK1	Femur-BMD x serum urate levels interaction		15		rs150171768		2e-11	Yao Y	Endocrine	Evaluate the effects of serum urate level on BMD: a genome-wide gene-environment interaction analysis in UK Biobank cohort.
PEBP4	Heel-BMD x serum urate levels interaction		8		rs145536835		6e-11	Yao Y	Endocrine	Evaluate the effects of serum urate level on BMD: a genome-wide gene-environment interaction analysis in UK Biobank cohort.
PEX14	Heel-BMD	1p36.22	1	10560213	rs10746495	intron_variant	9e-13	Morris JA	Nat Genet	An atlas of genetic influences on osteoporosis in humans and mice.	PEX14
PFDN5	Spine-BMD							Cheung	Osteoporos Int	Meta-analysis of gene-based genome-wide association studies of bone mineral density in Chinese and European subjects
PGR	osteoporosis					Progesterone Receptor
PGRMC2, JADE1	BMD (total hip)	4q28.2	4	128365448	rs6822446	intron_variant	6e-06	Gregson CL	Bone	Genome-wide association study of extreme high bone mass: Contribution of common genetic variation to extreme BMD phenotypes and potential novel BMD-associated genes.	LINC02615
PGS1	Heel-BMD	17q25.3	17	78391282	rs11657987	intron_variant	2e-16	Morris JA	Nat Genet	An atlas of genetic influences on osteoporosis in humans and mice.	PGS1
PHF13	Heel-BMD	1p36.31	1	6617004	rs10779795	intron_variant	6e-24	Morris JA	Nat Genet	An atlas of genetic influences on osteoporosis in humans and mice.	PHF13
PHF2	Heel-BMD		9	93698731			2.5e-17	John P Kemp	Nat Genet	Identification of 153 new loci associated with heel bone mineral density and functional involvement of GPC171 in osteoporosis	BARX1
PHF2P2	Femur-BMD x serum urate levels interaction		13		rs17063895		2e-09	Yao Y	Endocrine	Evaluate the effects of serum urate level on BMD: a genome-wide gene-environment interaction analysis in UK Biobank cohort.
PHOX2B	FN-BMD	4p13	4	41745882	rs17885864	synonymous_variant	1e-07	Mullin BH	BMC Genomics	Genome-wide association study using family-based cohorts identifies the WLS and CCDC170/ESR1 loci as associated with bone mineral density.
PHOX2B	BMD (FN)	4p13	4	41745882	rs17885864	synonymous_variant	1e-07	Mullin BH	BMC Genomics	Genome-wide association study using family-based cohorts identifies the WLS and CCDC170/ESR1 loci as associated with BMD.	PHOX2B
PIEZO1	Heel-BMD		16	88787600			3.2e-09	John P Kemp	Nat Genet	Identification of 153 new loci associated with heel bone mineral density and functional involvement of GPC287 in osteoporosis	AC138028.4, PIEZO1
PIEZO1	Heel-BMD	16q24.3	16	88722526	rs4238686	non_coding_transcript_exon_variant	2e-15	Morris JA	Nat Genet	An atlas of genetic influences on osteoporosis in humans and mice.	PIEZO1
PITPNB	Femur-BMD x serum urate levels interaction		22		rs2235574		2e-11	Yao Y	Endocrine	Evaluate the effects of serum urate level on BMD: a genome-wide gene-environment interaction analysis in UK Biobank cohort.
PKD2L1	Heel-BMD		10	100315722			2.5e-12	John P Kemp	Nat Genet	Identification of 153 new loci associated with heel bone mineral density and functional involvement of GPC192 in osteoporosis	SCD
PKDCC	FN-BMD	2p21	2	42023409	rs7584262	intron_variant	1e-09	Estrada K	Nat Genet	Genome-wide meta-analysis identifies 56 bone mineral density loci and reveals 14 loci associated with risk of fracture.
PKDCC								Estrada K	Nat Genet	Genome-wide meta-analysis identifies 56 bone mineral density loci and reveals 14 loci associated with risk of fracture.
PKDCC	Heel-BMD	2p21	2	42040550	rs72613886	regulatory_region_variant	2e-20	Morris JA	Nat Genet	An atlas of genetic influences on osteoporosis in humans and mice.	C2orf91 - PKDCC
PKIA	FN-BMD	8q21.13	8	78122224	rs13272568	intergenic_variant	6e-07	Estrada K	Nat Genet	Genome-wide meta-analysis identifies 56 BMD loci and reveals 14 loci associated with risk of fracture.	NA
PKN2	Heel-BMD		1	88705537			1e-11	John P Kemp	Nat Genet	Identification of 153 new loci associated with heel bone mineral density and functional involvement of GPC19 in osteoporosis	RBMXL1
PLAGL1	Heel-BMD x serum urate levels interaction		6		rs2103888		4e-11	Yao Y	Endocrine	Evaluate the effects of serum urate level on BMD: a genome-wide gene-environment interaction analysis in UK Biobank cohort.
PLB1	Heel-BMD	2p23.2	2	28642235	rs34780912	intron_variant	1e-12	Morris JA	Nat Genet	An atlas of genetic influences on osteoporosis in humans and mice.	PLB1
PLCB1	Femur-BMD x serum urate levels interaction		20		rs112341098		2e-12	Yao Y	Endocrine	Evaluate the effects of serum urate level on BMD: a genome-wide gene-environment interaction analysis in UK Biobank cohort.
PLCG1	Heel-BMD		20	41176263			1.2e-08	John P Kemp	Nat Genet	Identification of 153 new loci associated with heel bone mineral density and functional involvement of GPC335 in osteoporosis
PLCH1	Heel-BMD x serum urate levels interaction		3		rs9823179		6e-11	Yao Y	Endocrine	Evaluate the effects of serum urate level on BMD: a genome-wide gene-environment interaction analysis in UK Biobank cohort.
PLCL1	BMD							Medina-Gomez C	Am J Hum Genet	Life-Course Genome-wide Association Study Meta-analysis of Total Body BMD and Assessment of Age-Specific Effects.
PLCL1	Total body-BMD	2q33.1	2	198009282	rs1595824	intron_variant	3e-08	Medina-Gomez C	Am J Hum Genet	Life-Course Genome-wide Association Study Meta-analysis of Total Body BMD and Assessment of Age-Specific Effects.	PLCL1
PLCXD2	Heel-BMD x serum urate levels interaction		3		rs114967053		6e-09	Yao Y	Endocrine	Evaluate the effects of serum urate level on BMD: a genome-wide gene-environment interaction analysis in UK Biobank cohort.
PLEKHA1	FN-BMD	10q26.13	10	122427198	rs2292626	intron_variant	2e-08	Pei YF	Bone	Joint study of two genome-wide association meta-analyses identified 20p12.1 and 20q13.33 for bone mineral density.
PLEKHA1	FN-BMD	10q26.13	10	122427198	rs2292626	intron_variant	2e-08	Pei YF	Bone	Joint study of two genome-wide association meta-analyses identified 20p12.1 and 20q13.33 for BMD.	PLEKHA1
PLEKHG4	Heel-BMD		16	67288215			7.4e-20	John P Kemp	Nat Genet	Identification of 153 new loci associated with heel bone mineral density and functional involvement of GPC284 in osteoporosis
PLEKHM1	osteoporosis					Pleckstrin Homology And RUN Domain Containing M1			J Clin Invest	Involvement of PLEKHM1 in osteoclastic vesicular transport and osteopetrosis in incisors absent rats and humans
PLET1	Heel-BMD		11	112553842			6.6e-60	John P Kemp	Nat Genet	Identification of 153 new loci associated with heel bone mineral density and functional involvement of GPC218 in osteoporosis	AP002884.1
PLOD1	osteoporosis					Procollagen-Lysine,2-Oxoglutarate 5-Dioxygenase 1
PLPP1	Heel-BMD		5	55548744			1.1e-11	John P Kemp	Nat Genet	Identification of 153 new loci associated with heel bone mineral density and functional involvement of GPC91 in osteoporosis
PLPP1	Heel-BMD	5q11.2	5	55500221	rs10057211	intron_variant	1e-21	Morris JA	Nat Genet	An atlas of genetic influences on osteoporosis in humans and mice.	PLPP1
PLPPR3	Heel-BMD		19	817980			5.3e-16	John P Kemp	Nat Genet	Identification of 153 new loci associated with heel bone mineral density and functional involvement of GPC315 in osteoporosis
PLPPR3	Heel-BMD	19p13.3	19	817394	rs7259714	intron_variant	8e-33	Morris JA	Nat Genet	An atlas of genetic influences on osteoporosis in humans and mice.	PLPPR3
PLS3	osteoporosis					Plastin 3
PLSCR4	Femur-BMD x serum urate levels interaction		3		rs73150828		6e-10	Yao Y	Endocrine	Evaluate the effects of serum urate level on BMD: a genome-wide gene-environment interaction analysis in UK Biobank cohort.
PLXDC2	FN-BMD	10p12.31	10	19272031	rs8181385	intron_variant	7e-07	Pei YF	Bone	Genome-wide association meta-analyses identified 1q43 and 2q32.2 for hip Ward's triangle areal bone mineral density.
PLXDC2	Heel-BMD		10	19854180			1.1e-12	John P Kemp	Nat Genet	Identification of 153 new loci associated with heel bone mineral density and functional involvement of GPC180 in osteoporosis
PLXDC2	BMD (Ward's triangle area)	10p12.31	10	19272031	rs8181385	intron_variant	7e-07	Pei YF	Bone	Genome-wide association meta-analyses identified 1q43 and 2q32.2 for hip Ward's triangle areal BMD.	MALRD1
PLXNA4	FN-BMD	7q32.3	7	132134524	rs2341557	intron_variant	1e-06	Naito T	J Gastroenterol Hepatol	Clinical and genetic risk factors for decreased bone mineral density in Japanese patients with inflammatory bowel disease.
PLXNA4	BMD (FN) in inflammatory bowel disease	7q32.3	7	132134524	rs2341557	intron_variant	1e-06	Naito T	J Gastroenterol Hepatol	Clinical and genetic risk factors for decreased BMD in Japanese patients with inflammatory bowel disease.	PLXNA4
PLXNC1	Femur-BMD x serum urate levels interaction		12		rs76785153		2e-09	Yao Y	Endocrine	Evaluate the effects of serum urate level on BMD: a genome-wide gene-environment interaction analysis in UK Biobank cohort.
PODXL	Femur-BMD x serum urate levels interaction		7		rs13245368		3e-11	Yao Y	Endocrine	Evaluate the effects of serum urate level on BMD: a genome-wide gene-environment interaction analysis in UK Biobank cohort.
POLR2A	Heel-BMD	17p13.1	17	7502815	rs11658168	intron_variant	1e-16	Morris JA	Nat Genet	An atlas of genetic influences on osteoporosis in humans and mice.	POLR2A, POLR2A
POLR2B	Heel-BMD		4	57039641			7.2e-10	John P Kemp	Nat Genet	Identification of 153 new loci associated with heel bone mineral density and functional involvement of GPC77 in osteoporosis	REST
POLR3E	Femur-BMD x serum urate levels interaction		16		rs2305969		2e-10	Yao Y	Endocrine	Evaluate the effects of serum urate level on BMD: a genome-wide gene-environment interaction analysis in UK Biobank cohort.
POSTN	osteoporosis					Periostin
POT1-AS1	Femur-BMD x serum urate levels interaction		7		rs142062163		3e-08	Yao Y	Endocrine	Evaluate the effects of serum urate level on BMD: a genome-wide gene-environment interaction analysis in UK Biobank cohort.
POU3F1	Femur-BMD x serum urate levels interaction		1		rs113103101		2e-10	Yao Y	Endocrine	Evaluate the effects of serum urate level on BMD: a genome-wide gene-environment interaction analysis in UK Biobank cohort.
POU5F1B	Heel-BMD		8	127009243			2.2e-11	John P Kemp	Nat Genet	Identification of 153 new loci associated with heel bone mineral density and functional involvement of GPC167 in osteoporosis
PPARD	Heel-BMD							Morris JA	Nat Genet	An atlas of genetic influences on osteoporosis in humans and mice.
PPARG	osteoporosis					Peroxisome Proliferator Activated Receptor Gamma
PPARG	Heel-BMD	3p25.2	3	12293056	rs6782178	intron_variant	5e-16	Morris JA	Nat Genet	An atlas of genetic influences on osteoporosis in humans and mice.	PPARG
PPARGC1A	osteoporosis					PPARG Coactivator 1 Alpha
PPARGC1A	Femur-BMD x serum urate levels interaction		4		rs115192829		9e-09	Yao Y	Endocrine	Evaluate the effects of serum urate level on BMD: a genome-wide gene-environment interaction analysis in UK Biobank cohort.
PPCDC	Heel-BMD	15q24.2	15	75122419	rs4886659	intergenic_variant	1e-12	Morris JA	Nat Genet	An atlas of genetic influences on osteoporosis in humans and mice.	Metazoa_SRP - RPL36AP45
PPFIA2	Femur-BMD x serum urate levels interaction		12		rs11114920		2e-08	Yao Y	Endocrine	Evaluate the effects of serum urate level on BMD: a genome-wide gene-environment interaction analysis in UK Biobank cohort.
PPFIBP1	Femur-BMD x serum urate levels interaction		12		rs60938043		3e-09	Yao Y	Endocrine	Evaluate the effects of serum urate level on BMD: a genome-wide gene-environment interaction analysis in UK Biobank cohort.
PPL	Femur-BMD x serum urate levels interaction		16		rs75296304		4e-09	Yao Y	Endocrine	Evaluate the effects of serum urate level on BMD: a genome-wide gene-environment interaction analysis in UK Biobank cohort.
PPM1G, NRBP1	BMD (total hip)	2p23.3	2	27410779	rs113022464	intergenic_variant	5e-06	Gregson CL	Bone	Genome-wide association study of extreme high bone mass: Contribution of common genetic variation to extreme BMD phenotypes and potential novel BMD-associated genes.	PPM1G - NRBP1
PPP1CB	Heel-BMD		2	28715678			8.5e-12	John P Kemp	Nat Genet	Identification of 153 new loci associated with heel bone mineral density and functional involvement of GPC35 in osteoporosis	PPP1CB
PPP1R16B	Femur-BMD x serum urate levels interaction		20		rs55776947		9e-10	Yao Y	Endocrine	Evaluate the effects of serum urate level on BMD: a genome-wide gene-environment interaction analysis in UK Biobank cohort.
PPP1R3B	Heel-BMD		8	9226611			1.9e-39	John P Kemp	Nat Genet	Identification of 153 new loci associated with heel bone mineral density and functional involvement of GPC154 in osteoporosis	AC022784.1
PPP1R7	Femur-BMD x serum urate levels interaction		2		rs2017989		2e-08	Yao Y	Endocrine	Evaluate the effects of serum urate level on BMD: a genome-wide gene-environment interaction analysis in UK Biobank cohort.
PPP2CB	Heel-BMD x serum urate levels interaction		8		rs191543067		1e-09	Yao Y	Endocrine	Evaluate the effects of serum urate level on BMD: a genome-wide gene-environment interaction analysis in UK Biobank cohort.
PPP6R3	Heel-BMD		11	68406721			3.3e-23	John P Kemp	Nat Genet	Identification of 153 new loci associated with heel bone mineral density and functional involvement of GPC214 in osteoporosis
PPP6R3	Fractures	11q13.2	11	68622433	rs35989399	intergenic_variant	8e-44	Morris JA	Nat Genet	An atlas of genetic influences on osteoporosis in humans and mice.	PPP6R3 - GAL
PPT2-EGFL8	Femur-BMD x serum urate levels interaction	6p21.32	6	32170840	rs114004994	3_prime_UTR_variant	5e-09	Yao Y	Endocrine	Evaluate the effects of serum urate level on BMD: a genome-wide gene-environment interaction analysis in UK Biobank cohort.	PPT2-EGFL8, AGPAT1, AGPAT1, AGPAT1, AGPAT1, AGPAT1, AGPAT1, AGPAT1
PRCAT47	Heel-BMD	16q23.2	16	80831340	rs2549722	intron_variant	3e-16	Morris JA	Nat Genet	An atlas of genetic influences on osteoporosis in humans and mice.	ARLNC1
PRDM6	L1-L4-BMD x serum urate levels interaction		5		rs335178		1e-05	Yao Y	Endocrine	Evaluate the effects of serum urate level on BMD: a genome-wide gene-environment interaction analysis in UK Biobank cohort.
PRELID1	Heel-BMD	5q35.3	5	177305536	rs72813180	3_prime_UTR_variant	7e-10	Morris JA	Nat Genet	An atlas of genetic influences on osteoporosis in humans and mice.	PRELID1, MXD3
PREPL	Femur-BMD x serum urate levels interaction		2		rs72804907		2e-10	Yao Y	Endocrine	Evaluate the effects of serum urate level on BMD: a genome-wide gene-environment interaction analysis in UK Biobank cohort.
PRKACA	osteoporosis					Protein Kinase CAMP-Activated Catalytic Subunit Alpha
PRKACB	Femur-BMD x serum urate levels interaction		1		rs7524898		4e-09	Yao Y	Endocrine	Evaluate the effects of serum urate level on BMD: a genome-wide gene-environment interaction analysis in UK Biobank cohort.
PRKAR1A	osteoporosis					Protein Kinase CAMP-Dependent Type I Regulatory Subunit Alpha
PRKAR1B	Femur-BMD x serum urate levels interaction		7		rs142846931		6e-09	Yao Y	Endocrine	Evaluate the effects of serum urate level on BMD: a genome-wide gene-environment interaction analysis in UK Biobank cohort.
PRKAR2A	Heel-BMD	3p21.31	3	48779705	rs62261502	intron_variant	3e-37	Morris JA	Nat Genet	An atlas of genetic influences on osteoporosis in humans and mice.	PRKAR2A
PRKAR2B	Femur-BMD x serum urate levels interaction		7		rs76486009		8e-09	Yao Y	Endocrine	Evaluate the effects of serum urate level on BMD: a genome-wide gene-environment interaction analysis in UK Biobank cohort.
PRKCB	Bone mineral content	16p12.2	16	24191137	rs3729904	synonymous_variant	9e-06	Hou R	Bone	Genetic variants affecting BMD and bone mineral content at multiple skeletal sites in Hispanic children.	PRKCB
PRKD3	Heel-BMD	2p22.2	2	37328371	rs111785286	intergenic_variant	4e-10	Morris JA	Nat Genet	An atlas of genetic influences on osteoporosis in humans and mice.	PRKD3 - RNU6-939P
PRKDC	Femur-BMD x serum urate levels interaction		8		rs8178017		2e-08	Yao Y	Endocrine	Evaluate the effects of serum urate level on BMD: a genome-wide gene-environment interaction analysis in UK Biobank cohort.
PRL	osteoporosis					Prolactin
PRPF38B	BMD (hip)	1p13.3	1	108712891	rs3006864	regulatory_region_variant	8e-06	Liang X	Bone	Assessing the genetic correlations between early growth parameters and BMD: A polygenic risk score analysis.	PRPF38B - FNDC7
PRPF40A	Heel-BMD	2q23.3	2	152716894	rs4664604	intron_variant	9e-12	Morris JA	Nat Genet	An atlas of genetic influences on osteoporosis in humans and mice.	PRPF40A
PRR35	L1-L4-BMD x serum urate levels interaction		16		rs45619831		8e-06	Yao Y	Endocrine	Evaluate the effects of serum urate level on BMD: a genome-wide gene-environment interaction analysis in UK Biobank cohort.
PRRC2B	Femur-BMD x serum urate levels interaction		9		rs140612024		8e-13	Yao Y	Endocrine	Evaluate the effects of serum urate level on BMD: a genome-wide gene-environment interaction analysis in UK Biobank cohort.
PRRX1	Heel-BMD		1	170714566			8.2e-11	John P Kemp	Nat Genet	Identification of 153 new loci associated with heel bone mineral density and functional involvement of GPC24 in osteoporosis
PRSS51	Femur-BMD x serum urate levels interaction		8		rs62492802		3e-08	Yao Y	Endocrine	Evaluate the effects of serum urate level on BMD: a genome-wide gene-environment interaction analysis in UK Biobank cohort.
PRTG	Heel-BMD x serum urate levels interaction		15		rs75403514		1e-11	Yao Y	Endocrine	Evaluate the effects of serum urate level on BMD: a genome-wide gene-environment interaction analysis in UK Biobank cohort.
PSD3	Obesity-related traits	8p22	8	18850361	rs7833787	intron_variant	5e-06	Comuzzie AG	PLoS One	Novel genetic loci identified for the pathophysiology of childhood obesity in the Hispanic population.	PSD3
PSMA1	Femur-BMD x serum urate levels interaction		11		rs2030553		1e-08	Yao Y	Endocrine	Evaluate the effects of serum urate level on BMD: a genome-wide gene-environment interaction analysis in UK Biobank cohort.
PSMD13	BMD							Medina-Gomez C	Am J Hum Genet	Life-Course Genome-wide Association Study Meta-analysis of Total Body BMD and Assessment of Age-Specific Effects.
PSMG3	Femur-BMD x serum urate levels interaction		7		rs62436871		1e-08	Yao Y	Endocrine	Evaluate the effects of serum urate level on BMD: a genome-wide gene-environment interaction analysis in UK Biobank cohort.
PSMG3-AS1	Femur-BMD x serum urate levels interaction		7		rs111812602		1e-08	Yao Y	Endocrine	Evaluate the effects of serum urate level on BMD: a genome-wide gene-environment interaction analysis in UK Biobank cohort.
PTBP2	FN-BMD and trunk fat mass adjusted by trunk lean mass	1p21.3	1	96335225	rs12409479	intron_variant	4e-09	Liu L	Hum Genet	Two novel pleiotropic loci associated with osteoporosis and abdominal obesity.	LINC01787
PTCH1	Spine-BMD	9q22.32	9	95462774	rs28377268	intron_variant	1e-11	Styrkarsdottir U	Nat Commun	Sequence variants in the PTCH1 gene associate with spine bone mineral density and osteoporotic fractures.	PTCH1
PTCH1	Heel-BMD		9	95472621			2.3e-18	John P Kemp	Nat Genet	Identification of 153 new loci associated with heel bone mineral density and functional involvement of GPC173 in osteoporosis	PTCH1
PTCH1	Heel-BMD	9q22.32	9	95475514	rs2236407	intron_variant	9e-39	Morris JA	Nat Genet	An atlas of genetic influences on osteoporosis in humans and mice.	PTCH1
PTEN	osteoporosis					Phosphatase And Tensin Homolog
PTER	osteoporosis	10p13	10	16484841	rs2275731	intron_variant	4e-06	Taylor KC	Bone Rep	A genome-wide association study meta-analysis of clinical fracture in 10,012 African American women.	PTER
PTER	Bone fracture in osteoporosis		10	16484841	rs2275731	intron_variant	4e-06	Taylor KC	Bone Rep	A genome-wide association study meta-analysis of clinical fracture in 10,012 African American women.	PTER
PTGER4	osteoporosis					Prostaglandin E Receptor 4
PTGS2	osteoporosis					Prostaglandin-Endoperoxide Synthase 2
PTH	osteoporosis					Parathyroid Hormone
PTH	BMD	11p15.3	11	13598625	rs9630182	intergenic_variant	4e-07	Guo Y	J Bone Miner Res	IL21R and PTH may underlie variation of FN BMD as revealed by a genome-wide association study.	NA - HMGN2P36
PTH1R	osteoporosis					Parathyroid Hormone 1 Receptor
PTHLH								Estrada K	Nat Genet	Genome-wide meta-analysis identifies 56 bone mineral density loci and reveals 14 loci associated with risk of fracture.
PTK2B	Bone mineral content	8p21.2	8	27405916	rs7000615	intron_variant	5e-06	Hou R	Bone	Genetic variants affecting BMD and bone mineral content at multiple skeletal sites in Hispanic children.	PTK2B
PTPDC1	Heel-BMD	9q22.32	9	94068424	rs113824873	intron_variant	6e-10	Morris JA	Nat Genet	An atlas of genetic influences on osteoporosis in humans and mice.	PTPDC1
PTPN14	BMD (hip)	1q41	1	214445427	rs4379654	intron_variant	7e-06	Liang X	Bone	Assessing the genetic correlations between early growth parameters and BMD: A polygenic risk score analysis.	PTPN14
PTPRD	Heel-BMD	9p24.1	9	8356540	rs7022162	intron_variant	4e-09	Morris JA	Nat Genet	An atlas of genetic influences on osteoporosis in humans and mice.	PTPRD
PTPRG	Femur-BMD x serum urate levels interaction		3		rs78288380		1e-11	Yao Y	Endocrine	Evaluate the effects of serum urate level on BMD: a genome-wide gene-environment interaction analysis in UK Biobank cohort.
PTPRJ	Heel-BMD							Morris JA	Nat Genet	An atlas of genetic influences on osteoporosis in humans and mice.
PTPRN2	Femur-BMD x serum urate levels interaction		7		rs11981907		2e-08	Yao Y	Endocrine	Evaluate the effects of serum urate level on BMD: a genome-wide gene-environment interaction analysis in UK Biobank cohort.
PTPRVP	Heel-BMD	1q32.1	1	202178914	rs10920352	intron_variant	6e-10	Morris JA	Nat Genet	An atlas of genetic influences on osteoporosis in humans and mice.	PTPRVP
PTPRZ1	Heel-BMD	7q31.32	7	121832831	rs10264053	intergenic_variant	5e-13	Morris JA	Nat Genet	An atlas of genetic influences on osteoporosis in humans and mice.	RN7SKP277 - PNPT1P2
PTS	Heel-BMD	11q23.1	11	112228687	rs3819331	non_coding_transcript_exon_variant	2e-18	Morris JA	Nat Genet	An atlas of genetic influences on osteoporosis in humans and mice.	PTS
PUM1
PURG	Heel-BMD x serum urate levels interaction		8		rs11574153		7e-09	Yao Y	Endocrine	Evaluate the effects of serum urate level on BMD: a genome-wide gene-environment interaction analysis in UK Biobank cohort.
PUS1	Heel-BMD x serum urate levels interaction		12		rs73162967		4e-08	Yao Y	Endocrine	Evaluate the effects of serum urate level on BMD: a genome-wide gene-environment interaction analysis in UK Biobank cohort.
PVALB	Obesity-related traits	22q12.3	22	36812105	rs739031	intron_variant	2e-06	Comuzzie AG	PLoS One	Novel genetic loci identified for the pathophysiology of childhood obesity in the Hispanic population.	PVALB
QKI	Heel-BMD		6	163692730			9.2e-11	John P Kemp	Nat Genet	Identification of 153 new loci associated with heel bone mineral density and functional involvement of GPC126 in osteoporosis
R10
R3
RAB11FIP3	Heel-BMD							Morris JA	Nat Genet	An atlas of genetic influences on osteoporosis in humans and mice.
RAB11FIP3	Heel-BMD	16p13.3	16	496045	rs111528363	intron_variant	3e-11	Morris JA	Nat Genet	An atlas of genetic influences on osteoporosis in humans and mice.	RAB11FIP3, RAB11FIP3
RAB11FIP4	Heel-BMD		17	31492131			4.1e-10	John P Kemp	Nat Genet	Identification of 153 new loci associated with heel bone mineral density and functional involvement of GPC295 in osteoporosis	RAB11FIP4
RAB11FIP5	Pediatric areal-BMD (spine vs radius & hip discordant skeletal phenotype)	2p13.2	2	73124678	rs58649746	intron_variant	5e-09	Mitchell JA	J Bone Miner Res	Multi-dimensional bone density phenotyping reveals new insights in to genetic regulation of the pediatric skeleton.	RAB11FIP5
RAB18	Heel-BMD		10	27587468			4e-15	John P Kemp	Nat Genet	Identification of 153 new loci associated with heel bone mineral density and functional involvement of GPC182 in osteoporosis
RAB18	Heel-BMD	10p12.1	10	27593896	rs7072380	intron_variant	1e-41	Morris JA	Nat Genet	An atlas of genetic influences on osteoporosis in humans and mice.	LINC02680
RAB28	Heel-BMD	4p15.33	4	13236221	rs56283745	intergenic_variant	3e-09	Morris JA	Nat Genet	An atlas of genetic influences on osteoporosis in humans and mice.	NA - HSP90AB2P
RAB31	osteoporosis	18p11.22	18	9848005	rs11872467	intron_variant	1e-06	Taylor KC	Bone Rep	A genome-wide association study meta-analysis of clinical fracture in 10,012 African American women.	RAB31
RAB31	Bone fracture in osteoporosis		18	9848005	rs11872467	intron_variant	1e-06	Taylor KC	Bone Rep	A genome-wide association study meta-analysis of clinical fracture in 10,012 African American women.	RAB31
RAB35	Heel-BMD	12q24.23	12	120100847	rs2239200	intron_variant	2e-09	Morris JA	Nat Genet	An atlas of genetic influences on osteoporosis in humans and mice.	RAB35
RAB4A	Heel-BMD x serum urate levels interaction		1		rs115374932		2e-08	Yao Y	Endocrine	Evaluate the effects of serum urate level on BMD: a genome-wide gene-environment interaction analysis in UK Biobank cohort.
RAB5A	Heel-BMD	3p24.3	3	19982367	rs115814778	intron_variant	9e-11	Morris JA	Nat Genet	An atlas of genetic influences on osteoporosis in humans and mice.	PP2D1, RAB5A
RABGAP1L	Femur-BMD x serum urate levels interaction		1		rs4284300		1e-10	Yao Y	Endocrine	Evaluate the effects of serum urate level on BMD: a genome-wide gene-environment interaction analysis in UK Biobank cohort.
RAD51B	Heel-BMD		14	68174379			1.4e-09	John P Kemp	Nat Genet	Identification of 153 new loci associated with heel bone mineral density and functional involvement of GPC264 in osteoporosis
RAD51B	Heel-BMD	14q24.1	14	68162550	rs2478777	intron_variant	2e-13	Morris JA	Nat Genet	An atlas of genetic influences on osteoporosis in humans and mice.	RAD51B
RAD52	Femur-BMD x serum urate levels interaction		12		rs577496143		2e-08	Yao Y	Endocrine	Evaluate the effects of serum urate level on BMD: a genome-wide gene-environment interaction analysis in UK Biobank cohort.
RAET1G	Heel-BMD x serum urate levels interaction		6		rs75353579		1e-08	Yao Y	Endocrine	Evaluate the effects of serum urate level on BMD: a genome-wide gene-environment interaction analysis in UK Biobank cohort.
RANBP17	Femur-BMD x serum urate levels interaction		5		rs114815715		4e-08	Yao Y	Endocrine	Evaluate the effects of serum urate level on BMD: a genome-wide gene-environment interaction analysis in UK Biobank cohort.
RANK	BMD (hip)	18q21.33	18	62414860	rs3018362	intergenic_variant	1e-06	Styrkarsdottir U	N Engl J Med	Multiple genetic loci for BMD and fractures.	TNFRSF11A - RPL17P44
RANKL	BMD (hip)	13q14.11	13	42378009	rs9594738	intron_variant	2e-08	Styrkarsdottir U	N Engl J Med	Multiple genetic loci for BMD and fractures.	LINC02341
RAP1A	osteoporosis	1p13.2	1	111649500	rs494453	non_coding_transcript_exon_variant	4e-08	Hsu YH	PLoS Genet	An integration of genome-wide association study and gene expression profiling to prioritize the discovery of novel susceptibility Loci for osteoporosis-related traits.	KRT18P57, RAP1A
RAP1A	osteoporosis					RAP1A, Member Of RAS Oncogene Family
RAP1A	Osteoporosis-related phenotypes	1p13.2	1	111649500	rs494453	non_coding_transcript_exon_variant	4e-08	Hsu YH	PLoS Genet	An integration of genome-wide association study and gene expression profiling to prioritize the discovery of novel susceptibility Loci for osteoporosis-related traits.	RAP1A, KRT18P57
RAP1B	FN-BMD and trunk fat mass adjusted by trunk lean mass	12q15	12	68528865	rs73134637	intergenic_variant	3e-07	Liu L	Hum Genet	Two novel pleiotropic loci associated with osteoporosis and abdominal obesity.	LINC02384 - RPSAP12
RAP1GAP	Heel-BMD							Morris JA	Nat Genet	An atlas of genetic influences on osteoporosis in humans and mice.
RAP1GAP2	Femur-BMD x serum urate levels interaction		17		rs8070218		1e-09	Yao Y	Endocrine	Evaluate the effects of serum urate level on BMD: a genome-wide gene-environment interaction analysis in UK Biobank cohort.
RAPH1	Heel-BMD							Kichaev G	Am J Hum Genet	Leveraging Polygenic Functional Enrichment to Improve GWAS Power.
RAPH1	BMD (total hip)	2q33.2	2	203511270	rs2469956	intron_variant	2e-07	Gregson CL	Bone	Genome-wide association study of extreme high bone mass: Contribution of common genetic variation to extreme BMD phenotypes and potential novel BMD-associated genes.	RAPH1
RARG	Spine-BMD							Cheung	Osteoporos Int	Meta-analysis of gene-based genome-wide association studies of bone mineral density in Chinese and European subjects
RASA2	Heel-BMD		3	141423849			6.3e-09	John P Kemp	Nat Genet	Identification of 153 new loci associated with heel bone mineral density and functional involvement of GPC69 in osteoporosis	ZBTB38
RASAL1	Femur-BMD x serum urate levels interaction		12		rs7960087		4e-08	Yao Y	Endocrine	Evaluate the effects of serum urate level on BMD: a genome-wide gene-environment interaction analysis in UK Biobank cohort.
RASGRF2	Heel-BMD		5	80991000			7.5e-14	John P Kemp	Nat Genet	Identification of 153 new loci associated with heel bone mineral density and functional involvement of GPC92 in osteoporosis
RASSF8	Heel-BMD	12p12.1	12	26070735	rs2271483	3_prime_UTR_variant	4e-11	Morris JA	Nat Genet	An atlas of genetic influences on osteoporosis in humans and mice.	RASSF8
RBCK1	Femur-BMD x serum urate levels interaction		20		rs112445559		3e-10	Yao Y	Endocrine	Evaluate the effects of serum urate level on BMD: a genome-wide gene-environment interaction analysis in UK Biobank cohort.
RBFOX1	Femur-BMD x serum urate levels interaction		16		rs11646886		1e-09	Yao Y	Endocrine	Evaluate the effects of serum urate level on BMD: a genome-wide gene-environment interaction analysis in UK Biobank cohort.
RBM19, TBX5	BMD (total hip)	12q24.21	12	114348413	rs12322049	intergenic_variant	2e-06	Gregson CL	Bone	Genome-wide association study of extreme high bone mass: Contribution of common genetic variation to extreme BMD phenotypes and potential novel BMD-associated genes.	NA - TBX5
RBM20	L1-L4-BMD x serum urate levels interaction		10		rs34038942		1e-06	Yao Y	Endocrine	Evaluate the effects of serum urate level on BMD: a genome-wide gene-environment interaction analysis in UK Biobank cohort.
RBM5	Heel-BMD	3p21.31	3	50094698	rs2624834	intron_variant	3e-13	Morris JA	Nat Genet	An atlas of genetic influences on osteoporosis in humans and mice.	RBM6, RBM5
RBMS3	BMD	3p24.1	3	29811912	rs10510628	intron_variant	3e-06	Kiel DP	BMC Med Genet	Genome-wide association with bone mass and geometry in the Framingham Heart Study.	RBMS3
RC3H1	Femur-BMD x serum urate levels interaction		1		rs12120395		2e-10	Yao Y	Endocrine	Evaluate the effects of serum urate level on BMD: a genome-wide gene-environment interaction analysis in UK Biobank cohort.
RDH14	Femur-BMD x serum urate levels interaction		2		rs78038889		1e-09	Yao Y	Endocrine	Evaluate the effects of serum urate level on BMD: a genome-wide gene-environment interaction analysis in UK Biobank cohort.
REEP5	BMD							Medina-Gomez C	Am J Hum Genet	Life-Course Genome-wide Association Study Meta-analysis of Total Body BMD and Assessment of Age-Specific Effects.
RELA-DT	Heel-BMD							Kichaev G	Am J Hum Genet	Leveraging Polygenic Functional Enrichment to Improve GWAS Power.
RERE	FN-BMD	1p36.23	1	8387662	rs2120461	intron_variant	3e-06	Estrada K	Nat Genet	Genome-wide meta-analysis identifies 56 bone mineral density loci and reveals 14 loci associated with risk of fracture.
RERE	Heel-BMD	1p36.23	1	8743974	rs4908776	intron_variant	6e-10	Morris JA	Nat Genet	An atlas of genetic influences on osteoporosis in humans and mice.	RERE
REST	Heel-BMD							Morris JA	Nat Genet	An atlas of genetic influences on osteoporosis in humans and mice.
RETN	osteoporosis					Resistin
RFC3	Obesity-related traits	13q13.2	13	34328955	rs571411	intergenic_variant	3e-06	Comuzzie AG	PLoS One	Novel genetic loci identified for the pathophysiology of childhood obesity in the Hispanic population.	NA - LINC02343
RGCC	Heel-BMD	13q14.11	13	41487150	rs9532858	regulatory_region_variant	4e-14	Morris JA	Nat Genet	An atlas of genetic influences on osteoporosis in humans and mice.	RGCC - VWA8
RGMA	Heel-BMD	15q26.1	15	93041192	rs4778075	3_prime_UTR_variant	6e-10	Morris JA	Nat Genet	An atlas of genetic influences on osteoporosis in humans and mice.	RGMA
RGS10	osteoporosis					Regulator Of G Protein Signaling 10				DISEASES inferred 18
RGS5	Heel-BMD		1	163906282			1.7e-12	John P Kemp	Nat Genet	Identification of 153 new loci associated with heel bone mineral density and functional involvement of GPC23 in osteoporosis
RGS6	Femur-BMD x serum urate levels interaction		14		rs72719851		8e-09	Yao Y	Endocrine	Evaluate the effects of serum urate level on BMD: a genome-wide gene-environment interaction analysis in UK Biobank cohort.
RGS6, SIPA1L1	BMD (hip)	14q24.2	14	71868501	rs6574032	intron_variant	1e-10	Liang X	Bone	Assessing the genetic correlations between early growth parameters and BMD: A polygenic risk score analysis.	NA - RGS6
RGS9	Heel-BMD		17	65278900			2e-12	John P Kemp	Nat Genet	Identification of 153 new loci associated with heel bone mineral density and functional involvement of GPC304 in osteoporosis
RHCE	Heel-BMD	1p36.11	1	25389394	rs760938	intron_variant	7e-10	Morris JA	Nat Genet	An atlas of genetic influences on osteoporosis in humans and mice.	RHCE
RHCG	Femur-BMD x serum urate levels interaction		15		rs12902254		4e-11	Yao Y	Endocrine	Evaluate the effects of serum urate level on BMD: a genome-wide gene-environment interaction analysis in UK Biobank cohort.
RHOA	osteoporosis					Ras Homolog Family Member A
RHOBTB1	Femur-BMD x serum urate levels interaction		10		rs79078979		8e-10	Yao Y	Endocrine	Evaluate the effects of serum urate level on BMD: a genome-wide gene-environment interaction analysis in UK Biobank cohort.
RHPN2	Heel-BMD		19	33053281			2.7e-79	John P Kemp	Nat Genet	Identification of 153 new loci associated with heel bone mineral density and functional involvement of GPC318 in osteoporosis
RHPN2	Heel-BMD	19q13.11	19	32996276	rs11084689	non_coding_transcript_exon_variant	1e-10	Morris JA	Nat Genet	An atlas of genetic influences on osteoporosis in humans and mice.	RHPN2
RIC1	L1-L4-BMD x serum urate levels interaction		9		rs13287168		8e-06	Yao Y	Endocrine	Evaluate the effects of serum urate level on BMD: a genome-wide gene-environment interaction analysis in UK Biobank cohort.
RIN2	BMD (total hip)	20p11.23	20	19929177	rs28669331	intron_variant	6e-06	Gregson CL	Bone	Genome-wide association study of extreme high bone mass: Contribution of common genetic variation to extreme BMD phenotypes and potential novel BMD-associated genes.	RIN2
RIN3								Vallet	Human molecular genetics	Targeted sequencing of the paget_ disease associated 14q32 locus identifies several missense coding variants in rin3 that predispose to paget_ disease of boned
RIPK4	Femur-BMD x serum urate levels interaction		21		rs117871010		2e-08	Yao Y	Endocrine	Evaluate the effects of serum urate level on BMD: a genome-wide gene-environment interaction analysis in UK Biobank cohort.
RIPOR3	Femur-BMD x serum urate levels interaction		20		rs116901476		4e-09	Yao Y	Endocrine	Evaluate the effects of serum urate level on BMD: a genome-wide gene-environment interaction analysis in UK Biobank cohort.
RMI1	Heel-BMD							Morris JA	Nat Genet	An atlas of genetic influences on osteoporosis in humans and mice.
RND3	Femur-BMD x serum urate levels interaction		2		rs13413624		3e-11	Yao Y	Endocrine	Evaluate the effects of serum urate level on BMD: a genome-wide gene-environment interaction analysis in UK Biobank cohort.
RNF212	Heel-BMD	4p16.3	4	1052183	rs11726436	intergenic_variant	2e-24	Morris JA	Nat Genet	An atlas of genetic influences on osteoporosis in humans and mice.	FGFRL1 - RNF212
RNF216	Heel-BMD x serum urate levels interaction		7		rs149828912		3e-09	Yao Y	Endocrine	Evaluate the effects of serum urate level on BMD: a genome-wide gene-environment interaction analysis in UK Biobank cohort.
RNMT	Heel-BMD		18	13722309			3.5e-43	John P Kemp	Nat Genet	Identification of 153 new loci associated with heel bone mineral density and functional involvement of GPC311 in osteoporosis
RNU5F-1	Heel-BMD	1q41	1	219982748	rs2647462	non_coding_transcript_exon_variant	6e-45	Morris JA	Nat Genet	An atlas of genetic influences on osteoporosis in humans and mice.	EPRS1
ROBO1	L1-L4-BMD x serum urate levels interaction		3		rs115809124		3e-06	Yao Y	Endocrine	Evaluate the effects of serum urate level on BMD: a genome-wide gene-environment interaction analysis in UK Biobank cohort.
ROCR	Femur-BMD x serum urate levels interaction		17		rs117780636		1e-08	Yao Y	Endocrine	Evaluate the effects of serum urate level on BMD: a genome-wide gene-environment interaction analysis in UK Biobank cohort.
ROR2	BMD (hip)	9q22.31	9	91689683	rs1907805	intron_variant	3e-07	Mullin BH	BMC Genomics	Genome-wide association study using family-based cohorts identifies the WLS and CCDC170/ESR1 loci as associated with BMD.	ROR2
RPGRIP1L	Heel-BMD		16	53780451			7.3e-10	John P Kemp	Nat Genet	Identification of 153 new loci associated with heel bone mineral density and functional involvement of GPC282 in osteoporosis
RPRM	Heel-BMD	2q23.3	2	153166342	rs10171206	intergenic_variant	4e-09	Morris JA	Nat Genet	An atlas of genetic influences on osteoporosis in humans and mice.	ATP5PBP4 - NA
RPS4XP19	Obesity-related traits	18p11.22	18	8966146	rs10502386	intergenic_variant	1e-06	Comuzzie AG	PLoS One	Novel genetic loci identified for the pathophysiology of childhood obesity in the Hispanic population.	NA - RPS4XP19
RPS6KA5	FN-BMD	14q32.11	14	90976435	rs1286083	intron_variant	2e-15	Estrada K	Nat Genet	Genome-wide meta-analysis identifies 56 bone mineral density loci and reveals 14 loci associated with risk of fracture.
RPS6KA5	Spine-BMD	14q32.11	14	90986497	rs1286063	intron_variant	6e-12	Pei YF	Bone	Joint study of two genome-wide association meta-analyses identified 20p12.1 and 20q13.33 for bone mineral density.	RPS6KA5
RPS6KA5	FN-BMD	14q32.11	14	90976435	rs1286083	intron_variant	2e-15	Estrada K	Nat Genet	Genome-wide meta-analysis identifies 56 BMD loci and reveals 14 loci associated with risk of fracture.	RPS6KA5
RREB1	Heel-BMD		6	7058624			1.9e-20	John P Kemp	Nat Genet	Identification of 153 new loci associated with heel bone mineral density and functional involvement of GPC100 in osteoporosis
RSL1D1	Heel-BMD	16p13.13	16	11836153	rs8045421	3_prime_UTR_variant	8e-11	Morris JA	Nat Genet	An atlas of genetic influences on osteoporosis in humans and mice.	RSL1D1
RSPO2	Heel-BMD		8	108096087			4.1e-09	John P Kemp	Nat Genet	Identification of 153 new loci associated with heel bone mineral density and functional involvement of GPC163 in osteoporosis
RSPO2	Heel-BMD	8q23.1	8	107930032	rs10505116	intron_variant	6e-14	Morris JA	Nat Genet	An atlas of genetic influences on osteoporosis in humans and mice.	RSPO2
RSPO3	FN-BMD	6q22.33	6	126845927	rs13204965	intron_variant	8e-12	Estrada K	Nat Genet	Genome-wide meta-analysis identifies 56 bone mineral density loci and reveals 14 loci associated with risk of fracture.
RSPO3	Spine-BMD	6q22.33	6	127118902	rs577721086	5_prime_UTR_variant	7e-10	Styrkarsdottir U	Nat Commun	Sequence variants in the PTCH1 gene associate with spine bone mineral density and osteoporotic fractures.	RSPO3
RSPO3	Heel-BMD		6	127147129			1.6e-140	John P Kemp	Nat Genet	Identification of 153 new loci associated with heel bone mineral density and functional involvement of GPC114 in osteoporosis	RNF146
RSPO3	Heel-BMD	6q22.33	6	127086096	rs75077568	intron_variant	4e-24	Morris JA	Nat Genet	An atlas of genetic influences on osteoporosis in humans and mice.	NA - RSPO3
RSU1	Obesity-related traits	10p13	10	16706611	rs7916663	intron_variant	2e-06	Comuzzie AG	PLoS One	Novel genetic loci identified for the pathophysiology of childhood obesity in the Hispanic population.	RSU1
RTDR1	FN-BMD	22q11.23	22	23135783	rs4820539	intron_variant	2e-07	Estrada K	Nat Genet	Genome-wide meta-analysis identifies 56 bone mineral density loci and reveals 14 loci associated with risk of fracture.
RTDR1	FN-BMD	22q11.23	22	23135783	rs4820539	intron_variant	2e-07	Estrada K	Nat Genet	Genome-wide meta-analysis identifies 56 BMD loci and reveals 14 loci associated with risk of fracture.	RSPH14
RUNDC3B	BMD (spine) and age at menarche	7q21.12	7	87833200	rs10232457	intergenic_variant	9e-07	Tan LJ	J Clin Endocrinol Metab	Bivariate Genome-Wide Association Study Implicates ATP6V1G1 as a Novel Pleiotropic Locus Underlying Osteoporosis and Age at Menarche.	RUNDC3B - SLC25A40
RUNX1	Heel-BMD	21q22.12	21	35192412	rs8132680	intron_variant	3e-12	Morris JA	Nat Genet	An atlas of genetic influences on osteoporosis in humans and mice.	RUNX1
RUNX1T1	Heel-BMD	8q21.3	8	91753013	rs6985616	intron_variant	1e-09	Morris JA	Nat Genet	An atlas of genetic influences on osteoporosis in humans and mice.	NA
RUNX2								Moffatt	The American Journal of Human Genetics	Metaphyseal dysplasia with maxillary hypoplasia and brachydactyly is caused by a duplication in runx2
RUNX2	osteoporosis					RUNX Family Transcription Factor 2
RXRA	osteoporosis					Retinoid X Receptor Alpha
SALL1	Heel-BMD		16	50991557			5.2e-17	John P Kemp	Nat Genet	Identification of 153 new loci associated with heel bone mineral density and functional involvement of GPC277 in osteoporosis
SALL1	Heel-BMD	16q12.1	16	51388775	rs1420996	intron_variant	2e-14	Morris JA	Nat Genet	An atlas of genetic influences on osteoporosis in humans and mice.	NA
SAMD12-AS1	Heel-BMD	8q24.12	8	118761199	rs4876858	intron_variant	2e-17	Morris JA	Nat Genet	An atlas of genetic influences on osteoporosis in humans and mice.	SAMD12-AS1
SAMD8	Heel-BMD x serum urate levels interaction		10		rs144368377		1e-09	Yao Y	Endocrine	Evaluate the effects of serum urate level on BMD: a genome-wide gene-environment interaction analysis in UK Biobank cohort.
SATB2	Heel-BMD		2	199585289			5.5e-16	John P Kemp	Nat Genet	Identification of 153 new loci associated with heel bone mineral density and functional involvement of GPC54 in osteoporosis
SATB2	osteoporosis					SATB Homeobox 2
SATB2	Heel-BMD	2q33.1	2	199020973	rs6711976	intron_variant	1e-20	Morris JA	Nat Genet	An atlas of genetic influences on osteoporosis in humans and mice.	NA
SAV1	Heel-BMD		14	50725016			2e-09	John P Kemp	Nat Genet	Identification of 153 new loci associated with heel bone mineral density and functional involvement of GPC261 in osteoporosis	AL606834.2, NIN
SBNO2	Heel-BMD		19	1170298			5.4e-18	John P Kemp	Nat Genet	Identification of 153 new loci associated with heel bone mineral density and functional involvement of GPC316 in osteoporosis	SBNO2
SCG2	Osteoporosis-related phenotypes	2q36.1	2	223409904	rs16864755	intergenic_variant	4e-06	Karasik D	J Bone Miner Res	Genome-wide pleiotropy of osteoporosis-related phenotypes: the Framingham Study.	HIGD1AP4 - KIF1A
SCGB1A1	Heel-BMD		11	62433767			1.5e-27	John P Kemp	Nat Genet	Identification of 153 new loci associated with heel bone mineral density and functional involvement of GPC210 in osteoporosis	AHNAK
SCGB2B2	Femur-BMD x serum urate levels interaction		19		rs75296107		3e-10	Yao Y	Endocrine	Evaluate the effects of serum urate level on BMD: a genome-wide gene-environment interaction analysis in UK Biobank cohort.
SCHIP1	BMD (hip)	3q25.33	3	159557988	rs5021680	intron_variant	4e-10	Liang X	Bone	Assessing the genetic correlations between early growth parameters and BMD: A polygenic risk score analysis.	IQCJ-SCHIP1
SCYL1	FN-BMD	11q13.1	11	65493175	rs600231	regulatory_region_variant	4e-06	Estrada K	Nat Genet	Genome-wide meta-analysis identifies 56 BMD loci and reveals 14 loci associated with risk of fracture.	LINC02736 - MALAT1
SCYL2	Femur-BMD x serum urate levels interaction		12		rs144563802		1e-10	Yao Y	Endocrine	Evaluate the effects of serum urate level on BMD: a genome-wide gene-environment interaction analysis in UK Biobank cohort.
SDCCAG3P2	Femur-BMD x serum urate levels interaction		1		rs6425313		3e-09	Yao Y	Endocrine	Evaluate the effects of serum urate level on BMD: a genome-wide gene-environment interaction analysis in UK Biobank cohort.
SDHAF3	Heel-BMD	7q21.3	7	97092729	rs6958059	intergenic_variant	8e-20	Morris JA	Nat Genet	An atlas of genetic influences on osteoporosis in humans and mice.	DLX5 - SDHAF3
SEC16A	Femur-BMD x serum urate levels interaction		9		rs12346977		7e-12	Yao Y	Endocrine	Evaluate the effects of serum urate level on BMD: a genome-wide gene-environment interaction analysis in UK Biobank cohort.
SEC31A	Femur-BMD x serum urate levels interaction		4		rs139850880		9e-09	Yao Y	Endocrine	Evaluate the effects of serum urate level on BMD: a genome-wide gene-environment interaction analysis in UK Biobank cohort.
SEH1L	Heel-BMD	18p11.21	18	12977946	rs72636758	non_coding_transcript_exon_variant	1e-09	Morris JA	Nat Genet	An atlas of genetic influences on osteoporosis in humans and mice.	SEH1L
SEL1L2	Femur-BMD x serum urate levels interaction		20		rs73097908		7e-10	Yao Y	Endocrine	Evaluate the effects of serum urate level on BMD: a genome-wide gene-environment interaction analysis in UK Biobank cohort.
SELENON	Femur-BMD x serum urate levels interaction		1		rs74753273		4e-13	Yao Y	Endocrine	Evaluate the effects of serum urate level on BMD: a genome-wide gene-environment interaction analysis in UK Biobank cohort.
SEM1	FN-BMD	7q21.3	7	96491363	rs4727338	intron_variant	8e-48	Estrada K	Nat Genet	Genome-wide meta-analysis identifies 56 bone mineral density loci and reveals 14 loci associated with risk of fracture.
SEM1	Heel-BMD	7q21.3	7	96679631	rs2272224	intron_variant	4e-14	Morris JA	Nat Genet	An atlas of genetic influences on osteoporosis in humans and mice.	SEM1
SEMA3A	Heel-BMD	7q21.11	7	84010371	rs10499878	intron_variant	4e-15	Morris JA	Nat Genet	An atlas of genetic influences on osteoporosis in humans and mice.	SEMA3A
SEMA3D	Heel-BMD	7q21.11	7	85157638	rs13225158	intron_variant	3e-09	Morris JA	Nat Genet	An atlas of genetic influences on osteoporosis in humans and mice.	SEMA3D
SEMA3E	Heel-BMD		7	83672948			3.2e-10	John P Kemp	Nat Genet	Identification of 153 new loci associated with heel bone mineral density and functional involvement of GPC142 in osteoporosis
SEPTIN10	Femur-BMD x serum urate levels interaction		2		rs80060933		4e-10	Yao Y	Endocrine	Evaluate the effects of serum urate level on BMD: a genome-wide gene-environment interaction analysis in UK Biobank cohort.
SERBP1, GADD45A	BMD (hip)	1p31.3	1	67660413	rs182943	non_coding_transcript_exon_variant	7e-06	Liang X	Bone	Assessing the genetic correlations between early growth parameters and BMD: A polygenic risk score analysis.	HNRNPCP9
SERPINC1	Heel-BMD	1q25.1	1	173911614	rs2227607	intron_variant	2e-12	Morris JA	Nat Genet	An atlas of genetic influences on osteoporosis in humans and mice.	SERPINC1
SERPINE1	osteoporosis					Serpin Family E Member 1
SERPINI2	Heel-BMD x serum urate levels interaction		3		rs146751249		8e-09	Yao Y	Endocrine	Evaluate the effects of serum urate level on BMD: a genome-wide gene-environment interaction analysis in UK Biobank cohort.
SERTAD2	Femur-BMD x serum urate levels interaction		2		rs140066983		2e-09	Yao Y	Endocrine	Evaluate the effects of serum urate level on BMD: a genome-wide gene-environment interaction analysis in UK Biobank cohort.
SETBP1	Heel-BMD	18q12.3	18	45014315	rs34233878	intron_variant	1e-10	Morris JA	Nat Genet	An atlas of genetic influences on osteoporosis in humans and mice.	SETBP1
SF3A3	Heel-BMD		1	37990219			8.2e-10	John P Kemp	Nat Genet	Identification of 153 new loci associated with heel bone mineral density and functional involvement of GPC14 in osteoporosis	FHL3, UTP11, SF3A3
SFMBT2	FN-BMD	10p14	10	6796887	rs2892347	intron_variant	6e-08	Liu L	Hum Genet	Two novel pleiotropic loci associated with osteoporosis and abdominal obesity.	LINC00707
SFRP1	osteoporosis					Secreted Frizzled Related Protein 1
SFRP2	Spine-BMD	4q31.3	4	154234166	rs17031277	3_prime_UTR_variant	1e-06	Liang X	Bone	Assessing the genetic correlations between early growth parameters and bone mineral density: A polygenic risk score analysis.	DCHS2, AC079298.3
SFRP2	BMD (spine)	4q31.3	4	154234166	rs17031277	3_prime_UTR_variant	1e-06	Liang X	Bone	Assessing the genetic correlations between early growth parameters and BMD: A polygenic risk score analysis.	DCHS2
SFRP4	Heel-BMD		7	38070430			6.2e-57	John P Kemp	Nat Genet	Identification of 153 new loci associated with heel bone mineral density and functional involvement of GPC141 in osteoporosis
SGCA	Heel-BMD	17q21.33	17	50168801	rs16948744	intron_variant	3e-10	Morris JA	Nat Genet	An atlas of genetic influences on osteoporosis in humans and mice.	SGCA
SGCD	Femur-BMD x serum urate levels interaction		5		rs146645262		3e-09	Yao Y	Endocrine	Evaluate the effects of serum urate level on BMD: a genome-wide gene-environment interaction analysis in UK Biobank cohort.
SGCZ	Heel-BMD x serum urate levels interaction		8		rs144371075		2e-09	Yao Y	Endocrine	Evaluate the effects of serum urate level on BMD: a genome-wide gene-environment interaction analysis in UK Biobank cohort.
SGIP1	Heel-BMD	1p31.3	1	66641142	rs12031054	intron_variant	6e-16	Morris JA	Nat Genet	An atlas of genetic influences on osteoporosis in humans and mice.	SGIP1
SGMS2	osteoporosis					Sphingomyelin Synthase 2
SGTA	Femur-BMD x serum urate levels interaction		19		rs117861498		2e-09	Yao Y	Endocrine	Evaluate the effects of serum urate level on BMD: a genome-wide gene-environment interaction analysis in UK Biobank cohort.
SH3RF3	Heel-BMD	2q13	2	109337610	rs4676276	intron_variant	2e-09	Morris JA	Nat Genet	An atlas of genetic influences on osteoporosis in humans and mice.	SH3RF3
SH3TC2	L1-L4-BMD x serum urate levels interaction		5		rs28769311		8e-06	Yao Y	Endocrine	Evaluate the effects of serum urate level on BMD: a genome-wide gene-environment interaction analysis in UK Biobank cohort.
SHBG	osteoporosis					Sex Hormone Binding Globulin
SHC3	Femur-BMD x serum urate levels interaction		9		rs117606530		1e-09	Yao Y	Endocrine	Evaluate the effects of serum urate level on BMD: a genome-wide gene-environment interaction analysis in UK Biobank cohort.
SHFM1								Crackower	Human molecular genetics	Genome-wide meta-analysis identifies 56 bone mineral density loci and reveals 14 loci associated with risk of fracture
SHFM1	BMD (Ward's triangle area)	7q21.3	7	96716776	rs13310130	intergenic_variant	9e-07	Pei YF	Bone	Genome-wide association meta-analyses identified 1q43 and 2q32.2 for hip Ward's triangle areal BMD.	SEM1 - NA
SHISA9, ERCC4	BMD (total hip)	16p13.12	16	13556291	rs2226992	intron_variant	1e-06	Gregson CL	Bone	Genome-wide association study of extreme high bone mass: Contribution of common genetic variation to extreme BMD phenotypes and potential novel BMD-associated genes.	TMF1P1 - NA
SIAH1	Femur-BMD x serum urate levels interaction		16		rs17752448		4e-08	Yao Y	Endocrine	Evaluate the effects of serum urate level on BMD: a genome-wide gene-environment interaction analysis in UK Biobank cohort.
SIGLEC15	osteoporosis					Sialic Acid Binding Ig Like Lectin 15
SIM1	Femur-BMD x serum urate levels interaction		6		rs41318039		2e-08	Yao Y	Endocrine	Evaluate the effects of serum urate level on BMD: a genome-wide gene-environment interaction analysis in UK Biobank cohort.
SIRT1	osteoporosis					Sirtuin 1
SIRT3	osteoporosis					Sirtuin 3
SIRT6	osteoporosis					Sirtuin 6
SKAP2	Femur-BMD x serum urate levels interaction		7		rs373598462		2e-08	Yao Y	Endocrine	Evaluate the effects of serum urate level on BMD: a genome-wide gene-environment interaction analysis in UK Biobank cohort.
SLC12A3	osteoporosis					Solute Carrier Family 12 Member 3
SLC17A8	Femur-BMD x serum urate levels interaction		12		rs149492023		3e-11	Yao Y	Endocrine	Evaluate the effects of serum urate level on BMD: a genome-wide gene-environment interaction analysis in UK Biobank cohort.
SLC1A3	Heel-BMD		5	36646844			1.2e-13	John P Kemp	Nat Genet	Identification of 153 new loci associated with heel bone mineral density and functional involvement of GPC89 in osteoporosis
SLC1A3, RANBP3L	Lumbar spine-BMD (trabecular)	5p13.2	5	36480582	rs2468531	intergenic_variant	2e-08	Nielson CM	J Bone Miner Res	Novel Genetic Variants Associated With Increased Vertebral Volumetric BMD, Reduced Vertebral Fracture Risk, and Increased Expression of SLC1A3 and EPHB2.	NA - RNA5SP181
SLC22A23	FN-BMD	6p25.2	6	3263257	rs4317455	intron_variant	1e-07	Naito T	J Gastroenterol Hepatol	Clinical and genetic risk factors for decreased bone mineral density in Japanese patients with inflammatory bowel disease.
SLC22A23	BMD (FN) in inflammatory bowel disease	6p25.2	6	3263257	rs4317455	intron_variant	1e-07	Naito T	J Gastroenterol Hepatol	Clinical and genetic risk factors for decreased BMD in Japanese patients with inflammatory bowel disease.	PSMG4
SLC23A2	Femur-BMD x serum urate levels interaction		20		rs6116600		2e-13	Yao Y	Endocrine	Evaluate the effects of serum urate level on BMD: a genome-wide gene-environment interaction analysis in UK Biobank cohort.
SLC25A13	Heel-BMD		7	96505962			5.2e-47	John P Kemp	Nat Genet	Identification of 153 new loci associated with heel bone mineral density and functional involvement of GPC144 in osteoporosis
SLC25A13	FN-BMD	7q21.3	7	96491363	rs4727338	intron_variant	8e-48	Estrada K	Nat Genet	Genome-wide meta-analysis identifies 56 BMD loci and reveals 14 loci associated with risk of fracture.	SEM1
SLC26A2	osteoporosis					Solute Carrier Family 26 Member 2
SLC26A5	Femur-BMD x serum urate levels interaction		7		rs62482416		9e-09	Yao Y	Endocrine	Evaluate the effects of serum urate level on BMD: a genome-wide gene-environment interaction analysis in UK Biobank cohort.
SLC26A8	Femur-BMD x serum urate levels interaction		6		rs200347592		6e-13	Yao Y	Endocrine	Evaluate the effects of serum urate level on BMD: a genome-wide gene-environment interaction analysis in UK Biobank cohort.
SLC27A5	L1-L4-BMD x serum urate levels interaction		19		rs75814085		1e-06	Yao Y	Endocrine	Evaluate the effects of serum urate level on BMD: a genome-wide gene-environment interaction analysis in UK Biobank cohort.
SLC2A12	Femur-BMD x serum urate levels interaction		6		rs79734498		1e-11	Yao Y	Endocrine	Evaluate the effects of serum urate level on BMD: a genome-wide gene-environment interaction analysis in UK Biobank cohort.
SLC2A9	Femur-BMD x serum urate levels interaction		4		rs56223908		1e-08	Yao Y	Endocrine	Evaluate the effects of serum urate level on BMD: a genome-wide gene-environment interaction analysis in UK Biobank cohort.
SLC30A10	Heel-BMD		1	219837241			3e-15	John P Kemp	Nat Genet	Identification of 153 new loci associated with heel bone mineral density and functional involvement of GPC29 in osteoporosis
SLC30A10	Total body-BMD	1q41	1	219865483	rs185048405	intron_variant	3e-09	Medina-Gomez C	Am J Hum Genet	Life-Course Genome-wide Association Study Meta-analysis of Total Body BMD and Assessment of Age-Specific Effects.	SLC30A10
SLC30A9	Femur-BMD x serum urate levels interaction		4		rs146277137		4e-08	Yao Y	Endocrine	Evaluate the effects of serum urate level on BMD: a genome-wide gene-environment interaction analysis in UK Biobank cohort.
SLC34A1	osteoporosis					Solute Carrier Family 34 Member 1
SLC35A1	BMD (hip)	6q15	6	87488637	rs6911364	intron_variant	9e-06	Liang X	Bone	Assessing the genetic correlations between early growth parameters and BMD: A polygenic risk score analysis.	SLC35A1
SLC35G6	Heel-BMD		17	7463300			7.7e-10	John P Kemp	Nat Genet	Identification of 153 new loci associated with heel bone mineral density and functional involvement of GPC291 in osteoporosis
SLC40A1	Bone fracture in osteoporosis		2	189511709	rs10931422	regulatory_region_variant	3e-06	Taylor KC	Bone Rep	A genome-wide association study meta-analysis of clinical fracture in 10,012 African American women.	KDM3AP1 - SLC40A1
SLC44A4	Femur-BMD x serum urate levels interaction		6		rs114400264		5e-09	Yao Y	Endocrine	Evaluate the effects of serum urate level on BMD: a genome-wide gene-environment interaction analysis in UK Biobank cohort.
SLC45A1	Heel-BMD		1	8413271			8.4e-19	John P Kemp	Nat Genet	Identification of 153 new loci associated with heel bone mineral density and functional involvement of GPC7 in osteoporosis	RERE
SLC4A1	osteoporosis					Solute Carrier Family 4 Member 1 (Diego Blood Group)				DISEASES inferred 15
SLC4A11	Femur-BMD x serum urate levels interaction		20		rs117725082		3e-08	Yao Y	Endocrine	Evaluate the effects of serum urate level on BMD: a genome-wide gene-environment interaction analysis in UK Biobank cohort.
SLC4A4	Heel-BMD		4	71126912			4.7e-10	John P Kemp	Nat Genet	Identification of 153 new loci associated with heel bone mineral density and functional involvement of GPC78 in osteoporosis
SLC5A11	Heel-BMD	16p12.1	16	24844887	rs34365165	regulatory_region_variant	6e-10	Morris JA	Nat Genet	An atlas of genetic influences on osteoporosis in humans and mice.	TNRC6A - SLC5A11
SLC7A11-AS1	Heel-BMD x serum urate levels interaction		4		rs141074776		1e-09	Yao Y	Endocrine	Evaluate the effects of serum urate level on BMD: a genome-wide gene-environment interaction analysis in UK Biobank cohort.
SLC7A7	osteoporosis					Solute Carrier Family 7 Member 7
SLC7A8	Femur-BMD x serum urate levels interaction		14		rs55778614		5e-09	Yao Y	Endocrine	Evaluate the effects of serum urate level on BMD: a genome-wide gene-environment interaction analysis in UK Biobank cohort.
SLC7A9	L1-L4-BMD x serum urate levels interaction		19		rs113178246		8e-06	Yao Y	Endocrine	Evaluate the effects of serum urate level on BMD: a genome-wide gene-environment interaction analysis in UK Biobank cohort.
SLC8A1	Heel-BMD		2	40756549			5.9e-11	John P Kemp	Nat Genet	Identification of 153 new loci associated with heel bone mineral density and functional involvement of GPC37 in osteoporosis
SLC8A1	Fractures	2p22.1	2	40404215	rs10490045	intron_variant	2e-14	Morris JA	Nat Genet	An atlas of genetic influences on osteoporosis in humans and mice.	SLC8A1
SLC8A1-AS1	L1-L4-BMD x serum urate levels interaction		2		rs13413035		3e-06	Yao Y	Endocrine	Evaluate the effects of serum urate level on BMD: a genome-wide gene-environment interaction analysis in UK Biobank cohort.
SLC9A3R1	osteoporosis					SLC9A3 Regulator 1
SLC9A9	Ulna and radius-BMD	3q24	3	143297636	rs1135438	intron_variant	9e-06	Liang X	Bone	Assessing the genetic correlations between early growth parameters and BMD: A polygenic risk score analysis.	SLC9A9
SLCO1B1	Heel-BMD	12p12.1	12	21227696	rs4149083	intron_variant	1e-12	Morris JA	Nat Genet	An atlas of genetic influences on osteoporosis in humans and mice.	SLCO1B1
SLITRK6	FN-BMD and trunk fat mass adjusted by trunk lean mass	13q31.2	13	87341781	rs369240153	intergenic_variant	3e-07	Liu L	Hum Genet	Two novel pleiotropic loci associated with osteoporosis and abdominal obesity.	NA - LIN28AP2
SLPI	osteoporosis					Secretory Leukocyte Peptidase Inhibitor
SLX4IP	Heel-BMD		20	10522536			9.4e-21	John P Kemp	Nat Genet	Identification of 153 new loci associated with heel bone mineral density and functional involvement of GPC326 in osteoporosis
SLX4IP	Heel-BMD	20p12.2	20	10574758	rs856999	intron_variant	2e-14	Morris JA	Nat Genet	An atlas of genetic influences on osteoporosis in humans and mice.	SLX4IP
SMAD2	osteoporosis					SMAD Family Member 2
SMAD3	FN-BMD	15q22.33	15	67134851	rs11631380	intron_variant	2e-08	Pei YF	Bone	Joint study of two genome-wide association meta-analyses identified 20p12.1 and 20q13.33 for bone mineral density.
SMAD3	Spine-BMD	15q22.33	15	67134851	rs11631380	intron_variant	1e-06	Pei YF	Bone	Joint study of two genome-wide association meta-analyses identified 20p12.1 and 20q13.33 for bone mineral density.	SMAD3
SMAD3	Heel-BMD		15	67135559			3.1e-10	John P Kemp	Nat Genet	Identification of 153 new loci associated with heel bone mineral density and functional involvement of GPC269 in osteoporosis	SMAD3
SMAD3	osteoporosis					SMAD Family Member 3
SMAD3	Heel-BMD	15q22.33	15	67075368	rs1498507	intron_variant	5e-15	Morris JA	Nat Genet	An atlas of genetic influences on osteoporosis in humans and mice.	SMAD3
SMAD5	Heel-BMD		5	136094979			3.4e-10	John P Kemp	Nat Genet	Identification of 153 new loci associated with heel bone mineral density and functional involvement of GPC96 in osteoporosis
SMAD7	Heel-BMD		18	48947808			8.5e-09	John P Kemp	Nat Genet	Identification of 153 new loci associated with heel bone mineral density and functional involvement of GPC312 in osteoporosis	AC120349.1
SMAD7	osteoporosis					SMAD Family Member 7
SMAD7	Heel-BMD	18q21.1	18	48946251	rs12956326	intron_variant	3e-12	Morris JA	Nat Genet	An atlas of genetic influences on osteoporosis in humans and mice.	SMAD7
SMAD9	Heel-BMD		13	36901431			1.1e-10	John P Kemp	Nat Genet	Identification of 153 new loci associated with heel bone mineral density and functional involvement of GPC250 in osteoporosis
SMAD9	Heel-BMD	13q13.3	13	36917513	rs12427846	intron_variant	7e-16	Morris JA	Nat Genet	An atlas of genetic influences on osteoporosis in humans and mice.	SMAD9
SMARCAD1	Heel-BMD		4	94213541			4.5e-11	John P Kemp	Nat Genet	Identification of 153 new loci associated with heel bone mineral density and functional involvement of GPC84 in osteoporosis
SMARCD3	Heel-BMD							Morris JA	Nat Genet	An atlas of genetic influences on osteoporosis in humans and mice.
SMARCD3	Heel-BMD	7q36.1	7	151257098	rs2530459	intron_variant	6e-15	Morris JA	Nat Genet	An atlas of genetic influences on osteoporosis in humans and mice.	SMARCD3
SMC3, DUSP5	Lumbar spine-BMD (integral)	10q25.2	10	110557198	rs7090886	TF_binding_site_variant	7e-07	Nielson CM	J Bone Miner Res	Novel Genetic Variants Associated With Increased Vertebral Volumetric BMD, Reduced Vertebral Fracture Risk, and Increased Expression of SLC1A3 and EPHB2.	RPL7P35 - SMC3
SMG1	Heel-BMD	16p12.3	16	18806640	rs3751745	3_prime_UTR_variant	1e-09	Morris JA	Nat Genet	An atlas of genetic influences on osteoporosis in humans and mice.	SMG1
SMG6	FN-BMD	17p13.3	17	2165638	rs4790881	intron_variant	1e-18	Estrada K	Nat Genet	Genome-wide meta-analysis identifies 56 bone mineral density loci and reveals 14 loci associated with risk of fracture.
SMG6	Heel-BMD	17p13.3	17	2104316	rs140760578	intron_variant	2e-10	Morris JA	Nat Genet	An atlas of genetic influences on osteoporosis in humans and mice.	SMG6
SMLR1	Heel-BMD		6	130943104			2.9e-17	John P Kemp	Nat Genet	Identification of 153 new loci associated with heel bone mineral density and functional involvement of GPC116 in osteoporosis
SMOC1	BMD	14q24.2	14	69989982	rs227425	intron_variant	4e-13	Zhang L	Hum Mol Genet	Multistage genome-wide association meta-analyses identified two new loci for BMD.	SMOC1
SMS	osteoporosis					Spermine Synthase
SNORC	Heel-BMD		2	232925812			1.4e-12	John P Kemp	Nat Genet	Identification of 153 new loci associated with heel bone mineral density and functional involvement of GPC60 in osteoporosis	NGEF
SNX10	osteoporosis					Sorting Nexin 10			J Clin Invest	An SNX10 mutation causes malignant osteopetrosis of infancy
SNX13	Heel-BMD	7p21.1	7	17931601	rs4532510	intron_variant	6e-10	Morris JA	Nat Genet	An atlas of genetic influences on osteoporosis in humans and mice.	SNX13
SNX19	Femur-BMD x serum urate levels interaction		11		rs146371985		6e-09	Yao Y	Endocrine	Evaluate the effects of serum urate level on BMD: a genome-wide gene-environment interaction analysis in UK Biobank cohort.
SNX29	Heel-BMD	16p13.13	16	12043097	rs1703492	intron_variant	9e-10	Morris JA	Nat Genet	An atlas of genetic influences on osteoporosis in humans and mice.	SNX29
SNX9	L1-L4-BMD x serum urate levels interaction		6		rs117753825		2e-07	Yao Y	Endocrine	Evaluate the effects of serum urate level on BMD: a genome-wide gene-environment interaction analysis in UK Biobank cohort.
SOD2	osteoporosis					Superoxide Dismutase 2
SOGA3	Heel-BMD	6q22.33	6	127483840	rs1512450	intron_variant	2e-11	Morris JA	Nat Genet	An atlas of genetic influences on osteoporosis in humans and mice.	SOGA3
SON	Heel-BMD x serum urate levels interaction		21		rs144380101		1e-09	Yao Y	Endocrine	Evaluate the effects of serum urate level on BMD: a genome-wide gene-environment interaction analysis in UK Biobank cohort.
SORCS2	Heel-BMD x serum urate levels interaction		4		rs76687979		4e-09	Yao Y	Endocrine	Evaluate the effects of serum urate level on BMD: a genome-wide gene-environment interaction analysis in UK Biobank cohort.
SOST	Spine-BMD	17q21.31	17	43781255	rs71382995	intron_variant	6e-09	Styrkarsdottir U	Nat Commun	Sequence variants in the PTCH1 gene associate with spine bone mineral density and osteoporotic fractures.	CFAP97D1
SOST	Heel-BMD		17	43719038			2.3e-36	John P Kemp	Nat Genet	Identification of 153 new loci associated with heel bone mineral density and functional involvement of GPC297 in osteoporosis
SOST	Fractures	17q21.31	17	43721487	rs4793022	regulatory_region_variant	5e-41	Morris JA	Nat Genet	An atlas of genetic influences on osteoporosis in humans and mice.	WHSC1L2P - SOST
SOX4	Heel-BMD		6	21888286			1e-15	John P Kemp	Nat Genet	Identification of 153 new loci associated with heel bone mineral density and functional involvement of GPC102 in osteoporosis
SOX6	FN-BMD	11p15.2	11	16735326	rs11024028	intron_variant	1e-09	Zheng HF	Nature	Whole-genome sequencing identifies EN1 as a determinant of bone density and fracture.
SOX6	Spine-BMD	11p15.2	11	16735326	rs11024028	intron_variant	2e-08	Zheng HF	Nature	Whole-genome sequencing identifies EN1 as a determinant of bone density and fracture.	C11orf58, SOX6
SOX6	osteoporosis	11p15.2	11	16381965	rs4756846	intron_variant	5e-07	Liu YZ	PLoS One	Powerful bivariate genome-wide association analyses suggest the SOX6 gene influencing both obesity and osteoporosis phenotypes in males.	SOX6
SOX6	osteoporosis					SRY-Box Transcription Factor 6
SOX6	Heel-BMD	11p15.2	11	16278041	rs10741695	intron_variant	3e-19	Morris JA	Nat Genet	An atlas of genetic influences on osteoporosis in humans and mice.	SOX6
SOX9	Heel-BMD		17	71902074			1.6e-11	John P Kemp	Nat Genet	Identification of 153 new loci associated with heel bone mineral density and functional involvement of GPC307 in osteoporosis
SOX9	osteoporosis					SRY-Box Transcription Factor 9
SOX9	FN-BMD	17q24.3	17	71952875	rs7217932	intergenic_variant	2e-11	Estrada K	Nat Genet	Genome-wide meta-analysis identifies 56 BMD loci and reveals 14 loci associated with risk of fracture.	NA - ROCR
SP1								Cheung	Osteoporos Int	Meta-analysis of gene-based genome-wide association studies of bone mineral density in Chinese and European subjects
SP1	osteoporosis					Sp1 Transcription Factor
SP7								Styrkarsdottir U	Nature genetics	New sequence variants associated with bone mineral density
SP7	BMD (spine)	12q13.13	12	53338107	rs10876432	intron_variant	1e-07	Styrkarsdottir U	Nat Genet	New sequence variants associated with BMD.	SP7
SPAG9	Heel-BMD	17q21.33	17	50977078	rs9332407	non_coding_transcript_exon_variant	3e-12	Morris JA	Nat Genet	An atlas of genetic influences on osteoporosis in humans and mice.	SPAG9
SPARC	osteoporosis					Secreted Protein Acidic And Cysteine Rich
SPATA17	Femur-BMD x serum urate levels interaction		1		rs115680216		3e-08	Yao Y	Endocrine	Evaluate the effects of serum urate level on BMD: a genome-wide gene-environment interaction analysis in UK Biobank cohort.
SPEN	Heel-BMD		1	15862186			2.3e-14	John P Kemp	Nat Genet	Identification of 153 new loci associated with heel bone mineral density and functional involvement of GPC9 in osteoporosis
SPIN3	Heel-BMD	Xp11.21		56981783	rs5914035	3_prime_UTR_variant	8e-24	Morris JA	Nat Genet	An atlas of genetic influences on osteoporosis in humans and mice.	SPIN3
SPON1	BMD (total hip)	11p15.2	11	14067884	rs2697825	intron_variant	5e-08	Gregson CL	Bone	Genome-wide association study of extreme high bone mass: Contribution of common genetic variation to extreme BMD phenotypes and potential novel BMD-associated genes.	SPON1
SPON2	Heel-BMD							Morris JA	Nat Genet	An atlas of genetic influences on osteoporosis in humans and mice.
SPP1								Estrada K	Nat Genet	Genome-wide meta-analysis identifies 56 bone mineral density loci and reveals 14 loci associated with risk of fracture.
SPP2	Osteoporosis-related phenotypes	2q37.1	2	234302083	rs12151790	regulatory_region_variant	5e-07	Hsu YH	PLoS Genet	An integration of genome-wide association study and gene expression profiling to prioritize the discovery of novel susceptibility Loci for osteoporosis-related traits.	NA - RPS20P12
SPRY4-AS1	Femur-BMD x serum urate levels interaction		5		rs59983575		5e-09	Yao Y	Endocrine	Evaluate the effects of serum urate level on BMD: a genome-wide gene-environment interaction analysis in UK Biobank cohort.
SPTA1	Heel-BMD x serum urate levels interaction		1		rs182146514		6e-11	Yao Y	Endocrine	Evaluate the effects of serum urate level on BMD: a genome-wide gene-environment interaction analysis in UK Biobank cohort.
SPTB	Pediatric areal-BMD (radius)	14q23.3	14	64887315	rs1957429	intergenic_variant	6e-09	Chesi A	J Bone Miner Res	A Genomewide Association Study Identifies Two Sex-Specific Loci, at SPTB and IZUMO3, Influencing Pediatric BMD at Multiple Skeletal Sites.	SPTB - RPPH1-2P
SPTB	Pediatric areal-BMD (radius)	14q23.3	14	65253861	rs76734026	non_coding_transcript_exon_variant	8e-06	Chesi A	J Bone Miner Res	A Genomewide Association Study Identifies Two Sex-Specific Loci, at SPTB and IZUMO3, Influencing Pediatric BMD at Multiple Skeletal Sites.	LINC02324 - RPL21P7
SPTBN1	Spine-BMD	2p16.2	2	54457420	rs11898505	intron_variant	3e-09	Pei YF	Bone	Joint study of two genome-wide association meta-analyses identified 20p12.1 and 20q13.33 for bone mineral density.	SPTBN1
SPTBN1	Heel-BMD		2	54456574			1.3e-112	John P Kemp	Nat Genet	Identification of 153 new loci associated with heel bone mineral density and functional involvement of GPC42 in osteoporosis
SPTBN1	Heel-BMD	2p16.2	2	54655244	rs2271329	intron_variant	1e-13	Morris JA	Nat Genet	An atlas of genetic influences on osteoporosis in humans and mice.	SPTBN1
SPTLC3	Femur-BMD x serum urate levels interaction		20		rs116901113		1e-08	Yao Y	Endocrine	Evaluate the effects of serum urate level on BMD: a genome-wide gene-environment interaction analysis in UK Biobank cohort.
SRC	L1-L4-BMD x serum urate levels interaction		20		rs79869535		3e-06	Yao Y	Endocrine	Evaluate the effects of serum urate level on BMD: a genome-wide gene-environment interaction analysis in UK Biobank cohort.
SREBF1	BMD							Medina-Gomez C		Bivariate genome-wide association meta-analysis of pediatric musculoskeletal traits reveals pleiotropic effects at the SREBF1/TOM1L2 locus.
SREBF1, C17orf39, TOM1L2, ATAPF2	TB-LM or TBLH-BMD (pleiotropy)	17p11.2	17	17847593	rs7501812	3_prime_UTR_variant	1e-10	Medina-Gomez C	Nat Commun	Bivariate genome-wide association meta-analysis of pediatric musculoskeletal traits reveals pleiotropic effects at the SREBF1/TOM1L2 locus.	TOM1L2
SRP19	Heel-BMD							Morris JA	Nat Genet	An atlas of genetic influences on osteoporosis in humans and mice.
SRP54	Heel-BMD	14q13.2	14	34981088	rs3759549	intron_variant	4e-12	Morris JA	Nat Genet	An atlas of genetic influences on osteoporosis in humans and mice.	SRP54-AS1
SSH2	Heel-BMD	NA			chr17:27961561	NA	2e-07	Kemp JP	Nat Genet	Identification of 153 new loci associated with heel BMD and functional involvement of GPC6 in osteoporosis.	NA
SSR1	Heel-BMD		6	7231610			3e-15	John P Kemp	Nat Genet	Identification of 153 new loci associated with heel bone mineral density and functional involvement of GPC101 in osteoporosis
SSTR5-AS1	Heel-BMD	16p13.3	16	1060581	rs76819935	intergenic_variant	2e-10	Morris JA	Nat Genet	An atlas of genetic influences on osteoporosis in humans and mice.	SOX8 - SSTR5-AS1
ST3GAL1	Heel-BMD x serum urate levels interaction		8		rs13274052		3e-08	Yao Y	Endocrine	Evaluate the effects of serum urate level on BMD: a genome-wide gene-environment interaction analysis in UK Biobank cohort.
ST5	Heel-BMD		11	8902325			2e-15	John P Kemp	Nat Genet	Identification of 153 new loci associated with heel bone mineral density and functional involvement of GPC198 in osteoporosis	TMEM9B-AS1
ST6GAL1	Heel-BMD x serum urate levels interaction		3		rs544246326		8e-09	Yao Y	Endocrine	Evaluate the effects of serum urate level on BMD: a genome-wide gene-environment interaction analysis in UK Biobank cohort.
ST8SIA2	Femur-BMD x serum urate levels interaction		15		rs67607760		3e-09	Yao Y	Endocrine	Evaluate the effects of serum urate level on BMD: a genome-wide gene-environment interaction analysis in UK Biobank cohort.
STARD3NL	Heel-BMD	7p14.1	7	38073013	rs1717720	intergenic_variant	4e-116	Morris JA	Nat Genet	An atlas of genetic influences on osteoporosis in humans and mice.	SFRP4 - NA
STARD4	Heel-BMD		5	111595669			2.5e-08	John P Kemp	Nat Genet	Identification of 153 new loci associated with heel bone mineral density and functional involvement of GPC93 in osteoporosis
STAT1	osteoporosis					Signal Transducer And Activator Of Transcription 1
STAT3	osteoporosis					Signal Transducer And Activator Of Transcription 3
STAT5A	Heel-BMD	17q21.2	17	42297133	rs9908318	intron_variant	5e-14	Morris JA	Nat Genet	An atlas of genetic influences on osteoporosis in humans and mice.	STAT5A
STK19	Femur-BMD x serum urate levels interaction		6		rs114632474		3e-10	Yao Y	Endocrine	Evaluate the effects of serum urate level on BMD: a genome-wide gene-environment interaction analysis in UK Biobank cohort.
STK3	Heel-BMD	8q22.2	8	98807568	rs112745054	intron_variant	8e-10	Morris JA	Nat Genet	An atlas of genetic influences on osteoporosis in humans and mice.	STK3
STMN4	Bone mineral content	8p21.2	8	27243762	rs3739214	5_prime_UTR_variant	6e-06	Hou R	Bone	Genetic variants affecting BMD and bone mineral content at multiple skeletal sites in Hispanic children.	STMN4
STRN	Femur-BMD x serum urate levels interaction		2		rs181604431		5e-08	Yao Y	Endocrine	Evaluate the effects of serum urate level on BMD: a genome-wide gene-environment interaction analysis in UK Biobank cohort.
STT3A-AS1	Heel-BMD	11q24.2	11	125591139	rs1293672	intron_variant	2e-10	Morris JA	Nat Genet	An atlas of genetic influences on osteoporosis in humans and mice.	FEZ1
STXBP5	Heel-BMD x serum urate levels interaction		6		rs140301931		3e-10	Yao Y	Endocrine	Evaluate the effects of serum urate level on BMD: a genome-wide gene-environment interaction analysis in UK Biobank cohort.
STXBP5-AS1	Heel-BMD x serum urate levels interaction		6		rs144383963		1e-08	Yao Y	Endocrine	Evaluate the effects of serum urate level on BMD: a genome-wide gene-environment interaction analysis in UK Biobank cohort.
SULF1	Heel-BMD		8	69268016			2.7e-10	John P Kemp	Nat Genet	Identification of 153 new loci associated with heel bone mineral density and functional involvement of GPC160 in osteoporosis
SULF1	Femur-BMD x serum urate levels interaction		8		rs4738009		7e-09	Yao Y	Endocrine	Evaluate the effects of serum urate level on BMD: a genome-wide gene-environment interaction analysis in UK Biobank cohort.
SUMF1	Femur-BMD x serum urate levels interaction		3		rs145719477		3e-10	Yao Y	Endocrine	Evaluate the effects of serum urate level on BMD: a genome-wide gene-environment interaction analysis in UK Biobank cohort.
SUPT3H	Heel-BMD	6p21.1	6	44742954	rs764396	intron_variant	4e-51	Morris JA	Nat Genet	An atlas of genetic influences on osteoporosis in humans and mice.	ZNRD1ASP - SUPT3H
SVIL	osteoporosis	10p11.23	10	29570927	rs12775980	intron_variant	4e-08	Taylor KC	Bone Rep	A genome-wide association study meta-analysis of clinical fracture in 10,012 African American women.	SVIL
SVIL	Bone fracture in osteoporosis		10	29570927	rs12775980	intron_variant	4e-08	Taylor KC	Bone Rep	A genome-wide association study meta-analysis of clinical fracture in 10,012 African American women.	SVIL
SYN2	Heel-BMD	3p25.2	3	12018984	rs17612444	intron_variant	4e-09	Morris JA	Nat Genet	An atlas of genetic influences on osteoporosis in humans and mice.	SYN2
SYN3	FN-BMD and trunk fat mass adjusted by trunk lean mass	22q12.3	22	32948286	rs145286089	intron_variant	6e-07	Liu L	Hum Genet	Two novel pleiotropic loci associated with osteoporosis and abdominal obesity.	SYN3
SYNE1	Heel-BMD		6	152271616			2.8e-08	John P Kemp	Nat Genet	Identification of 153 new loci associated with heel bone mineral density and functional involvement of GPC125 in osteoporosis
SYNE1	Heel-BMD	6q25.2	6	152245912	rs6901631	intron_variant	9e-11	Morris JA	Nat Genet	An atlas of genetic influences on osteoporosis in humans and mice.	SYNE1
SYNPO2	Heel-BMD	4q26	4	118869362	rs116587722	intron_variant	3e-09	Morris JA	Nat Genet	An atlas of genetic influences on osteoporosis in humans and mice.	SYNPO2
SZRD1	Femur-BMD x serum urate levels interaction		1		rs141626638		8e-09	Yao Y	Endocrine	Evaluate the effects of serum urate level on BMD: a genome-wide gene-environment interaction analysis in UK Biobank cohort.
TAC4	Femur-BMD x serum urate levels interaction		17		rs78772596		5e-10	Yao Y	Endocrine	Evaluate the effects of serum urate level on BMD: a genome-wide gene-environment interaction analysis in UK Biobank cohort.
TACC2	Total body-BMD	10q26.13	10	122256471	rs10788264	intergenic_variant	3e-09	Medina-Gomez C	Am J Hum Genet	Life-Course Genome-wide Association Study Meta-analysis of Total Body BMD and Assessment of Age-Specific Effects.	TACC2 - BTBD16
TACR3	Heel-BMD	4q24	4	103738447	rs17034046	intergenic_variant	1e-10	Morris JA	Nat Genet	An atlas of genetic influences on osteoporosis in humans and mice.	TACR3 - NA
TAF4B	Femur-BMD x serum urate levels interaction		18		rs138614762		8e-09	Yao Y	Endocrine	Evaluate the effects of serum urate level on BMD: a genome-wide gene-environment interaction analysis in UK Biobank cohort.
TANC1	Heel-BMD		2	159097663			1.7e-09	John P Kemp	Nat Genet	Identification of 153 new loci associated with heel bone mineral density and functional involvement of GPC52 in osteoporosis
TANC1	Heel-BMD	2q24.2	2	159126695	rs34324915	intron_variant	3e-28	Morris JA	Nat Genet	An atlas of genetic influences on osteoporosis in humans and mice.	TANC1
TAX1BP1	Heel-BMD		7	27892457			3.1e-19	John P Kemp	Nat Genet	Identification of 153 new loci associated with heel bone mineral density and functional involvement of GPC136 in osteoporosis
TBC1D2	Femur-BMD x serum urate levels interaction		9		rs12339152		1e-08	Yao Y	Endocrine	Evaluate the effects of serum urate level on BMD: a genome-wide gene-environment interaction analysis in UK Biobank cohort.
TBC1D8	osteoporosis	2q11.2	2	101052395	rs2278729	intron_variant	1e-07	Hsu YH	PLoS Genet	An integration of genome-wide association study and gene expression profiling to prioritize the discovery of novel susceptibility Loci for osteoporosis-related traits.	TBC1D8
TBC1D8	Osteoporosis-related phenotypes	2q11.2	2	101052395	rs2278729	intron_variant	1e-07	Hsu YH	PLoS Genet	An integration of genome-wide association study and gene expression profiling to prioritize the discovery of novel susceptibility Loci for osteoporosis-related traits.	TBC1D8
TBPL2	FN-BMD	14q22.3	14	55452762	rs34652660	intron_variant	1e-08	Chesi A	J Bone Miner Res	A Genomewide Association Study Identifies Two Sex-Specific Loci, at SPTB and IZUMO3, Influencing Pediatric Bone Mineral Density at Multiple Skeletal Sites.
TBPL2	Pediatric-BMD (FN)	14q22.3	14	55452762	rs34652660	intron_variant	1e-08	Chesi A	J Bone Miner Res	A Genomewide Association Study Identifies Two Sex-Specific Loci, at SPTB and IZUMO3, Influencing Pediatric BMD at Multiple Skeletal Sites.	TBPL2
TBX15	Heel-BMD		1	118979008			1.6e-14	John P Kemp	Nat Genet	Identification of 153 new loci associated with heel bone mineral density and functional involvement of GPC22 in osteoporosis
TBX15	Heel-BMD	1p12	1	118918773	rs1779431	intron_variant	6e-17	Morris JA	Nat Genet	An atlas of genetic influences on osteoporosis in humans and mice.	TBX15
TBX3	Heel-BMD		12	114656455			1.9e-11	John P Kemp	Nat Genet	Identification of 153 new loci associated with heel bone mineral density and functional involvement of GPC246 in osteoporosis
TBX3	BMD (lumbar spine) in inflammatory bowel disease	12q24.21	12	114620647	rs7968307	intergenic_variant	1e-06	Naito T	J Gastroenterol Hepatol	Clinical and genetic risk factors for decreased BMD in Japanese patients with inflammatory bowel disease.	OSTF1P1 - Y_RNA
TBXAS1	Heel-BMD	7q34	7	139839306	rs8192803	intron_variant	2e-09	Morris JA	Nat Genet	An atlas of genetic influences on osteoporosis in humans and mice.	TBXAS1
TCF4	Heel-BMD	18q21.2	18	55434367	rs12958048	intron_variant	1e-09	Morris JA	Nat Genet	An atlas of genetic influences on osteoporosis in humans and mice.	TCF4
TCF7L1	Heel-BMD	2p11.2	2	85271660	rs11675489	intron_variant	5e-13	Morris JA	Nat Genet	An atlas of genetic influences on osteoporosis in humans and mice.	TCF7L1
TCF7L2	Heel-BMD		10	112964714			7e-11	John P Kemp	Nat Genet	Identification of 153 new loci associated with heel bone mineral density and functional involvement of GPC193 in osteoporosis	TCF7L2
TCF7L2	Femur-BMD x serum urate levels interaction		10		rs529175664		1e-08	Yao Y	Endocrine	Evaluate the effects of serum urate level on BMD: a genome-wide gene-environment interaction analysis in UK Biobank cohort.
TCIRG1	Heel-BMD	11q13.2	11	68047476	rs140191063	missense_variant	7e-11	Morris JA	Nat Genet	An atlas of genetic influences on osteoporosis in humans and mice.	TCIRG1
TDRD9	Hip-BMD and total body fat mass (bivariate analysis)	14q32.33	14	104040120	rs72714919	intron_variant	3e-09	Wei XT	Eur J Hum Genet	Pleiotropic genomic variants at 17q21.31 associated with BMD and body fat mass: a bivariate genome-wide association analysis.	TDRD9
TEAD1	Heel-BMD	11p15.3	11	12818429	rs11601792	intron_variant	2e-10	Morris JA	Nat Genet	An atlas of genetic influences on osteoporosis in humans and mice.	TEAD1
TECR	Femur-BMD x serum urate levels interaction		19		rs116073224		4e-11	Yao Y	Endocrine	Evaluate the effects of serum urate level on BMD: a genome-wide gene-environment interaction analysis in UK Biobank cohort.
TENM2	Femur-BMD x serum urate levels interaction		5		rs78712831		4e-09	Yao Y	Endocrine	Evaluate the effects of serum urate level on BMD: a genome-wide gene-environment interaction analysis in UK Biobank cohort.
TERC	osteoporosis					Telomerase RNA Component
TERT	osteoporosis					Telomerase Reverse Transcriptase
TET2	Heel-BMD	4q24	4	105170821	rs17035323	intron_variant	1e-09	Morris JA	Nat Genet	An atlas of genetic influences on osteoporosis in humans and mice.	TET2
TEX41	Heel-BMD	2q22.3	2	144979856	rs17479840	intron_variant	4e-13	Morris JA	Nat Genet	An atlas of genetic influences on osteoporosis in humans and mice.	TEX41
TEX44	Femur-BMD x serum urate levels interaction		2		rs74460533		1e-08	Yao Y	Endocrine	Evaluate the effects of serum urate level on BMD: a genome-wide gene-environment interaction analysis in UK Biobank cohort.
TFEC	Heel-BMD x serum urate levels interaction		7		rs34298819		2e-08	Yao Y	Endocrine	Evaluate the effects of serum urate level on BMD: a genome-wide gene-environment interaction analysis in UK Biobank cohort.
TFRC	Heel-BMD x serum urate levels interaction		3		rs139490327		2e-10	Yao Y	Endocrine	Evaluate the effects of serum urate level on BMD: a genome-wide gene-environment interaction analysis in UK Biobank cohort.
TG	Femur-BMD x serum urate levels interaction		8		rs79365426		1e-09	Yao Y	Endocrine	Evaluate the effects of serum urate level on BMD: a genome-wide gene-environment interaction analysis in UK Biobank cohort.
TGFA	Heel-BMD	2p13.3	2	70568387	rs72912147	intergenic_variant	7e-16	Morris JA	Nat Genet	An atlas of genetic influences on osteoporosis in humans and mice.	TGFA - ADD2
TGFB1	osteoporosis					Transforming Growth Factor Beta 1
TGFB2	osteoporosis					Transforming Growth Factor Beta 2
TGFB2	BMD (hip)	1q41	1	218875034	rs17048758	regulatory_region_variant	2e-06	Liang X	Bone	Assessing the genetic correlations between early growth parameters and BMD: A polygenic risk score analysis.	NA - NXNP1
TGFBR1	osteoporosis					Transforming Growth Factor Beta Receptor 1
TGFBR2	Heel-BMD	3p24.1	3	30695081	rs7633119	intergenic_variant	1e-13	Morris JA	Nat Genet	An atlas of genetic influences on osteoporosis in humans and mice.	TGFBR2 - GADL1
TGFBR3	BMD	1p22.1	1	91745463	rs17131547	intron_variant	1e-06	Xiong DH	Am J Hum Genet	Genome-wide association and follow-up replication studies identified ADAMTS18 and TGFBR3 as bone mass candidate genes in different ethnic groups.	TGFBR3
TGM2	osteoporosis					Transglutaminase 2
THADA	Heel-BMD		2	43512622			4.6e-11	John P Kemp	Nat Genet	Identification of 153 new loci associated with heel bone mineral density and functional involvement of GPC40 in osteoporosis
THADA	Heel-BMD	2p21	2	43453179	rs17030818	intron_variant	1e-16	Morris JA	Nat Genet	An atlas of genetic influences on osteoporosis in humans and mice.	THADA
THAP4	Femur-BMD x serum urate levels interaction		2		rs71430371		2e-12	Yao Y	Endocrine	Evaluate the effects of serum urate level on BMD: a genome-wide gene-environment interaction analysis in UK Biobank cohort.
THAP9	Femur-BMD x serum urate levels interaction		4		rs17352163		3e-10	Yao Y	Endocrine	Evaluate the effects of serum urate level on BMD: a genome-wide gene-environment interaction analysis in UK Biobank cohort.
THEM7P	Femur-BMD x serum urate levels interaction		11		rs17668735		3e-10	Yao Y	Endocrine	Evaluate the effects of serum urate level on BMD: a genome-wide gene-environment interaction analysis in UK Biobank cohort.
THEMIS	Heel-BMD x serum urate levels interaction		6		rs145316713		6e-09	Yao Y	Endocrine	Evaluate the effects of serum urate level on BMD: a genome-wide gene-environment interaction analysis in UK Biobank cohort.
THRB	Heel-BMD	3p24.2	3	24448935	rs11712061	intron_variant	6e-13	Morris JA	Nat Genet	An atlas of genetic influences on osteoporosis in humans and mice.	THRB
THSD4	Femur-BMD x serum urate levels interaction		15		rs56039380		8e-09	Yao Y	Endocrine	Evaluate the effects of serum urate level on BMD: a genome-wide gene-environment interaction analysis in UK Biobank cohort.
THSD7A	osteoporosis					Thrombospondin Type 1 Domain Containing 7A
THSD7B	Heel-BMD x serum urate levels interaction		2		rs115551198		6e-09	Yao Y	Endocrine	Evaluate the effects of serum urate level on BMD: a genome-wide gene-environment interaction analysis in UK Biobank cohort.
TIAM2	Heel-BMD	6q25.2	6	155010984	rs13201764	intron_variant	1e-21	Morris JA	Nat Genet	An atlas of genetic influences on osteoporosis in humans and mice.	TIAM2
TIMM22	Heel-BMD		17	1024838			2e-15	John P Kemp	Nat Genet	Identification of 153 new loci associated with heel bone mineral density and functional involvement of GPC288 in osteoporosis
TINF2	osteoporosis					TERF1 Interacting Nuclear Factor 2
TIPARP	Femur-BMD x serum urate levels interaction		3		rs144747702		2e-10	Yao Y	Endocrine	Evaluate the effects of serum urate level on BMD: a genome-wide gene-environment interaction analysis in UK Biobank cohort.
TLE3	Heel-BMD		15	70297662			1.4e-16	John P Kemp	Nat Genet	Identification of 153 new loci associated with heel bone mineral density and functional involvement of GPC270 in osteoporosis
TLE3	Heel-BMD	15q23	15	70109756	rs868127	intergenic_variant	2e-15	Morris JA	Nat Genet	An atlas of genetic influences on osteoporosis in humans and mice.	TLE3 - RNU6-745P
TLK2	Heel-BMD	17q23.2	17	62487849	rs118172483	intron_variant	9e-14	Morris JA	Nat Genet	An atlas of genetic influences on osteoporosis in humans and mice.	TLK2
TLL1	Spine-BMD	4q32.3	4	166075994	rs17047225	intron_variant	8e-06	Inaba H	Cancer	Bone mineral density in children with acute lymphoblastic leukemia.	TLL1
TLL1	BMD change response to combined chemotherapy in acute lymphoblastic leukemia	4q32.3	4	166075994	rs17047225	intron_variant	8e-06	Inaba H	Cancer	BMD in children with acute lymphoblastic leukemia.	TLL1
TLR4	osteoporosis					Toll Like Receptor 4
TLR5	Heel-BMD		1	223011279			7.5e-09	John P Kemp	Nat Genet	Identification of 153 new loci associated with heel bone mineral density and functional involvement of GPC32 in osteoporosis
TM9SF3	Femur-BMD x serum urate levels interaction		10		rs150353338		7e-09	Yao Y	Endocrine	Evaluate the effects of serum urate level on BMD: a genome-wide gene-environment interaction analysis in UK Biobank cohort.
TMCO5A	FN-BMD	15q14	15	38042063	rs7176106	intron_variant	2e-08	Pei YF	Bone	Joint study of two genome-wide association meta-analyses identified 20p12.1 and 20q13.33 for bone mineral density.
TMCO5A	Spine-BMD	15q14	15	38042063	rs7176106	intron_variant	3e-07	Pei YF	Bone	Joint study of two genome-wide association meta-analyses identified 20p12.1 and 20q13.33 for bone mineral density.	LINC02345
TMCO5A	FN-BMD	15q14	15	38042063	rs7176106	intron_variant	2e-08	Pei YF	Bone	Joint study of two genome-wide association meta-analyses identified 20p12.1 and 20q13.33 for BMD.	LINC02345
TMED10	Heel-BMD							Kim SK	PLoS One	Identification of 613 new loci associated with heel bone mineral density and a polygenic risk score for bone mineral density, osteoporosis and fracture.
TMEM101	Heel-BMD							Kemp JP	Nat Genet	Identification of 153 new loci associated with heel bone mineral density and functional involvement of GPC6 in osteoporosis.
TMEM108	Femur-BMD x serum urate levels interaction		3		rs140605895		1e-08	Yao Y	Endocrine	Evaluate the effects of serum urate level on BMD: a genome-wide gene-environment interaction analysis in UK Biobank cohort.
TMEM135	Spine-BMD	11q14.2	11	87159469	rs664398	intron_variant	2e-08	Pei YF	Bone	Joint study of two genome-wide association meta-analyses identified 20p12.1 and 20q13.33 for bone mineral density.	TMEM135
TMEM135	Heel-BMD		11	87158535			4.3e-77	John P Kemp	Nat Genet	Identification of 153 new loci associated with heel bone mineral density and functional involvement of GPC216 in osteoporosis
TMEM135	Heel-BMD	11q14.2	11	87146132	rs482339	intron_variant	2e-253	Morris JA	Nat Genet	An atlas of genetic influences on osteoporosis in humans and mice.	TMEM135
TMEM156	Femur-BMD x serum urate levels interaction		4		rs147292403		7e-09	Yao Y	Endocrine	Evaluate the effects of serum urate level on BMD: a genome-wide gene-environment interaction analysis in UK Biobank cohort.
TMEM178B	Femur-BMD x serum urate levels interaction		7		rs140938174		7e-09	Yao Y	Endocrine	Evaluate the effects of serum urate level on BMD: a genome-wide gene-environment interaction analysis in UK Biobank cohort.
TMEM18	Heel-BMD		2	651430			4e-09	John P Kemp	Nat Genet	Identification of 153 new loci associated with heel bone mineral density and functional involvement of GPC34 in osteoporosis
TMEM18	Heel-BMD	2p25.3	2	630070	rs66906321	intergenic_variant	5e-10	Morris JA	Nat Genet	An atlas of genetic influences on osteoporosis in humans and mice.	LINC01875 - TMEM18
TMEM263	Heel-BMD							Morris JA	Nat Genet	An atlas of genetic influences on osteoporosis in humans and mice.
TMEM43	Heel-BMD	3p25.1	3	14127579	rs7632937	intron_variant	4e-09	Morris JA	Nat Genet	An atlas of genetic influences on osteoporosis in humans and mice.	TMEM43
TMEM44	FN-BMD and trunk fat mass adjusted by trunk lean mass	3q29	3	194508575	rs11916209	intron_variant	5e-07	Liu L	Hum Genet	Two novel pleiotropic loci associated with osteoporosis and abdominal obesity.	LINC00884
[truncated: 518 more rows]

## Sheet: fall risk
Mapped gene	Variant	P-value	RAF	OR	CI	Reported trait	Trait(s)	Location	First Author	Study
AC099520.1	rs2431108	4 x 10-8	0.33	1.03	[1.02-1.04]	Falling risk	Postural instability	5:104612267	Trajanoska K	Genetic basis of falling risk susceptibility in the UK Biobank Study
AC004852.2, GAPDHP68	rs2709062	4 x 10-9	0.5	1.03	[1.02-1.04]	Falling risk	Postural instability	7:9507176	Trajanoska K	Genetic basis of falling risk susceptibility in the UK Biobank Study
AC025809.1	rs2111530	2 x 10-8	0.39	1.03	[1.02-1.04]	Falling risk	Postural instability	19:31400100	Trajanoska K	Genetic basis of falling risk susceptibility in the UK Biobank Study
NTNG1, PRMT6	rs76259395	6 x 10-8	0.03	1.03	[1.02-1.05]	Falling risk	Postural instability	1:107124320	Trajanoska K	Genetic basis of falling risk susceptibility in the UK Biobank Study
INKA2	rs6658723	3 x 10-7	0.02	1.02	[1.01-1.03]	Falling risk	Postural instability	1:111731540	Trajanoska K	Genetic basis of falling risk susceptibility in the UK Biobank Study
AC007092.1	rs67174662	6 x 10-7	0.02	1.02	[1.01-1.03]	Falling risk	Postural instability	2:59068341	Trajanoska K	Genetic basis of falling risk susceptibility in the UK Biobank Study
AC007100.1, AC007381.1	rs974135	9 x 10-7	0.33	1.02	[1.01-1.03]	Falling risk	Postural instability	2:60105895	Trajanoska K	Genetic basis of falling risk susceptibility in the UK Biobank Study
FHIT	rs7616516	3 x 10-7	0.07	1.04	[1.03-1.06]	Falling risk	Postural instability	3:60152498	Trajanoska K	Genetic basis of falling risk susceptibility in the UK Biobank Study
AC091393.2, DRD1	rs2471020	2 x 10-7	0.59	1.02	[1.01-1.03]	Falling risk	Postural instability	5:175461893	Trajanoska K	Genetic basis of falling risk susceptibility in the UK Biobank Study
TRERF1	rs72857666	3 x 10-7	0.03	1.07	[1.04-1.09]	Falling risk	Postural instability	6:42392717	Trajanoska K	Genetic basis of falling risk susceptibility in the UK Biobank Study
BDNF-AS, LINC00678	rs11030084	9 x 10-8	0.03	1.03	[1.02-1.04]	Falling risk	Postural instability	11:27622178	Trajanoska K	Genetic basis of falling risk susceptibility in the UK Biobank Study
MPPED2	rs494221	3 x 10-7	0.03	1.02	[1.01-1.03]	Falling risk	Postural instability	11:30471034	Trajanoska K	Genetic basis of falling risk susceptibility in the UK Biobank Study
TSPAN4	rs28672671	2 x 10-7	0.03	1.03	[1.02-1.04]	Falling risk	Postural instability	11:855372	Trajanoska K	Genetic basis of falling risk susceptibility in the UK Biobank Study
LINC00871, RPL10L	rs12884871	1 x 10-7	0.03	1.03	[1.02-1.04]	Falling risk	Postural instability	14:46515671	Trajanoska K	Genetic basis of falling risk susceptibility in the UK Biobank Study
ZNF536	rs28633123	7 x 10-7	0.21	1.03	[1.02-1.04]	Falling risk	Postural instability	19:30281349	Trajanoska K	Genetic basis of falling risk susceptibility in the UK Biobank Study
CTNNBL1	rs6063547	6 x 10-8	0.03	1.03	[1.02-1.04]	Falling risk	Postural instability	20:37754453	Trajanoska K	Genetic basis of falling risk susceptibility in the UK Biobank Study
