# Supplementary material for: Simultaneous detection of novel genes and SNPs by adaptive p-value combination
Source: Front Genet. 2022 Nov 17;13:1009428. doi: 10.3389/fgene.2022.1009428 (PMC9713700; doi:10.3389/fgene.2022.1009428)
Supplement: Supplementary file 2 [file DataSheet1.ZIP › literature_snps.xlsx]

## Sheet: Literature SNPs
SNP	SOURCE	FIRST.AUTHOR	JOURNAL	STUDY	DISEASE.TRAIT	INITIAL.SAMPLE.SIZE	REGION	CHR_ID	CHR_POS	REPORTED.GENE.S.	MAPPED_GENE	UPSTREAM_GENE_ID	DOWNSTREAM_GENE_ID	SNP_GENE_IDS	UPSTREAM_GENE_DISTANCE	DOWNSTREAM_GENE_DISTANCE	STRONGEST.SNP.RISK.ALLELE	MERGED	SNP_ID_CURRENT	CONTEXT	INTERGENIC	RISK.ALLELE.FREQUENCY	P.VALUE	PVALUE_MLOG	P.VALUE..TEXT.	OR.or.BETA	X95..CI..TEXT.	PLATFORM..SNPS.PASSING.QC.	CNV	MAPPED_TRAIT	STUDY.ACCESSION	GENOTYPING.TECHNOLOGY	BP	rsID.in.grch37
rs72679720	EBI	Chesi A	J Bone Miner Res	A Genomewide Association Study Identifies Two Sex-Specific Loci, at SPTB and IZUMO3, Influencing Pediatric Bone Mineral Density at Multiple Skeletal Sites.	Pediatric bone mineral density (femoral neck)	488 European ancestry female children, 445 European ancestry male children	1p31.3	1	62192975	NR	RPS15AP7 - L1TD1	ENSG00000234088	ENSG00000240563	NA	2049	1874	rs72679720-T	0	72679720	regulatory_region_variant	1	0.139	9e-06	5.04576	(Males)	0.32944	[0.19-0.47] unit increase	Illumina [~ 6600000] (imputed)	N	femoral neck bone mineral density	GCST004177	Genome-wide genotyping array	62658647	rs72679720
rs11676676	EBI	Chesi A	J Bone Miner Res	A Genomewide Association Study Identifies Two Sex-Specific Loci, at SPTB and IZUMO3, Influencing Pediatric Bone Mineral Density at Multiple Skeletal Sites.	Pediatric bone mineral density (spine)	488 European ancestry female children, 445 European ancestry male children	2q13	2	109150717	NR	SH3RF3	NA	NA	ENSG00000172985	NA	NA	rs11676676-T	0	11676676	intron_variant	0	0.158	4e-06	5.39794	NA	0.227681	[0.13-0.32] unit decrease	Illumina [~ 6600000] (imputed)	N	spine bone mineral density	GCST004181	Genome-wide genotyping array	109767173	rs11676676
rs62152019	EBI	Chesi A	J Bone Miner Res	A Genomewide Association Study Identifies Two Sex-Specific Loci, at SPTB and IZUMO3, Influencing Pediatric Bone Mineral Density at Multiple Skeletal Sites.	Pediatric bone mineral density (femoral neck)	488 European ancestry female children, 445 European ancestry male children	2p12	2	80643879	NR	CTNNA2	NA	NA	ENSG00000066032	NA	NA	rs62152019-G	0	62152019	intron_variant	0	0.053	2e-06	5.69897	NA	0.369822	[0.22-0.52] unit increase	Illumina [~ 6600000] (imputed)	N	femoral neck bone mineral density	GCST004177	Genome-wide genotyping array	80871004	rs62152019
rs72840196	EBI	Chesi A	J Bone Miner Res	A Genomewide Association Study Identifies Two Sex-Specific Loci, at SPTB and IZUMO3, Influencing Pediatric Bone Mineral Density at Multiple Skeletal Sites.	Pediatric areal bone mineral density (radius)	488 European ancestry female children, 445 European ancestry male children	2q14.3	2	123719700	NR	ELOAP1 - PSMD14P1	ENSG00000235640	ENSG00000227738	NA	22304	42471	rs72840196-T	0	72840196	intergenic_variant	1	0.121	2e-06	5.69897	NA	0.270469	[0.16-0.38] unit increase	Illumina [~ 6600000] (imputed)	N	radius bone mineral density	GCST004176	Genome-wide genotyping array	124477276	rs72840196
rs755816	EBI	Chesi A	J Bone Miner Res	A Genomewide Association Study Identifies Two Sex-Specific Loci, at SPTB and IZUMO3, Influencing Pediatric Bone Mineral Density at Multiple Skeletal Sites.	Pediatric areal bone mineral density (radius)	488 European ancestry female children, 445 European ancestry male children	2q31.1	2	173616153	NR	NA	NA	NA	NA	NA	NA	rs755816-C	0	755816	intergenic_variant	1	0.193	6e-06	5.22185	(Females)	0.28348	[0.16-0.41] unit decrease	Illumina [~ 6600000] (imputed)	N	radius bone mineral density	GCST004176	Genome-wide genotyping array	174480881	rs755816
rs7580162	EBI	Chesi A	J Bone Miner Res	A Genomewide Association Study Identifies Two Sex-Specific Loci, at SPTB and IZUMO3, Influencing Pediatric Bone Mineral Density at Multiple Skeletal Sites.	Pediatric areal bone mineral density (radius)	488 European ancestry female children, 445 European ancestry male children	2q23.3	2	150798999	NR	NA	NA	NA	NA	NA	NA	rs7580162-G	0	7580162	intergenic_variant	1	0.245	9e-07	6.04576	NA	0.20387	[0.12-0.28] unit decrease	Illumina [~ 6600000] (imputed)	N	radius bone mineral density	GCST004176	Genome-wide genotyping array	151655513	rs7580162
rs11715369	EBI	Chesi A	J Bone Miner Res	A Genomewide Association Study Identifies Two Sex-Specific Loci, at SPTB and IZUMO3, Influencing Pediatric Bone Mineral Density at Multiple Skeletal Sites.	Pediatric bone mineral density (hip)	488 European ancestry female children, 445 European ancestry male children	3q13.11	3	104563159	NR	NA	NA	NA	NA	NA	NA	rs11715369-T	0	11715369	intergenic_variant	1	0.215	5e-06	5.30103	(Males)	0.287671	[0.17-0.41] unit decrease	Illumina [~ 6600000] (imputed)	N	hip bone mineral density	GCST004178	Genome-wide genotyping array	104282003	rs11715369
rs11716986	EBI	Chesi A	J Bone Miner Res	A Genomewide Association Study Identifies Two Sex-Specific Loci, at SPTB and IZUMO3, Influencing Pediatric Bone Mineral Density at Multiple Skeletal Sites.	Pediatric areal bone mineral density (radius)	488 European ancestry female children, 445 European ancestry male children	3p14.1	3	68184797	NR	TAFA1	NA	NA	ENSG00000183662	NA	NA	rs11716986-G	0	11716986	intron_variant	0	0.192	2e-06	5.69897	(Females)	0.291595	[0.17-0.41] unit increase	Illumina [~ 6600000] (imputed)	N	radius bone mineral density	GCST004176	Genome-wide genotyping array	68233947	rs11716986
rs1524962	EBI	Chesi A	J Bone Miner Res	A Genomewide Association Study Identifies Two Sex-Specific Loci, at SPTB and IZUMO3, Influencing Pediatric Bone Mineral Density at Multiple Skeletal Sites.	Pediatric bone mineral density (hip)	488 European ancestry female children, 445 European ancestry male children	3p14.1	3	65599006	NR	MAGI1, MAGI1	NA	NA	ENSG00000151276, ENSG00000282956	NA	NA	rs1524962-T	0	1524962	intron_variant	0	0.248	7e-08	7.1549	NA	0.222646	[0.14-0.3] unit decrease	Illumina [~ 6600000] (imputed)	N	hip bone mineral density	GCST004178	Genome-wide genotyping array	65584681	rs1524962
rs164958	EBI	Chesi A	J Bone Miner Res	A Genomewide Association Study Identifies Two Sex-Specific Loci, at SPTB and IZUMO3, Influencing Pediatric Bone Mineral Density at Multiple Skeletal Sites.	Pediatric areal bone mineral density (radius)	488 European ancestry female children, 445 European ancestry male children	3p25.3	3	8644115	NR	SSUH2	NA	NA	ENSG00000125046	NA	NA	rs164958-C	0	164958	intron_variant	0	0.287	4e-06	5.39794	NA	0.20009	[0.12-0.28] unit increase	Illumina [~ 6600000] (imputed)	N	radius bone mineral density	GCST004176	Genome-wide genotyping array	8685801	rs164958
rs2613964	EBI	Chesi A	J Bone Miner Res	A Genomewide Association Study Identifies Two Sex-Specific Loci, at SPTB and IZUMO3, Influencing Pediatric Bone Mineral Density at Multiple Skeletal Sites.	Pediatric bone mineral density (spine)	488 European ancestry female children, 445 European ancestry male children	3q13.2	3	113141933	NR	NA - LINC02044	NA	ENSG00000243795	NA	NA	417	rs2613964-G	0	2613964	intron_variant	1	0.348	6e-06	5.22185	NA	0.165651	[0.094-0.237] unit decrease	Illumina [~ 6600000] (imputed)	N	spine bone mineral density	GCST004181	Genome-wide genotyping array	112860780	rs2613964
rs4861845	EBI	Chesi A	J Bone Miner Res	A Genomewide Association Study Identifies Two Sex-Specific Loci, at SPTB and IZUMO3, Influencing Pediatric Bone Mineral Density at Multiple Skeletal Sites.	Pediatric areal bone mineral density (radius)	488 European ancestry female children, 445 European ancestry male children	4q34.3	4	180279621	NR	NA	NA	NA	NA	NA	NA	rs4861845-G	0	4861845	intergenic_variant	1	0.229	2e-06	5.69897	(Females)	0.326953	[0.19-0.46] unit decrease	Illumina [~ 6600000] (imputed)	N	radius bone mineral density	GCST004176	Genome-wide genotyping array	181200774	rs4861845
rs6828215	EBI	Chesi A	J Bone Miner Res	A Genomewide Association Study Identifies Two Sex-Specific Loci, at SPTB and IZUMO3, Influencing Pediatric Bone Mineral Density at Multiple Skeletal Sites.	Pediatric bone mineral density (femoral neck)	488 European ancestry female children, 445 European ancestry male children	4q34.2	4	176370672	NR	SPCS3 - NA	ENSG00000129128	NA	NA	38427	NA	rs6828215-C	0	6828215	intergenic_variant	1	0.473	2e-06	5.69897	NA	0.179	[0.11-0.25] unit increase	Illumina [~ 6600000] (imputed)	N	femoral neck bone mineral density	GCST004177	Genome-wide genotyping array	177291823	rs6828215
rs4700485	EBI	Chesi A	J Bone Miner Res	A Genomewide Association Study Identifies Two Sex-Specific Loci, at SPTB and IZUMO3, Influencing Pediatric Bone Mineral Density at Multiple Skeletal Sites.	Pediatric areal bone mineral density (radius)	488 European ancestry female children, 445 European ancestry male children	5q11.2	5	56738380	NR	NA - MAP3K1	NA	ENSG00000095015	NA	NA	77169	rs4700485-G	0	4700485	intergenic_variant	1	0.285	9e-06	5.04576	NA	0.174269	[0.098-0.251] unit increase	Illumina [~ 6600000] (imputed)	N	radius bone mineral density	GCST004176	Genome-wide genotyping array	56034207	rs4700485
rs5017598	EBI	Chesi A	J Bone Miner Res	A Genomewide Association Study Identifies Two Sex-Specific Loci, at SPTB and IZUMO3, Influencing Pediatric Bone Mineral Density at Multiple Skeletal Sites.	Pediatric bone mineral density (femoral neck)	488 European ancestry female children, 445 European ancestry male children	6q27	6	168811399	NR	NA	NA	NA	NA	NA	NA	rs5017598-G	0	5017598	intergenic_variant	1	0.225	1e-07	7	(Males)	0.353565	[0.22-0.48] unit decrease	Illumina [~ 6600000] (imputed)	N	femoral neck bone mineral density	GCST004177	Genome-wide genotyping array	169211494	rs5017598
rs78747147	EBI	Chesi A	J Bone Miner Res	A Genomewide Association Study Identifies Two Sex-Specific Loci, at SPTB and IZUMO3, Influencing Pediatric Bone Mineral Density at Multiple Skeletal Sites.	Pediatric bone mineral density (femoral neck)	488 European ancestry female children, 445 European ancestry male children	6p21.31	6	35743055	NR	ARMC12	NA	NA	ENSG00000157343	NA	NA	rs78747147-C	0	78747147	intron_variant	0	0.065	6e-06	5.22185	NA	0.334581	[0.19-0.48] unit increase	Illumina [~ 6600000] (imputed)	N	femoral neck bone mineral density	GCST004177	Genome-wide genotyping array	35710832	rs78747147
rs62443661	EBI	Chesi A	J Bone Miner Res	A Genomewide Association Study Identifies Two Sex-Specific Loci, at SPTB and IZUMO3, Influencing Pediatric Bone Mineral Density at Multiple Skeletal Sites.	Pediatric bone mineral density (spine)	488 European ancestry female children, 445 European ancestry male children	7p21.2	7	14265402	NR	DGKB	NA	NA	ENSG00000136267	NA	NA	rs62443661-T	0	62443661	intron_variant	0	0.31	3e-07	6.52288	(Females)	0.272856	[0.17-0.38] unit increase	Illumina [~ 6600000] (imputed)	N	spine bone mineral density	GCST004181	Genome-wide genotyping array	14305027	rs62443661
rs67601088	EBI	Chesi A	J Bone Miner Res	A Genomewide Association Study Identifies Two Sex-Specific Loci, at SPTB and IZUMO3, Influencing Pediatric Bone Mineral Density at Multiple Skeletal Sites.	Pediatric bone mineral density (spine)	488 European ancestry female children, 445 European ancestry male children	7p14.3	7	29879778	NR	WIPF3	NA	NA	ENSG00000122574	NA	NA	rs67601088-A	0	67601088	intron_variant	0	0.156	1e-06	6	NA	0.236544	[0.14-0.33] unit increase	Illumina [~ 6600000] (imputed)	N	spine bone mineral density	GCST004181	Genome-wide genotyping array	29919394	rs67601088
rs67991850	EBI	Chesi A	J Bone Miner Res	A Genomewide Association Study Identifies Two Sex-Specific Loci, at SPTB and IZUMO3, Influencing Pediatric Bone Mineral Density at Multiple Skeletal Sites.	Pediatric areal bone mineral density (radius)	488 European ancestry female children, 445 European ancestry male children	7q31.31	7	121173866	CPED1	CPED1	NA	NA	ENSG00000106034	NA	NA	rs67991850-T	0	67991850	intron_variant	0	0.368	9e-12	11.0458	(Females)	0.346891	[0.25-0.44] unit decrease	Illumina [~ 6600000] (imputed)	N	radius bone mineral density	GCST004176	Genome-wide genotyping array	120813920	rs67991850
rs6963115	EBI	Chesi A	J Bone Miner Res	A Genomewide Association Study Identifies Two Sex-Specific Loci, at SPTB and IZUMO3, Influencing Pediatric Bone Mineral Density at Multiple Skeletal Sites.	Pediatric areal bone mineral density (radius)	488 European ancestry female children, 445 European ancestry male children	7q31.31	7	121185264	CPED1	CPED1	NA	NA	ENSG00000106034	NA	NA	rs6963115-A	0	6963115	intron_variant	0	0.398	4e-12	11.3979	NA	0.259885	[0.19-0.33] unit increase	Illumina [~ 6600000] (imputed)	N	radius bone mineral density	GCST004176	Genome-wide genotyping array	120825318	rs6963115
rs6473063	EBI	Chesi A	J Bone Miner Res	A Genomewide Association Study Identifies Two Sex-Specific Loci, at SPTB and IZUMO3, Influencing Pediatric Bone Mineral Density at Multiple Skeletal Sites.	Pediatric bone mineral density (femoral neck)	488 European ancestry female children, 445 European ancestry male children	8q21.13	8	77836081	NR	NA	NA	NA	NA	NA	NA	rs6473063-T	0	6473063	intergenic_variant	1	0.047	8e-06	5.09691	NA	0.405766	[0.23-0.58] unit increase	Illumina [~ 6600000] (imputed)	N	femoral neck bone mineral density	GCST004177	Genome-wide genotyping array	78748316	rs6473063
rs75481438	EBI	Chesi A	J Bone Miner Res	A Genomewide Association Study Identifies Two Sex-Specific Loci, at SPTB and IZUMO3, Influencing Pediatric Bone Mineral Density at Multiple Skeletal Sites.	Pediatric bone mineral density (spine)	488 European ancestry female children, 445 European ancestry male children	8p22	8	16882830	NR	RN7SL474P - NA	ENSG00000264092	NA	NA	19334	NA	rs75481438-G	1	13250792	intron_variant	1	0.255	9e-06	5.04576	(Males)	0.291	[0.16-0.42] unit decrease	Illumina [~ 6600000] (imputed)	N	spine bone mineral density	GCST004181	Genome-wide genotyping array	16740339	rs13250792
rs10978984	EBI	Chesi A	J Bone Miner Res	A Genomewide Association Study Identifies Two Sex-Specific Loci, at SPTB and IZUMO3, Influencing Pediatric Bone Mineral Density at Multiple Skeletal Sites.	Pediatric areal bone mineral density (radius)	488 European ancestry female children, 445 European ancestry male children	9q31.2	9	107667507	NR	RNU6-996P - NA	ENSG00000202308	NA	NA	4261	NA	rs10978984-T	0	10978984	regulatory_region_variant	1	0.448	3e-06	5.52288	(Males)	0.259858	[0.15-0.37] unit decrease	Illumina [~ 6600000] (imputed)	N	radius bone mineral density	GCST004176	Genome-wide genotyping array	110429788	rs10978984
rs1159642	EBI	Chesi A	J Bone Miner Res	A Genomewide Association Study Identifies Two Sex-Specific Loci, at SPTB and IZUMO3, Influencing Pediatric Bone Mineral Density at Multiple Skeletal Sites.	Pediatric bone mineral density (spine)	488 European ancestry female children, 445 European ancestry male children	9q21.32	9	81658335	NR	TLE1	NA	NA	ENSG00000196781	NA	NA	rs1159642-T	0	1159642	intron_variant	0	0.067	2e-06	5.69897	(Females)	0.492695	[0.29-0.69] unit decrease	Illumina [~ 6600000] (imputed)	N	spine bone mineral density	GCST004181	Genome-wide genotyping array	84273250	rs1159642
rs184374109	EBI	Chesi A	J Bone Miner Res	A Genomewide Association Study Identifies Two Sex-Specific Loci, at SPTB and IZUMO3, Influencing Pediatric Bone Mineral Density at Multiple Skeletal Sites.	Pediatric bone mineral density (spine)	488 European ancestry female children, 445 European ancestry male children	9p21.3	9	25069554	IZUMO3	NA - RN7SKP120	NA	ENSG00000222693	NA	NA	19257	rs184374109-C	0	184374109	intergenic_variant	1	0.05	1e-08	8	(Males)	0.737057	[0.49-0.99] unit increase	Illumina [~ 6600000] (imputed)	N	spine bone mineral density	GCST004181	Genome-wide genotyping array	25069552	rs184374109
rs5016540	EBI	Chesi A	J Bone Miner Res	A Genomewide Association Study Identifies Two Sex-Specific Loci, at SPTB and IZUMO3, Influencing Pediatric Bone Mineral Density at Multiple Skeletal Sites.	Pediatric bone mineral density (hip)	488 European ancestry female children, 445 European ancestry male children	9q34.3	9	135027247	NR	NA - OLFM1	NA	ENSG00000130558	NA	NA	48175	rs5016540-G	0	5016540	intergenic_variant	1	0.213	3e-06	5.52288	NA	0.208	[0.12-0.30] unit increase	Illumina [~ 6600000] (imputed)	N	hip bone mineral density	GCST004178	Genome-wide genotyping array	137919093	rs5016540
rs111364457	EBI	Chesi A	J Bone Miner Res	A Genomewide Association Study Identifies Two Sex-Specific Loci, at SPTB and IZUMO3, Influencing Pediatric Bone Mineral Density at Multiple Skeletal Sites.	Pediatric areal bone mineral density (radius)	488 European ancestry female children, 445 European ancestry male children	10q26.3	10	129995298	NR	EBF3 - C10orf143	ENSG00000108001	ENSG00000237489	NA	22245	24727	rs111364457-G	0	111364457	intergenic_variant	1	0.078	5e-06	5.30103	(Females)	0.420974	[0.24-0.6] unit increase	Illumina [~ 6600000] (imputed)	N	radius bone mineral density	GCST004176	Genome-wide genotyping array	131793562	rs111364457
rs3006704	EBI	Chesi A	J Bone Miner Res	A Genomewide Association Study Identifies Two Sex-Specific Loci, at SPTB and IZUMO3, Influencing Pediatric Bone Mineral Density at Multiple Skeletal Sites.	Pediatric bone mineral density (spine)	488 European ancestry female children, 445 European ancestry male children	10p11.22	10	32190421	NR	PPIAP31 - RPS24P13	ENSG00000217094	ENSG00000233190	NA	1604	41428	rs3006704-T	0	3006704	regulatory_region_variant	1	0.36	4e-06	5.39794	NA	0.173	[0.10-0.25] unit increase	Illumina [~ 6600000] (imputed)	N	spine bone mineral density	GCST004181	Genome-wide genotyping array	32479349	rs3006704
rs4917833	EBI	Chesi A	J Bone Miner Res	A Genomewide Association Study Identifies Two Sex-Specific Loci, at SPTB and IZUMO3, Influencing Pediatric Bone Mineral Density at Multiple Skeletal Sites.	Pediatric bone mineral density (femoral neck)	488 European ancestry female children, 445 European ancestry male children	10q24.2	10	98458051	NR	HPSE2	NA	NA	ENSG00000172987	NA	NA	rs4917833-T	0	4917833	3_prime_UTR_variant	0	0.433	5e-06	5.30103	NA	0.157993	[0.09-0.226] unit decrease	Illumina [~ 6600000] (imputed)	N	femoral neck bone mineral density	GCST004177	Genome-wide genotyping array	100217808	rs4917833
rs7069191	EBI	Chesi A	J Bone Miner Res	A Genomewide Association Study Identifies Two Sex-Specific Loci, at SPTB and IZUMO3, Influencing Pediatric Bone Mineral Density at Multiple Skeletal Sites.	Pediatric bone mineral density (spine)	488 European ancestry female children, 445 European ancestry male children	10q21.2	10	60636615	NR	ANK3	NA	NA	ENSG00000151150	NA	NA	rs7069191-T	0	7069191	intron_variant	0	0.178	3e-07	6.52288	NA	0.240696	[0.15-0.33] unit increase	Illumina [~ 6600000] (imputed)	N	spine bone mineral density	GCST004181	Genome-wide genotyping array	62396373	rs7069191
rs7089368	EBI	Chesi A	J Bone Miner Res	A Genomewide Association Study Identifies Two Sex-Specific Loci, at SPTB and IZUMO3, Influencing Pediatric Bone Mineral Density at Multiple Skeletal Sites.	Pediatric bone mineral density (spine)	488 European ancestry female children, 445 European ancestry male children	10p15.3	10	2143320	NR	RNU6-889P - LINC02662	ENSG00000252998	ENSG00000231326	NA	45051	25820	rs7089368-T	0	7089368	intergenic_variant	1	0.199	2e-06	5.69897	(Males)	0.381088	[0.23-0.54] unit decrease	Illumina [~ 6600000] (imputed)	N	spine bone mineral density	GCST004181	Genome-wide genotyping array	2185514
rs10894818	EBI	Chesi A	J Bone Miner Res	A Genomewide Association Study Identifies Two Sex-Specific Loci, at SPTB and IZUMO3, Influencing Pediatric Bone Mineral Density at Multiple Skeletal Sites.	Pediatric bone mineral density (femoral neck)	488 European ancestry female children, 445 European ancestry male children	11q25	11	134446328	NR	B3GAT1-DT	NA	NA	ENSG00000255545	NA	NA	rs10894818-A	0	10894818	intron_variant	0	0.472	3e-06	5.52288	(Females)	0.235238	[0.14-0.33] unit increase	Illumina [~ 6600000] (imputed)	N	femoral neck bone mineral density	GCST004177	Genome-wide genotyping array	134316222	rs10894818
rs526821	EBI	Chesi A	J Bone Miner Res	A Genomewide Association Study Identifies Two Sex-Specific Loci, at SPTB and IZUMO3, Influencing Pediatric Bone Mineral Density at Multiple Skeletal Sites.	Pediatric bone mineral density (spine)	488 European ancestry female children, 445 European ancestry male children	11q11	11	55538675	NR	OR4C14P - OR4C15	ENSG00000233301	ENSG00000181939	NA	751	15632	rs526821-C	0	526821	intergenic_variant	1	0.437	1e-06	6	NA	0.179237	[0.11-0.25] unit increase	Illumina [~ 6600000] (imputed)	N	spine bone mineral density	GCST004181	Genome-wide genotyping array	55306151	rs526821
rs11063563	EBI	Chesi A	J Bone Miner Res	A Genomewide Association Study Identifies Two Sex-Specific Loci, at SPTB and IZUMO3, Influencing Pediatric Bone Mineral Density at Multiple Skeletal Sites.	Pediatric bone mineral density (hip)	488 European ancestry female children, 445 European ancestry male children	12p13.32	12	5208674	NR	NA - LINC02443	NA	ENSG00000256115	NA	NA	17522	rs11063563-G	0	11063563	regulatory_region_variant	1	0.169	5e-06	5.30103	(Females)	0.323007	[0.19-0.46] unit decrease	Illumina [~ 6600000] (imputed)	N	hip bone mineral density	GCST004178	Genome-wide genotyping array	5317840	rs11063563
rs17786035	EBI	Chesi A	J Bone Miner Res	A Genomewide Association Study Identifies Two Sex-Specific Loci, at SPTB and IZUMO3, Influencing Pediatric Bone Mineral Density at Multiple Skeletal Sites.	Pediatric bone mineral density (spine)	488 European ancestry female children, 445 European ancestry male children	12p13.32	12	5211314	NR	NA - LINC02443	NA	ENSG00000256115	NA	NA	14882	rs17786035-G	0	17786035	intergenic_variant	1	0.172	7e-07	6.1549	(Females)	0.351513	[0.21-0.49] unit decrease	Illumina [~ 6600000] (imputed)	N	spine bone mineral density	GCST004181	Genome-wide genotyping array	5320480	rs17786035
rs7310889	EBI	Chesi A	J Bone Miner Res	A Genomewide Association Study Identifies Two Sex-Specific Loci, at SPTB and IZUMO3, Influencing Pediatric Bone Mineral Density at Multiple Skeletal Sites.	Pediatric bone mineral density (femoral neck)	488 European ancestry female children, 445 European ancestry male children	12q21.2	12	78437830	NR	LINC02424 - NA	ENSG00000258220	NA	NA	78084	NA	rs7310889-G	0	7310889	intron_variant	1	0.331	7e-06	5.1549	(Males)	0.226679	[0.13-0.32] unit decrease	Illumina [~ 6600000] (imputed)	N	femoral neck bone mineral density	GCST004177	Genome-wide genotyping array	78831610	rs7310889
rs77987208	EBI	Chesi A	J Bone Miner Res	A Genomewide Association Study Identifies Two Sex-Specific Loci, at SPTB and IZUMO3, Influencing Pediatric Bone Mineral Density at Multiple Skeletal Sites.	Pediatric bone mineral density (hip)	488 European ancestry female children, 445 European ancestry male children	12p13.32	12	4758793	NR	GALNT8	NA	NA	ENSG00000130035	NA	NA	rs77987208-C	0	77987208	intron_variant	0	0.141	6e-07	6.22185	(Males)	0.342041	[0.2-0.49] unit increase	Illumina [~ 6600000] (imputed)	N	hip bone mineral density	GCST004178	Genome-wide genotyping array	4867959	rs77987208
rs117023938	EBI	Chesi A	J Bone Miner Res	A Genomewide Association Study Identifies Two Sex-Specific Loci, at SPTB and IZUMO3, Influencing Pediatric Bone Mineral Density at Multiple Skeletal Sites.	Pediatric bone mineral density (hip)	488 European ancestry female children, 445 European ancestry male children	13q32.2	13	97989604	NR	IPO5	NA	NA	ENSG00000065150	NA	NA	rs117023938-T	0	117023938	intron_variant	0	0.052	5e-06	5.30103	NA	0.482788	[0.28-0.69] unit increase	Illumina [~ 6600000] (imputed)	N	hip bone mineral density	GCST004178	Genome-wide genotyping array	98641858	rs117023938
rs9301758	EBI	Chesi A	J Bone Miner Res	A Genomewide Association Study Identifies Two Sex-Specific Loci, at SPTB and IZUMO3, Influencing Pediatric Bone Mineral Density at Multiple Skeletal Sites.	Pediatric bone mineral density (spine)	488 European ancestry female children, 445 European ancestry male children	13q31.3	13	91897170	NR	GPC5	NA	NA	ENSG00000179399	NA	NA	rs9301758-T	0	9301758	intron_variant	0	0.479	6e-06	5.22185	(Males)	0.230623	[0.13-0.33] unit decrease	Illumina [~ 6600000] (imputed)	N	spine bone mineral density	GCST004181	Genome-wide genotyping array	92549424	rs9301758
rs9573435	EBI	Chesi A	J Bone Miner Res	A Genomewide Association Study Identifies Two Sex-Specific Loci, at SPTB and IZUMO3, Influencing Pediatric Bone Mineral Density at Multiple Skeletal Sites.	Pediatric bone mineral density (femoral neck)	488 European ancestry female children, 445 European ancestry male children	13q22.1	13	74718558	NR	NA	NA	NA	NA	NA	NA	rs9573435-C	0	9573435	intergenic_variant	1	0.393	3e-06	5.52288	NA	0.17238	[0.1-0.245] unit increase	Illumina [~ 6600000] (imputed)	N	femoral neck bone mineral density	GCST004177	Genome-wide genotyping array	75292695	rs9573435
rs9574793	EBI	Chesi A	J Bone Miner Res	A Genomewide Association Study Identifies Two Sex-Specific Loci, at SPTB and IZUMO3, Influencing Pediatric Bone Mineral Density at Multiple Skeletal Sites.	Pediatric bone mineral density (hip)	488 European ancestry female children, 445 European ancestry male children	13q31.1	13	81227533	NR	LINC00564 - RNU6-77P	ENSG00000260094	ENSG00000222486	NA	550	38214	rs9574793-G	0	9574793	intergenic_variant	1	0.436	3e-06	5.52288	(Females)	0.234561	[0.14-0.33] unit decrease	Illumina [~ 6600000] (imputed)	N	hip bone mineral density	GCST004178	Genome-wide genotyping array	81801668	rs9574793
rs1957429	EBI	Chesi A	J Bone Miner Res	A Genomewide Association Study Identifies Two Sex-Specific Loci, at SPTB and IZUMO3, Influencing Pediatric Bone Mineral Density at Multiple Skeletal Sites.	Pediatric areal bone mineral density (radius)	488 European ancestry female children, 445 European ancestry male children	14q23.3	14	64887315	SPTB	SPTB - RPPH1-2P	ENSG00000070182	ENSG00000252497	NA	7408	22173	rs1957429-T	0	1957429	intergenic_variant	1	0.126	6e-09	8.22185	(Females)	0.444266	[0.3-0.59] unit decrease	Illumina [~ 6600000] (imputed)	N	radius bone mineral density	GCST004176	Genome-wide genotyping array	65354033	rs1957429
rs34652660	EBI	Chesi A	J Bone Miner Res	A Genomewide Association Study Identifies Two Sex-Specific Loci, at SPTB and IZUMO3, Influencing Pediatric Bone Mineral Density at Multiple Skeletal Sites.	Pediatric bone mineral density (femoral neck)	488 European ancestry female children, 445 European ancestry male children	14q22.3	14	55452762	TBPL2	TBPL2	NA	NA	ENSG00000182521	NA	NA	rs34652660-A	0	34652660	intron_variant	0	0.476	1e-08	8	NA	0.197509	[0.13-0.27] unit decrease	Illumina [~ 6600000] (imputed)	N	femoral neck bone mineral density	GCST004177	Genome-wide genotyping array	55919480	rs34652660
rs76734026	EBI	Chesi A	J Bone Miner Res	A Genomewide Association Study Identifies Two Sex-Specific Loci, at SPTB and IZUMO3, Influencing Pediatric Bone Mineral Density at Multiple Skeletal Sites.	Pediatric areal bone mineral density (radius)	488 European ancestry female children, 445 European ancestry male children	14q23.3	14	65253861	SPTB¬¨¬®¬¨¬Æ‚Äö√Ñ√∂‚àö√ë‚Äö√Ñ‚Ä†	LINC02324 - RPL21P7	ENSG00000255002	ENSG00000258613	NA	31418	12777	rs76734026-A	0	76734026	non_coding_transcript_exon_variant	1	0.072	8e-06	5.09691	NA	0.316646	[0.18-0.45] unit increase	Illumina [~ 6600000] (imputed)	N	radius bone mineral density	GCST004176	Genome-wide genotyping array	65720579	rs76734026
rs9635231	EBI	Chesi A	J Bone Miner Res	A Genomewide Association Study Identifies Two Sex-Specific Loci, at SPTB and IZUMO3, Influencing Pediatric Bone Mineral Density at Multiple Skeletal Sites.	Pediatric bone mineral density (femoral neck)	488 European ancestry female children, 445 European ancestry male children	14q22.3	14	55420985	NR	TBPL2	NA	NA	ENSG00000182521	NA	NA	rs9635231-T	0	9635231	intron_variant	0	0.496	7e-07	6.1549	(Females)	0.240479	[0.15-0.33] unit decrease	Illumina [~ 6600000] (imputed)	N	femoral neck bone mineral density	GCST004177	Genome-wide genotyping array	55887703	rs9635231
rs72752223	EBI	Chesi A	J Bone Miner Res	A Genomewide Association Study Identifies Two Sex-Specific Loci, at SPTB and IZUMO3, Influencing Pediatric Bone Mineral Density at Multiple Skeletal Sites.	Pediatric bone mineral density (femoral neck)	488 European ancestry female children, 445 European ancestry male children	15q26.1	15	93223556	NR	NA	NA	NA	NA	NA	NA	rs72752223-G	0	72752223	intergenic_variant	1	0.113	1e-06	6	(Males)	0.399687	[0.24-0.56] unit increase	Illumina [~ 6600000] (imputed)	N	femoral neck bone mineral density	GCST004177	Genome-wide genotyping array	93766785	rs72752223
rs76485637	EBI	Chesi A	J Bone Miner Res	A Genomewide Association Study Identifies Two Sex-Specific Loci, at SPTB and IZUMO3, Influencing Pediatric Bone Mineral Density at Multiple Skeletal Sites.	Pediatric bone mineral density (spine)	488 European ancestry female children, 445 European ancestry male children	16p13.2	16	7961271	NR	NA	NA	NA	NA	NA	NA	rs76485637-G	0	76485637	intron_variant	1	0.163	4e-06	5.39794	(Females)	0.342516	[0.2-0.49] unit increase	Illumina [~ 6600000] (imputed)	N	spine bone mineral density	GCST004181	Genome-wide genotyping array	8011273
rs9898593	EBI	Chesi A	J Bone Miner Res	A Genomewide Association Study Identifies Two Sex-Specific Loci, at SPTB and IZUMO3, Influencing Pediatric Bone Mineral Density at Multiple Skeletal Sites.	Pediatric bone mineral density (femoral neck)	488 European ancestry female children, 445 European ancestry male children	17q25.1	17	74661694	NR	CD300E - RAB37	ENSG00000186407	ENSG00000172794	NA	37956	8884	rs9898593-T	0	9898593	intergenic_variant	1	0.149	9e-06	5.04576	(Males)	0.346	[0.20-0.50] unit decrease	Illumina [~ 6600000] (imputed)	N	femoral neck bone mineral density	GCST004177	Genome-wide genotyping array	72657833	rs9898593
rs17744291	EBI	Chesi A	J Bone Miner Res	A Genomewide Association Study Identifies Two Sex-Specific Loci, at SPTB and IZUMO3, Influencing Pediatric Bone Mineral Density at Multiple Skeletal Sites.	Pediatric bone mineral density (femoral neck)	488 European ancestry female children, 445 European ancestry male children	18q21.1	18	48229703	NR	ZBTB7C	NA	NA	ENSG00000184828	NA	NA	rs17744291-G	0	17744291	intron_variant	0	0.077	2e-06	5.69897	(Males)	0.439385	[0.26-0.62] unit decrease	Illumina [~ 6600000] (imputed)	N	femoral neck bone mineral density	GCST004177	Genome-wide genotyping array	45756074	rs17744291
rs10419113	EBI	Chesi A	J Bone Miner Res	A Genomewide Association Study Identifies Two Sex-Specific Loci, at SPTB and IZUMO3, Influencing Pediatric Bone Mineral Density at Multiple Skeletal Sites.	Pediatric bone mineral density (spine)	488 European ancestry female children, 445 European ancestry male children	19q13.43	19	57700162	NR	ZNF551, ZNF154	NA	NA	ENSG00000204519, ENSG00000179909	NA	NA	rs10419113-G	0	10419113	3_prime_UTR_variant	0	0.483	4e-06	5.39794	(Males)	0.231186	[0.13-0.33] unit increase	Illumina [~ 6600000] (imputed)	N	spine bone mineral density	GCST004181	Genome-wide genotyping array	58211530	rs10419113
rs187606701	EBI	Chesi A	J Bone Miner Res	A Genomewide Association Study Identifies Two Sex-Specific Loci, at SPTB and IZUMO3, Influencing Pediatric Bone Mineral Density at Multiple Skeletal Sites.	Pediatric areal bone mineral density (radius)	488 European ancestry female children, 445 European ancestry male children	19p13.13	19	13510043	NR	CACNA1A	NA	NA	ENSG00000141837	NA	NA	rs187606701-A	0	187606701	intron_variant	0	0.157	7e-06	5.1549	(Females)	0.368433	[0.21-0.53] unit increase	Illumina [~ 6600000] (imputed)	N	radius bone mineral density	GCST004176	Genome-wide genotyping array	13620857
rs34259704	EBI	Chesi A	J Bone Miner Res	A Genomewide Association Study Identifies Two Sex-Specific Loci, at SPTB and IZUMO3, Influencing Pediatric Bone Mineral Density at Multiple Skeletal Sites.	Pediatric bone mineral density (hip)	488 European ancestry female children, 445 European ancestry male children	19q13.43	19	56339799	NR	ZSCAN5A, ZSCAN5A-AS1	NA	NA	ENSG00000131848, ENSG00000267549	NA	NA	rs34259704-C	0	34259704	intron_variant	0	0.045	6e-06	5.22185	(Males)	0.626107	[0.36-0.9] unit increase	Illumina [~ 6600000] (imputed)	N	hip bone mineral density	GCST004178	Genome-wide genotyping array	56851168
rs1967749	EBI	Chesi A	J Bone Miner Res	A Genomewide Association Study Identifies Two Sex-Specific Loci, at SPTB and IZUMO3, Influencing Pediatric Bone Mineral Density at Multiple Skeletal Sites.	Pediatric bone mineral density (hip)	488 European ancestry female children, 445 European ancestry male children	20p12.1	20	15140435	NR	MACROD2	NA	NA	ENSG00000172264	NA	NA	rs1967749-C	0	1967749	intron_variant	0	0.111	3e-06	5.52288	(Females)	0.365494	[0.21-0.52] unit decrease	Illumina [~ 6600000] (imputed)	N	hip bone mineral density	GCST004178	Genome-wide genotyping array	15121081	rs1967749
rs71331807	EBI	Chesi A	J Bone Miner Res	A Genomewide Association Study Identifies Two Sex-Specific Loci, at SPTB and IZUMO3, Influencing Pediatric Bone Mineral Density at Multiple Skeletal Sites.	Pediatric bone mineral density (femoral neck)	488 European ancestry female children, 445 European ancestry male children	20p12.1	20	15137579	NR	MACROD2	NA	NA	ENSG00000172264	NA	NA	rs71331807-A	0	71331807	intron_variant	0	0.064	8e-07	6.09691	NA	0.356052	[0.22-0.5] unit decrease	Illumina [~ 6600000] (imputed)	N	femoral neck bone mineral density	GCST004177	Genome-wide genotyping array	15118225	rs71331807
rs4999351	EBI	Chesi A	J Bone Miner Res	A Genomewide Association Study Identifies Two Sex-Specific Loci, at SPTB and IZUMO3, Influencing Pediatric Bone Mineral Density at Multiple Skeletal Sites.	Pediatric bone mineral density (hip)	488 European ancestry female children, 445 European ancestry male children	22q13.31	22	44246854	NR	SHISAL1	NA	NA	ENSG00000138944	NA	NA	rs4999351-T	0	4999351	3_prime_UTR_variant	0	0.465	9e-06	5.04576	NA	0.2	[0.11-0.29] unit increase	Illumina [~ 6600000] (imputed)	N	hip bone mineral density	GCST004178	Genome-wide genotyping array	44642734	rs71313388
rs5748282	EBI	Chesi A	J Bone Miner Res	A Genomewide Association Study Identifies Two Sex-Specific Loci, at SPTB and IZUMO3, Influencing Pediatric Bone Mineral Density at Multiple Skeletal Sites.	Pediatric bone mineral density (femoral neck)	488 European ancestry female children, 445 European ancestry male children	22q11.21	22	19553883	NR	CLDN5 - LINC00895	ENSG00000184113	ENSG00000281548	NA	26338	11320	rs5748282-C	0	5748282	intergenic_variant	1	0.213	4e-06	5.39794	NA	0.198065	[0.11-0.28] unit decrease	Illumina [~ 6600000] (imputed)	N	femoral neck bone mineral density	GCST004177	Genome-wide genotyping array	19541406	rs5748282
rs77580281	EBI	Chesi A	J Bone Miner Res	A Genomewide Association Study Identifies Two Sex-Specific Loci, at SPTB and IZUMO3, Influencing Pediatric Bone Mineral Density at Multiple Skeletal Sites.	Pediatric bone mineral density (hip)	488 European ancestry female children, 445 European ancestry male children	22q11.21	22	19563908	NR	CLDN5 - LINC00895	ENSG00000184113	ENSG00000281548	NA	36363	1295	rs77580281-T	1	5992420	intergenic_variant	1	0.212	1e-06	6	NA	0.214159	[0.13-0.3] unit decrease	Illumina [~ 6600000] (imputed)	N	hip bone mineral density	GCST004178	Genome-wide genotyping array	19551431	rs5992420
rs7797976	EBI	Chesi A	Hum Mol Genet	A trans-ethnic genome-wide association study identifies gender-specific loci influencing pediatric aBMD and BMC at the distal radius.	Pediatric areal bone mineral density (radius)	178 African American females, 159 African American males, 474 European ancestry females, 434 European ancestry males, 54 Hispanic and other ancestry females, 72 Hispanic and other ancestry males	7q31.31	7	121203462	CPED1	CPED1	NA	NA	ENSG00000106034	NA	NA	rs7797976-T	0	7797976	intron_variant	0	0.358	2e-11	10.699	(females)	0.298	[0.21-0.38] Z score decrease	Illumina [7238679] (imputed)	N	radius bone mineral density	GCST002953	Genome-wide genotyping array	120843516	rs7797976
rs1561296	EBI	Liu L	Clin Transl Med	A trans-ethnic two-stage polygenetic scoring analysis detects genetic correlation between osteoporosis and schizophrenia.	Schizophrenia (MTAG)	1,627 Han Chinese ancestry individuals with osteoporosis-related bone measurements, 1,475 Han Chinese ancestry schizophrenia cases, 1,022 Han Chinese ancestry schizophrenia controls	2q33.1	2	200443394	LOC101927741, SPATS2L	SPATS2L	NA	NA	ENSG00000196141	NA	NA	rs1561296-?	0	1561296	intron_variant	0	NR	7e-06	5.1549	(MTAG including spine BMD data)	0.092	unit decrease	Affymetrix [NR]	N	schizophrenia	GCST009891	Genome-wide genotyping array	201308117	rs1561296
rs17018359	EBI	Liu L	Clin Transl Med	A trans-ethnic two-stage polygenetic scoring analysis detects genetic correlation between osteoporosis and schizophrenia.	Schizophrenia (MTAG)	1,627 Han Chinese ancestry individuals with osteoporosis-related bone measurements, 1,475 Han Chinese ancestry schizophrenia cases, 1,022 Han Chinese ancestry schizophrenia controls	2p12	2	79989050	CTNNA2	CTNNA2	NA	NA	ENSG00000066032	NA	NA	rs17018359-?	0	17018359	intron_variant	0	NR	2e-06	5.69897	(MTAG including spine BMD data)	0.102	unit decrease	Affymetrix [NR]	N	schizophrenia	GCST009891	Genome-wide genotyping array	80216176	rs17018359
rs742715	EBI	Liu L	Clin Transl Med	A trans-ethnic two-stage polygenetic scoring analysis detects genetic correlation between osteoporosis and schizophrenia.	Osteoporosis-related phenotypes (MTAG)	1,627 Han Chinese ancestry individuals with osteoporosis-related bone measurements, 1,475 Han Chinese ancestry schizophrenia cases, 1,022 Han Chinese ancestry schizophrenia controls	6q14.1	6	78457649	LOC105377865	NA	NA	NA	NA	NA	NA	rs742715-?	0	742715	intergenic_variant	1	NR	9e-07	6.04576	(ulna and radius area MTAG)	0.18	[NR] unit decrease	Affymetrix [NR]	N	bone measurement	GCST009892	Genome-wide genotyping array	79167366	rs742715
rs4721564	EBI	Liu L	Clin Transl Med	A trans-ethnic two-stage polygenetic scoring analysis detects genetic correlation between osteoporosis and schizophrenia.	Osteoporosis-related phenotypes (MTAG)	1,627 Han Chinese ancestry individuals with osteoporosis-related bone measurements, 1,475 Han Chinese ancestry schizophrenia cases, 1,022 Han Chinese ancestry schizophrenia controls	7p21.1	7	17050338	intergenic	AHR	NA	NA	ENSG00000106546	NA	NA	rs4721564-?	0	4721564	intron_variant	0	NR	8e-06	5.09691	(spine BMD MTAG)	0.161	[NR] unit decrease	Affymetrix [NR]	N	spine bone mineral density	GCST009892	Genome-wide genotyping array	17089962	rs4721564
rs11259498	EBI	Liu L	Clin Transl Med	A trans-ethnic two-stage polygenetic scoring analysis detects genetic correlation between osteoporosis and schizophrenia.	Osteoporosis-related phenotypes (MTAG)	1,627 Han Chinese ancestry individuals with osteoporosis-related bone measurements, 1,475 Han Chinese ancestry schizophrenia cases, 1,022 Han Chinese ancestry schizophrenia controls	10p13	10	15115772	LOC105376431, NMT2	RPP38, NMT2	NA	NA	ENSG00000152464, ENSG00000152465	NA	NA	rs11259498-?	0	11259498	intron_variant	0	NR	1e-06	6	(hip neck BMD MTAG)	0.306	[NR] unit decrease	Affymetrix [NR]	N	hip bone mineral density	GCST009892	Genome-wide genotyping array	15157771	rs11259498
rs174547	EBI	Liu L	Clin Transl Med	A trans-ethnic two-stage polygenetic scoring analysis detects genetic correlation between osteoporosis and schizophrenia.	Osteoporosis-related phenotypes (MTAG)	1,627 Han Chinese ancestry individuals with osteoporosis-related bone measurements, 1,475 Han Chinese ancestry schizophrenia cases, 1,022 Han Chinese ancestry schizophrenia controls	11q12.2	11	61803311	intergenic	FADS1, FADS2	NA	NA	ENSG00000149485, ENSG00000134824	NA	NA	rs174547-?	0	174547	intron_variant	0	NR	5e-07	6.30103	(spine area MTAG)	0.17	[NR] unit decrease	Affymetrix [NR]	N	spine bone size	GCST009892	Genome-wide genotyping array	61570783	rs174547
rs174570	EBI	Liu L	Clin Transl Med	A trans-ethnic two-stage polygenetic scoring analysis detects genetic correlation between osteoporosis and schizophrenia.	Osteoporosis-related phenotypes (MTAG)	1,627 Han Chinese ancestry individuals with osteoporosis-related bone measurements, 1,475 Han Chinese ancestry schizophrenia cases, 1,022 Han Chinese ancestry schizophrenia controls	11q12.2	11	61829740	intergenic	FADS2	NA	NA	ENSG00000134824	NA	NA	rs174570-?	0	174570	intron_variant	0	NR	5e-07	6.30103	(spine area MTAG)	0.172	[NR] unit decrease	Affymetrix [NR]	N	spine bone size	GCST009892	Genome-wide genotyping array	61597212	rs174570
rs174577	EBI	Liu L	Clin Transl Med	A trans-ethnic two-stage polygenetic scoring analysis detects genetic correlation between osteoporosis and schizophrenia.	Osteoporosis-related phenotypes (MTAG)	1,627 Han Chinese ancestry individuals with osteoporosis-related bone measurements, 1,475 Han Chinese ancestry schizophrenia cases, 1,022 Han Chinese ancestry schizophrenia controls	11q12.2	11	61837342	intergenic	FADS2	NA	NA	ENSG00000134824	NA	NA	rs174577-?	0	174577	intron_variant	0	NR	3e-07	6.52288	(spine area MTAG)	0.175	[NR] unit decrease	Affymetrix [NR]	N	spine bone size	GCST009892	Genome-wide genotyping array	61604814	rs174577
rs8019455	EBI	Liu L	Clin Transl Med	A trans-ethnic two-stage polygenetic scoring analysis detects genetic correlation between osteoporosis and schizophrenia.	Osteoporosis-related phenotypes (MTAG)	1,627 Han Chinese ancestry individuals with osteoporosis-related bone measurements, 1,475 Han Chinese ancestry schizophrenia cases, 1,022 Han Chinese ancestry schizophrenia controls	14q24.3	14	74224280	intergenic	LIN52 - VSX2	ENSG00000205659	ENSG00000119614	NA	23045	15169	rs8019455-?	0	8019455	intergenic_variant	1	NR	3e-06	5.52288	(spine area MTAG)	0.189	[NR] unit decrease	Affymetrix [NR]	N	spine bone size	GCST009892	Genome-wide genotyping array	74690983	rs8019455
rs16945898	EBI	Liu L	Clin Transl Med	A trans-ethnic two-stage polygenetic scoring analysis detects genetic correlation between osteoporosis and schizophrenia.	Schizophrenia (MTAG)	1,627 Han Chinese ancestry individuals with osteoporosis-related bone measurements, 1,475 Han Chinese ancestry schizophrenia cases, 1,022 Han Chinese ancestry schizophrenia controls	17p12	17	12322858	Intergenic	NA	NA	NA	NA	NA	NA	rs16945898-?	0	16945898	intergenic_variant	1	NR	4e-06	5.39794	(MTAG including spine BMD data)	0.14	unit decrease	Affymetrix [NR]	N	schizophrenia	GCST009891	Genome-wide genotyping array	12226175	rs16945898
rs1791244	EBI	Liu L	Clin Transl Med	A trans-ethnic two-stage polygenetic scoring analysis detects genetic correlation between osteoporosis and schizophrenia.	Schizophrenia (MTAG)	1,627 Han Chinese ancestry individuals with osteoporosis-related bone measurements, 1,475 Han Chinese ancestry schizophrenia cases, 1,022 Han Chinese ancestry schizophrenia controls	18q12.2	18	39489348	MIR924HG	MIR924HG	NA	NA	ENSG00000267374	NA	NA	rs1791244-?	0	1791244	intron_variant	0	NR	7e-06	5.1549	(MTAG including spine BMD data)	0.083	unit decrease	Affymetrix [NR]	N	schizophrenia	GCST009891	Genome-wide genotyping array	37069312	rs1791244
rs10746495	EBI	Morris JA	Nat Genet	An atlas of genetic influences on osteoporosis in humans and mice.	Heel bone mineral density	426,824 British ancestry individuals	1p36.22	1	10560213	PEX14	PEX14	NA	NA	ENSG00000142655	NA	NA	rs10746495-A	0	10746495	intron_variant	0	0.1758	9e-13	12.0458	NA	0.0172	[0.012-0.022] unit increase	NR [13737936] (imputed)	N	heel bone mineral density	GCST006979	Genome-wide genotyping array	10620270	rs10746495
rs10779795	EBI	Morris JA	Nat Genet	An atlas of genetic influences on osteoporosis in humans and mice.	Heel bone mineral density	426,824 British ancestry individuals	1p36.31	1	6617004	PHF13	PHF13	NA	NA	ENSG00000116273	NA	NA	rs10779795-A	0	10779795	intron_variant	0	0.664086	6e-24	23.2218	NA	0.0196	[0.016-0.023] unit increase	NR [13737936] (imputed)	N	heel bone mineral density	GCST006979	Genome-wide genotyping array	6677064	rs10779795
rs10920352	EBI	Morris JA	Nat Genet	An atlas of genetic influences on osteoporosis in humans and mice.	Heel bone mineral density	426,824 British ancestry individuals	1q32.1	1	202178914	PTPRVP	PTPRVP	NA	NA	ENSG00000243323	NA	NA	rs10920352-T	0	10920352	intron_variant	0	0.577282	6e-10	9.22185	NA	0.0115	[0.0079-0.0151] unit decrease	NR [13737936] (imputed)	N	heel bone mineral density	GCST006979	Genome-wide genotyping array	202148042	rs10920352
rs114621605	EBI	Morris JA	Nat Genet	An atlas of genetic influences on osteoporosis in humans and mice.	Heel bone mineral density	426,824 British ancestry individuals	1p21.2	1	99574139	PALMD	LINC01708	NA	NA	ENSG00000224445	NA	NA	rs114621605-G	0	114621605	intron_variant	0	0.978228	2e-09	8.69897	NA	0.0381	[0.026-0.051] unit increase	NR [13737936] (imputed)	N	heel bone mineral density	GCST006979	Genome-wide genotyping array	100039695	rs114621605
rs11587434	EBI	Morris JA	Nat Genet	An atlas of genetic influences on osteoporosis in humans and mice.	Heel bone mineral density	426,824 British ancestry individuals	1p31.1	1	72149435	NEGR1	NEGR1	NA	NA	ENSG00000172260	NA	NA	rs11587434-G	0	11587434	intron_variant	0	0.740135	2e-09	8.69897	NA	0.0126	[0.0085-0.0167] unit decrease	NR [13737936] (imputed)	N	heel bone mineral density	GCST006979	Genome-wide genotyping array	72615118	rs11587434
rs12031054	EBI	Morris JA	Nat Genet	An atlas of genetic influences on osteoporosis in humans and mice.	Heel bone mineral density	426,824 British ancestry individuals	1p31.3	1	66641142	SGIP1	SGIP1	NA	NA	ENSG00000118473	NA	NA	rs12031054-G	0	12031054	intron_variant	0	0.710514	6e-16	15.2218	NA	0.0164	[0.012-0.02] unit increase	NR [13737936] (imputed)	N	heel bone mineral density	GCST006979	Genome-wide genotyping array	67106825	rs12031054
rs12034786	EBI	Morris JA	Nat Genet	An atlas of genetic influences on osteoporosis in humans and mice.	Heel bone mineral density	426,824 British ancestry individuals	1p31.3	1	61340680	NFIA	NFIA	NA	NA	ENSG00000162599	NA	NA	rs12034786-A	0	12034786	intron_variant	0	0.760935	3e-09	8.52288	NA	0.0128	[0.0086-0.017] unit increase	NR [13737936] (imputed)	N	heel bone mineral density	GCST006979	Genome-wide genotyping array	61806352	rs12034786
rs12042197	EBI	Morris JA	Nat Genet	An atlas of genetic influences on osteoporosis in humans and mice.	Heel bone mineral density	426,824 British ancestry individuals	1p22.2	1	89726475	LRRC8C	LRRC8C	NA	NA	ENSG00000171488	NA	NA	rs12042197-G	0	12042197	intron_variant	0	0.762199	4e-09	8.39794	NA	0.0127	[0.0085-0.0169] unit increase	NR [13737936] (imputed)	N	heel bone mineral density	GCST006979	Genome-wide genotyping array	90192034	rs12042197
rs12080074	EBI	Morris JA	Nat Genet	An atlas of genetic influences on osteoporosis in humans and mice.	Heel bone mineral density	426,824 British ancestry individuals	1p13.2	1	112387384	CTTNBP2NL	TXNP3 - CTTNBP2NL	ENSG00000234388	ENSG00000143079	NA	23803	8830	rs12080074-A	0	12080074	intergenic_variant	1	0.346336	3e-09	8.52288	NA	0.0115	[0.0077-0.0153] unit increase	NR [13737936] (imputed)	N	heel bone mineral density	GCST006979	Genome-wide genotyping array	112930006	rs12080074
rs12756110	EBI	Morris JA	Nat Genet	An atlas of genetic influences on osteoporosis in humans and mice.	Heel bone mineral density	426,824 British ancestry individuals	1p36.12	1	22120655	WNT4	WNT4	NA	NA	ENSG00000162552	NA	NA	rs12756110-G	0	12756110	intron_variant	0	0.0789	2e-15	14.699	NA	0.0275	[0.021-0.034] unit increase	NR [13737936] (imputed)	N	heel bone mineral density	GCST006979	Genome-wide genotyping array	22447148	rs12756110
rs12756373	EBI	Morris JA	Nat Genet	An atlas of genetic influences on osteoporosis in humans and mice.	Heel bone mineral density	426,824 British ancestry individuals	1p22.3	1	84867499	LPAR3	LPAR3	NA	NA	ENSG00000171517	NA	NA	rs12756373-A	0	12756373	intron_variant	0	0.91222	1e-12	12	NA	0.0232	[0.017-0.03] unit decrease	NR [13737936] (imputed)	N	heel bone mineral density	GCST006979	Genome-wide genotyping array	85333182	rs12756373
rs142072330	EBI	Morris JA	Nat Genet	An atlas of genetic influences on osteoporosis in humans and mice.	Heel bone mineral density	426,824 British ancestry individuals	1p36.12	1	22201615	WNT4	WNT4 - MIR4418	ENSG00000162552	ENSG00000266564	NA	57646	64624	rs142072330-C	0	142072330	intergenic_variant	1	0.921677	3e-12	11.5229	NA	0.0238	[0.017-0.031] unit decrease	NR [13737936] (imputed)	N	heel bone mineral density	GCST006979	Genome-wide genotyping array	22528108	rs142072330
rs1767447	EBI	Morris JA	Nat Genet	An atlas of genetic influences on osteoporosis in humans and mice.	Heel bone mineral density	426,824 British ancestry individuals	1p36.12	1	21574398	ALPL	ALPL	NA	NA	ENSG00000162551	NA	NA	rs1767447-G	0	1767447	intron_variant	0	0.0578	2e-11	10.699	NA	0.0265	[0.019-0.034] unit increase	NR [13737936] (imputed)	N	heel bone mineral density	GCST006979	Genome-wide genotyping array	21900891	rs1767447
rs1779431	EBI	Morris JA	Nat Genet	An atlas of genetic influences on osteoporosis in humans and mice.	Heel bone mineral density	426,824 British ancestry individuals	1p12	1	118918773	TBX15	TBX15	NA	NA	ENSG00000092607	NA	NA	rs1779431-G	0	1779431	intron_variant	0	0.29138	6e-17	16.2218	NA	0.0169	[0.013-0.021] unit increase	NR [13737936] (imputed)	N	heel bone mineral density	GCST006979	Genome-wide genotyping array	119461396	rs1779431
rs183522757	EBI	Morris JA	Nat Genet	An atlas of genetic influences on osteoporosis in humans and mice.	Heel bone mineral density	426,824 British ancestry individuals	1q41	1	219609915	LOC102723886	ZC3H11B	NA	NA	ENSG00000215817	NA	NA	rs183522757-A	0	183522757	synonymous_variant	0	0.935396	2e-10	9.69897	NA	0.0232	[0.016-0.03] unit increase	NR [13737936] (imputed)	N	heel bone mineral density	GCST006979	Genome-wide genotyping array	219783257
rs1983853	EBI	Morris JA	Nat Genet	An atlas of genetic influences on osteoporosis in humans and mice.	Heel bone mineral density	426,824 British ancestry individuals	1p22.3	1	84845509	LPAR3	LPAR3	NA	NA	ENSG00000171517	NA	NA	rs1983853-C	0	1983853	intron_variant	0	0.88577	3e-11	10.5229	NA	0.0193	[0.014-0.025] unit decrease	NR [13737936] (imputed)	N	heel bone mineral density	GCST006979	Genome-wide genotyping array	85311192	rs1983853
rs2227607	EBI	Morris JA	Nat Genet	An atlas of genetic influences on osteoporosis in humans and mice.	Heel bone mineral density	426,824 British ancestry individuals	1q25.1	1	173911614	SERPINC1	SERPINC1	NA	NA	ENSG00000117601	NA	NA	rs2227607-C	0	2227607	intron_variant	0	0.890364	2e-12	11.699	NA	0.0206	[0.015-0.026] unit increase	NR [13737936] (imputed)	N	heel bone mineral density	GCST006979	Genome-wide genotyping array	173880752	rs2227607
rs2647462	EBI	Morris JA	Nat Genet	An atlas of genetic influences on osteoporosis in humans and mice.	Heel bone mineral density	426,824 British ancestry individuals	1q41	1	219982748	RNU5F-1	EPRS1	NA	NA	ENSG00000136628	NA	NA	rs2647462-T	0	2647462	non_coding_transcript_exon_variant	0	0.173272	6e-45	44.2218	NA	0.0341	[0.029-0.039] unit increase	NR [13737936] (imputed)	N	heel bone mineral density	GCST006979	Genome-wide genotyping array	220156090	rs2647462
rs2791559	EBI	Morris JA	Nat Genet	An atlas of genetic influences on osteoporosis in humans and mice.	Heel bone mineral density	426,824 British ancestry individuals	1q41	1	219415461	LOC102723886	LYPLAL1-AS1	NA	NA	ENSG00000228536	NA	NA	rs2791559-A	0	2791559	intron_variant	0	0.558588	2e-09	8.69897	NA	0.0112	[0.0075-0.0149] unit decrease	NR [13737936] (imputed)	N	heel bone mineral density	GCST006979	Genome-wide genotyping array	219588803	rs2791559
rs2791655	EBI	Morris JA	Nat Genet	An atlas of genetic influences on osteoporosis in humans and mice.	Heel bone mineral density	426,824 British ancestry individuals	1p36.22	1	11068597	EXOSC10	EXOSC10	NA	NA	ENSG00000171824	NA	NA	rs2791655-G	0	2791655	non_coding_transcript_exon_variant	0	0.279671	9e-20	19.0458	NA	0.0186	[0.015-0.023] unit decrease	NR [13737936] (imputed)	N	heel bone mineral density	GCST006979	Genome-wide genotyping array	11128654	rs2791655
rs2820501	EBI	Morris JA	Nat Genet	An atlas of genetic influences on osteoporosis in humans and mice.	Heel bone mineral density	426,824 British ancestry individuals	1p31.3	1	68196599	GNG12-AS1	GNG12-AS1, WLS	NA	NA	ENSG00000232284, ENSG00000116729	NA	NA	rs2820501-C	0	2820501	intron_variant	0	0.0454	3e-21	20.5229	NA	0.0429	[0.034-0.052] unit increase	NR [13737936] (imputed)	N	heel bone mineral density	GCST006979	Genome-wide genotyping array	68662282	rs2820501
rs34553872	EBI	Morris JA	Nat Genet	An atlas of genetic influences on osteoporosis in humans and mice.	Heel bone mineral density	426,824 British ancestry individuals	1p36.12	1	22375694	ZBTB40	PPIAP34 - ZBTB40	ENSG00000234397	ENSG00000184677	NA	52363	53144	rs34553872-A	0	34553872	TF_binding_site_variant	1	0.823072	1e-139	139	NA	0.0608	[0.056-0.066] unit decrease	NR [13737936] (imputed)	N	heel bone mineral density	GCST006979	Genome-wide genotyping array	22702187	rs34553872
rs35329209	EBI	Morris JA	Nat Genet	An atlas of genetic influences on osteoporosis in humans and mice.	Heel bone mineral density	426,824 British ancestry individuals	1p34.2	1	41603855	HIVEP3	HIVEP3	NA	NA	ENSG00000127124	NA	NA	rs35329209-T	0	35329209	intron_variant	0	0.915073	5e-11	10.301	NA	0.0217	[0.015-0.028] unit decrease	NR [13737936] (imputed)	N	heel bone mineral density	GCST006979	Genome-wide genotyping array	42069526	rs35329209
rs36066545	EBI	Morris JA	Nat Genet	An atlas of genetic influences on osteoporosis in humans and mice.	Heel bone mineral density	426,824 British ancestry individuals	1p36.33	1	1368763	AURKAIP1	MXRA8 - AURKAIP1	ENSG00000162576	ENSG00000175756	NA	6986	4967	rs36066545-G	0	36066545	intergenic_variant	1	0.875383	1e-09	9	NA	0.0168	[0.011-0.022] unit decrease	NR [13737936] (imputed)	N	heel bone mineral density	GCST006979	Genome-wide genotyping array	1304143	rs36066545
rs4908776	EBI	Morris JA	Nat Genet	An atlas of genetic influences on osteoporosis in humans and mice.	Heel bone mineral density	426,824 British ancestry individuals	1p36.23	1	8743974	RERE	RERE	NA	NA	ENSG00000142599	NA	NA	rs4908776-T	0	4908776	intron_variant	0	0.169035	6e-10	9.22185	NA	0.0154	[0.011-0.02] unit increase	NR [13737936] (imputed)	N	heel bone mineral density	GCST006979	Genome-wide genotyping array	8804033	rs4908776
rs4912085	EBI	Morris JA	Nat Genet	An atlas of genetic influences on osteoporosis in humans and mice.	Heel bone mineral density	426,824 British ancestry individuals	1p36.13	1	19402593	CAPZB	CAPZB	NA	NA	ENSG00000077549	NA	NA	rs4912085-G	0	4912085	intron_variant	0	0.422485	2e-28	27.699	NA	0.0206	[0.017-0.024] unit increase	NR [13737936] (imputed)	N	heel bone mineral density	GCST006979	Genome-wide genotyping array	19729087	rs4912085
rs547251	EBI	Morris JA	Nat Genet	An atlas of genetic influences on osteoporosis in humans and mice.	Heel bone mineral density	426,824 British ancestry individuals	1p13.3	1	109832112	EPS8L3	LINC01768	NA	NA	ENSG00000228420	NA	NA	rs547251-C	0	547251	intron_variant	0	0.339119	2e-09	8.69897	NA	0.0117	[0.0079-0.0155] unit decrease	NR [13737936] (imputed)	N	heel bone mineral density	GCST006979	Genome-wide genotyping array	110374734	rs547251
rs56682471	EBI	Morris JA	Nat Genet	An atlas of genetic influences on osteoporosis in humans and mice.	Heel bone mineral density	426,824 British ancestry individuals	1q24.3	1	172267127	DNM3	DNM3	NA	NA	ENSG00000197959	NA	NA	rs56682471-A	0	56682471	intron_variant	0	0.783675	3e-16	15.5229	NA	0.0201	[0.015-0.025] unit decrease	NR [13737936] (imputed)	N	heel bone mineral density	GCST006979	Genome-wide genotyping array	172236267	rs56682471
rs58397787	EBI	Morris JA	Nat Genet	An atlas of genetic influences on osteoporosis in humans and mice.	Heel bone mineral density	426,824 British ancestry individuals	1q32.1	1	200738405	CAMSAP2	DDX59-AS1 - CAMSAP2	ENSG00000260088	ENSG00000118200	NA	44155	1153	rs58397787-C	0	58397787	regulatory_region_variant	1	0.80004	1e-18	18	NA	0.0202	[0.016-0.025] unit increase	NR [13737936] (imputed)	N	heel bone mineral density	GCST006979	Genome-wide genotyping array	200707533	rs58397787
rs660240	EBI	Morris JA	Nat Genet	An atlas of genetic influences on osteoporosis in humans and mice.	Heel bone mineral density	426,824 British ancestry individuals	1p13.3	1	109275216	CELSR2	CELSR2	NA	NA	ENSG00000143126	NA	NA	rs660240-T	0	660240	3_prime_UTR_variant	0	0.21541	2e-10	9.69897	NA	0.0142	[0.0098-0.0185] unit increase	NR [13737936] (imputed)	N	heel bone mineral density	GCST006979	Genome-wide genotyping array	109817838	rs660240
rs6664489	EBI	Morris JA	Nat Genet	An atlas of genetic influences on osteoporosis in humans and mice.	Heel bone mineral density	426,824 British ancestry individuals	1p21.3	1	97953131	DPYD	MIR137HG, DPYD	NA	NA	ENSG00000225206, ENSG00000188641	NA	NA	rs6664489-G	0	6664489	intron_variant	0	0.219987	5e-11	10.301	NA	0.0146	[0.01-0.019] unit decrease	NR [13737936] (imputed)	N	heel bone mineral density	GCST006979	Genome-wide genotyping array	98418687	rs6664489
rs6680369	EBI	Morris JA	Nat Genet	An atlas of genetic influences on osteoporosis in humans and mice.	Heel bone mineral density	426,824 British ancestry individuals	1p36.12	1	22408366	ZBTB40	PPIAP34 - ZBTB40	ENSG00000234397	ENSG00000184677	NA	85035	20472	rs6680369-C	0	6680369	intergenic_variant	1	0.388504	2e-25	24.699	NA	0.0198	[0.016-0.024] unit increase	NR [13737936] (imputed)	N	heel bone mineral density	GCST006979	Genome-wide genotyping array	22734859	rs6680369
rs6701977	EBI	Morris JA	Nat Genet	An atlas of genetic influences on osteoporosis in humans and mice.	Heel bone mineral density	426,824 British ancestry individuals	1q31.3	1	198030778	LHX9	LHX9 - NA	ENSG00000143355	NA	NA	95300	NA	rs6701977-A	0	6701977	regulatory_region_variant	1	0.86618	9e-12	11.0458	NA	0.0184	[0.013-0.024] unit increase	NR [13737936] (imputed)	N	heel bone mineral density	GCST006979	Genome-wide genotyping array	197999908	rs6701977
rs672740	EBI	Morris JA	Nat Genet	An atlas of genetic influences on osteoporosis in humans and mice.	Heel bone mineral density	426,824 British ancestry individuals	1q24.3	1	172167979	DNM3	DNM3	NA	NA	ENSG00000197959	NA	NA	rs672740-T	0	672740	intron_variant	0	0.519265	8e-14	13.0969	NA	0.0152	[0.011-0.019] unit decrease	NR [13737936] (imputed)	N	heel bone mineral density	GCST006979	Genome-wide genotyping array	172137119	rs672740
rs67758468	EBI	Morris JA	Nat Genet	An atlas of genetic influences on osteoporosis in humans and mice.	Heel bone mineral density	426,824 British ancestry individuals	1p34.3	1	39156916	MACF1	MACF1	NA	NA	ENSG00000127603	NA	NA	rs67758468-A	0	67758468	intron_variant	0	0.763703	2e-11	10.699	NA	0.0145	[0.01-0.019] unit decrease	NR [13737936] (imputed)	N	heel bone mineral density	GCST006979	Genome-wide genotyping array	39622588	rs67758468
rs680386	EBI	Morris JA	Nat Genet	An atlas of genetic influences on osteoporosis in humans and mice.	Heel bone mineral density	426,824 British ancestry individuals	1p36.12	1	23368782	ZNF436	ZNF436, ZNF436	NA	NA	ENSG00000125945, ENSG00000283009	NA	NA	rs680386-G	0	680386	intron_variant	0	0.820762	1e-11	11	NA	0.0162	[0.012-0.021] unit decrease	NR [13737936] (imputed)	N	heel bone mineral density	GCST006979	Genome-wide genotyping array	23695275	rs680386
rs698891	EBI	Morris JA	Nat Genet	An atlas of genetic influences on osteoporosis in humans and mice.	Heel bone mineral density	426,824 British ancestry individuals	1p36.13	1	15948274	ZBTB17	ZBTB17	NA	NA	ENSG00000116809	NA	NA	rs698891-C	0	698891	intron_variant	0	0.894679	5e-24	23.301	NA	0.0306	[0.025-0.037] unit decrease	NR [13737936] (imputed)	N	heel bone mineral density	GCST006979	Genome-wide genotyping array	16274769	rs698891
rs72692842	EBI	Morris JA	Nat Genet	An atlas of genetic influences on osteoporosis in humans and mice.	Heel bone mineral density	426,824 British ancestry individuals	1q21.2	1	150020930	OTUD7B	OTUD7B - VPS45	ENSG00000264522	ENSG00000136631	NA	10204	46349	rs72692842-C	0	72692842	regulatory_region_variant	1	0.90869	4e-20	19.3979	NA	0.029	[0.023-0.035] unit increase	NR [13737936] (imputed)	N	heel bone mineral density	GCST006979	Genome-wide genotyping array	149992890	rs72692842
rs75660521	EBI	Morris JA	Nat Genet	An atlas of genetic influences on osteoporosis in humans and mice.	Heel bone mineral density	426,824 British ancestry individuals	1p31.3	1	61179003	NFIA	NFIA	NA	NA	ENSG00000162599	NA	NA	rs75660521-C	0	75660521	intron_variant	0	0.93986	3e-09	8.52288	NA	0.0228	[0.015-0.03] unit increase	NR [13737936] (imputed)	N	heel bone mineral density	GCST006979	Genome-wide genotyping array	61644675	rs75660521
rs760938	EBI	Morris JA	Nat Genet	An atlas of genetic influences on osteoporosis in humans and mice.	Heel bone mineral density	426,824 British ancestry individuals	1p36.11	1	25389394	RHCE	RHCE	NA	NA	ENSG00000188672	NA	NA	rs760938-C	0	760938	intron_variant	0	0.441174	7e-10	9.1549	NA	0.0113	[0.0077-0.015] unit increase	NR [13737936] (imputed)	N	heel bone mineral density	GCST006979	Genome-wide genotyping array	25715885	rs760938
rs78252812	EBI	Morris JA	Nat Genet	An atlas of genetic influences on osteoporosis in humans and mice.	Heel bone mineral density	426,824 British ancestry individuals	1p31.3	1	68198221	GNG12-AS1	GNG12-AS1, WLS	NA	NA	ENSG00000232284, ENSG00000116729	NA	NA	rs78252812-C	0	78252812	intron_variant	0	0.97214	2e-10	9.69897	NA	0.0375	[0.026-0.049] unit decrease	NR [13737936] (imputed)	N	heel bone mineral density	GCST006979	Genome-wide genotyping array	68663904	rs78252812
rs79598313	EBI	Morris JA	Nat Genet	An atlas of genetic influences on osteoporosis in humans and mice.	Heel bone mineral density	426,824 British ancestry individuals	1p36.11	1	26958422	KDF1	KDF1	NA	NA	ENSG00000175707	NA	NA	rs79598313-C	0	79598313	intron_variant	0	0.976412	1e-09	9	NA	0.0376	[0.026-0.05] unit decrease	NR [13737936] (imputed)	N	heel bone mineral density	GCST006979	Genome-wide genotyping array	27284913	rs79598313
rs10171206	EBI	Morris JA	Nat Genet	An atlas of genetic influences on osteoporosis in humans and mice.	Heel bone mineral density	426,824 British ancestry individuals	2q23.3	2	153166342	RPRM	ATP5PBP4 - NA	ENSG00000214025	NA	NA	6659	NA	rs10171206-A	0	10171206	intergenic_variant	1	0.32358	4e-09	8.39794	NA	0.0115	[0.0077-0.0154] unit decrease	NR [13737936] (imputed)	N	heel bone mineral density	GCST006979	Genome-wide genotyping array	154022856	rs10171206
rs10196726	EBI	Morris JA	Nat Genet	An atlas of genetic influences on osteoporosis in humans and mice.	Heel bone mineral density	426,824 British ancestry individuals	2p16.2	2	54341150	C2orf73	C2orf73	NA	NA	ENSG00000177994	NA	NA	rs10196726-A	0	10196726	intron_variant	0	0.233493	3e-15	14.5229	NA	0.0175	[0.013-0.022] unit increase	NR [13737936] (imputed)	N	heel bone mineral density	GCST006979	Genome-wide genotyping array	54568287	rs10196726
rs10490045	EBI	Morris JA	Nat Genet	An atlas of genetic influences on osteoporosis in humans and mice.	Fractures	53,184 British ancestry cases, 373,611 British ancestry controls	2p22.1	2	40404215	SLC8A1	SLC8A1	NA	NA	ENSG00000183023	NA	NA	rs10490045-T	0	10490045	intron_variant	0	0.7739	2e-14	13.699	NA	0.0275	[0.02-0.035] unit decrease	NR [13977204] (imputed)	N	bone fracture	GCST006980	Genome-wide genotyping array	40631355	rs10490045
rs111785286	EBI	Morris JA	Nat Genet	An atlas of genetic influences on osteoporosis in humans and mice.	Heel bone mineral density	426,824 British ancestry individuals	2p22.2	2	37328371	PRKD3	PRKD3 - RNU6-939P	ENSG00000115825	ENSG00000207364	NA	3538	3399	rs111785286-A	0	111785286	intergenic_variant	1	0.95453	4e-10	9.39794	NA	0.0267	[0.018-0.035] unit decrease	NR [13737936] (imputed)	N	heel bone mineral density	GCST006979	Genome-wide genotyping array	37555514	rs111785286
rs113773470	EBI	Morris JA	Nat Genet	An atlas of genetic influences on osteoporosis in humans and mice.	Heel bone mineral density	426,824 British ancestry individuals	2q13	2	111873052	ANAPC1	ANAPC1	NA	NA	ENSG00000153107	NA	NA	rs113773470-A	0	113773470	non_coding_transcript_exon_variant	0	0.833962	1e-24	24	NA	0.0254	[0.021-0.03] unit decrease	NR [13737936] (imputed)	N	heel bone mineral density	GCST006979	Genome-wide genotyping array	112630629	rs113773470
rs116504838	EBI	Morris JA	Nat Genet	An atlas of genetic influences on osteoporosis in humans and mice.	Heel bone mineral density	426,824 British ancestry individuals	2p23.3	2	25897984	ASXL2	NDUFB4P4 - KIF3C	ENSG00000217718	ENSG00000084731	NA	10778	28614	rs116504838-G	0	116504838	regulatory_region_variant	1	0.974816	6e-10	9.22185	NA	0.0362	[0.025-0.048] unit decrease	NR [13737936] (imputed)	N	heel bone mineral density	GCST006979	Genome-wide genotyping array	26120853	rs116504838
rs11675489	EBI	Morris JA	Nat Genet	An atlas of genetic influences on osteoporosis in humans and mice.	Heel bone mineral density	426,824 British ancestry individuals	2p11.2	2	85271660	TCF7L1	TCF7L1	NA	NA	ENSG00000152284	NA	NA	rs11675489-A	0	11675489	intron_variant	0	0.546155	5e-13	12.301	NA	0.0133	[0.0097-0.0169] unit increase	NR [13737936] (imputed)	N	heel bone mineral density	GCST006979	Genome-wide genotyping array	85498783	rs11675489
rs11679303	EBI	Morris JA	Nat Genet	An atlas of genetic influences on osteoporosis in humans and mice.	Heel bone mineral density	426,824 British ancestry individuals	2q14.1	2	118079028	INSIG2	RN7SL111P - INSIG2	ENSG00000243510	ENSG00000125629	NA	62359	9424	rs11679303-C	0	11679303	regulatory_region_variant	1	0.783363	5e-12	11.301	NA	0.016	[0.011-0.02] unit increase	NR [13737936] (imputed)	N	heel bone mineral density	GCST006979	Genome-wide genotyping array	118836604	rs11679303
rs12616772	EBI	Morris JA	Nat Genet	An atlas of genetic influences on osteoporosis in humans and mice.	Heel bone mineral density	426,824 British ancestry individuals	2q31.1	2	176666775	LINC01117	LINC01117	NA	NA	ENSG00000224577	NA	NA	rs12616772-A	0	12616772	intron_variant	0	0.3425	5e-10	9.30103	NA	0.012	[0.0082-0.0157] unit increase	NR [13737936] (imputed)	N	heel bone mineral density	GCST006979	Genome-wide genotyping array	177531503	rs12616772
rs16838527	EBI	Morris JA	Nat Genet	An atlas of genetic influences on osteoporosis in humans and mice.	Heel bone mineral density	426,824 British ancestry individuals	2q33.1	2	201967371	FZD7	RNU6-440P - FZD7	ENSG00000212184	ENSG00000155760	NA	39828	66484	rs16838527-C	0	16838527	regulatory_region_variant	1	0.91417	7e-16	15.1549	NA	0.0269	[0.02-0.033] unit increase	NR [13737936] (imputed)	N	heel bone mineral density	GCST006979	Genome-wide genotyping array	202832094	rs16838527
rs17030818	EBI	Morris JA	Nat Genet	An atlas of genetic influences on osteoporosis in humans and mice.	Heel bone mineral density	426,824 British ancestry individuals	2p21	2	43453179	THADA	THADA	NA	NA	ENSG00000115970	NA	NA	rs17030818-C	0	17030818	intron_variant	0	0.891994	1e-16	16	NA	0.0246	[0.019-0.03] unit decrease	NR [13737936] (imputed)	N	heel bone mineral density	GCST006979	Genome-wide genotyping array	43680318	rs17030818
rs17479840	EBI	Morris JA	Nat Genet	An atlas of genetic influences on osteoporosis in humans and mice.	Heel bone mineral density	426,824 British ancestry individuals	2q22.3	2	144979856	TEX41	TEX41	NA	NA	ENSG00000226674	NA	NA	rs17479840-C	0	17479840	intron_variant	0	0.984189	4e-13	12.3979	NA	0.0548	[0.04-0.07] unit increase	NR [13737936] (imputed)	N	heel bone mineral density	GCST006979	Genome-wide genotyping array	145737423	rs17479840
rs1897468	EBI	Morris JA	Nat Genet	An atlas of genetic influences on osteoporosis in humans and mice.	Heel bone mineral density	426,824 British ancestry individuals	2q37.3	2	236779553	ACKR3	NA	NA	NA	NA	NA	NA	rs1897468-C	0	1897468	intergenic_variant	1	0.294632	4e-10	9.39794	NA	0.0126	[0.0087-0.0166] unit increase	NR [13737936] (imputed)	N	heel bone mineral density	GCST006979	Genome-wide genotyping array	237688196	rs1897468
rs2216949	EBI	Morris JA	Nat Genet	An atlas of genetic influences on osteoporosis in humans and mice.	Heel bone mineral density	426,824 British ancestry individuals	2q35	2	217227498	DIRC3-AS1	NA - RN7SKP43	NA	ENSG00000251982	NA	NA	24058	rs2216949-C	0	2216949	intergenic_variant	1	0.883021	1e-23	23	NA	0.0284	[0.023-0.034] unit decrease	NR [13737936] (imputed)	N	heel bone mineral density	GCST006979	Genome-wide genotyping array	218092221	rs2216949
rs2271329	EBI	Morris JA	Nat Genet	An atlas of genetic influences on osteoporosis in humans and mice.	Heel bone mineral density	426,824 British ancestry individuals	2p16.2	2	54655244	SPTBN1	SPTBN1	NA	NA	ENSG00000115306	NA	NA	rs2271329-G	0	2271329	intron_variant	0	0.808592	1e-13	13	NA	0.0183	[0.013-0.023] unit decrease	NR [13737936] (imputed)	N	heel bone mineral density	GCST006979	Genome-wide genotyping array	54882381	rs2271329
rs2287644	EBI	Morris JA	Nat Genet	An atlas of genetic influences on osteoporosis in humans and mice.	Heel bone mineral density	426,824 British ancestry individuals	2p16.2	2	54108307	ACYP2	ACYP2	NA	NA	ENSG00000170634	NA	NA	rs2287644-G	0	2287644	intron_variant	0	0.740832	8e-10	9.09691	NA	0.0131	[0.0089-0.0172] unit increase	NR [13737936] (imputed)	N	heel bone mineral density	GCST006979	Genome-wide genotyping array	54335444	rs2287644
rs231793	EBI	Morris JA	Nat Genet	An atlas of genetic influences on osteoporosis in humans and mice.	Heel bone mineral density	426,824 British ancestry individuals	2q33.2	2	203837620	CTLA4	RNU6-474P - CTLA4	ENSG00000206970	ENSG00000163599	NA	55477	30151	rs231793-C	0	231793	intergenic_variant	1	0.0525	3e-10	9.52288	NA	0.0256	[0.018-0.034] unit decrease	NR [13737936] (imputed)	N	heel bone mineral density	GCST006979	Genome-wide genotyping array	204702343	rs231793
rs2888814	EBI	Morris JA	Nat Genet	An atlas of genetic influences on osteoporosis in humans and mice.	Heel bone mineral density	426,824 British ancestry individuals	2p21	2	41918077	LOC101929723	LINC01913 - LINC01914	ENSG00000214691	ENSG00000234362	NA	24027	13522	rs2888814-C	0	2888814	intergenic_variant	1	0.385083	1e-09	9	NA	0.0118	[0.008-0.0156] unit increase	NR [13737936] (imputed)	N	heel bone mineral density	GCST006979	Genome-wide genotyping array	42145217	rs2888814
rs2944590	EBI	Morris JA	Nat Genet	An atlas of genetic influences on osteoporosis in humans and mice.	Heel bone mineral density	426,824 British ancestry individuals	2q37.1	2	232927497	NGEF	NGEF	NA	NA	ENSG00000066248	NA	NA	rs2944590-G	0	2944590	intron_variant	0	0.560034	9e-28	27.0458	NA	0.0201	[0.017-0.024] unit decrease	NR [13737936] (imputed)	N	heel bone mineral density	GCST006979	Genome-wide genotyping array	233792207	rs2944590
rs2971879	EBI	Morris JA	Nat Genet	An atlas of genetic influences on osteoporosis in humans and mice.	Heel bone mineral density	426,824 British ancestry individuals	2p16.2	2	54661396	SPTBN1	SPTBN1	NA	NA	ENSG00000115306	NA	NA	rs2971879-T	0	2971879	3_prime_UTR_variant	0	0.276329	2e-69	68.699	NA	0.0421	[0.037-0.047] unit decrease	NR [13737936] (imputed)	N	heel bone mineral density	GCST006979	Genome-wide genotyping array	54888533	rs2971879
rs34324915	EBI	Morris JA	Nat Genet	An atlas of genetic influences on osteoporosis in humans and mice.	Heel bone mineral density	426,824 British ancestry individuals	2q24.2	2	159126695	TANC1	TANC1	NA	NA	ENSG00000115183	NA	NA	rs34324915-A	0	34324915	intron_variant	0	0.640644	3e-28	27.5229	NA	0.0211	[0.017-0.025] unit decrease	NR [13737936] (imputed)	N	heel bone mineral density	GCST006979	Genome-wide genotyping array	159983207	rs34324915
rs34780912	EBI	Morris JA	Nat Genet	An atlas of genetic influences on osteoporosis in humans and mice.	Heel bone mineral density	426,824 British ancestry individuals	2p23.2	2	28642235	PLB1	PLB1	NA	NA	ENSG00000163803	NA	NA	rs34780912-A	0	34780912	intron_variant	0	0.609827	1e-12	12	NA	0.0135	[0.0098-0.0173] unit decrease	NR [13737936] (imputed)	N	heel bone mineral density	GCST006979	Genome-wide genotyping array	28865101	rs34780912
rs35531047	EBI	Morris JA	Nat Genet	An atlas of genetic influences on osteoporosis in humans and mice.	Heel bone mineral density	426,824 British ancestry individuals	2p21	2	41993295	C2orf91	C2orf91 - PKDCC	ENSG00000205086	ENSG00000162878	NA	36489	54726	rs35531047-T	0	35531047	intergenic_variant	1	0.783397	6e-81	80.2218	NA	0.0433	[0.039-0.048] unit decrease	NR [13737936] (imputed)	N	heel bone mineral density	GCST006979	Genome-wide genotyping array	42220435	rs35531047
rs36010930	EBI	Morris JA	Nat Genet	An atlas of genetic influences on osteoporosis in humans and mice.	Heel bone mineral density	426,824 British ancestry individuals	2p14	2	65289100	ACTR2	ACTR2 - SPRED2	ENSG00000138071	ENSG00000198369	NA	17847	21751	rs36010930-T	0	36010930	intergenic_variant	1	0.721315	8e-12	11.0969	NA	0.0139	[0.0099-0.0179] unit decrease	NR [13737936] (imputed)	N	heel bone mineral density	GCST006979	Genome-wide genotyping array	65516234	rs36010930
rs3754855	EBI	Morris JA	Nat Genet	An atlas of genetic influences on osteoporosis in humans and mice.	Heel bone mineral density	426,824 British ancestry individuals	2q14.2	2	118851006	EN1	EN1 - MARCO	ENSG00000163064	ENSG00000019169	NA	3358	91188	rs3754855-A	0	3754855	intergenic_variant	1	0.603386	4e-112	111.398	NA	0.0443	[0.04-0.048] unit decrease	NR [13737936] (imputed)	N	heel bone mineral density	GCST006979	Genome-wide genotyping array	119608582	rs3754855
rs4075018	EBI	Morris JA	Nat Genet	An atlas of genetic influences on osteoporosis in humans and mice.	Heel bone mineral density	426,824 British ancestry individuals	2q37.3	2	239027985	HDAC4	NA - HDAC4	NA	ENSG00000068024	NA	NA	20183	rs4075018-G	0	4075018	regulatory_region_variant	1	0.79404	6e-10	9.22185	NA	0.014	[0.0096-0.0184] unit decrease	NR [13737936] (imputed)	N	heel bone mineral density	GCST006979	Genome-wide genotyping array	239949681	rs4075018
rs4264571	EBI	Morris JA	Nat Genet	An atlas of genetic influences on osteoporosis in humans and mice.	Heel bone mineral density	426,824 British ancestry individuals	2q13	2	111916572	MERTK	MERTK	NA	NA	ENSG00000153208	NA	NA	rs4264571-T	0	4264571	intron_variant	0	0.697314	7e-10	9.1549	NA	0.0123	[0.0084-0.0162] unit increase	NR [13737936] (imputed)	N	heel bone mineral density	GCST006979	Genome-wide genotyping array	112674149	rs4264571
rs4470366	EBI	Morris JA	Nat Genet	An atlas of genetic influences on osteoporosis in humans and mice.	Heel bone mineral density	426,824 British ancestry individuals	2p13.2	2	71307487	ZNF638	ZNF638	NA	NA	ENSG00000075292	NA	NA	rs4470366-T	0	4470366	intron_variant	0	0.416638	2e-11	10.699	NA	0.0125	[0.0088-0.0161] unit decrease	NR [13737936] (imputed)	N	heel bone mineral density	GCST006979	Genome-wide genotyping array	71534617	rs4470366
rs4496284	EBI	Morris JA	Nat Genet	An atlas of genetic influences on osteoporosis in humans and mice.	Heel bone mineral density	426,824 British ancestry individuals	2q37.3	2	237311587	COL6A3	NA - COL6A3	NA	ENSG00000163359	NA	NA	12416	rs4496284-G	0	4496284	intergenic_variant	1	0.564563	7e-17	16.1549	NA	0.0155	[0.012-0.019] unit decrease	NR [13737936] (imputed)	N	heel bone mineral density	GCST006979	Genome-wide genotyping array	238220230	rs4496284
rs45595933	EBI	Morris JA	Nat Genet	An atlas of genetic influences on osteoporosis in humans and mice.	Heel bone mineral density	426,824 British ancestry individuals	2p16.1	2	60528628	BCL11A	BCL11A	NA	NA	ENSG00000119866	NA	NA	rs45595933-G	0	45595933	intron_variant	0	0.82944	4e-11	10.3979	NA	0.0161	[0.011-0.021] unit decrease	NR [13737936] (imputed)	N	heel bone mineral density	GCST006979	Genome-wide genotyping array	60755763	rs45595933
rs4664604	EBI	Morris JA	Nat Genet	An atlas of genetic influences on osteoporosis in humans and mice.	Heel bone mineral density	426,824 British ancestry individuals	2q23.3	2	152716894	PRPF40A	PRPF40A	NA	NA	ENSG00000196504	NA	NA	rs4664604-C	0	4664604	intron_variant	0	0.170867	9e-12	11.0458	NA	0.0168	[0.012-0.022] unit decrease	NR [13737936] (imputed)	N	heel bone mineral density	GCST006979	Genome-wide genotyping array	153573408	rs4664604
rs4676276	EBI	Morris JA	Nat Genet	An atlas of genetic influences on osteoporosis in humans and mice.	Heel bone mineral density	426,824 British ancestry individuals	2q13	2	109337610	SH3RF3	SH3RF3	NA	NA	ENSG00000172985	NA	NA	rs4676276-C	0	4676276	intron_variant	0	0.48957	2e-09	8.69897	NA	0.011	[0.0074-0.0146] unit increase	NR [13737936] (imputed)	N	heel bone mineral density	GCST006979	Genome-wide genotyping array	109954066	rs4676276
rs560152536	EBI	Morris JA	Nat Genet	An atlas of genetic influences on osteoporosis in humans and mice.	Heel bone mineral density	426,824 British ancestry individuals	2q14.2	2	118753425	EN1	NA - LINC01956	NA	ENSG00000258910	NA	NA	13540	rs560152536-C	0	560152536	intergenic_variant	1	0.994583	9e-11	10.0458	NA	0.0732	[0.051-0.095] unit decrease	NR [13737936] (imputed)	N	heel bone mineral density	GCST006979	Genome-wide genotyping array	119511001	rs560152536
rs62179714	EBI	Morris JA	Nat Genet	An atlas of genetic influences on osteoporosis in humans and mice.	Heel bone mineral density	426,824 British ancestry individuals	2q32.2	2	190702815	NAB1	NAB1 - NA	ENSG00000138386	NA	NA	10049	NA	rs62179714-G	0	62179714	intron_variant	1	0.722576	5e-14	13.301	NA	0.0154	[0.011-0.019] unit increase	NR [13737936] (imputed)	N	heel bone mineral density	GCST006979	Genome-wide genotyping array	191567541	rs62179714
rs62182131	EBI	Morris JA	Nat Genet	An atlas of genetic influences on osteoporosis in humans and mice.	Heel bone mineral density	426,824 British ancestry individuals	2q35	2	217736988	DIRC3	DIRC3	NA	NA	ENSG00000231672	NA	NA	rs62182131-G	0	62182131	intron_variant	0	0.918847	6e-16	15.2218	NA	0.0273	[0.021-0.034] unit increase	NR [13737936] (imputed)	N	heel bone mineral density	GCST006979	Genome-wide genotyping array	218601711	rs62182131
rs6544633	EBI	Morris JA	Nat Genet	An atlas of genetic influences on osteoporosis in humans and mice.	Heel bone mineral density	426,824 British ancestry individuals	2p21	2	43209272	ZFP36L2	LINC02580 - ZFP36L2	ENSG00000230587	ENSG00000152518	NA	76790	13130	rs6544633-A	0	6544633	intergenic_variant	1	0.33082	4e-10	9.39794	NA	0.0122	[0.0084-0.0161] unit increase	NR [13737936] (imputed)	N	heel bone mineral density	GCST006979	Genome-wide genotyping array	43436411	rs6544633
rs66906321	EBI	Morris JA	Nat Genet	An atlas of genetic influences on osteoporosis in humans and mice.	Heel bone mineral density	426,824 British ancestry individuals	2p25.3	2	630070	TMEM18	LINC01875 - TMEM18	ENSG00000225942	ENSG00000151353	NA	83403	33807	rs66906321-T	0	66906321	intergenic_variant	1	0.178119	5e-10	9.30103	NA	0.0151	[0.01-0.02] unit decrease	NR [13737936] (imputed)	N	heel bone mineral density	GCST006979	Genome-wide genotyping array	630070	rs66906321
rs6711976	EBI	Morris JA	Nat Genet	An atlas of genetic influences on osteoporosis in humans and mice.	Heel bone mineral density	426,824 British ancestry individuals	2q33.1	2	199020973	SATB2	NA	NA	NA	NA	NA	NA	rs6711976-T	0	6711976	intron_variant	1	0.670541	1e-20	20	NA	0.0185	[0.015-0.022] unit increase	NR [13737936] (imputed)	N	heel bone mineral density	GCST006979	Genome-wide genotyping array	199885696	rs6711976
rs6719806	EBI	Morris JA	Nat Genet	An atlas of genetic influences on osteoporosis in humans and mice.	Heel bone mineral density	426,824 British ancestry individuals	2p22.1	2	40432133	SLC8A1	SLC8A1	NA	NA	ENSG00000183023	NA	NA	rs6719806-C	0	6719806	intron_variant	0	0.598535	9e-11	10.0458	NA	0.0129	[0.009-0.0168] unit increase	NR [13737936] (imputed)	N	heel bone mineral density	GCST006979	Genome-wide genotyping array	40659273	rs6719806
rs6761320	EBI	Morris JA	Nat Genet	An atlas of genetic influences on osteoporosis in humans and mice.	Heel bone mineral density	426,824 British ancestry individuals	2q14.3	2	128292780	HS6ST1	HS6ST1	NA	NA	ENSG00000136720	NA	NA	rs6761320-C	0	6761320	intron_variant	0	0.566943	8e-11	10.0969	NA	0.0121	[0.0084-0.0157] unit decrease	NR [13737936] (imputed)	N	heel bone mineral density	GCST006979	Genome-wide genotyping array	129050354	rs6761320
rs72613886	EBI	Morris JA	Nat Genet	An atlas of genetic influences on osteoporosis in humans and mice.	Heel bone mineral density	426,824 British ancestry individuals	2p21	2	42040550	PKDCC	C2orf91 - PKDCC	ENSG00000205086	ENSG00000162878	NA	83744	7471	rs72613886-A	0	72613886	regulatory_region_variant	1	0.86872	2e-20	19.699	NA	0.0262	[0.021-0.032] unit increase	NR [13737936] (imputed)	N	heel bone mineral density	GCST006979	Genome-wide genotyping array	42267690	rs72613886
rs726857	EBI	Morris JA	Nat Genet	An atlas of genetic influences on osteoporosis in humans and mice.	Heel bone mineral density	426,824 British ancestry individuals	2q22.3	2	144995857	TEX41	TEX41	NA	NA	ENSG00000226674	NA	NA	rs726857-T	0	726857	intron_variant	0	0.633164	9e-12	11.0458	NA	0.0141	[0.01-0.018] unit decrease	NR [13737936] (imputed)	N	heel bone mineral density	GCST006979	Genome-wide genotyping array	145753424	rs726857
rs72912147	EBI	Morris JA	Nat Genet	An atlas of genetic influences on osteoporosis in humans and mice.	Heel bone mineral density	426,824 British ancestry individuals	2p13.3	2	70568387	TGFA	TGFA - ADD2	ENSG00000163235	ENSG00000075340	NA	14194	39231	rs72912147-A	0	72912147	intergenic_variant	1	0.785015	7e-16	15.1549	NA	0.018	[0.014-0.022] unit decrease	NR [13737936] (imputed)	N	heel bone mineral density	GCST006979	Genome-wide genotyping array	70795519	rs72912147
rs75475627	EBI	Morris JA	Nat Genet	An atlas of genetic influences on osteoporosis in humans and mice.	Heel bone mineral density	426,824 British ancestry individuals	2p16.2	2	54560455	SPTBN1	SPTBN1	NA	NA	ENSG00000115306	NA	NA	rs75475627-C	0	75475627	intron_variant	0	0.928443	4e-11	10.3979	NA	0.0265	[0.019-0.034] unit increase	NR [13737936] (imputed)	N	heel bone mineral density	GCST006979	Genome-wide genotyping array	54787592	rs75475627
rs7573217	EBI	Morris JA	Nat Genet	An atlas of genetic influences on osteoporosis in humans and mice.	Heel bone mineral density	426,824 British ancestry individuals	2q33.1	2	201928797	CDK15	RNU6-440P - NA	ENSG00000212184	NA	NA	1254	NA	rs7573217-G	0	7573217	intergenic_variant	1	0.90596	2e-21	20.699	NA	0.0302	[0.024-0.036] unit increase	NR [13737936] (imputed)	N	heel bone mineral density	GCST006979	Genome-wide genotyping array	202793520	rs7573217
rs79719017	EBI	Morris JA	Nat Genet	An atlas of genetic influences on osteoporosis in humans and mice.	Heel bone mineral density	426,824 British ancestry individuals	2q31.3	2	181056036	UBE2E3	UBE2E3	NA	NA	ENSG00000170035	NA	NA	rs79719017-T	0	79719017	intron_variant	0	0.69995	3e-25	24.5229	NA	0.0207	[0.017-0.025] unit decrease	NR [13737936] (imputed)	N	heel bone mineral density	GCST006979	Genome-wide genotyping array	181920763	rs79719017
rs851320	EBI	Morris JA	Nat Genet	An atlas of genetic influences on osteoporosis in humans and mice.	Heel bone mineral density	426,824 British ancestry individuals	2p24.1	2	19220555	MIR4757	LINC01376	NA	NA	ENSG00000236204	NA	NA	rs851320-G	0	851320	intron_variant	0	0.221743	6e-09	8.22185	NA	0.0129	[0.0085-0.0172] unit decrease	NR [13737936] (imputed)	N	heel bone mineral density	GCST006979	Genome-wide genotyping array	19420316	rs851320
rs890074	EBI	Morris JA	Nat Genet	An atlas of genetic influences on osteoporosis in humans and mice.	Heel bone mineral density	426,824 British ancestry individuals	2p24.3	2	12769958	TRIB2	TRIB2 - NA	ENSG00000071575	NA	NA	27224	NA	rs890074-G	0	890074	regulatory_region_variant	1	0.51785	8e-12	11.0969	NA	0.0126	[0.009-0.0162] unit decrease	NR [13737936] (imputed)	N	heel bone mineral density	GCST006979	Genome-wide genotyping array	12910084	rs890074
rs932203	EBI	Morris JA	Nat Genet	An atlas of genetic influences on osteoporosis in humans and mice.	Heel bone mineral density	426,824 British ancestry individuals	2q13	2	111291959	MIR4435-2HG	MIR4435-2HG	NA	NA	ENSG00000172965	NA	NA	rs932203-G	0	932203	intron_variant	0	0.51945	3e-11	10.5229	NA	0.0122	[0.0086-0.0158] unit decrease	NR [13737936] (imputed)	N	heel bone mineral density	GCST006979	Genome-wide genotyping array	112049536	rs78801461
rs115814778	EBI	Morris JA	Nat Genet	An atlas of genetic influences on osteoporosis in humans and mice.	Heel bone mineral density	426,824 British ancestry individuals	3p24.3	3	19982367	RAB5A	PP2D1, RAB5A	NA	NA	ENSG00000183977, ENSG00000144566	NA	NA	rs115814778-G	0	115814778	intron_variant	0	0.98768	9e-11	10.0458	NA	0.0541	[0.038-0.07] unit increase	NR [13737936] (imputed)	N	heel bone mineral density	GCST006979	Genome-wide genotyping array	20023859	rs115814778
rs11712061	EBI	Morris JA	Nat Genet	An atlas of genetic influences on osteoporosis in humans and mice.	Heel bone mineral density	426,824 British ancestry individuals	3p24.2	3	24448935	THRB	THRB	NA	NA	ENSG00000151090	NA	NA	rs11712061-C	0	11712061	intron_variant	0	0.428424	6e-13	12.2218	NA	0.0137	[0.0099-0.0174] unit decrease	NR [13737936] (imputed)	N	heel bone mineral density	GCST006979	Genome-wide genotyping array	24490426	rs11712061
rs13072536	EBI	Morris JA	Nat Genet	An atlas of genetic influences on osteoporosis in humans and mice.	Heel bone mineral density	426,824 British ancestry individuals	3p21.1	3	52827195	ITIH4	ITIH4	NA	NA	ENSG00000055955	NA	NA	rs13072536-A	0	13072536	missense_variant	0	0.77644	2e-15	14.699	NA	0.0186	[0.014-0.023] unit decrease	NR [13737936] (imputed)	N	heel bone mineral density	GCST006979	Genome-wide genotyping array	52861211	rs13072536
rs1667747	EBI	Morris JA	Nat Genet	An atlas of genetic influences on osteoporosis in humans and mice.	Heel bone mineral density	426,824 British ancestry individuals	3p24.2	3	24258120	THRB	THRB	NA	NA	ENSG00000151090	NA	NA	rs1667747-G	0	1667747	intron_variant	0	0.238183	2e-09	8.69897	NA	0.013	[0.0088-0.0173] unit increase	NR [13737936] (imputed)	N	heel bone mineral density	GCST006979	Genome-wide genotyping array	24299611	rs1667747
rs17612444	EBI	Morris JA	Nat Genet	An atlas of genetic influences on osteoporosis in humans and mice.	Heel bone mineral density	426,824 British ancestry individuals	3p25.2	3	12018984	SYN2	SYN2	NA	NA	ENSG00000157152	NA	NA	rs17612444-A	0	17612444	intron_variant	0	0.951681	4e-09	8.39794	NA	0.0255	[0.017-0.034] unit decrease	NR [13737936] (imputed)	N	heel bone mineral density	GCST006979	Genome-wide genotyping array	12060484	rs17612444
rs2624834	EBI	Morris JA	Nat Genet	An atlas of genetic influences on osteoporosis in humans and mice.	Heel bone mineral density	426,824 British ancestry individuals	3p21.31	3	50094698	RBM5	RBM6, RBM5	NA	NA	ENSG00000004534, ENSG00000003756	NA	NA	rs2624834-G	0	2624834	intron_variant	0	0.186077	3e-13	12.5229	NA	0.0175	[0.013-0.022] unit increase	NR [13737936] (imputed)	N	heel bone mineral density	GCST006979	Genome-wide genotyping array	50132131	rs2624834
rs343994	EBI	Morris JA	Nat Genet	An atlas of genetic influences on osteoporosis in humans and mice.	Heel bone mineral density	426,824 British ancestry individuals	3q25.31	3	156787575	LINC00886	LINC00886	NA	NA	ENSG00000240875	NA	NA	rs343994-G	0	343994	intron_variant	0	0.587951	5e-20	19.301	NA	0.0173	[0.014-0.021] unit increase	NR [13737936] (imputed)	N	heel bone mineral density	GCST006979	Genome-wide genotyping array	156505364	rs343994
rs344078	EBI	Morris JA	Nat Genet	An atlas of genetic influences on osteoporosis in humans and mice.	Heel bone mineral density	426,824 British ancestry individuals	3q25.31	3	156836779	LEKR1	LEKR1	NA	NA	ENSG00000197980	NA	NA	rs344078-C	0	344078	intron_variant	0	0.829029	4e-53	52.3979	NA	0.0379	[0.033-0.043] unit increase	NR [13737936] (imputed)	N	heel bone mineral density	GCST006979	Genome-wide genotyping array	156554568	rs344078
rs4683184	EBI	Morris JA	Nat Genet	An atlas of genetic influences on osteoporosis in humans and mice.	Heel bone mineral density	426,824 British ancestry individuals	3p21.31	3	46146215	CCR1	CCR3	NA	NA	ENSG00000183625	NA	NA	rs4683184-G	0	4683184	intron_variant	0	0.36172	1e-11	11	NA	0.013	[0.0092-0.0168] unit decrease	NR [13737936] (imputed)	N	heel bone mineral density	GCST006979	Genome-wide genotyping array	46187707	rs4683184
rs56389497	EBI	Morris JA	Nat Genet	An atlas of genetic influences on osteoporosis in humans and mice.	Heel bone mineral density	426,824 British ancestry individuals	3q23	3	142891829	PCOLCE2	PCOLCE2 - PAQR9	ENSG00000163710	ENSG00000188582	NA	2623	57335	rs56389497-T	0	56389497	intergenic_variant	1	0.848118	2e-10	9.69897	NA	0.0165	[0.011-0.022] unit increase	NR [13737936] (imputed)	N	heel bone mineral density	GCST006979	Genome-wide genotyping array	142610671	rs56389497
rs62261502	EBI	Morris JA	Nat Genet	An atlas of genetic influences on osteoporosis in humans and mice.	Heel bone mineral density	426,824 British ancestry individuals	3p21.31	3	48779705	PRKAR2A	PRKAR2A	NA	NA	ENSG00000114302	NA	NA	rs62261502-G	0	62261502	intron_variant	0	0.926716	3e-37	36.5229	NA	0.0471	[0.04-0.054] unit decrease	NR [13737936] (imputed)	N	heel bone mineral density	GCST006979	Genome-wide genotyping array	48817138	rs62261502
rs66620549	EBI	Morris JA	Nat Genet	An atlas of genetic influences on osteoporosis in humans and mice.	Heel bone mineral density	426,824 British ancestry individuals	3p14.3	3	55566454	ERC2	ERC2	NA	NA	ENSG00000187672	NA	NA	rs66620549-G	0	66620549	intron_variant	0	0.758121	2e-09	8.69897	NA	0.013	[0.0088-0.0173] unit increase	NR [13737936] (imputed)	N	heel bone mineral density	GCST006979	Genome-wide genotyping array	55600482	rs66620549
rs6769511	EBI	Morris JA	Nat Genet	An atlas of genetic influences on osteoporosis in humans and mice.	Heel bone mineral density	426,824 British ancestry individuals	3q27.2	3	185812502	IGF2BP2	IGF2BP2	NA	NA	ENSG00000073792	NA	NA	rs6769511-T	0	6769511	intron_variant	0	0.687	5e-14	13.301	NA	0.015	[0.011-0.019] unit decrease	NR [13737936] (imputed)	N	heel bone mineral density	GCST006979	Genome-wide genotyping array	185530290	rs6769511
rs6782178	EBI	Morris JA	Nat Genet	An atlas of genetic influences on osteoporosis in humans and mice.	Heel bone mineral density	426,824 British ancestry individuals	3p25.2	3	12293056	PPARG	PPARG	NA	NA	ENSG00000132170	NA	NA	rs6782178-C	0	6782178	intron_variant	0	0.586402	5e-16	15.301	NA	0.0153	[0.012-0.019] unit decrease	NR [13737936] (imputed)	N	heel bone mineral density	GCST006979	Genome-wide genotyping array	12334555	rs6782178
rs6784925	EBI	Morris JA	Nat Genet	An atlas of genetic influences on osteoporosis in humans and mice.	Heel bone mineral density	426,824 British ancestry individuals	3q25.2	3	152305101	MBNL1	MBNL1	NA	NA	ENSG00000152601	NA	NA	rs6784925-C	0	6784925	intron_variant	0	0.45125	4e-09	8.39794	NA	0.0109	[0.0073-0.0145] unit increase	NR [13737936] (imputed)	N	heel bone mineral density	GCST006979	Genome-wide genotyping array	152022890	rs6784925
rs6794670	EBI	Morris JA	Nat Genet	An atlas of genetic influences on osteoporosis in humans and mice.	Heel bone mineral density	426,824 British ancestry individuals	3q21.3	3	126490065	UROC1	UROC1	NA	NA	ENSG00000159650	NA	NA	rs6794670-C	0	6794670	intron_variant	0	0.798458	2e-10	9.69897	NA	0.0147	[0.01-0.019] unit increase	NR [13737936] (imputed)	N	heel bone mineral density	GCST006979	Genome-wide genotyping array	126208908	rs6794670
rs73091252	EBI	Morris JA	Nat Genet	An atlas of genetic influences on osteoporosis in humans and mice.	Heel bone mineral density	426,824 British ancestry individuals	3p14.3	3	56122389	ERC2	ERC2	NA	NA	ENSG00000187672	NA	NA	rs73091252-T	0	73091252	intron_variant	0	0.983892	9e-12	11.0458	NA	0.0492	[0.035-0.063] unit decrease	NR [13737936] (imputed)	N	heel bone mineral density	GCST006979	Genome-wide genotyping array	56156417	rs73091252
rs73238169	EBI	Morris JA	Nat Genet	An atlas of genetic influences on osteoporosis in humans and mice.	Heel bone mineral density	426,824 British ancestry individuals	3q23	3	142380525	XRN1	XRN1	NA	NA	ENSG00000114127	NA	NA	rs73238169-G	0	73238169	intron_variant	0	0.86564	2e-12	11.699	NA	0.0192	[0.014-0.025] unit increase	NR [13737936] (imputed)	N	heel bone mineral density	GCST006979	Genome-wide genotyping array	142099367	rs73238169
rs7632937	EBI	Morris JA	Nat Genet	An atlas of genetic influences on osteoporosis in humans and mice.	Heel bone mineral density	426,824 British ancestry individuals	3p25.1	3	14127579	TMEM43	TMEM43	NA	NA	ENSG00000170876	NA	NA	rs7632937-T	0	7632937	intron_variant	0	0.963008	4e-09	8.39794	NA	0.0286	[0.019-0.038] unit decrease	NR [13737936] (imputed)	N	heel bone mineral density	GCST006979	Genome-wide genotyping array	14169079	rs7632937
rs7633119	EBI	Morris JA	Nat Genet	An atlas of genetic influences on osteoporosis in humans and mice.	Heel bone mineral density	426,824 British ancestry individuals	3p24.1	3	30695081	TGFBR2	TGFBR2 - GADL1	ENSG00000163513	ENSG00000144644	NA	939	31116	rs7633119-T	0	7633119	intergenic_variant	1	0.665791	1e-13	13	NA	0.0145	[0.011-0.018] unit increase	NR [13737936] (imputed)	N	heel bone mineral density	GCST006979	Genome-wide genotyping array	30736573	rs7633119
rs901865	EBI	Morris JA	Nat Genet	An atlas of genetic influences on osteoporosis in humans and mice.	Heel bone mineral density	426,824 British ancestry individuals	3p25.3	3	11259021	HRH1	HRH1	NA	NA	ENSG00000196639	NA	NA	rs901865-T	0	901865	5_prime_UTR_variant	0	0.173936	8e-28	27.0969	NA	0.0267	[0.022-0.031] unit increase	NR [13737936] (imputed)	N	heel bone mineral density	GCST006979	Genome-wide genotyping array	11300707	rs901865
rs9310995	EBI	Morris JA	Nat Genet	An atlas of genetic influences on osteoporosis in humans and mice.	Heel bone mineral density	426,824 British ancestry individuals	3p22.3	3	32887623	TRIM71	TRIM71	NA	NA	ENSG00000206557	NA	NA	rs9310995-T	0	9310995	intron_variant	0	0.55679	5e-19	18.301	NA	0.0166	[0.013-0.02] unit decrease	NR [13737936] (imputed)	N	heel bone mineral density	GCST006979	Genome-wide genotyping array	32929115	rs9310995
rs9813107	EBI	Morris JA	Nat Genet	An atlas of genetic influences on osteoporosis in humans and mice.	Heel bone mineral density	426,824 British ancestry individuals	3p22.1	3	40946430	CTNNB1	NA	NA	NA	NA	NA	NA	rs9813107-T	0	9813107	intergenic_variant	1	0.877573	1e-21	21	NA	0.0268	[0.021-0.032] unit increase	NR [13737936] (imputed)	N	heel bone mineral density	GCST006979	Genome-wide genotyping array	40987921	rs9813107
rs10015974	EBI	Morris JA	Nat Genet	An atlas of genetic influences on osteoporosis in humans and mice.	Heel bone mineral density	426,824 British ancestry individuals	4q35.1	4	183275101	WWC2	WWC2	NA	NA	ENSG00000151718	NA	NA	rs10015974-A	0	10015974	intron_variant	0	0.243534	1e-11	11	NA	0.0147	[0.01-0.019] unit increase	NR [13737936] (imputed)	N	heel bone mineral density	GCST006979	Genome-wide genotyping array	184196254	rs10015974
rs116587722	EBI	Morris JA	Nat Genet	An atlas of genetic influences on osteoporosis in humans and mice.	Heel bone mineral density	426,824 British ancestry individuals	4q26	4	118869362	SYNPO2	SYNPO2	NA	NA	ENSG00000172403	NA	NA	rs116587722-T	0	116587722	intron_variant	0	0.945794	3e-09	8.52288	NA	0.0243	[0.016-0.032] unit increase	NR [13737936] (imputed)	N	heel bone mineral density	GCST006979	Genome-wide genotyping array	119790517	rs116587722
rs11726436	EBI	Morris JA	Nat Genet	An atlas of genetic influences on osteoporosis in humans and mice.	Heel bone mineral density	426,824 British ancestry individuals	4p16.3	4	1052183	RNF212	FGFRL1 - RNF212	ENSG00000127418	ENSG00000178222	NA	25285	4067	rs11726436-G	0	11726436	intergenic_variant	1	0.462053	2e-24	23.699	NA	0.0204	[0.016-0.024] unit increase	NR [13737936] (imputed)	N	heel bone mineral density	GCST006979	Genome-wide genotyping array	1045971	rs11726436
rs11736866	EBI	Morris JA	Nat Genet	An atlas of genetic influences on osteoporosis in humans and mice.	Heel bone mineral density	426,824 British ancestry individuals	4p16.3	4	837393	CPLX1	CPLX1 - GAK	ENSG00000168993	ENSG00000178950	NA	11264	11883	rs11736866-G	0	11736866	intergenic_variant	1	0.840531	2e-09	8.69897	NA	0.0155	[0.01-0.021] unit decrease	NR [13737936] (imputed)	N	heel bone mineral density	GCST006979	Genome-wide genotyping array	831181	rs11736866
rs13138431	EBI	Morris JA	Nat Genet	An atlas of genetic influences on osteoporosis in humans and mice.	Heel bone mineral density	426,824 British ancestry individuals	4q22.3	4	94956000	BMPR1B	BMPR1B	NA	NA	ENSG00000138696	NA	NA	rs13138431-A	0	13138431	intron_variant	0	0.738571	5e-09	8.30103	NA	0.0123	[0.0081-0.0164] unit increase	NR [13737936] (imputed)	N	heel bone mineral density	GCST006979	Genome-wide genotyping array	95877151	rs13138431
rs17034046	EBI	Morris JA	Nat Genet	An atlas of genetic influences on osteoporosis in humans and mice.	Heel bone mineral density	426,824 British ancestry individuals	4q24	4	103738447	TACR3	TACR3 - NA	ENSG00000169836	NA	NA	18462	NA	rs17034046-C	0	17034046	intergenic_variant	1	0.851532	1e-10	10	NA	0.0167	[0.012-0.022] unit increase	NR [13737936] (imputed)	N	heel bone mineral density	GCST006979	Genome-wide genotyping array	104659604	rs17034046
rs17035323	EBI	Morris JA	Nat Genet	An atlas of genetic influences on osteoporosis in humans and mice.	Heel bone mineral density	426,824 British ancestry individuals	4q24	4	105170821	TET2	TET2	NA	NA	ENSG00000168769	NA	NA	rs17035323-G	0	17035323	intron_variant	0	0.835461	1e-09	9	NA	0.0159	[0.011-0.021] unit increase	NR [13737936] (imputed)	N	heel bone mineral density	GCST006979	Genome-wide genotyping array	106091978	rs17035323
rs17429745	EBI	Morris JA	Nat Genet	An atlas of genetic influences on osteoporosis in humans and mice.	Heel bone mineral density	426,824 British ancestry individuals	4q24	4	105117012	TET2	NA - TET2	NA	ENSG00000168769	NA	NA	28863	rs17429745-G	0	17429745	intron_variant	1	0.692567	2e-10	9.69897	NA	0.0132	[0.0091-0.0173] unit decrease	NR [13737936] (imputed)	N	heel bone mineral density	GCST006979	Genome-wide genotyping array	106038169	rs17429745
rs181832503	EBI	Morris JA	Nat Genet	An atlas of genetic influences on osteoporosis in humans and mice.	Heel bone mineral density	426,824 British ancestry individuals	4q22.1	4	87882603	MEPE	MEPE - HSP90AB3P	ENSG00000152595	ENSG00000183199	NA	35786	9240	rs181832503-A	0	181832503	intergenic_variant	1	0.999329	1e-18	18	NA	0.283801	[0.22-0.35] unit increase	NR [13737936] (imputed)	N	heel bone mineral density	GCST006979	Genome-wide genotyping array	88803755	rs181832503
rs2135963	EBI	Morris JA	Nat Genet	An atlas of genetic influences on osteoporosis in humans and mice.	Heel bone mineral density	426,824 British ancestry individuals	4q31.22	4	145922952	ZNF827	ZNF827	NA	NA	ENSG00000151612	NA	NA	rs2135963-C	0	2135963	intron_variant	0	0.59766	5e-17	16.301	NA	0.0158	[0.012-0.02] unit increase	NR [13737936] (imputed)	N	heel bone mineral density	GCST006979	Genome-wide genotyping array	146844104	rs2135963
rs2305489	EBI	Morris JA	Nat Genet	An atlas of genetic influences on osteoporosis in humans and mice.	Heel bone mineral density	426,824 British ancestry individuals	4p16.3	4	1003700	IDUA	IDUA	NA	NA	ENSG00000127415	NA	NA	rs2305489-G	0	2305489	non_coding_transcript_exon_variant	0	0.949207	2e-13	12.699	NA	0.0326	[0.024-0.041] unit decrease	NR [13737936] (imputed)	N	heel bone mineral density	GCST006979	Genome-wide genotyping array	997488	rs2305489
rs327102	EBI	Morris JA	Nat Genet	An atlas of genetic influences on osteoporosis in humans and mice.	Heel bone mineral density	426,824 British ancestry individuals	4q35.2	4	186719682	FAT1	FAT1	NA	NA	ENSG00000083857	NA	NA	rs327102-T	0	327102	intron_variant	0	0.862281	6e-09	8.22185	NA	0.0156	[0.01-0.021] unit decrease	NR [13737936] (imputed)	N	heel bone mineral density	GCST006979	Genome-wide genotyping array	187640836	rs327102
rs36016056	EBI	Morris JA	Nat Genet	An atlas of genetic influences on osteoporosis in humans and mice.	Heel bone mineral density	426,824 British ancestry individuals	4q32.1	4	156588897	PDGFC	NA - LINC02272	NA	ENSG00000251283	NA	NA	45597	rs36016056-G	0	36016056	intron_variant	1	0.74627	4e-26	25.3979	NA	0.0233	[0.019-0.028] unit decrease	NR [13737936] (imputed)	N	heel bone mineral density	GCST006979	Genome-wide genotyping array	157510049	rs36016056
rs41377546	EBI	Morris JA	Nat Genet	An atlas of genetic influences on osteoporosis in humans and mice.	Heel bone mineral density	426,824 British ancestry individuals	4q32.1	4	156579902	PDGFC	NA - LINC02272	NA	ENSG00000251283	NA	NA	54592	rs41377546-G	0	41377546	intergenic_variant	1	0.820453	9e-14	13.0458	NA	0.0186	[0.014-0.023] unit decrease	NR [13737936] (imputed)	N	heel bone mineral density	GCST006979	Genome-wide genotyping array	157501054	rs41377546
rs4395467	EBI	Morris JA	Nat Genet	An atlas of genetic influences on osteoporosis in humans and mice.	Heel bone mineral density	426,824 British ancestry individuals	4q22.1	4	87724192	DMP1	DMP1 - Y_RNA	ENSG00000152592	ENSG00000199716	NA	59831	19760	rs4395467-C	0	4395467	intron_variant	1	0.48281	7e-33	32.1549	NA	0.0222	[0.019-0.026] unit decrease	NR [13737936] (imputed)	N	heel bone mineral density	GCST006979	Genome-wide genotyping array	88645344	rs4395467
rs56283745	EBI	Morris JA	Nat Genet	An atlas of genetic influences on osteoporosis in humans and mice.	Heel bone mineral density	426,824 British ancestry individuals	4p15.33	4	13236221	RAB28	NA - HSP90AB2P	NA	ENSG00000205940	NA	NA	97193	rs56283745-G	0	56283745	intergenic_variant	1	0.792074	3e-09	8.52288	NA	0.0134	[0.009-0.0179] unit decrease	NR [13737936] (imputed)	N	heel bone mineral density	GCST006979	Genome-wide genotyping array	13237845	rs56283745
rs62294148	EBI	Morris JA	Nat Genet	An atlas of genetic influences on osteoporosis in humans and mice.	Heel bone mineral density	426,824 British ancestry individuals	4p14	4	38374543	LINC01258	LINC02513	NA	NA	ENSG00000248227	NA	NA	rs62294148-C	0	62294148	intron_variant	0	0.926942	2e-09	8.69897	NA	0.0212	[0.014-0.028] unit decrease	NR [13737936] (imputed)	N	heel bone mineral density	GCST006979	Genome-wide genotyping array	38376164	rs62294148
rs62321667	EBI	Morris JA	Nat Genet	An atlas of genetic influences on osteoporosis in humans and mice.	Heel bone mineral density	426,824 British ancestry individuals	4q28.1	4	126527797	MIR2054	NA - RBM48P1	NA	ENSG00000223620	NA	NA	35712	rs62321667-G	0	62321667	intron_variant	1	0.880178	2e-15	14.699	NA	0.0226	[0.017-0.028] unit increase	NR [13737936] (imputed)	N	heel bone mineral density	GCST006979	Genome-wide genotyping array	127448952	rs62321667
rs76210166	EBI	Morris JA	Nat Genet	An atlas of genetic influences on osteoporosis in humans and mice.	Heel bone mineral density	426,824 British ancestry individuals	4q31.3	4	153150708	TRIM2	NA - TRIM2	NA	ENSG00000109654	NA	NA	1455	rs76210166-C	0	76210166	intergenic_variant	1	0.796934	3e-09	8.52288	NA	0.0136	[0.0091-0.0181] unit increase	NR [13737936] (imputed)	N	heel bone mineral density	GCST006979	Genome-wide genotyping array	154071860	rs76210166
rs7679094	EBI	Morris JA	Nat Genet	An atlas of genetic influences on osteoporosis in humans and mice.	Heel bone mineral density	426,824 British ancestry individuals	4q12	4	55031224	KDR	RPL38P3 - RNU6-410P	ENSG00000244422	ENSG00000252815	NA	54853	741	rs7679094-C	0	7679094	intergenic_variant	1	0.583296	2e-12	11.699	NA	0.0132	[0.0095-0.0169] unit increase	NR [13737936] (imputed)	N	heel bone mineral density	GCST006979	Genome-wide genotyping array	55897391	rs7679094
rs7681056	EBI	Morris JA	Nat Genet	An atlas of genetic influences on osteoporosis in humans and mice.	Heel bone mineral density	426,824 British ancestry individuals	4q28.1	4	124600184	LOC101927087	LINC02516 - ANKRD50	ENSG00000261083	ENSG00000151458	NA	41739	63864	rs7681056-T	0	7681056	intergenic_variant	1	0.687971	3e-11	10.5229	NA	0.0133	[0.0094-0.0172] unit decrease	NR [13737936] (imputed)	N	heel bone mineral density	GCST006979	Genome-wide genotyping array	125521339	rs7681056
rs781142826	EBI	Morris JA	Nat Genet	An atlas of genetic influences on osteoporosis in humans and mice.	Heel bone mineral density	426,824 British ancestry individuals	4q22.1	4	87887987	MEPE	MEPE - HSP90AB3P	ENSG00000152595	ENSG00000183199	NA	41170	3856	rs781142826-T	0	781142826	intergenic_variant	1	0.999169	1e-38	38	NA	0.387368	[0.33-0.45] unit increase	NR [13737936] (imputed)	N	heel bone mineral density	GCST006979	Genome-wide genotyping array	88809139
rs78520297	EBI	Morris JA	Nat Genet	An atlas of genetic influences on osteoporosis in humans and mice.	Heel bone mineral density	426,824 British ancestry individuals	4p16.3	4	1011076	FGFRL1	FGFRL1	NA	NA	ENSG00000127418	NA	NA	rs78520297-T	0	78520297	5_prime_UTR_variant	0	0.855477	7e-99	98.1549	NA	0.0582	[0.053-0.064] unit increase	NR [13737936] (imputed)	N	heel bone mineral density	GCST006979	Genome-wide genotyping array	1004864	rs78520297
rs10057211	EBI	Morris JA	Nat Genet	An atlas of genetic influences on osteoporosis in humans and mice.	Heel bone mineral density	426,824 British ancestry individuals	5q11.2	5	55500221	PLPP1	PLPP1	NA	NA	ENSG00000067113	NA	NA	rs10057211-A	0	10057211	intron_variant	0	0.907851	1e-21	21	NA	0.0305	[0.024-0.037] unit decrease	NR [13737936] (imputed)	N	heel bone mineral density	GCST006979	Genome-wide genotyping array	54796049	rs10057211
rs10057855	EBI	Morris JA	Nat Genet	An atlas of genetic influences on osteoporosis in humans and mice.	Heel bone mineral density	426,824 British ancestry individuals	5q23.3	5	128340673	FBN2	FBN2	NA	NA	ENSG00000138829	NA	NA	rs10057855-G	0	10057855	intron_variant	0	0.89371	6e-10	9.22185	NA	0.019	[0.013-0.025] unit increase	NR [13737936] (imputed)	N	heel bone mineral density	GCST006979	Genome-wide genotyping array	127676365	rs10057855
rs10066412	EBI	Morris JA	Nat Genet	An atlas of genetic influences on osteoporosis in humans and mice.	Heel bone mineral density	426,824 British ancestry individuals	5q11.1	5	51304343	LOC642366	NA - ISL1	NA	ENSG00000016082	NA	NA	79105	rs10066412-A	0	10066412	intergenic_variant	1	0.576401	2e-17	16.699	NA	0.0167	[0.013-0.021] unit increase	NR [13737936] (imputed)	N	heel bone mineral density	GCST006979	Genome-wide genotyping array	50600177	rs10066412
rs10462395	EBI	Morris JA	Nat Genet	An atlas of genetic influences on osteoporosis in humans and mice.	Heel bone mineral density	426,824 British ancestry individuals	5q13.2	5	72488165	ZNF366	ZNF366	NA	NA	ENSG00000178175	NA	NA	rs10462395-A	0	10462395	intron_variant	0	0.801266	5e-10	9.30103	NA	0.0144	[0.0099-0.019] unit decrease	NR [13737936] (imputed)	N	heel bone mineral density	GCST006979	Genome-wide genotyping array	71783992	rs10462395
rs10473868	EBI	Morris JA	Nat Genet	An atlas of genetic influences on osteoporosis in humans and mice.	Heel bone mineral density	426,824 British ancestry individuals	5q14.2	5	83141628	XRCC4	XRCC4	NA	NA	ENSG00000152422	NA	NA	rs10473868-G	0	10473868	intron_variant	0	0.566326	6e-10	9.22185	NA	0.0116	[0.0079-0.0153] unit increase	NR [13737936] (imputed)	N	heel bone mineral density	GCST006979	Genome-wide genotyping array	82437447	rs10473868
rs10941433	EBI	Morris JA	Nat Genet	An atlas of genetic influences on osteoporosis in humans and mice.	Heel bone mineral density	426,824 British ancestry individuals	5p13.1	5	39430709	DAB2	DAB2	NA	NA	ENSG00000153071	NA	NA	rs10941433-C	0	10941433	intron_variant	0	0.886748	9e-21	20.0458	NA	0.0283	[0.022-0.034] unit increase	NR [13737936] (imputed)	N	heel bone mineral density	GCST006979	Genome-wide genotyping array	39430811	rs10941433
rs11743474	EBI	Morris JA	Nat Genet	An atlas of genetic influences on osteoporosis in humans and mice.	Heel bone mineral density	426,824 British ancestry individuals	5q13.1	5	67803479	LOC101928858	NA	NA	NA	NA	NA	NA	rs11743474-A	0	11743474	intron_variant	1	0.844049	5e-12	11.301	NA	0.0176	[0.013-0.023] unit increase	NR [13737936] (imputed)	N	heel bone mineral density	GCST006979	Genome-wide genotyping array	67099307	rs11743474
rs163433	EBI	Morris JA	Nat Genet	An atlas of genetic influences on osteoporosis in humans and mice.	Heel bone mineral density	426,824 British ancestry individuals	5q33.3	5	157198752	ITK	ITK	NA	NA	ENSG00000113263	NA	NA	rs163433-T	0	163433	intron_variant	0	0.4968	3e-10	9.52288	NA	0.0116	[0.008-0.0152] unit decrease	NR [13737936] (imputed)	N	heel bone mineral density	GCST006979	Genome-wide genotyping array	156625763	rs163433
rs16878921	EBI	Morris JA	Nat Genet	An atlas of genetic influences on osteoporosis in humans and mice.	Heel bone mineral density	426,824 British ancestry individuals	5q11.2	5	51482964	ISL1	HMGB1P47 - NA	ENSG00000249338	NA	NA	72759	NA	rs16878921-G	0	16878921	intron_variant	1	0.902566	2e-15	14.699	NA	0.0258	[0.019-0.032] unit decrease	NR [13737936] (imputed)	N	heel bone mineral density	GCST006979	Genome-wide genotyping array	50778798	rs16878921
rs181043390	EBI	Morris JA	Nat Genet	An atlas of genetic influences on osteoporosis in humans and mice.	Heel bone mineral density	426,824 British ancestry individuals	5q11.1	5	51257879	LOC642366	RNU6-1296P - NA	ENSG00000206606	NA	NA	90232	NA	rs181043390-T	0	181043390	intergenic_variant	1	0.99251	4e-10	9.39794	NA	0.0665	[0.046-0.087] unit decrease	NR [13737936] (imputed)	N	heel bone mineral density	GCST006979	Genome-wide genotyping array	50553713	rs181043390
rs2432236	EBI	Morris JA	Nat Genet	An atlas of genetic influences on osteoporosis in humans and mice.	Heel bone mineral density	426,824 British ancestry individuals	5q13.2	5	72952892	FCHO2	TNPO1 - FCHO2-DT	ENSG00000083312	ENSG00000272081	NA	36159	2314	rs2432236-G	0	2432236	regulatory_region_variant	1	0.458358	3e-11	10.5229	NA	0.0123	[0.0087-0.016] unit increase	NR [13737936] (imputed)	N	heel bone mineral density	GCST006979	Genome-wide genotyping array	72248719	rs2432236
rs2546984	EBI	Morris JA	Nat Genet	An atlas of genetic influences on osteoporosis in humans and mice.	Heel bone mineral density	426,824 British ancestry individuals	5q33.3	5	160164471	FABP6	PWWP2A - FABP6	ENSG00000170234	ENSG00000170231	NA	45021	22896	rs2546984-T	0	2546984	intergenic_variant	1	0.222892	8e-11	10.0969	NA	0.0145	[0.01-0.019] unit increase	NR [13737936] (imputed)	N	heel bone mineral density	GCST006979	Genome-wide genotyping array	159591478	rs2546984
rs299371	EBI	Morris JA	Nat Genet	An atlas of genetic influences on osteoporosis in humans and mice.	Heel bone mineral density	426,824 British ancestry individuals	5q31.1	5	135004025	CATSPER3	PCBD2, CATSPER3	NA	NA	ENSG00000132570, ENSG00000152705	NA	NA	rs299371-T	0	299371	intron_variant	0	0.695014	1e-16	16	NA	0.0167	[0.013-0.021] unit decrease	NR [13737936] (imputed)	N	heel bone mineral density	GCST006979	Genome-wide genotyping array	134339715	rs299371
rs4865610	EBI	Morris JA	Nat Genet	An atlas of genetic influences on osteoporosis in humans and mice.	Heel bone mineral density	426,824 British ancestry individuals	5q11.2	5	55515019	PLPP1	PLPP1	NA	NA	ENSG00000067113	NA	NA	rs4865610-C	0	4865610	intron_variant	0	0.10323	8e-17	16.0969	NA	0.0255	[0.019-0.031] unit decrease	NR [13737936] (imputed)	N	heel bone mineral density	GCST006979	Genome-wide genotyping array	54810847	rs4865610
rs564979	EBI	Morris JA	Nat Genet	An atlas of genetic influences on osteoporosis in humans and mice.	Heel bone mineral density	426,824 British ancestry individuals	5q13.3	5	74385257	LINC01331	LINC01331	NA	NA	ENSG00000248673	NA	NA	rs564979-T	0	564979	intron_variant	0	0.159389	2e-09	8.69897	NA	0.0152	[0.01-0.02] unit increase	NR [13737936] (imputed)	N	heel bone mineral density	GCST006979	Genome-wide genotyping array	73681082	rs564979
rs59900779	EBI	Morris JA	Nat Genet	An atlas of genetic influences on osteoporosis in humans and mice.	Heel bone mineral density	426,824 British ancestry individuals	5q31.3	5	143190833	ARHGAP26	ARHGAP26	NA	NA	ENSG00000145819	NA	NA	rs59900779-T	0	59900779	intron_variant	0	0.846207	1e-23	23	NA	0.0256	[0.021-0.031] unit increase	NR [13737936] (imputed)	N	heel bone mineral density	GCST006979	Genome-wide genotyping array	142570398	rs59900779
rs6861681	EBI	Morris JA	Nat Genet	An atlas of genetic influences on osteoporosis in humans and mice.	Heel bone mineral density	426,824 British ancestry individuals	5q35.2	5	173935455	CPEB4	CPEB4	NA	NA	ENSG00000113742	NA	NA	rs6861681-G	0	6861681	intron_variant	0	0.69596	1e-09	9	NA	0.0122	[0.0082-0.0161] unit decrease	NR [13737936] (imputed)	N	heel bone mineral density	GCST006979	Genome-wide genotyping array	173362458	rs6861681
rs6875585	EBI	Morris JA	Nat Genet	An atlas of genetic influences on osteoporosis in humans and mice.	Heel bone mineral density	426,824 British ancestry individuals	5q15	5	96257758	LOC101929710	MIR583HG - NA	ENSG00000250551	NA	NA	42239	NA	rs6875585-A	0	6875585	intron_variant	1	0.329136	7e-15	14.1549	NA	0.0153	[0.011-0.019] unit decrease	NR [13737936] (imputed)	N	heel bone mineral density	GCST006979	Genome-wide genotyping array	95593462	rs6875585
rs6879220	EBI	Morris JA	Nat Genet	An atlas of genetic influences on osteoporosis in humans and mice.	Heel bone mineral density	426,824 British ancestry individuals	5p13.1	5	39477833	LOC101926940	DAB2 - LINC02104	ENSG00000153071	ENSG00000271334	NA	15533	42565	rs6879220-A	0	6879220	intergenic_variant	1	0.392626	5e-10	9.30103	NA	0.0119	[0.0082-0.0157] unit increase	NR [13737936] (imputed)	N	heel bone mineral density	GCST006979	Genome-wide genotyping array	39477935	rs6879220
rs72643433	EBI	Morris JA	Nat Genet	An atlas of genetic influences on osteoporosis in humans and mice.	Heel bone mineral density	426,824 British ancestry individuals	5q33.3	5	158937441	EBF1	EBF1	NA	NA	ENSG00000164330	NA	NA	rs72643433-G	0	72643433	intron_variant	0	0.752002	9e-13	12.0458	NA	0.0158	[0.011-0.02] unit increase	NR [13737936] (imputed)	N	heel bone mineral density	GCST006979	Genome-wide genotyping array	158364449	rs72643433
rs72801445	EBI	Morris JA	Nat Genet	An atlas of genetic influences on osteoporosis in humans and mice.	Heel bone mineral density	426,824 British ancestry individuals	5q31.1	5	133053267	HSPA4	HSPA4	NA	NA	ENSG00000170606	NA	NA	rs72801445-C	0	72801445	intron_variant	0	0.764608	2e-19	18.699	NA	0.0197	[0.015-0.024] unit decrease	NR [13737936] (imputed)	N	heel bone mineral density	GCST006979	Genome-wide genotyping array	132388959	rs72801445
rs72813180	EBI	Morris JA	Nat Genet	An atlas of genetic influences on osteoporosis in humans and mice.	Heel bone mineral density	426,824 British ancestry individuals	5q35.3	5	177305536	PRELID1	PRELID1, MXD3	NA	NA	ENSG00000169230, ENSG00000213347	NA	NA	rs72813180-C	0	72813180	3_prime_UTR_variant	0	0.846053	7e-10	9.1549	NA	0.0159	[0.011-0.021] unit increase	NR [13737936] (imputed)	N	heel bone mineral density	GCST006979	Genome-wide genotyping array	176732537	rs72813180
rs80222069	EBI	Morris JA	Nat Genet	An atlas of genetic influences on osteoporosis in humans and mice.	Heel bone mineral density	426,824 British ancestry individuals	5q23.3	5	128584382	FBN2	SLC27A6, FBN2	NA	NA	ENSG00000113396, ENSG00000138829	NA	NA	rs80222069-C	0	80222069	intron_variant	0	0.88662	2e-19	18.699	NA	0.0264	[0.021-0.032] unit increase	NR [13737936] (imputed)	N	heel bone mineral density	GCST006979	Genome-wide genotyping array	127920075	rs80222069
rs960192	EBI	Morris JA	Nat Genet	An atlas of genetic influences on osteoporosis in humans and mice.	Heel bone mineral density	426,824 British ancestry individuals	5q35.2	5	173571747	LOC285593	NA - BOD1	NA	ENSG00000145919	NA	NA	35398	rs960192-C	0	960192	intron_variant	1	0.399892	4e-21	20.3979	NA	0.0178	[0.014-0.021] unit decrease	NR [13737936] (imputed)	N	heel bone mineral density	GCST006979	Genome-wide genotyping array	172998750	rs960192
rs11242735	EBI	Morris JA	Nat Genet	An atlas of genetic influences on osteoporosis in humans and mice.	Heel bone mineral density	426,824 British ancestry individuals	6p25.3	6	2055443	GMDS	GMDS	NA	NA	ENSG00000112699	NA	NA	rs11242735-G	0	11242735	intron_variant	0	0.762588	7e-18	17.1549	NA	0.0186	[0.014-0.023] unit decrease	NR [13737936] (imputed)	N	heel bone mineral density	GCST006979	Genome-wide genotyping array	2055677	rs11242735
rs113880644	EBI	Morris JA	Nat Genet	An atlas of genetic influences on osteoporosis in humans and mice.	Heel bone mineral density	426,824 British ancestry individuals	6q13	6	71486589	LINC01626	LINC01626 - KRT19P1	ENSG00000223765	ENSG00000218014	NA	27715	98132	rs113880644-C	0	113880644	regulatory_region_variant	1	0.931696	2e-10	9.69897	NA	0.0228	[0.016-0.03] unit increase	NR [13737936] (imputed)	N	heel bone mineral density	GCST006979	Genome-wide genotyping array	72196292	rs113880644
rs11754632	EBI	Morris JA	Nat Genet	An atlas of genetic influences on osteoporosis in humans and mice.	Heel bone mineral density	426,824 British ancestry individuals	6p25.2	6	2381258	GMDS-AS1	GMDS-DT	NA	NA	ENSG00000250903	NA	NA	rs11754632-C	0	11754632	intron_variant	0	0.514321	1e-13	13	NA	0.0137	[0.01-0.017] unit decrease	NR [13737936] (imputed)	N	heel bone mineral density	GCST006979	Genome-wide genotyping array	2381492	rs11754632
rs11759018	EBI	Morris JA	Nat Genet	An atlas of genetic influences on osteoporosis in humans and mice.	Heel bone mineral density	426,824 British ancestry individuals	6q23.1	6	130056698	L3MBTL3	L3MBTL3	NA	NA	ENSG00000198945	NA	NA	rs11759018-C	0	11759018	intron_variant	0	0.313473	5e-15	14.301	NA	0.0168	[0.013-0.021] unit decrease	NR [13737936] (imputed)	N	heel bone mineral density	GCST006979	Genome-wide genotyping array	130377843	rs11759018
rs118009556	EBI	Morris JA	Nat Genet	An atlas of genetic influences on osteoporosis in humans and mice.	Heel bone mineral density	426,824 British ancestry individuals	6q22.32	6	126523108	MIR588	MIR588 - RNU6-200P	ENSG00000207632	ENSG00000201613	NA	38395	67179	rs118009556-G	0	118009556	intron_variant	1	0.966286	2e-09	8.69897	NA	0.03	[0.02-0.04] unit decrease	NR [13737936] (imputed)	N	heel bone mineral density	GCST006979	Genome-wide genotyping array	126844254	rs118009556
rs12208105	EBI	Morris JA	Nat Genet	An atlas of genetic influences on osteoporosis in humans and mice.	Heel bone mineral density	426,824 British ancestry individuals	6q23.3	6	135914430	PDE7B	PDE7B	NA	NA	ENSG00000171408	NA	NA	rs12208105-A	0	12208105	intron_variant	0	0.62032	2e-11	10.699	NA	0.0133	[0.0094-0.0172] unit decrease	NR [13737936] (imputed)	N	heel bone mineral density	GCST006979	Genome-wide genotyping array	136235568	rs12208105
rs13201764	EBI	Morris JA	Nat Genet	An atlas of genetic influences on osteoporosis in humans and mice.	Heel bone mineral density	426,824 British ancestry individuals	6q25.2	6	155010984	TIAM2	TIAM2	NA	NA	ENSG00000146426	NA	NA	rs13201764-T	0	13201764	intron_variant	0	0.854574	1e-21	21	NA	0.025	[0.02-0.03] unit decrease	NR [13737936] (imputed)	N	heel bone mineral density	GCST006979	Genome-wide genotyping array	155332118	rs13201764
rs1358836	EBI	Morris JA	Nat Genet	An atlas of genetic influences on osteoporosis in humans and mice.	Heel bone mineral density	426,824 British ancestry individuals	6q14.3	6	85295267	LOC101928820	KRT18P64 - LINC02535	ENSG00000213211	ENSG00000234155	NA	6260	91952	rs1358836-A	0	1358836	intergenic_variant	1	0.803569	6e-11	10.2218	NA	0.0151	[0.011-0.02] unit decrease	NR [13737936] (imputed)	N	heel bone mineral density	GCST006979	Genome-wide genotyping array	86004985	rs1358836
rs144996521	EBI	Morris JA	Nat Genet	An atlas of genetic influences on osteoporosis in humans and mice.	Heel bone mineral density	426,824 British ancestry individuals	6p22.1	6	28921638	TRIM27	TRIM27, TRIM27, TRIM27, TRIM27, TRIM27, TRIM27, TRIM27	NA	NA	ENSG00000233948, ENSG00000204713, ENSG00000215641, ENSG00000229006, ENSG00000237071, ENSG00000237462, ENSG00000234495	NA	NA	rs144996521-G	0	144996521	intron_variant	0	0.999717	5e-10	9.30103	NA	0.148497	[0.1-0.2] unit increase	NR [13737936] (imputed)	N	heel bone mineral density	GCST006979	Genome-wide genotyping array	28889415	rs144996521
rs1475120	EBI	Morris JA	Nat Genet	An atlas of genetic influences on osteoporosis in humans and mice.	Heel bone mineral density	426,824 British ancestry individuals	6q16.3	6	104942078	LIN28B-AS1	LIN28B	NA	NA	ENSG00000187772	NA	NA	rs1475120-G	0	1475120	intron_variant	0	0.452766	3e-13	12.5229	NA	0.0134	[0.0098-0.017] unit decrease	NR [13737936] (imputed)	N	heel bone mineral density	GCST006979	Genome-wide genotyping array	105389953	rs1475120
rs1512450	EBI	Morris JA	Nat Genet	An atlas of genetic influences on osteoporosis in humans and mice.	Heel bone mineral density	426,824 British ancestry individuals	6q22.33	6	127483840	SOGA3	SOGA3	NA	NA	ENSG00000214338	NA	NA	rs1512450-C	0	1512450	intron_variant	0	0.367061	2e-11	10.699	NA	0.0129	[0.0092-0.0167] unit decrease	NR [13737936] (imputed)	N	heel bone mineral density	GCST006979	Genome-wide genotyping array	127804985	rs1512450
rs1571911	EBI	Morris JA	Nat Genet	An atlas of genetic influences on osteoporosis in humans and mice.	Heel bone mineral density	426,824 British ancestry individuals	6q23.1	6	130872806	EPB41L2	EPB41L2	NA	NA	ENSG00000079819	NA	NA	rs1571911-C	0	1571911	intron_variant	0	0.302797	3e-12	11.5229	NA	0.0153	[0.011-0.02] unit decrease	NR [13737936] (imputed)	N	heel bone mineral density	GCST006979	Genome-wide genotyping array	131193946	rs1571911
rs194608	EBI	Morris JA	Nat Genet	An atlas of genetic influences on osteoporosis in humans and mice.	Heel bone mineral density	426,824 British ancestry individuals	6q14.1	6	81756049	FAM46A	TENT5A - SNORA70	ENSG00000112773	ENSG00000253027	NA	3275	7975	rs194608-G	0	194608	intergenic_variant	1	0.98343	3e-09	8.52288	NA	0.0426	[0.029-0.057] unit decrease	NR [13737936] (imputed)	N	heel bone mineral density	GCST006979	Genome-wide genotyping array	82465766	rs194608
rs200662204	EBI	Morris JA	Nat Genet	An atlas of genetic influences on osteoporosis in humans and mice.	Heel bone mineral density	426,824 British ancestry individuals	6q25.1	6	151351815	AKAP12	AKAP12	NA	NA	ENSG00000131016	NA	NA	rs200662204-G	0	200662204	missense_variant	0	0.99934	2e-09	8.69897	NA	0.225037	[0.15-0.3] unit decrease	NR [13737936] (imputed)	N	heel bone mineral density	GCST006979	Genome-wide genotyping array	151672950	rs200662204
rs212772	EBI	Morris JA	Nat Genet	An atlas of genetic influences on osteoporosis in humans and mice.	Heel bone mineral density	426,824 British ancestry individuals	6q23.2	6	133481873	EYA4	EYA4	NA	NA	ENSG00000112319	NA	NA	rs212772-C	0	212772	intron_variant	0	0.542493	8e-33	32.0969	NA	0.0222	[0.019-0.026] unit decrease	NR [13737936] (imputed)	N	heel bone mineral density	GCST006979	Genome-wide genotyping array	133803011	rs212772
rs2229768	EBI	Morris JA	Nat Genet	An atlas of genetic influences on osteoporosis in humans and mice.	Heel bone mineral density	426,824 British ancestry individuals	6p22.2	6	26104052	HIST1H4C	H4C3	NA	NA	ENSG00000197061	NA	NA	rs2229768-T	0	2229768	synonymous_variant	0	0.76224	1e-10	10	NA	0.0139	[0.0097-0.0181] unit increase	NR [13737936] (imputed)	N	heel bone mineral density	GCST006979	Genome-wide genotyping array	26104280	rs2229768
rs238073	EBI	Morris JA	Nat Genet	An atlas of genetic influences on osteoporosis in humans and mice.	Heel bone mineral density	426,824 British ancestry individuals	6p25.3	6	1247695	FOXQ1	NA - FOXQ1	NA	ENSG00000164379	NA	NA	64403	rs238073-A	0	238073	intergenic_variant	1	0.367832	6e-09	8.22185	NA	0.0111	[0.0074-0.0148] unit increase	NR [13737936] (imputed)	N	heel bone mineral density	GCST006979	Genome-wide genotyping array	1247930	rs238073
rs28732148	EBI	Morris JA	Nat Genet	An atlas of genetic influences on osteoporosis in humans and mice.	Heel bone mineral density	426,824 British ancestry individuals	6p21.33	6	31607848	AIF1	NCR3 - UQCRHP1	ENSG00000237808	ENSG00000229189	NA	14842	3235	rs28732148-C	0	28732148	intergenic_variant	1	0.932302	2e-09	8.69897	NA	0.0219	[0.015-0.029] unit decrease	NR [13737936] (imputed)	N	heel bone mineral density	GCST006979	Genome-wide genotyping array	31575625	rs28732148
rs34320498	EBI	Morris JA	Nat Genet	An atlas of genetic influences on osteoporosis in humans and mice.	Heel bone mineral density	426,824 British ancestry individuals	6q24.1	6	139286588	TXLNB	TXLNB	NA	NA	ENSG00000164440	NA	NA	rs34320498-C	0	34320498	intron_variant	0	0.838328	2e-12	11.699	NA	0.0174	[0.013-0.022] unit increase	NR [13737936] (imputed)	N	heel bone mineral density	GCST006979	Genome-wide genotyping array	139607725	rs34320498
rs3966800	EBI	Morris JA	Nat Genet	An atlas of genetic influences on osteoporosis in humans and mice.	Heel bone mineral density	426,824 British ancestry individuals	6p25.2	6	2492879	GMDS-AS1	GMDS-DT	NA	NA	ENSG00000250903	NA	NA	rs3966800-A	0	3966800	intron_variant	0	0.509842	1e-33	33	NA	0.0222	[0.019-0.026] unit increase	NR [13737936] (imputed)	N	heel bone mineral density	GCST006979	Genome-wide genotyping array	2493113	rs3966800
rs4711750	EBI	Morris JA	Nat Genet	An atlas of genetic influences on osteoporosis in humans and mice.	Heel bone mineral density	426,824 British ancestry individuals	6p21.1	6	43789345	VEGFA	VEGFA - LINC02537	ENSG00000112715	ENSG00000283215	NA	2858	55533	rs4711750-T	0	4711750	regulatory_region_variant	1	0.49938	7e-12	11.1549	NA	0.0125	[0.009-0.0161] unit decrease	NR [13737936] (imputed)	N	heel bone mineral density	GCST006979	Genome-wide genotyping array	43757082	rs4711750
rs4945829	EBI	Morris JA	Nat Genet	An atlas of genetic influences on osteoporosis in humans and mice.	Heel bone mineral density	426,824 British ancestry individuals	6q21	6	109317625	CCDC162P	CCDC162P	NA	NA	ENSG00000203799	NA	NA	rs4945829-T	0	4945829	intron_variant	0	0.655214	4e-11	10.3979	NA	0.0128	[0.009-0.0166] unit decrease	NR [13737936] (imputed)	N	heel bone mineral density	GCST006979	Genome-wide genotyping array	109638828	rs4945829
rs56253836	EBI	Morris JA	Nat Genet	An atlas of genetic influences on osteoporosis in humans and mice.	Heel bone mineral density	426,824 British ancestry individuals	6p21.1	6	45896847	CLIC5	CLIC5	NA	NA	ENSG00000112782	NA	NA	rs56253836-A	0	56253836	intron_variant	0	0.585203	2e-11	10.699	NA	0.0124	[0.0088-0.0161] unit increase	NR [13737936] (imputed)	N	heel bone mineral density	GCST006979	Genome-wide genotyping array	45864584	rs56253836
rs573335	EBI	Morris JA	Nat Genet	An atlas of genetic influences on osteoporosis in humans and mice.	Heel bone mineral density	426,824 British ancestry individuals	6q27	6	167738638	LINC01558	LINC02487 - LINC01558	ENSG00000203688	ENSG00000146521	NA	42348	45899	rs573335-C	0	573335	intergenic_variant	1	0.899982	6e-19	18.2218	NA	0.0272	[0.021-0.033] unit decrease	NR [13737936] (imputed)	N	heel bone mineral density	GCST006979	Genome-wide genotyping array	168139318	rs573335
rs57960590	EBI	Morris JA	Nat Genet	An atlas of genetic influences on osteoporosis in humans and mice.	Heel bone mineral density	426,824 British ancestry individuals	6q25.1	6	151590844	CCDC170	CCDC170	NA	NA	ENSG00000120262	NA	NA	rs57960590-C	0	57960590	intron_variant	0	0.890576	7e-39	38.1549	NA	0.0451	[0.038-0.052] unit increase	NR [13737936] (imputed)	N	heel bone mineral density	GCST006979	Genome-wide genotyping array	151911979	rs57960590
rs60574493	EBI	Morris JA	Nat Genet	An atlas of genetic influences on osteoporosis in humans and mice.	Heel bone mineral density	426,824 British ancestry individuals	6q25.2	6	155038643	TIAM2	TIAM2	NA	NA	ENSG00000146426	NA	NA	rs60574493-G	0	60574493	intron_variant	0	0.86272	3e-13	12.5229	NA	0.0194	[0.014-0.025] unit decrease	NR [13737936] (imputed)	N	heel bone mineral density	GCST006979	Genome-wide genotyping array	155359777	rs60574493
rs62404993	EBI	Morris JA	Nat Genet	An atlas of genetic influences on osteoporosis in humans and mice.	Heel bone mineral density	426,824 British ancestry individuals	6p12.1	6	55916428	BMP5	BMP5 - NPM1P36	ENSG00000112175	ENSG00000214604	NA	40838	23362	rs62404993-T	0	62404993	regulatory_region_variant	1	0.962023	2e-12	11.699	NA	0.0341	[0.025-0.044] unit increase	NR [13737936] (imputed)	N	heel bone mineral density	GCST006979	Genome-wide genotyping array	55781226	rs62404993
rs6901631	EBI	Morris JA	Nat Genet	An atlas of genetic influences on osteoporosis in humans and mice.	Heel bone mineral density	426,824 British ancestry individuals	6q25.2	6	152245912	SYNE1	SYNE1	NA	NA	ENSG00000131018	NA	NA	rs6901631-T	0	6901631	intron_variant	0	0.865228	9e-11	10.0458	NA	0.0175	[0.012-0.023] unit decrease	NR [13737936] (imputed)	N	heel bone mineral density	GCST006979	Genome-wide genotyping array	152567047	rs6901631
rs6903443	EBI	Morris JA	Nat Genet	An atlas of genetic influences on osteoporosis in humans and mice.	Heel bone mineral density	426,824 British ancestry individuals	6q23.2	6	133253910	EYA4	EYA4	NA	NA	ENSG00000112319	NA	NA	rs6903443-A	0	6903443	intron_variant	0	0.456977	1e-112	112	NA	0.043	[0.039-0.047] unit increase	NR [13737936] (imputed)	N	heel bone mineral density	GCST006979	Genome-wide genotyping array	133575048	rs6903443
rs6912283	EBI	Morris JA	Nat Genet	An atlas of genetic influences on osteoporosis in humans and mice.	Heel bone mineral density	426,824 British ancestry individuals	6p21.1	6	43396756	ZNF318	ZNF318 - ABCC10	ENSG00000171467	ENSG00000124574	NA	27109	30610	rs6912283-G	0	6912283	intron_variant	1	0.436494	6e-09	8.22185	NA	0.0107	[0.0071-0.0143] unit increase	NR [13737936] (imputed)	N	heel bone mineral density	GCST006979	Genome-wide genotyping array	43364494	rs6912283
rs6930181	EBI	Morris JA	Nat Genet	An atlas of genetic influences on osteoporosis in humans and mice.	Heel bone mineral density	426,824 British ancestry individuals	6q24.3	6	145859838	LOC100507557	FBXO30-DT	NA	NA	ENSG00000235652	NA	NA	rs6930181-A	0	6930181	intron_variant	0	0.537617	2e-11	10.699	NA	0.0124	[0.0088-0.016] unit increase	NR [13737936] (imputed)	N	heel bone mineral density	GCST006979	Genome-wide genotyping array	146180974	rs6930181
rs6931664	EBI	Morris JA	Nat Genet	An atlas of genetic influences on osteoporosis in humans and mice.	Heel bone mineral density	426,824 British ancestry individuals	6q25.1	6	151536459	CCDC170	CCDC170	NA	NA	ENSG00000120262	NA	NA	rs6931664-A	0	6931664	intron_variant	0	0.40062	2e-33	32.699	NA	0.0297	[0.025-0.035] unit decrease	NR [13737936] (imputed)	N	heel bone mineral density	GCST006979	Genome-wide genotyping array	151857594	rs6931664
rs6932260	EBI	Morris JA	Nat Genet	An atlas of genetic influences on osteoporosis in humans and mice.	Heel bone mineral density	426,824 British ancestry individuals	6q25.1	6	151618425	CCDC170	CCDC170	NA	NA	ENSG00000120262	NA	NA	rs6932260-T	0	6932260	3_prime_UTR_variant	0	0.479342	3e-17	16.5229	NA	0.018	[0.014-0.022] unit increase	NR [13737936] (imputed)	N	heel bone mineral density	GCST006979	Genome-wide genotyping array	151939560	rs6932260
rs75077568	EBI	Morris JA	Nat Genet	An atlas of genetic influences on osteoporosis in humans and mice.	Heel bone mineral density	426,824 British ancestry individuals	6q22.33	6	127086096	RSPO3	NA - RSPO3	NA	ENSG00000146374	NA	NA	32575	rs75077568-G	0	75077568	intron_variant	1	0.97681	4e-24	23.3979	NA	0.0651	[0.053-0.078] unit decrease	NR [13737936] (imputed)	N	heel bone mineral density	GCST006979	Genome-wide genotyping array	127407241	rs75077568
rs764396	EBI	Morris JA	Nat Genet	An atlas of genetic influences on osteoporosis in humans and mice.	Heel bone mineral density	426,824 British ancestry individuals	6p21.1	6	44742954	SUPT3H	ZNRD1ASP - SUPT3H	ENSG00000232691	ENSG00000196284	NA	14681314	66363	rs764396-C	0	764396	intron_variant	1	0.462285	4e-51	50.3979	NA	0.0279	[0.024-0.032] unit increase	NR [13737936] (imputed)	N	heel bone mineral density	GCST006979	Genome-wide genotyping array	44710691	rs764396
rs772843886	EBI	Morris JA	Nat Genet	An atlas of genetic influences on osteoporosis in humans and mice.	Heel bone mineral density	426,824 British ancestry individuals	6p21.2	6	40386801	LRFN2	TDRG1	NA	NA	ENSG00000204091	NA	NA	rs772843886-G	0	772843886	intron_variant	0	0.999229	2e-09	8.69897	NA	0.199184	[0.13-0.26] unit increase	NR [13737936] (imputed)	N	heel bone mineral density	GCST006979	Genome-wide genotyping array	40354540
rs7747253	EBI	Morris JA	Nat Genet	An atlas of genetic influences on osteoporosis in humans and mice.	Heel bone mineral density	426,824 British ancestry individuals	6p22.1	6	29952002	HLA-A	HLA-A - HLA-W	ENSG00000235657	ENSG00000235144	NA	6118	4594	rs7747253-C	0	7747253	intron_variant	1	0.499099	1e-33	33	NA	0.0221	[0.019-0.026] unit increase	NR [13737936] (imputed)	N	heel bone mineral density	GCST006979	Genome-wide genotyping array	29919779	rs7747253
rs78432519	EBI	Morris JA	Nat Genet	An atlas of genetic influences on osteoporosis in humans and mice.	Heel bone mineral density	426,824 British ancestry individuals	6p22.3	6	21891345	CASC15	CASC15	NA	NA	ENSG00000272168	NA	NA	rs78432519-C	0	78432519	intron_variant	0	0.88714	6e-34	33.2218	NA	0.0352	[0.029-0.041] unit increase	NR [13737936] (imputed)	N	heel bone mineral density	GCST006979	Genome-wide genotyping array	21891576	rs78432519
rs9364386	EBI	Morris JA	Nat Genet	An atlas of genetic influences on osteoporosis in humans and mice.	Heel bone mineral density	426,824 British ancestry individuals	6q27	6	168031413	KIF25	KIF25	NA	NA	ENSG00000125337	NA	NA	rs9364386-T	0	9364386	intron_variant	0	0.82483	1e-34	34	NA	0.0297	[0.025-0.034] unit increase	NR [13737936] (imputed)	N	heel bone mineral density	GCST006979	Genome-wide genotyping array	168432093	rs9364386
rs9372944	EBI	Morris JA	Nat Genet	An atlas of genetic influences on osteoporosis in humans and mice.	Heel bone mineral density	426,824 British ancestry individuals	6q22.33	6	129644209	ARHGAP18	ARHGAP18	NA	NA	ENSG00000146376	NA	NA	rs9372944-G	0	9372944	intron_variant	0	0.755522	2e-10	9.69897	NA	0.0136	[0.0094-0.0178] unit decrease	NR [13737936] (imputed)	N	heel bone mineral density	GCST006979	Genome-wide genotyping array	129965354	rs9372944
rs9447004	EBI	Morris JA	Nat Genet	An atlas of genetic influences on osteoporosis in humans and mice.	Heel bone mineral density	426,824 British ancestry individuals	6q13	6	73749014	CD109	CD109	NA	NA	ENSG00000156535	NA	NA	rs9447004-A	0	9447004	intron_variant	0	0.483926	1e-37	37	NA	0.0235	[0.02-0.027] unit increase	NR [13737936] (imputed)	N	heel bone mineral density	GCST006979	Genome-wide genotyping array	74458737	rs9447004
rs10261246	EBI	Morris JA	Nat Genet	An atlas of genetic influences on osteoporosis in humans and mice.	Heel bone mineral density	426,824 British ancestry individuals	7p21.2	7	15624946	MEOX2	MEOX2	NA	NA	ENSG00000106511	NA	NA	rs10261246-G	0	10261246	intron_variant	0	0.322948	1e-14	14	NA	0.0168	[0.013-0.021] unit decrease	NR [13737936] (imputed)	N	heel bone mineral density	GCST006979	Genome-wide genotyping array	15664571	rs10261246
rs10264053	EBI	Morris JA	Nat Genet	An atlas of genetic influences on osteoporosis in humans and mice.	Heel bone mineral density	426,824 British ancestry individuals	7q31.32	7	121832831	PTPRZ1	RN7SKP277 - PNPT1P2	ENSG00000252704	ENSG00000233272	NA	96106	9537	rs10264053-G	0	10264053	intergenic_variant	1	0.685991	5e-13	12.301	NA	0.0142	[0.01-0.018] unit decrease	NR [13737936] (imputed)	N	heel bone mineral density	GCST006979	Genome-wide genotyping array	121472885	rs10264053
rs10499878	EBI	Morris JA	Nat Genet	An atlas of genetic influences on osteoporosis in humans and mice.	Heel bone mineral density	426,824 British ancestry individuals	7q21.11	7	84010371	SEMA3A	SEMA3A	NA	NA	ENSG00000075213	NA	NA	rs10499878-A	0	10499878	intron_variant	0	0.822659	4e-15	14.3979	NA	0.0187	[0.014-0.023] unit decrease	NR [13737936] (imputed)	N	heel bone mineral density	GCST006979	Genome-wide genotyping array	83639687	rs10499878
rs112187554	EBI	Morris JA	Nat Genet	An atlas of genetic influences on osteoporosis in humans and mice.	Heel bone mineral density	426,824 British ancestry individuals	7q31.31	7	121320298	WNT16	CPED1 - WNT16	ENSG00000106034	ENSG00000002745	NA	22856	5069	rs112187554-A	0	112187554	intergenic_variant	1	0.992858	7e-25	24.1549	NA	0.112682	[0.091-0.134] unit decrease	NR [13737936] (imputed)	N	heel bone mineral density	GCST006979	Genome-wide genotyping array	120960352	rs146340142
rs113557605	EBI	Morris JA	Nat Genet	An atlas of genetic influences on osteoporosis in humans and mice.	Heel bone mineral density	426,824 British ancestry individuals	7p15.2	7	27265604	EVX1	EVX1 - RPL35P4	ENSG00000106038	ENSG00000213783	NA	15111	3753	rs113557605-T	0	113557605	intergenic_variant	1	0.936542	5e-18	17.301	NA	0.0323	[0.025-0.04] unit increase	NR [13737936] (imputed)	N	heel bone mineral density	GCST006979	Genome-wide genotyping array	27305223	rs113557605
rs12112607	EBI	Morris JA	Nat Genet	An atlas of genetic influences on osteoporosis in humans and mice.	Heel bone mineral density	426,824 British ancestry individuals	7q31.32	7	121410253	FAM3C	CYCSP19 - NA	ENSG00000213310	NA	NA	11486	NA	rs12112607-A	0	12112607	intergenic_variant	1	0.99947	8e-12	11.0969	NA	0.23806	[0.17-0.31] unit decrease	NR [13737936] (imputed)	N	heel bone mineral density	GCST006979	Genome-wide genotyping array	121050307	rs12112607
rs12154446	EBI	Morris JA	Nat Genet	An atlas of genetic influences on osteoporosis in humans and mice.	Heel bone mineral density	426,824 British ancestry individuals	7p21.1	7	19135783	FERD3L	TWIST1 - FERD3L	ENSG00000122691	ENSG00000146618	NA	18147	8999	rs12154446-G	0	12154446	intergenic_variant	1	0.726867	4e-09	8.39794	NA	0.0122	[0.0081-0.0162] unit decrease	NR [13737936] (imputed)	N	heel bone mineral density	GCST006979	Genome-wide genotyping array	19175406	rs12154446
rs12673062	EBI	Morris JA	Nat Genet	An atlas of genetic influences on osteoporosis in humans and mice.	Heel bone mineral density	426,824 British ancestry individuals	7p22.1	7	4671046	FOXK1	NA - FOXK1	NA	ENSG00000164916	NA	NA	11249	rs12673062-G	0	12673062	intergenic_variant	1	0.78421	1e-09	9	NA	0.0136	[0.0092-0.0179] unit decrease	NR [13737936] (imputed)	N	heel bone mineral density	GCST006979	Genome-wide genotyping array	4710677	rs12673062
rs12673167	EBI	Morris JA	Nat Genet	An atlas of genetic influences on osteoporosis in humans and mice.	Heel bone mineral density	426,824 British ancestry individuals	7p21.1	7	19551942	TWISTNB	NA	NA	NA	NA	NA	NA	rs12673167-C	0	12673167	intron_variant	1	0.714304	1e-14	14	NA	0.0155	[0.012-0.019] unit decrease	NR [13737936] (imputed)	N	heel bone mineral density	GCST006979	Genome-wide genotyping array	19591565	rs12673167
rs13225158	EBI	Morris JA	Nat Genet	An atlas of genetic influences on osteoporosis in humans and mice.	Heel bone mineral density	426,824 British ancestry individuals	7q21.11	7	85157638	SEMA3D	SEMA3D	NA	NA	ENSG00000153993	NA	NA	rs13225158-G	0	13225158	intron_variant	0	0.647901	3e-09	8.52288	NA	0.0114	[0.0076-0.0151] unit increase	NR [13737936] (imputed)	N	heel bone mineral density	GCST006979	Genome-wide genotyping array	84786954	rs13225158
rs1450851	EBI	Morris JA	Nat Genet	An atlas of genetic influences on osteoporosis in humans and mice.	Heel bone mineral density	426,824 British ancestry individuals	7p14.1	7	37950173	EPDR1	EPDR1, SFRP4	NA	NA	ENSG00000086289, ENSG00000106483	NA	NA	rs1450851-T	0	1450851	intron_variant	0	0.352331	9e-13	12.0458	NA	0.0142	[0.01-0.018] unit increase	NR [13737936] (imputed)	N	heel bone mineral density	GCST006979	Genome-wide genotyping array	37989775	rs1450851
rs150187724	EBI	Morris JA	Nat Genet	An atlas of genetic influences on osteoporosis in humans and mice.	Heel bone mineral density	426,824 British ancestry individuals	7q31.31	7	120279652	KCND2	KCND2	NA	NA	ENSG00000184408	NA	NA	rs150187724-C	0	150187724	intron_variant	0	0.985689	3e-10	9.52288	NA	0.0414	[0.029-0.054] unit decrease	NR [13737936] (imputed)	N	heel bone mineral density	GCST006979	Genome-wide genotyping array	119919706	rs150187724
rs17166182	EBI	Morris JA	Nat Genet	An atlas of genetic influences on osteoporosis in humans and mice.	Heel bone mineral density	426,824 British ancestry individuals	7q21.3	7	94330606	COL1A2	NA - COL1A2	NA	ENSG00000164692	NA	NA	64289	rs17166182-C	0	17166182	intron_variant	1	0.63511	2e-09	8.69897	NA	0.0114	[0.0077-0.0151] unit increase	NR [13737936] (imputed)	N	heel bone mineral density	GCST006979	Genome-wide genotyping array	93959918	rs17166182
rs1717720	EBI	Morris JA	Nat Genet	An atlas of genetic influences on osteoporosis in humans and mice.	Heel bone mineral density	426,824 British ancestry individuals	7p14.1	7	38073013	STARD3NL	SFRP4 - NA	ENSG00000106483	NA	NA	47318	NA	rs1717720-A	0	1717720	intergenic_variant	1	0.3474	4e-116	115.398	NA	0.0475	[0.043-0.052] unit decrease	NR [13737936] (imputed)	N	heel bone mineral density	GCST006979	Genome-wide genotyping array	38112615	rs1717720
rs17351518	EBI	Morris JA	Nat Genet	An atlas of genetic influences on osteoporosis in humans and mice.	Heel bone mineral density	426,824 British ancestry individuals	7p21.2	7	15917874	ISPD	NA	NA	NA	NA	NA	NA	rs17351518-G	0	17351518	intergenic_variant	1	0.336471	4e-12	11.3979	NA	0.0134	[0.0096-0.0172] unit increase	NR [13737936] (imputed)	N	heel bone mineral density	GCST006979	Genome-wide genotyping array	15957499	rs17351518
rs17598579	EBI	Morris JA	Nat Genet	An atlas of genetic influences on osteoporosis in humans and mice.	Heel bone mineral density	426,824 British ancestry individuals	7q21.3	7	96961160	DLX6-AS1	DLX6-AS1	NA	NA	ENSG00000231764	NA	NA	rs17598579-G	0	17598579	non_coding_transcript_exon_variant	0	0.867903	6e-26	25.2218	NA	0.0286	[0.023-0.034] unit increase	NR [13737936] (imputed)	N	heel bone mineral density	GCST006979	Genome-wide genotyping array	96590472	rs17598579
rs182975328	EBI	Morris JA	Nat Genet	An atlas of genetic influences on osteoporosis in humans and mice.	Heel bone mineral density	426,824 British ancestry individuals	7q31.31	7	121119530	CPED1	CPED1	NA	NA	ENSG00000106034	NA	NA	rs182975328-A	0	182975328	intron_variant	0	0.99563	3e-09	8.52288	NA	0.0572	[0.038-0.076] unit decrease	NR [13737936] (imputed)	N	heel bone mineral density	GCST006979	Genome-wide genotyping array	120759584	rs182975328
rs183312687	EBI	Morris JA	Nat Genet	An atlas of genetic influences on osteoporosis in humans and mice.	Heel bone mineral density	426,824 British ancestry individuals	7p14.1	7	38044007	EPDR1	SFRP4 - NA	ENSG00000106483	NA	NA	18312	NA	rs183312687-C	0	183312687	intergenic_variant	1	0.997364	2e-09	8.69897	NA	0.084	[0.057-0.111] unit decrease	NR [13737936] (imputed)	N	heel bone mineral density	GCST006979	Genome-wide genotyping array	38083609	rs183312687
rs184081583	EBI	Morris JA	Nat Genet	An atlas of genetic influences on osteoporosis in humans and mice.	Heel bone mineral density	426,824 British ancestry individuals	7q31.31	7	120332105	KCND2	KCND2	NA	NA	ENSG00000184408	NA	NA	rs184081583-A	0	184081583	intron_variant	0	0.998701	4e-09	8.39794	NA	0.117332	[0.078-0.156] unit decrease	NR [13737936] (imputed)	N	heel bone mineral density	GCST006979	Genome-wide genotyping array	119972159
rs188137993	EBI	Morris JA	Nat Genet	An atlas of genetic influences on osteoporosis in humans and mice.	Heel bone mineral density	426,824 British ancestry individuals	7q31.31	7	121307980	CPED1	CPED1 - WNT16	ENSG00000106034	ENSG00000002745	NA	10538	17387	rs188137993-C	0	188137993	non_coding_transcript_exon_variant	1	0.997116	1e-13	13	NA	0.1259	[0.093-0.159] unit decrease	NR [13737936] (imputed)	N	heel bone mineral density	GCST006979	Genome-wide genotyping array	120948034	rs188137993
rs189448695	EBI	Morris JA	Nat Genet	An atlas of genetic influences on osteoporosis in humans and mice.	Heel bone mineral density	426,824 British ancestry individuals	7q31.31	7	121181209	CPED1	CPED1	NA	NA	ENSG00000106034	NA	NA	rs189448695-A	0	189448695	intron_variant	0	0.998713	2e-09	8.69897	NA	0.110474	[0.075-0.146] unit decrease	NR [13737936] (imputed)	N	heel bone mineral density	GCST006979	Genome-wide genotyping array	120821263	rs189448695
rs2107801	EBI	Morris JA	Nat Genet	An atlas of genetic influences on osteoporosis in humans and mice.	Heel bone mineral density	426,824 British ancestry individuals	7q31.32	7	121555097	FAM3C	NA	NA	NA	NA	NA	NA	rs2107801-T	0	2107801	intergenic_variant	1	0.585212	2e-12	11.699	NA	0.0131	[0.0095-0.0168] unit decrease	NR [13737936] (imputed)	N	heel bone mineral density	GCST006979	Genome-wide genotyping array	121195151	rs2107801
rs2272224	EBI	Morris JA	Nat Genet	An atlas of genetic influences on osteoporosis in humans and mice.	Heel bone mineral density	426,824 British ancestry individuals	7q21.3	7	96679631	SEM1	SEM1	NA	NA	ENSG00000127922	NA	NA	rs2272224-T	0	2272224	intron_variant	0	0.730722	4e-14	13.3979	NA	0.0167	[0.012-0.021] unit decrease	NR [13737936] (imputed)	N	heel bone mineral density	GCST006979	Genome-wide genotyping array	96308943	rs2272224
rs2406255	EBI	Morris JA	Nat Genet	An atlas of genetic influences on osteoporosis in humans and mice.	Heel bone mineral density	426,824 British ancestry individuals	7q22.1	7	100456067	C7orf61	PPP1R35-AS1 - C7orf61	ENSG00000240211	ENSG00000185955	NA	17563	553	rs2406255-T	0	2406255	TF_binding_site_variant	1	0.805981	1e-12	12	NA	0.0165	[0.012-0.021] unit increase	NR [13737936] (imputed)	N	heel bone mineral density	GCST006979	Genome-wide genotyping array	100053690	rs2406255
rs2530459	EBI	Morris JA	Nat Genet	An atlas of genetic influences on osteoporosis in humans and mice.	Heel bone mineral density	426,824 British ancestry individuals	7q36.1	7	151257098	SMARCD3	SMARCD3	NA	NA	ENSG00000082014	NA	NA	rs2530459-T	0	2530459	intron_variant	0	0.434707	6e-15	14.2218	NA	0.0144	[0.011-0.018] unit increase	NR [13737936] (imputed)	N	heel bone mineral density	GCST006979	Genome-wide genotyping array	150954184	rs2530459
rs2551769	EBI	Morris JA	Nat Genet	An atlas of genetic influences on osteoporosis in humans and mice.	Heel bone mineral density	426,824 British ancestry individuals	7q33	7	135453583	CNOT4	CNOT4	NA	NA	ENSG00000080802	NA	NA	rs2551769-G	0	2551769	intron_variant	0	0.710785	3e-09	8.52288	NA	0.0119	[0.008-0.0158] unit decrease	NR [13737936] (imputed)	N	heel bone mineral density	GCST006979	Genome-wide genotyping array	135138331	rs2551769
rs28498618	EBI	Morris JA	Nat Genet	An atlas of genetic influences on osteoporosis in humans and mice.	Heel bone mineral density	426,824 British ancestry individuals	7q34	7	138982475	KIAA1549	KIAA1549 - ZC3HAV1L	ENSG00000122778	ENSG00000146858	NA	1086	43231	rs28498618-G	0	28498618	regulatory_region_variant	1	0.789883	4e-18	17.3979	NA	0.0194	[0.015-0.024] unit increase	NR [13737936] (imputed)	N	heel bone mineral density	GCST006979	Genome-wide genotyping array	138667221	rs28498618
rs2908574	EBI	Morris JA	Nat Genet	An atlas of genetic influences on osteoporosis in humans and mice.	Heel bone mineral density	426,824 British ancestry individuals	7q31.31	7	121087178	CPED1	CPED1	NA	NA	ENSG00000106034	NA	NA	rs2908574-T	0	2908574	intron_variant	0	0.0906	7e-15	14.1549	NA	0.0246	[0.018-0.031] unit decrease	NR [13737936] (imputed)	N	heel bone mineral density	GCST006979	Genome-wide genotyping array	120727232	rs2908574
rs34396633	EBI	Morris JA	Nat Genet	An atlas of genetic influences on osteoporosis in humans and mice.	Heel bone mineral density	426,824 British ancestry individuals	7q31.31	7	120886374	TSPAN12	TSPAN12 - ING3	ENSG00000106025	ENSG00000071243	NA	27972	64389	rs34396633-C	0	34396633	intergenic_variant	1	0.998552	3e-12	11.5229	NA	0.128304	[0.092-0.164] unit decrease	NR [13737936] (imputed)	N	heel bone mineral density	GCST006979	Genome-wide genotyping array	120526428	rs34396633
rs3779456	EBI	Morris JA	Nat Genet	An atlas of genetic influences on osteoporosis in humans and mice.	Heel bone mineral density	426,824 British ancestry individuals	7p15.2	7	27174938	HOXA10-HOXA9	HOXA10, HOXA9	NA	NA	ENSG00000253293, ENSG00000078399	NA	NA	rs3779456-T	0	3779456	non_coding_transcript_exon_variant	0	0.556233	2e-24	23.699	NA	0.0189	[0.015-0.023] unit increase	NR [13737936] (imputed)	N	heel bone mineral density	GCST006979	Genome-wide genotyping array	27214557	rs3779456
rs3801427	EBI	Morris JA	Nat Genet	An atlas of genetic influences on osteoporosis in humans and mice.	Heel bone mineral density	426,824 British ancestry individuals	7p21.2	7	15681553	MEOX2	MEOX2	NA	NA	ENSG00000106511	NA	NA	rs3801427-C	0	3801427	non_coding_transcript_exon_variant	0	0.237298	1e-25	25	NA	0.0252	[0.02-0.03] unit decrease	NR [13737936] (imputed)	N	heel bone mineral density	GCST006979	Genome-wide genotyping array	15721178	rs3801427
rs3847063	EBI	Morris JA	Nat Genet	An atlas of genetic influences on osteoporosis in humans and mice.	Heel bone mineral density	426,824 British ancestry individuals	7q22.1	7	100900855	ACHE	ACHE - RN7SL549P	ENSG00000087085	ENSG00000239825	NA	3881	5436	rs3847063-A	0	3847063	intergenic_variant	1	0.524169	3e-12	11.5229	NA	0.0128	[0.0092-0.0164] unit increase	NR [13737936] (imputed)	N	heel bone mineral density	GCST006979	Genome-wide genotyping array	100498475	rs3847063
rs42235	EBI	Morris JA	Nat Genet	An atlas of genetic influences on osteoporosis in humans and mice.	Heel bone mineral density	426,824 British ancestry individuals	7q21.2	7	92618762	CDK6	CDK6	NA	NA	ENSG00000105810	NA	NA	rs42235-C	0	42235	intron_variant	0	0.701768	5e-27	26.301	NA	0.0215	[0.018-0.025] unit increase	NR [13737936] (imputed)	N	heel bone mineral density	GCST006979	Genome-wide genotyping array	92248076	rs42235
rs4532510	EBI	Morris JA	Nat Genet	An atlas of genetic influences on osteoporosis in humans and mice.	Heel bone mineral density	426,824 British ancestry individuals	7p21.1	7	17931601	SNX13	SNX13	NA	NA	ENSG00000071189	NA	NA	rs4532510-T	0	4532510	intron_variant	0	0.502916	6e-10	9.22185	NA	0.0113	[0.0077-0.0149] unit increase	NR [13737936] (imputed)	N	heel bone mineral density	GCST006979	Genome-wide genotyping array	17971224	rs4532510
rs56363908	EBI	Morris JA	Nat Genet	An atlas of genetic influences on osteoporosis in humans and mice.	Heel bone mineral density	426,824 British ancestry individuals	7q21.3	7	96981740	DLX6-AS1	DLX6-AS1	NA	NA	ENSG00000231764	NA	NA	rs56363908-A	0	56363908	intron_variant	0	0.95906	5e-12	11.301	NA	0.0321	[0.023-0.041] unit decrease	NR [13737936] (imputed)	N	heel bone mineral density	GCST006979	Genome-wide genotyping array	96611052	rs56363908
rs568396270	EBI	Morris JA	Nat Genet	An atlas of genetic influences on osteoporosis in humans and mice.	Heel bone mineral density	426,824 British ancestry individuals	7q31.31	7	121362485	FAM3C	FAM3C	NA	NA	ENSG00000196937	NA	NA	rs568396270-C	0	568396270	intron_variant	0	0.999626	2e-12	11.699	NA	0.193853	[0.14-0.25] unit decrease	NR [13737936] (imputed)	N	heel bone mineral density	GCST006979	Genome-wide genotyping array	121002539
rs62453057	EBI	Morris JA	Nat Genet	An atlas of genetic influences on osteoporosis in humans and mice.	Heel bone mineral density	426,824 British ancestry individuals	7p21.1	7	20287746	LOC101927769	MACC1 - ITGB8-AS1	ENSG00000183742	ENSG00000271133	NA	70342	40553	rs62453057-A	0	62453057	intergenic_variant	1	0.824991	4e-15	14.3979	NA	0.0189	[0.014-0.024] unit decrease	NR [13737936] (imputed)	N	heel bone mineral density	GCST006979	Genome-wide genotyping array	20327369	rs62453057
rs6958059	EBI	Morris JA	Nat Genet	An atlas of genetic influences on osteoporosis in humans and mice.	Heel bone mineral density	426,824 British ancestry individuals	7q21.3	7	97092729	SDHAF3	DLX5 - SDHAF3	ENSG00000105880	ENSG00000196636	NA	67779	24969	rs6958059-A	0	6958059	intergenic_variant	1	0.634932	8e-20	19.0969	NA	0.0175	[0.014-0.021] unit increase	NR [13737936] (imputed)	N	heel bone mineral density	GCST006979	Genome-wide genotyping array	96722041	rs6958059
rs6963134	EBI	Morris JA	Nat Genet	An atlas of genetic influences on osteoporosis in humans and mice.	Fractures	53,184 British ancestry cases, 373,611 British ancestry controls	7p14.1	7	38105296	STARD3NL	SFRP4 - STARD3NL	ENSG00000106483	ENSG00000010270	NA	79601	72949	rs6963134-A	0	6963134	regulatory_region_variant	1	0.3473	8e-26	25.0969	NA	0.0327	[0.027-0.039] unit increase	NR [13977204] (imputed)	N	bone fracture	GCST006980	Genome-wide genotyping array	38144898	rs6963134
rs6968704	EBI	Morris JA	Nat Genet	An atlas of genetic influences on osteoporosis in humans and mice.	Heel bone mineral density	426,824 British ancestry individuals	7p15.1	7	27927365	JAZF1	JAZF1	NA	NA	ENSG00000153814	NA	NA	rs6968704-C	0	6968704	intron_variant	0	0.68377	1e-16	16	NA	0.0185	[0.014-0.023] unit increase	NR [13737936] (imputed)	N	heel bone mineral density	GCST006979	Genome-wide genotyping array	27966984	rs6968704
rs75147459	EBI	Morris JA	Nat Genet	An atlas of genetic influences on osteoporosis in humans and mice.	Heel bone mineral density	426,824 British ancestry individuals	7q31.31	7	118396269	ANKRD7	ANKRD7	NA	NA	ENSG00000106013	NA	NA	rs75147459-C	0	75147459	intron_variant	0	0.955073	1e-14	14	NA	0.0387	[0.029-0.049] unit decrease	NR [13737936] (imputed)	N	heel bone mineral density	GCST006979	Genome-wide genotyping array	118036323	rs75147459
rs7778451	EBI	Morris JA	Nat Genet	An atlas of genetic influences on osteoporosis in humans and mice.	Heel bone mineral density	426,824 British ancestry individuals	7q21.3	7	96412246	C7orf76	RNU7-188P - SEM1	ENSG00000252872	ENSG00000127922	NA	34326	69380	rs7778451-G	0	7778451	intergenic_variant	1	0.630673	8e-25	24.0969	NA	0.0197	[0.016-0.023] unit increase	NR [13737936] (imputed)	N	heel bone mineral density	GCST006979	Genome-wide genotyping array	96041558	rs7778451
rs7781279	EBI	Morris JA	Nat Genet	An atlas of genetic influences on osteoporosis in humans and mice.	Heel bone mineral density	426,824 British ancestry individuals	7q36.1	7	151420596	WDR86-AS1	WDR86-AS1 - CRYGN	ENSG00000243836	ENSG00000127377	NA	7242	8236	rs7781279-T	0	7781279	intergenic_variant	1	0.755674	6e-15	14.2218	NA	0.0166	[0.012-0.021] unit increase	NR [13737936] (imputed)	N	heel bone mineral density	GCST006979	Genome-wide genotyping array	151117682	rs7781279
rs7789097	EBI	Morris JA	Nat Genet	An atlas of genetic influences on osteoporosis in humans and mice.	Heel bone mineral density	426,824 British ancestry individuals	7p21.2	7	15468511	AGMO	AGMO	NA	NA	ENSG00000187546	NA	NA	rs7789097-C	0	7789097	intron_variant	0	0.853846	1e-10	10	NA	0.0167	[0.012-0.022] unit increase	NR [13737936] (imputed)	N	heel bone mineral density	GCST006979	Genome-wide genotyping array	15508136	rs7789097
rs79163323	EBI	Morris JA	Nat Genet	An atlas of genetic influences on osteoporosis in humans and mice.	Heel bone mineral density	426,824 British ancestry individuals	7q22.1	7	100748430	ZAN	ZAN	NA	NA	ENSG00000146839	NA	NA	rs79163323-C	0	79163323	synonymous_variant	0	0.967301	4e-09	8.39794	NA	0.0298	[0.02-0.04] unit decrease	NR [13737936] (imputed)	N	heel bone mineral density	GCST006979	Genome-wide genotyping array	100346053	rs79163323
rs798545	EBI	Morris JA	Nat Genet	An atlas of genetic influences on osteoporosis in humans and mice.	Heel bone mineral density	426,824 British ancestry individuals	7p22.3	7	2722752	AMZ1	AMZ1	NA	NA	ENSG00000174945	NA	NA	rs798545-C	0	798545	intron_variant	0	0.700607	2e-09	8.69897	NA	0.012	[0.0081-0.0159] unit decrease	NR [13737936] (imputed)	N	heel bone mineral density	GCST006979	Genome-wide genotyping array	2762386	rs798545
rs8192803	EBI	Morris JA	Nat Genet	An atlas of genetic influences on osteoporosis in humans and mice.	Heel bone mineral density	426,824 British ancestry individuals	7q34	7	139839306	TBXAS1	TBXAS1	NA	NA	ENSG00000059377	NA	NA	rs8192803-G	0	8192803	intron_variant	0	0.598662	2e-09	8.69897	NA	0.0111	[0.0075-0.0148] unit decrease	NR [13737936] (imputed)	N	heel bone mineral density	GCST006979	Genome-wide genotyping array	139539105	rs8192803
rs939666	EBI	Morris JA	Nat Genet	An atlas of genetic influences on osteoporosis in humans and mice.	Heel bone mineral density	426,824 British ancestry individuals	7p14.1	7	38070792	STARD3NL	SFRP4 - NA	ENSG00000106483	NA	NA	45097	NA	rs939666-C	0	939666	regulatory_region_variant	1	0.801689	1e-66	66	NA	0.0437	[0.039-0.049] unit decrease	NR [13737936] (imputed)	N	heel bone mineral density	GCST006979	Genome-wide genotyping array	38110394	rs939666
rs10481112	EBI	Morris JA	Nat Genet	An atlas of genetic influences on osteoporosis in humans and mice.	Heel bone mineral density	426,824 British ancestry individuals	8q21.3	8	88357711	MMP16	MMP16 - RNA5SP272	ENSG00000156103	ENSG00000251904	NA	29686	38726	rs10481112-C	0	10481112	intron_variant	1	0.301018	1e-16	16	NA	0.0168	[0.013-0.021] unit decrease	NR [13737936] (imputed)	N	heel bone mineral density	GCST006979	Genome-wide genotyping array	89369940	rs10481112
rs10505116	EBI	Morris JA	Nat Genet	An atlas of genetic influences on osteoporosis in humans and mice.	Heel bone mineral density	426,824 British ancestry individuals	8q23.1	8	107930032	RSPO2	RSPO2	NA	NA	ENSG00000147655	NA	NA	rs10505116-T	0	10505116	intron_variant	0	0.89797	6e-14	13.2218	NA	0.023	[0.017-0.029] unit increase	NR [13737936] (imputed)	N	heel bone mineral density	GCST006979	Genome-wide genotyping array	108942260	rs10505116
rs10956974	EBI	Morris JA	Nat Genet	An atlas of genetic influences on osteoporosis in humans and mice.	Heel bone mineral density	426,824 British ancestry individuals	8q22.1	8	95638117	C8orf37-AS1	C8orf37-AS1	NA	NA	ENSG00000253773	NA	NA	rs10956974-C	0	10956974	intron_variant	0	0.778417	1e-29	29	NA	0.0253	[0.021-0.03] unit decrease	NR [13737936] (imputed)	N	heel bone mineral density	GCST006979	Genome-wide genotyping array	96650345	rs10956974
rs112745054	EBI	Morris JA	Nat Genet	An atlas of genetic influences on osteoporosis in humans and mice.	Heel bone mineral density	426,824 British ancestry individuals	8q22.2	8	98807568	STK3	STK3	NA	NA	ENSG00000104375	NA	NA	rs112745054-T	0	112745054	intron_variant	0	0.95347	8e-10	9.09691	NA	0.027	[0.018-0.036] unit increase	NR [13737936] (imputed)	N	heel bone mineral density	GCST006979	Genome-wide genotyping array	99819796	rs112745054
rs1188292	EBI	Morris JA	Nat Genet	An atlas of genetic influences on osteoporosis in humans and mice.	Heel bone mineral density	426,824 British ancestry individuals	8p22	8	13303694	DLC1	DLC1	NA	NA	ENSG00000164741	NA	NA	rs1188292-C	0	1188292	intron_variant	0	0.171132	1e-12	12	NA	0.0175	[0.013-0.022] unit decrease	NR [13737936] (imputed)	N	heel bone mineral density	GCST006979	Genome-wide genotyping array	13161203	rs1188292
rs13267351	EBI	Morris JA	Nat Genet	An atlas of genetic influences on osteoporosis in humans and mice.	Heel bone mineral density	426,824 British ancestry individuals	8q21.13	8	76571562	ZFHX4-AS1	ZFHX4-AS1	NA	NA	ENSG00000253661	NA	NA	rs13267351-C	0	13267351	intron_variant	0	0.836065	3e-11	10.5229	NA	0.0166	[0.012-0.022] unit decrease	NR [13737936] (imputed)	N	heel bone mineral density	GCST006979	Genome-wide genotyping array	77483797	rs13267351
rs1353171	EBI	Morris JA	Nat Genet	An atlas of genetic influences on osteoporosis in humans and mice.	Heel bone mineral density	426,824 British ancestry individuals	8q24.12	8	118860759	TNFRSF11B	SAMD12-AS1	NA	NA	ENSG00000281641	NA	NA	rs1353171-G	0	1353171	intron_variant	0	0.328292	7e-15	14.1549	NA	0.0158	[0.012-0.02] unit decrease	NR [13737936] (imputed)	N	heel bone mineral density	GCST006979	Genome-wide genotyping array	119872998	rs1353171
rs1385504	EBI	Morris JA	Nat Genet	An atlas of genetic influences on osteoporosis in humans and mice.	Heel bone mineral density	426,824 British ancestry individuals	8q24.12	8	118954094	COLEC10	TNFRSF11B - RNU6-12P	ENSG00000164761	ENSG00000207334	NA	2209	22419	rs1385504-T	0	1385504	intergenic_variant	1	0.857126	4e-12	11.3979	NA	0.0187	[0.013-0.024] unit increase	NR [13737936] (imputed)	N	heel bone mineral density	GCST006979	Genome-wide genotyping array	119966333	rs1385504
rs139427417	EBI	Morris JA	Nat Genet	An atlas of genetic influences on osteoporosis in humans and mice.	Heel bone mineral density	426,824 British ancestry individuals	8q23.3	8	115618610	TRPS1	TRPS1	NA	NA	ENSG00000104447	NA	NA	rs139427417-C	0	139427417	intron_variant	0	0.991141	1e-10	10	NA	0.0626	[0.044-0.082] unit increase	NR [13737936] (imputed)	N	heel bone mineral density	GCST006979	Genome-wide genotyping array	116630837	rs139427417
rs2126264	EBI	Morris JA	Nat Genet	An atlas of genetic influences on osteoporosis in humans and mice.	Heel bone mineral density	426,824 British ancestry individuals	8p23.1	8	9321788	LOC157273	RNU6-1151P - RNU6-526P	ENSG00000284864	ENSG00000201815	NA	34210	49302	rs2126264-G	0	2126264	intron_variant	1	0.109585	8e-16	15.0969	NA	0.0254	[0.019-0.032] unit increase	NR [13737936] (imputed)	N	heel bone mineral density	GCST006979	Genome-wide genotyping array	9179298	rs2126264
rs2639953	EBI	Morris JA	Nat Genet	An atlas of genetic influences on osteoporosis in humans and mice.	Heel bone mineral density	426,824 British ancestry individuals	8q13.3	8	71013425	EYA1	NA	NA	NA	NA	NA	NA	rs2639953-G	0	2639953	intron_variant	1	0.478438	2e-46	45.699	NA	0.0266	[0.023-0.03] unit increase	NR [13737936] (imputed)	N	heel bone mineral density	GCST006979	Genome-wide genotyping array	71925660	rs2639953
rs2737207	EBI	Morris JA	Nat Genet	An atlas of genetic influences on osteoporosis in humans and mice.	Heel bone mineral density	426,824 British ancestry individuals	8q23.3	8	115602316	TRPS1	TRPS1	NA	NA	ENSG00000104447	NA	NA	rs2737207-C	0	2737207	intron_variant	0	0.448616	2e-11	10.699	NA	0.0126	[0.0089-0.0163] unit increase	NR [13737936] (imputed)	N	heel bone mineral density	GCST006979	Genome-wide genotyping array	116614543	rs2737207
rs283338	EBI	Morris JA	Nat Genet	An atlas of genetic influences on osteoporosis in humans and mice.	Heel bone mineral density	426,824 British ancestry individuals	8q13.2	8	69282916	LINC01603	NA	NA	NA	NA	NA	NA	rs283338-G	0	283338	intergenic_variant	1	0.783079	2e-30	29.699	NA	0.0257	[0.021-0.03] unit increase	NR [13737936] (imputed)	N	heel bone mineral density	GCST006979	Genome-wide genotyping array	70195151	rs283338
rs381349	EBI	Morris JA	Nat Genet	An atlas of genetic influences on osteoporosis in humans and mice.	Heel bone mineral density	426,824 British ancestry individuals	8q21.13	8	80539760	ZBTB10	ZBTB10 - RPSAP47	ENSG00000205189	ENSG00000188856	NA	13495	19110	rs381349-G	0	381349	intergenic_variant	1	0.89219	7e-11	10.1549	NA	0.0196	[0.014-0.026] unit increase	NR [13737936] (imputed)	N	heel bone mineral density	GCST006979	Genome-wide genotyping array	81451995	rs381349
rs4876858	EBI	Morris JA	Nat Genet	An atlas of genetic influences on osteoporosis in humans and mice.	Heel bone mineral density	426,824 British ancestry individuals	8q24.12	8	118761199	SAMD12-AS1	SAMD12-AS1	NA	NA	ENSG00000281641	NA	NA	rs4876858-G	0	4876858	intron_variant	0	0.204306	2e-17	16.699	NA	0.0203	[0.016-0.025] unit increase	NR [13737936] (imputed)	N	heel bone mineral density	GCST006979	Genome-wide genotyping array	119773438	rs4876858
rs4909323	EBI	Morris JA	Nat Genet	An atlas of genetic influences on osteoporosis in humans and mice.	Heel bone mineral density	426,824 British ancestry individuals	8q24.22	8	134625449	ZFAT	ZFAT	NA	NA	ENSG00000066827	NA	NA	rs4909323-G	0	4909323	intron_variant	0	0.60695	2e-09	8.69897	NA	0.0113	[0.0076-0.015] unit decrease	NR [13737936] (imputed)	N	heel bone mineral density	GCST006979	Genome-wide genotyping array	135637692	rs4909323
rs6185	EBI	Morris JA	Nat Genet	An atlas of genetic influences on osteoporosis in humans and mice.	Heel bone mineral density	426,824 British ancestry individuals	8p21.2	8	25423284	GNRH1	GNRH1	NA	NA	ENSG00000147437	NA	NA	rs6185-C	0	6185	stop_gained	0	0.74959	2e-15	14.699	NA	0.017	[0.013-0.021] unit increase	NR [13737936] (imputed)	N	heel bone mineral density	GCST006979	Genome-wide genotyping array	25280800	rs6185
rs6985616	EBI	Morris JA	Nat Genet	An atlas of genetic influences on osteoporosis in humans and mice.	Heel bone mineral density	426,824 British ancestry individuals	8q21.3	8	91753013	RUNX1T1	NA	NA	NA	NA	NA	NA	rs6985616-A	0	6985616	intron_variant	1	0.557361	1e-09	9	NA	0.0114	[0.0077-0.015] unit decrease	NR [13737936] (imputed)	N	heel bone mineral density	GCST006979	Genome-wide genotyping array	92765241	rs6985616
rs72726582	EBI	Morris JA	Nat Genet	An atlas of genetic influences on osteoporosis in humans and mice.	Heel bone mineral density	426,824 British ancestry individuals	8q24.21	8	128815395	LINC00824	CCDC26	NA	NA	ENSG00000229140	NA	NA	rs72726582-T	0	72726582	intron_variant	0	0.91534	8e-10	9.09691	NA	0.0207	[0.014-0.027] unit increase	NR [13737936] (imputed)	N	heel bone mineral density	GCST006979	Genome-wide genotyping array	129827641	rs72726582
rs73212812	EBI	Morris JA	Nat Genet	An atlas of genetic influences on osteoporosis in humans and mice.	Heel bone mineral density	426,824 British ancestry individuals	8p21.3	8	22674766	BIN3	BIN3 - EGR3	ENSG00000147439	ENSG00000179388	NA	5618	12893	rs73212812-G	0	73212812	intergenic_variant	1	0.96986	1e-19	19	NA	0.0486	[0.038-0.059] unit decrease	NR [13737936] (imputed)	N	heel bone mineral density	GCST006979	Genome-wide genotyping array	22532279	rs73212812
rs73260919	EBI	Morris JA	Nat Genet	An atlas of genetic influences on osteoporosis in humans and mice.	Heel bone mineral density	426,824 British ancestry individuals	8q21.13	8	80613691	ZNF704	RN7SL107P	NA	NA	ENSG00000243424	NA	NA	rs73260919-G	0	73260919	non_coding_transcript_exon_variant	0	0.944354	1e-12	12	NA	0.0286	[0.021-0.036] unit increase	NR [13737936] (imputed)	N	heel bone mineral density	GCST006979	Genome-wide genotyping array	81525926	rs73260919
rs7814941	EBI	Morris JA	Nat Genet	An atlas of genetic influences on osteoporosis in humans and mice.	Heel bone mineral density	426,824 British ancestry individuals	8q24.21	8	129706613	CCDC26	CCDC26 - MTRF1LP2	ENSG00000229140	ENSG00000224110	NA	22843	22131	rs7814941-A	0	7814941	splice_region_variant	1	0.79649	1e-19	19	NA	0.0209	[0.016-0.025] unit decrease	NR [13737936] (imputed)	N	heel bone mineral density	GCST006979	Genome-wide genotyping array	130718859	rs7814941
rs7820881	EBI	Morris JA	Nat Genet	An atlas of genetic influences on osteoporosis in humans and mice.	Heel bone mineral density	426,824 British ancestry individuals	8q24.13	8	123727469	ANXA13	ANXA13	NA	NA	ENSG00000104537	NA	NA	rs7820881-G	0	7820881	intron_variant	0	0.622946	1e-09	9	NA	0.0116	[0.0079-0.0154] unit decrease	NR [13737936] (imputed)	N	heel bone mineral density	GCST006979	Genome-wide genotyping array	124739709	rs7820881
rs10979330	EBI	Morris JA	Nat Genet	An atlas of genetic influences on osteoporosis in humans and mice.	Heel bone mineral density	426,824 British ancestry individuals	9q31.2	9	108361714	ACTL7B	NA	NA	NA	NA	NA	NA	rs10979330-A	0	10979330	intergenic_variant	1	0.754451	4e-12	11.3979	NA	0.0152	[0.011-0.019] unit decrease	NR [13737936] (imputed)	N	heel bone mineral density	GCST006979	Genome-wide genotyping array	111123994	rs10979330
rs10980517	EBI	Morris JA	Nat Genet	An atlas of genetic influences on osteoporosis in humans and mice.	Heel bone mineral density	426,824 British ancestry individuals	9q31.3	9	110678653	MUSK	MUSK	NA	NA	ENSG00000030304	NA	NA	rs10980517-A	0	10980517	intron_variant	0	0.533197	1e-10	10	NA	0.0122	[0.0085-0.0159] unit decrease	NR [13737936] (imputed)	N	heel bone mineral density	GCST006979	Genome-wide genotyping array	113440933	rs10980517
rs113477878	EBI	Morris JA	Nat Genet	An atlas of genetic influences on osteoporosis in humans and mice.	Heel bone mineral density	426,824 British ancestry individuals	9p22.3	9	16542760	BNC2	BNC2	NA	NA	ENSG00000173068	NA	NA	rs113477878-C	0	113477878	intron_variant	0	0.952418	4e-10	9.39794	NA	0.0275	[0.019-0.036] unit increase	NR [13737936] (imputed)	N	heel bone mineral density	GCST006979	Genome-wide genotyping array	16542758	rs113477878
rs113824873	EBI	Morris JA	Nat Genet	An atlas of genetic influences on osteoporosis in humans and mice.	Heel bone mineral density	426,824 British ancestry individuals	9q22.32	9	94068424	PTPDC1	PTPDC1	NA	NA	ENSG00000158079	NA	NA	rs113824873-G	0	113824873	intron_variant	0	0.994298	6e-10	9.22185	NA	0.07	[0.048-0.092] unit increase	NR [13737936] (imputed)	N	heel bone mineral density	GCST006979	Genome-wide genotyping array	96830706	rs113824873
rs116169065	EBI	Morris JA	Nat Genet	An atlas of genetic influences on osteoporosis in humans and mice.	Heel bone mineral density	426,824 British ancestry individuals	9q21.13	9	75523976	MIR548H3	NA	NA	NA	NA	NA	NA	rs116169065-G	0	116169065	intergenic_variant	1	0.84917	6e-10	9.22185	NA	0.016	[0.011-0.021] unit increase	NR [13737936] (imputed)	N	heel bone mineral density	GCST006979	Genome-wide genotyping array	78138892	rs116169065
rs117026123	EBI	Morris JA	Nat Genet	An atlas of genetic influences on osteoporosis in humans and mice.	Heel bone mineral density	426,824 British ancestry individuals	9q33.3	9	123747008	DENND1A	DENND1A	NA	NA	ENSG00000119522	NA	NA	rs117026123-C	0	117026123	intron_variant	0	0.959266	9e-12	11.0458	NA	0.0321	[0.023-0.041] unit increase	NR [13737936] (imputed)	N	heel bone mineral density	GCST006979	Genome-wide genotyping array	126509287	rs117026123
rs138273782	EBI	Morris JA	Nat Genet	An atlas of genetic influences on osteoporosis in humans and mice.	Heel bone mineral density	426,824 British ancestry individuals	9q34.3	9	136941350	FBXW5	FBXW5	NA	NA	ENSG00000159069	NA	NA	rs138273782-A	0	138273782	missense_variant	0	0.99511	6e-09	8.22185	NA	0.0783	[0.052-0.105] unit decrease	NR [13737936] (imputed)	N	heel bone mineral density	GCST006979	Genome-wide genotyping array	139835802	rs138273782
rs1844776	EBI	Morris JA	Nat Genet	An atlas of genetic influences on osteoporosis in humans and mice.	Heel bone mineral density	426,824 British ancestry individuals	9q31.2	9	106706802	LINC01505	LINC01505	NA	NA	ENSG00000234323	NA	NA	rs1844776-T	0	1844776	intron_variant	0	0.408746	1e-10	10	NA	0.0122	[0.0085-0.0159] unit decrease	NR [13737936] (imputed)	N	heel bone mineral density	GCST006979	Genome-wide genotyping array	109469083	rs1844776
rs2095931	EBI	Morris JA	Nat Genet	An atlas of genetic influences on osteoporosis in humans and mice.	Heel bone mineral density	426,824 British ancestry individuals	9q31.3	9	108713540	ACTL7B	NA	NA	NA	NA	NA	NA	rs2095931-A	0	2095931	intergenic_variant	1	0.153757	2e-09	8.69897	NA	0.0158	[0.011-0.021] unit decrease	NR [13737936] (imputed)	N	heel bone mineral density	GCST006979	Genome-wide genotyping array	111475820	rs2095931
rs2236407	EBI	Morris JA	Nat Genet	An atlas of genetic influences on osteoporosis in humans and mice.	Heel bone mineral density	426,824 British ancestry individuals	9q22.32	9	95475514	PTCH1	PTCH1	NA	NA	ENSG00000185920	NA	NA	rs2236407-A	0	2236407	intron_variant	0	0.645484	9e-39	38.0458	NA	0.0253	[0.021-0.029] unit increase	NR [13737936] (imputed)	N	heel bone mineral density	GCST006979	Genome-wide genotyping array	98237796	rs2236407
rs2491105	EBI	Morris JA	Nat Genet	An atlas of genetic influences on osteoporosis in humans and mice.	Heel bone mineral density	426,824 British ancestry individuals	9q34.11	9	127558004	FAM129B	NIBAN2	NA	NA	ENSG00000136830	NA	NA	rs2491105-T	0	2491105	intron_variant	0	0.767711	9e-26	25.0458	NA	0.0231	[0.019-0.027] unit decrease	NR [13737936] (imputed)	N	heel bone mineral density	GCST006979	Genome-wide genotyping array	130320283	rs2491105
rs6476491	EBI	Morris JA	Nat Genet	An atlas of genetic influences on osteoporosis in humans and mice.	Heel bone mineral density	426,824 British ancestry individuals	9p13.3	9	35786315	NPR2	RGP1 - NPR2	ENSG00000107185	ENSG00000159899	NA	27730	5276	rs6476491-G	0	6476491	non_coding_transcript_exon_variant	1	0.791738	5e-09	8.30103	NA	0.0133	[0.0089-0.0178] unit increase	NR [13737936] (imputed)	N	heel bone mineral density	GCST006979	Genome-wide genotyping array	35786312	rs6476491
rs7022162	EBI	Morris JA	Nat Genet	An atlas of genetic influences on osteoporosis in humans and mice.	Heel bone mineral density	426,824 British ancestry individuals	9p24.1	9	8356540	PTPRD	PTPRD	NA	NA	ENSG00000153707	NA	NA	rs7022162-C	0	7022162	intron_variant	0	0.252943	4e-09	8.39794	NA	0.0126	[0.0084-0.0167] unit decrease	NR [13737936] (imputed)	N	heel bone mineral density	GCST006979	Genome-wide genotyping array	8356540	rs7022162
rs7040344	EBI	Morris JA	Nat Genet	An atlas of genetic influences on osteoporosis in humans and mice.	Heel bone mineral density	426,824 British ancestry individuals	9q34.11	9	130576771	LOC100272217	ASS1 - FUBP3	ENSG00000130707	ENSG00000107164	NA	75497	2194	rs7040344-C	0	7040344	intergenic_variant	1	0.649713	9e-45	44.0458	NA	0.0274	[0.024-0.031] unit increase	NR [13737936] (imputed)	N	heel bone mineral density	GCST006979	Genome-wide genotyping array	133452158	rs7040344
rs747091	EBI	Morris JA	Nat Genet	An atlas of genetic influences on osteoporosis in humans and mice.	Heel bone mineral density	426,824 British ancestry individuals	9p13.3	9	34045016	UBAP2	UBAP2	NA	NA	ENSG00000137073	NA	NA	rs747091-T	0	747091	intron_variant	0	0.440424	9e-13	12.0458	NA	0.0133	[0.0097-0.017] unit decrease	NR [13737936] (imputed)	N	heel bone mineral density	GCST006979	Genome-wide genotyping array	34045014	rs747091
rs77392239	EBI	Morris JA	Nat Genet	An atlas of genetic influences on osteoporosis in humans and mice.	Heel bone mineral density	426,824 British ancestry individuals	9q33.1	9	115994611	LINC00474	LINC00474 - NA	ENSG00000204148	NA	NA	69404	NA	rs77392239-T	0	77392239	intergenic_variant	1	0.922861	3e-28	27.5229	NA	0.0383	[0.031-0.045] unit decrease	NR [13737936] (imputed)	N	heel bone mineral density	GCST006979	Genome-wide genotyping array	118756890	rs77392239
rs7866211	EBI	Morris JA	Nat Genet	An atlas of genetic influences on osteoporosis in humans and mice.	Heel bone mineral density	426,824 British ancestry individuals	9q31.2	9	108158029	KLF4	CHCHD4P2 - NA	ENSG00000237360	NA	NA	60178	NA	rs7866211-T	0	7866211	intergenic_variant	1	0.700586	3e-28	27.5229	NA	0.0225	[0.018-0.026] unit increase	NR [13737936] (imputed)	N	heel bone mineral density	GCST006979	Genome-wide genotyping array	110920309	rs7866211
rs1043003	EBI	Morris JA	Nat Genet	An atlas of genetic influences on osteoporosis in humans and mice.	Heel bone mineral density	426,824 British ancestry individuals	10p15.2	10	3778595	KLF6	KLF6	NA	NA	ENSG00000067082	NA	NA	rs1043003-T	0	1043003	3_prime_UTR_variant	0	0.62095	4e-19	18.3979	NA	0.017	[0.013-0.021] unit increase	NR [13737936] (imputed)	N	heel bone mineral density	GCST006979	Genome-wide genotyping array	3820787	rs1043003
rs10887745	EBI	Morris JA	Nat Genet	An atlas of genetic influences on osteoporosis in humans and mice.	Heel bone mineral density	426,824 British ancestry individuals	10q23.31	10	87722114	PAPSS2	PAPSS2	NA	NA	ENSG00000198682	NA	NA	rs10887745-G	0	10887745	intron_variant	0	0.574714	1e-12	12	NA	0.0135	[0.0097-0.0172] unit increase	NR [13737936] (imputed)	N	heel bone mineral density	GCST006979	Genome-wide genotyping array	89481871	rs10887745
rs11003048	EBI	Morris JA	Nat Genet	An atlas of genetic influences on osteoporosis in humans and mice.	Fractures	53,184 British ancestry cases, 373,611 British ancestry controls	10q21.1	10	52674769	MBL2	LNCAROD	NA	NA	ENSG00000231131	NA	NA	rs11003048-C	0	11003048	intron_variant	0	0.8953	8e-58	57.0969	NA	0.078	[0.068-0.088] unit decrease	NR [13977204] (imputed)	N	bone fracture	GCST006980	Genome-wide genotyping array	54434529	rs11003048
rs11238526	EBI	Morris JA	Nat Genet	An atlas of genetic influences on osteoporosis in humans and mice.	Heel bone mineral density	426,824 British ancestry individuals	10q11.21	10	43379193	FXYD4	FXYD4 - HNRNPF	ENSG00000150201	ENSG00000169813	NA	2858	6424	rs11238526-A	0	11238526	intergenic_variant	1	0.945171	1e-09	9	NA	0.0247	[0.017-0.033] unit decrease	NR [13737936] (imputed)	N	heel bone mineral density	GCST006979	Genome-wide genotyping array	43874641	rs11238526
rs11245388	EBI	Morris JA	Nat Genet	An atlas of genetic influences on osteoporosis in humans and mice.	Heel bone mineral density	426,824 British ancestry individuals	10q26.13	10	124850559	FAM175B	ABRAXAS2 - NPM1P31	ENSG00000165660	ENSG00000214807	NA	13892	16951	rs11245388-T	0	11245388	intergenic_variant	1	0.428331	1e-10	10	NA	0.012	[0.0083-0.0157] unit decrease	NR [13737936] (imputed)	N	heel bone mineral density	GCST006979	Genome-wide genotyping array	126539128	rs11245388
rs117400692	EBI	Morris JA	Nat Genet	An atlas of genetic influences on osteoporosis in humans and mice.	Heel bone mineral density	426,824 British ancestry individuals	10q21.1	10	52638154	MBL2	LNCAROD	NA	NA	ENSG00000231131	NA	NA	rs117400692-C	0	117400692	intron_variant	0	0.97755	7e-47	46.1549	NA	0.0937	[0.081-0.106] unit decrease	NR [13737936] (imputed)	N	heel bone mineral density	GCST006979	Genome-wide genotyping array	54397914	rs117400692
rs11814082	EBI	Morris JA	Nat Genet	An atlas of genetic influences on osteoporosis in humans and mice.	Heel bone mineral density	426,824 British ancestry individuals	10p11.23	10	30882400	ZNF438	ZNF438	NA	NA	ENSG00000183621	NA	NA	rs11814082-T	0	11814082	intron_variant	0	0.819758	1e-12	12	NA	0.0171	[0.012-0.022] unit decrease	NR [13737936] (imputed)	N	heel bone mineral density	GCST006979	Genome-wide genotyping array	31171329	rs11814082
rs12769962	EBI	Morris JA	Nat Genet	An atlas of genetic influences on osteoporosis in humans and mice.	Heel bone mineral density	426,824 British ancestry individuals	10p12.1	10	28938443	C10orf126	LINC01517	NA	NA	ENSG00000232624	NA	NA	rs12769962-G	0	12769962	intron_variant	0	0.852569	3e-09	8.52288	NA	0.0154	[0.01-0.021] unit increase	NR [13737936] (imputed)	N	heel bone mineral density	GCST006979	Genome-wide genotyping array	29227372	rs12769962
rs12776318	EBI	Morris JA	Nat Genet	An atlas of genetic influences on osteoporosis in humans and mice.	Heel bone mineral density	426,824 British ancestry individuals	10q24.31	10	100108920	CPN1	CYP2C23P	NA	NA	ENSG00000283232	NA	NA	rs12776318-T	0	12776318	intron_variant	0	0.626527	4e-11	10.3979	NA	0.0128	[0.009-0.0166] unit decrease	NR [13737936] (imputed)	N	heel bone mineral density	GCST006979	Genome-wide genotyping array	101868677	rs12776318
rs149053406	EBI	Morris JA	Nat Genet	An atlas of genetic influences on osteoporosis in humans and mice.	Heel bone mineral density	426,824 British ancestry individuals	10q24.32	10	101692045	FBXW4	FBXW4	NA	NA	ENSG00000107829	NA	NA	rs149053406-C	0	149053406	intron_variant	0	0.96988	5e-10	9.30103	NA	0.0333	[0.023-0.044] unit decrease	NR [13737936] (imputed)	N	heel bone mineral density	GCST006979	Genome-wide genotyping array	103451802	rs149053406
rs1658469	EBI	Morris JA	Nat Genet	An atlas of genetic influences on osteoporosis in humans and mice.	Heel bone mineral density	426,824 British ancestry individuals	10q21.1	10	58532642	BICC1	BICC1	NA	NA	ENSG00000122870	NA	NA	rs1658469-A	0	1658469	intron_variant	0	0.454596	5e-25	24.301	NA	0.0192	[0.016-0.023] unit increase	NR [13737936] (imputed)	N	heel bone mineral density	GCST006979	Genome-wide genotyping array	60292402	rs1658469
rs2388854	EBI	Morris JA	Nat Genet	An atlas of genetic influences on osteoporosis in humans and mice.	Heel bone mineral density	426,824 British ancestry individuals	10p15.2	10	3702383	LOC105376360	NA - KLF6	NA	ENSG00000067082	NA	NA	73613	rs2388854-G	0	2388854	intergenic_variant	1	0.734922	3e-14	13.5229	NA	0.0159	[0.012-0.02] unit increase	NR [13737936] (imputed)	N	heel bone mineral density	GCST006979	Genome-wide genotyping array	3744575	rs2388854
rs2637317	EBI	Morris JA	Nat Genet	An atlas of genetic influences on osteoporosis in humans and mice.	Heel bone mineral density	426,824 British ancestry individuals	10p12.1	10	27751894	MKX-AS1	MKX-AS1	NA	NA	ENSG00000230500	NA	NA	rs2637317-G	0	2637317	intron_variant	0	0.076	2e-09	8.69897	NA	0.0209	[0.014-0.028] unit decrease	NR [13737936] (imputed)	N	heel bone mineral density	GCST006979	Genome-wide genotyping array	28040823	rs2637317
rs3127084	EBI	Morris JA	Nat Genet	An atlas of genetic influences on osteoporosis in humans and mice.	Heel bone mineral density	426,824 British ancestry individuals	10q25.3	10	113616892	NRAP	NRAP	NA	NA	ENSG00000197893	NA	NA	rs3127084-G	0	3127084	intron_variant	0	0.477821	5e-10	9.30103	NA	0.0116	[0.0079-0.0153] unit increase	NR [13737936] (imputed)	N	heel bone mineral density	GCST006979	Genome-wide genotyping array	115376651	rs3127084
rs3763745	EBI	Morris JA	Nat Genet	An atlas of genetic influences on osteoporosis in humans and mice.	Heel bone mineral density	426,824 British ancestry individuals	10q21.2	10	59908581	CCDC6	CCDC6 - LINC01553	ENSG00000108091	ENSG00000235931	NA	2025	46849	rs3763745-A	0	3763745	regulatory_region_variant	1	0.74987	2e-12	11.699	NA	0.0149	[0.011-0.019] unit decrease	NR [13737936] (imputed)	N	heel bone mineral density	GCST006979	Genome-wide genotyping array	61668339	rs3763745
rs4752678	EBI	Morris JA	Nat Genet	An atlas of genetic influences on osteoporosis in humans and mice.	Heel bone mineral density	426,824 British ancestry individuals	10q26.13	10	122280142	BTBD16	BTBD16	NA	NA	ENSG00000138152	NA	NA	rs4752678-T	0	4752678	intron_variant	0	0.468028	2e-20	19.699	NA	0.0171	[0.013-0.021] unit increase	NR [13737936] (imputed)	N	heel bone mineral density	GCST006979	Genome-wide genotyping array	124039657	rs4752678
rs4934253	EBI	Morris JA	Nat Genet	An atlas of genetic influences on osteoporosis in humans and mice.	Heel bone mineral density	426,824 British ancestry individuals	10q23.2	10	86721235	LDB3	LDB3	NA	NA	ENSG00000122367	NA	NA	rs4934253-G	0	4934253	intron_variant	0	0.92441	2e-09	8.69897	NA	0.0209	[0.014-0.028] unit decrease	NR [13737936] (imputed)	N	heel bone mineral density	GCST006979	Genome-wide genotyping array	88480992	rs4934253
rs536574218	EBI	Morris JA	Nat Genet	An atlas of genetic influences on osteoporosis in humans and mice.	Heel bone mineral density	426,824 British ancestry individuals	10q21.1	10	52837579	MBL2	MBL2 - Y_RNA	ENSG00000165471	ENSG00000199716	NA	64795	15028	rs536574218-T	0	536574218	intergenic_variant	1	0.999596	6e-09	8.22185	NA	0.146167	[0.097-0.195] unit increase	NR [13737936] (imputed)	N	heel bone mineral density	GCST006979	Genome-wide genotyping array	54597339	rs536574218
rs56782495	EBI	Morris JA	Nat Genet	An atlas of genetic influences on osteoporosis in humans and mice.	Heel bone mineral density	426,824 British ancestry individuals	10q26.13	10	121938395	ATE1-AS1	ATE1-AS1	NA	NA	ENSG00000226864	NA	NA	rs56782495-G	0	56782495	intron_variant	0	0.914153	4e-15	14.3979	NA	0.0262	[0.02-0.033] unit increase	NR [13737936] (imputed)	N	heel bone mineral density	GCST006979	Genome-wide genotyping array	123697910	rs56782495
rs62625030	EBI	Morris JA	Nat Genet	An atlas of genetic influences on osteoporosis in humans and mice.	Heel bone mineral density	426,824 British ancestry individuals	10q21.1	10	58817636	BICC1	BICC1	NA	NA	ENSG00000122870	NA	NA	rs62625030-A	0	62625030	missense_variant	0	0.98926	6e-09	8.22185	NA	0.0519	[0.034-0.069] unit decrease	NR [13737936] (imputed)	N	heel bone mineral density	GCST006979	Genome-wide genotyping array	60577396	rs62625030
rs6415968	EBI	Morris JA	Nat Genet	An atlas of genetic influences on osteoporosis in humans and mice.	Heel bone mineral density	426,824 British ancestry individuals	10p12.2	10	23319236	C10orf67	C10orf67	NA	NA	ENSG00000179133	NA	NA	rs6415968-C	0	6415968	intron_variant	0	0.547284	4e-12	11.3979	NA	0.0129	[0.0093-0.0165] unit decrease	NR [13737936] (imputed)	N	heel bone mineral density	GCST006979	Genome-wide genotyping array	23608165	rs6415968
rs6583866	EBI	Morris JA	Nat Genet	An atlas of genetic influences on osteoporosis in humans and mice.	Heel bone mineral density	426,824 British ancestry individuals	10q23.33	10	93161961	CYP26A1	NIP7P1 - XRCC6P1	ENSG00000232805	ENSG00000237417	NA	54578	44896	rs6583866-T	0	6583866	intergenic_variant	1	0.457792	2e-13	12.699	NA	0.0137	[0.01-0.017] unit increase	NR [13737936] (imputed)	N	heel bone mineral density	GCST006979	Genome-wide genotyping array	94921718	rs6583866
rs7070175	EBI	Morris JA	Nat Genet	An atlas of genetic influences on osteoporosis in humans and mice.	Heel bone mineral density	426,824 British ancestry individuals	10p12.1	10	28222316	MPP7	MPP7	NA	NA	ENSG00000150054	NA	NA	rs7070175-T	0	7070175	intron_variant	0	0.861068	2e-20	19.699	NA	0.0252	[0.02-0.031] unit decrease	NR [13737936] (imputed)	N	heel bone mineral density	GCST006979	Genome-wide genotyping array	28511245	rs7070175
rs7072380	EBI	Morris JA	Nat Genet	An atlas of genetic influences on osteoporosis in humans and mice.	Heel bone mineral density	426,824 British ancestry individuals	10p12.1	10	27593896	RAB18	LINC02680	NA	NA	ENSG00000285737	NA	NA	rs7072380-G	0	7072380	intron_variant	0	0.49409	1e-41	41	NA	0.0257	[0.022-0.029] unit increase	NR [13737936] (imputed)	N	heel bone mineral density	GCST006979	Genome-wide genotyping array	27882825	rs7072380
rs79999320	EBI	Morris JA	Nat Genet	An atlas of genetic influences on osteoporosis in humans and mice.	Heel bone mineral density	426,824 British ancestry individuals	10q22.1	10	70738541	ADAMTS14	ADAMTS14	NA	NA	ENSG00000138316	NA	NA	rs79999320-G	0	79999320	intron_variant	0	0.9132	4e-11	10.3979	NA	0.0216	[0.015-0.028] unit decrease	NR [13737936] (imputed)	N	heel bone mineral density	GCST006979	Genome-wide genotyping array	72498297	rs79999320
rs9299597	EBI	Morris JA	Nat Genet	An atlas of genetic influences on osteoporosis in humans and mice.	Heel bone mineral density	426,824 British ancestry individuals	10p12.1	10	28153912	MPP7	MPP7	NA	NA	ENSG00000150054	NA	NA	rs9299597-G	0	9299597	intron_variant	0	0.8507	1e-31	31	NA	0.0308	[0.026-0.036] unit increase	NR [13737936] (imputed)	N	heel bone mineral density	GCST006979	Genome-wide genotyping array	28442841	rs9299597
rs9417567	EBI	Morris JA	Nat Genet	An atlas of genetic influences on osteoporosis in humans and mice.	Heel bone mineral density	426,824 British ancestry individuals	10p12.1	10	27923936	ARMC4	ODAD2	NA	NA	ENSG00000169126	NA	NA	rs9417567-C	0	9417567	intron_variant	0	0.830745	8e-10	9.09691	NA	0.0157	[0.011-0.021] unit increase	NR [13737936] (imputed)	N	heel bone mineral density	GCST006979	Genome-wide genotyping array	28212865	rs9417567
rs10741695	EBI	Morris JA	Nat Genet	An atlas of genetic influences on osteoporosis in humans and mice.	Heel bone mineral density	426,824 British ancestry individuals	11p15.2	11	16278041	SOX6	SOX6	NA	NA	ENSG00000110693	NA	NA	rs10741695-T	0	10741695	intron_variant	0	0.20481	3e-19	18.5229	NA	0.0208	[0.016-0.025] unit increase	NR [13737936] (imputed)	N	heel bone mineral density	GCST006979	Genome-wide genotyping array	16299587	rs10741695
rs10750766	EBI	Morris JA	Nat Genet	An atlas of genetic influences on osteoporosis in humans and mice.	Heel bone mineral density	426,824 British ancestry individuals	11q13.1	11	65706327	KAT5	RN7SL309P - KAT5	ENSG00000239356	ENSG00000172977	NA	10490	5669	rs10750766-C	0	10750766	regulatory_region_variant	1	0.288515	6e-16	15.2218	NA	0.0173	[0.013-0.021] unit decrease	NR [13737936] (imputed)	N	heel bone mineral density	GCST006979	Genome-wide genotyping array	65473798	rs10750766
rs10765568	EBI	Morris JA	Nat Genet	An atlas of genetic influences on osteoporosis in humans and mice.	Heel bone mineral density	426,824 British ancestry individuals	11q14.3	11	92874700	FAT3	FAT3	NA	NA	ENSG00000165323	NA	NA	rs10765568-C	0	10765568	intron_variant	0	0.627235	2e-19	18.699	NA	0.0172	[0.013-0.021] unit increase	NR [13737936] (imputed)	N	heel bone mineral density	GCST006979	Genome-wide genotyping array	92607866	rs10765568
rs10792352	EBI	Morris JA	Nat Genet	An atlas of genetic influences on osteoporosis in humans and mice.	Heel bone mineral density	426,824 British ancestry individuals	11q12.3	11	62398853	ASRGL1	ASRGL1 - SCGB1A1	ENSG00000162174	ENSG00000149021	NA	5441	6250	rs10792352-C	0	10792352	intergenic_variant	1	0.29222	1e-09	9	NA	0.0124	[0.0084-0.0164] unit decrease	NR [13737936] (imputed)	N	heel bone mineral density	GCST006979	Genome-wide genotyping array	62166325	rs10792352
rs10835169	EBI	Morris JA	Nat Genet	An atlas of genetic influences on osteoporosis in humans and mice.	Heel bone mineral density	426,824 British ancestry individuals	11p14.1	11	27350692	CCDC34	CCDC34	NA	NA	ENSG00000109881	NA	NA	rs10835169-T	0	10835169	intron_variant	0	0.63044	1e-25	25	NA	0.0212	[0.017-0.025] unit decrease	NR [13737936] (imputed)	N	heel bone mineral density	GCST006979	Genome-wide genotyping array	27372239	rs10835169
rs10835483	EBI	Morris JA	Nat Genet	An atlas of genetic influences on osteoporosis in humans and mice.	Heel bone mineral density	426,824 British ancestry individuals	11p14.1	11	29109058	MIR8068	LINC02742 - NA	ENSG00000249867	NA	NA	44736	NA	rs10835483-G	0	10835483	intergenic_variant	1	0.868986	1e-12	12	NA	0.0195	[0.014-0.025] unit increase	NR [13737936] (imputed)	N	heel bone mineral density	GCST006979	Genome-wide genotyping array	29130605	rs10835483
rs11023722	EBI	Morris JA	Nat Genet	An atlas of genetic influences on osteoporosis in humans and mice.	Heel bone mineral density	426,824 British ancestry individuals	11p15.2	11	15799883	LOC102724957	NA	NA	NA	NA	NA	NA	rs11023722-A	0	11023722	intergenic_variant	1	0.969628	3e-17	16.5229	NA	0.0455	[0.035-0.056] unit decrease	NR [13737936] (imputed)	N	heel bone mineral density	GCST006979	Genome-wide genotyping array	15821429	rs11023722
rs1145656	EBI	Morris JA	Nat Genet	An atlas of genetic influences on osteoporosis in humans and mice.	Heel bone mineral density	426,824 British ancestry individuals	11q13.4	11	73594814	FAM168A	FAM168A	NA	NA	ENSG00000054965	NA	NA	rs1145656-C	0	1145656	intron_variant	0	0.171322	3e-09	8.52288	NA	0.0145	[0.0097-0.0193] unit decrease	NR [13737936] (imputed)	N	heel bone mineral density	GCST006979	Genome-wide genotyping array	73305859	rs1145656
rs1151490	EBI	Morris JA	Nat Genet	An atlas of genetic influences on osteoporosis in humans and mice.	Heel bone mineral density	426,824 British ancestry individuals	11q13.1	11	65623014	PCNX3	PCNX3	NA	NA	ENSG00000197136	NA	NA	rs1151490-A	0	1151490	intron_variant	0	0.42312	9e-17	16.0458	NA	0.016	[0.012-0.02] unit increase	NR [13737936] (imputed)	N	heel bone mineral density	GCST006979	Genome-wide genotyping array	65390485	rs1151490
rs11601792	EBI	Morris JA	Nat Genet	An atlas of genetic influences on osteoporosis in humans and mice.	Heel bone mineral density	426,824 British ancestry individuals	11p15.3	11	12818429	TEAD1	TEAD1	NA	NA	ENSG00000187079	NA	NA	rs11601792-A	0	11601792	intron_variant	0	0.902982	2e-10	9.69897	NA	0.0197	[0.014-0.026] unit increase	NR [13737936] (imputed)	N	heel bone mineral density	GCST006979	Genome-wide genotyping array	12839976	rs11601792
rs1293672	EBI	Morris JA	Nat Genet	An atlas of genetic influences on osteoporosis in humans and mice.	Heel bone mineral density	426,824 British ancestry individuals	11q24.2	11	125591139	STT3A-AS1	FEZ1	NA	NA	ENSG00000149557	NA	NA	rs1293672-A	0	1293672	intron_variant	0	0.119753	2e-10	9.69897	NA	0.0181	[0.012-0.024] unit decrease	NR [13737936] (imputed)	N	heel bone mineral density	GCST006979	Genome-wide genotyping array	125461034	rs1293672
rs140191063	EBI	Morris JA	Nat Genet	An atlas of genetic influences on osteoporosis in humans and mice.	Heel bone mineral density	426,824 British ancestry individuals	11q13.2	11	68047476	TCIRG1	TCIRG1	NA	NA	ENSG00000110719	NA	NA	rs140191063-G	0	140191063	missense_variant	0	0.998	7e-11	10.1549	NA	0.129958	[0.091-0.169] unit decrease	NR [13737936] (imputed)	N	heel bone mineral density	GCST006979	Genome-wide genotyping array	67814943	rs140191063
rs141889567	EBI	Morris JA	Nat Genet	An atlas of genetic influences on osteoporosis in humans and mice.	Heel bone mineral density	426,824 British ancestry individuals	11q13.2	11	68389874	LRP5	LRP5	NA	NA	ENSG00000162337	NA	NA	rs141889567-T	0	141889567	splice_region_variant	0	0.999408	4e-11	10.3979	NA	0.226132	[0.16-0.29] unit increase	NR [13737936] (imputed)	N	heel bone mineral density	GCST006979	Genome-wide genotyping array	68157342	rs141889567
rs149082597	EBI	Morris JA	Nat Genet	An atlas of genetic influences on osteoporosis in humans and mice.	Heel bone mineral density	426,824 British ancestry individuals	11p11.2	11	46859041	LRP4-AS1	LRP4-AS1, LRP4	NA	NA	ENSG00000247675, ENSG00000134569	NA	NA	rs149082597-G	0	149082597	missense_variant	0	0.99836	2e-10	9.69897	NA	0.142748	[0.099-0.187] unit increase	NR [13737936] (imputed)	N	heel bone mineral density	GCST006979	Genome-wide genotyping array	46880592	rs149082597
rs17115088	EBI	Morris JA	Nat Genet	An atlas of genetic influences on osteoporosis in humans and mice.	Heel bone mineral density	426,824 British ancestry individuals	11q23.2	11	113185950	NCAM1	NCAM1	NA	NA	ENSG00000149294	NA	NA	rs17115088-C	0	17115088	intron_variant	0	0.981817	2e-42	41.699	NA	0.0944	[0.081-0.108] unit increase	NR [13737936] (imputed)	N	heel bone mineral density	GCST006979	Genome-wide genotyping array	113056672	rs17115088
rs174534	EBI	Morris JA	Nat Genet	An atlas of genetic influences on osteoporosis in humans and mice.	Heel bone mineral density	426,824 British ancestry individuals	11q12.2	11	61781986	MYRF	MYRF, TMEM258	NA	NA	ENSG00000124920, ENSG00000134825	NA	NA	rs174534-A	0	174534	non_coding_transcript_exon_variant	0	0.647163	3e-18	17.5229	NA	0.0169	[0.013-0.021] unit decrease	NR [13737936] (imputed)	N	heel bone mineral density	GCST006979	Genome-wide genotyping array	61549458	rs174534
rs17773169	EBI	Morris JA	Nat Genet	An atlas of genetic influences on osteoporosis in humans and mice.	Heel bone mineral density	426,824 British ancestry individuals	11q12.3	11	62551058	AHNAK	AHNAK	NA	NA	ENSG00000124942	NA	NA	rs17773169-C	0	17773169	intron_variant	0	0.615376	2e-14	13.699	NA	0.0146	[0.011-0.018] unit increase	NR [13737936] (imputed)	N	heel bone mineral density	GCST006979	Genome-wide genotyping array	62318530	rs17773169
rs2553772	EBI	Morris JA	Nat Genet	An atlas of genetic influences on osteoporosis in humans and mice.	Heel bone mineral density	426,824 British ancestry individuals	11p13	11	35063906	PDHX	PDHX - CD44	ENSG00000110435	ENSG00000026508	NA	43315	74976	rs2553772-T	0	2553772	regulatory_region_variant	1	0.46451	9e-53	52.0458	NA	0.0283	[0.025-0.032] unit decrease	NR [13737936] (imputed)	N	heel bone mineral density	GCST006979	Genome-wide genotyping array	35085453	rs2553772
rs273594	EBI	Morris JA	Nat Genet	An atlas of genetic influences on osteoporosis in humans and mice.	Heel bone mineral density	426,824 British ancestry individuals	11p14.1	11	30854566	DCDC5	DCDC1	NA	NA	ENSG00000170959	NA	NA	rs273594-G	0	273594	intron_variant	0	0.328517	6e-14	13.2218	NA	0.0147	[0.011-0.019] unit increase	NR [13737936] (imputed)	N	heel bone mineral density	GCST006979	Genome-wide genotyping array	30876113	rs273594
rs34804482	EBI	Morris JA	Nat Genet	An atlas of genetic influences on osteoporosis in humans and mice.	Heel bone mineral density	426,824 British ancestry individuals	11p14.1	11	27368192	LGR4	LGR4	NA	NA	ENSG00000205213	NA	NA	rs34804482-T	0	34804482	missense_variant	0	0.97367	6e-11	10.2218	NA	0.0386	[0.027-0.05] unit increase	NR [13737936] (imputed)	N	heel bone mineral density	GCST006979	Genome-wide genotyping array	27389739	rs34804482
rs35989399	EBI	Morris JA	Nat Genet	An atlas of genetic influences on osteoporosis in humans and mice.	Fractures	53,184 British ancestry cases, 373,611 British ancestry controls	11q13.2	11	68622433	PPP6R3	PPP6R3 - GAL	ENSG00000110075	ENSG00000069482	NA	7099	61346	rs35989399-C	0	35989399	intergenic_variant	1	0.8438	8e-44	43.0969	NA	0.0573	[0.049-0.065] unit decrease	NR [13977204] (imputed)	N	bone fracture	GCST006980	Genome-wide genotyping array	68389901	rs35989399
rs3819331	EBI	Morris JA	Nat Genet	An atlas of genetic influences on osteoporosis in humans and mice.	Heel bone mineral density	426,824 British ancestry individuals	11q23.1	11	112228687	PTS	PTS	NA	NA	ENSG00000150787	NA	NA	rs3819331-T	0	3819331	non_coding_transcript_exon_variant	0	0.8531	2e-18	17.699	NA	0.0234	[0.018-0.029] unit increase	NR [13737936] (imputed)	N	heel bone mineral density	GCST006979	Genome-wide genotyping array	112099410	rs3819331
rs4589253	EBI	Morris JA	Nat Genet	An atlas of genetic influences on osteoporosis in humans and mice.	Heel bone mineral density	426,824 British ancestry individuals	11q14.3	11	91791377	FAT3	NA - LINC02756	NA	ENSG00000255332	NA	NA	2942	rs4589253-T	0	4589253	regulatory_region_variant	1	0.604756	8e-11	10.0969	NA	0.0123	[0.0086-0.016] unit increase	NR [13737936] (imputed)	N	heel bone mineral density	GCST006979	Genome-wide genotyping array	91524543	rs4589253
rs482339	EBI	Morris JA	Nat Genet	An atlas of genetic influences on osteoporosis in humans and mice.	Heel bone mineral density	426,824 British ancestry individuals	11q14.2	11	87146132	TMEM135	TMEM135	NA	NA	ENSG00000166575	NA	NA	rs482339-C	0	482339	intron_variant	0	0.690144	2e-253	252.699	NA	0.0698	[0.066-0.074] unit increase	NR [13737936] (imputed)	N	heel bone mineral density	GCST006979	Genome-wide genotyping array	86857174	rs482339
rs559693545	EBI	Morris JA	Nat Genet	An atlas of genetic influences on osteoporosis in humans and mice.	Heel bone mineral density	426,824 British ancestry individuals	11q12.1	11	57751049	TMX2-CTNND1	BTBD18	NA	NA	ENSG00000233436	NA	NA	rs559693545-C	0	559693545	intron_variant	0	0.999631	1e-11	11	NA	0.153716	[0.11-0.2] unit decrease	NR [13737936] (imputed)	N	heel bone mineral density	GCST006979	Genome-wide genotyping array	57518521
rs576679	EBI	Morris JA	Nat Genet	An atlas of genetic influences on osteoporosis in humans and mice.	Fractures	53,184 British ancestry cases, 373,611 British ancestry controls	11q14.2	11	87157029	TMEM135	TMEM135	NA	NA	ENSG00000166575	NA	NA	rs576679-G	0	576679	intron_variant	0	0.6849	7e-27	26.1549	NA	0.0344	[0.028-0.041] unit decrease	NR [13977204] (imputed)	N	bone fracture	GCST006980	Genome-wide genotyping array	86868071	rs576679
rs58621819	EBI	Morris JA	Nat Genet	An atlas of genetic influences on osteoporosis in humans and mice.	Heel bone mineral density	426,824 British ancestry individuals	11q13.1	11	65547359	LTBP3	LTBP3	NA	NA	ENSG00000168056	NA	NA	rs58621819-A	0	58621819	intron_variant	0	0.783284	7e-26	25.1549	NA	0.0247	[0.02-0.029] unit decrease	NR [13737936] (imputed)	N	heel bone mineral density	GCST006979	Genome-wide genotyping array	65314830	rs58621819
rs614802	EBI	Morris JA	Nat Genet	An atlas of genetic influences on osteoporosis in humans and mice.	Heel bone mineral density	426,824 British ancestry individuals	11q24.3	11	128817240	FLI1	FLI1 - KCNJ1	ENSG00000151702	ENSG00000151704	NA	3973	19075	rs614802-A	0	614802	intergenic_variant	1	0.682334	8e-14	13.0969	NA	0.0148	[0.011-0.019] unit decrease	NR [13737936] (imputed)	N	heel bone mineral density	GCST006979	Genome-wide genotyping array	128687135	rs614802
rs61903841	EBI	Morris JA	Nat Genet	An atlas of genetic influences on osteoporosis in humans and mice.	Heel bone mineral density	426,824 British ancestry individuals	11q14.2	11	86986530	LOC100506368	FZD4-DT	NA	NA	ENSG00000246523	NA	NA	rs61903841-G	0	61903841	intron_variant	0	0.594871	2e-10	9.69897	NA	0.0122	[0.0084-0.0159] unit increase	NR [13737936] (imputed)	N	heel bone mineral density	GCST006979	Genome-wide genotyping array	86697572	rs61903841
rs6485702	EBI	Morris JA	Nat Genet	An atlas of genetic influences on osteoporosis in humans and mice.	Heel bone mineral density	426,824 British ancestry individuals	11p11.2	11	46877220	LRP4	LRP4	NA	NA	ENSG00000134569	NA	NA	rs6485702-T	0	6485702	missense_variant	0	0.34042	3e-63	62.5229	NA	0.0327	[0.029-0.037] unit increase	NR [13737936] (imputed)	N	heel bone mineral density	GCST006979	Genome-wide genotyping array	46898771	rs6485702
rs7117140	EBI	Morris JA	Nat Genet	An atlas of genetic influences on osteoporosis in humans and mice.	Heel bone mineral density	426,824 British ancestry individuals	11p15.2	11	16676094	C11orf58	C11orf58, SOX6	NA	NA	ENSG00000110696, ENSG00000110693	NA	NA	rs7117140-C	0	7117140	intron_variant	0	0.178141	6e-14	13.2218	NA	0.019	[0.014-0.024] unit decrease	NR [13737936] (imputed)	N	heel bone mineral density	GCST006979	Genome-wide genotyping array	16697641	rs7117140
rs7484147	EBI	Morris JA	Nat Genet	An atlas of genetic influences on osteoporosis in humans and mice.	Heel bone mineral density	426,824 British ancestry individuals	11p14.1	11	27276579	BBOX1-AS1	BBOX1-AS1 - CCDC34	ENSG00000254560	ENSG00000109881	NA	56466	54248	rs7484147-T	0	7484147	intergenic_variant	1	0.362038	1e-115	115	NA	0.0463	[0.042-0.05] unit increase	NR [13737936] (imputed)	N	heel bone mineral density	GCST006979	Genome-wide genotyping array	27298126	rs7484147
rs75937733	EBI	Morris JA	Nat Genet	An atlas of genetic influences on osteoporosis in humans and mice.	Heel bone mineral density	426,824 British ancestry individuals	11q14.2	11	87193979	TMEM135	TMEM135	NA	NA	ENSG00000166575	NA	NA	rs75937733-A	0	75937733	intron_variant	0	0.924793	1e-20	20	NA	0.0331	[0.026-0.04] unit decrease	NR [13737936] (imputed)	N	heel bone mineral density	GCST006979	Genome-wide genotyping array	86905021	rs75937733
rs7937689	EBI	Morris JA	Nat Genet	An atlas of genetic influences on osteoporosis in humans and mice.	Heel bone mineral density	426,824 British ancestry individuals	11q23.3	11	115603396	CADM1	RPL12P46 - LINC02698	ENSG00000255903	ENSG00000256717	NA	25153	56262	rs7937689-C	0	7937689	intergenic_variant	1	0.783437	4e-17	16.3979	NA	0.0193	[0.015-0.024] unit increase	NR [13737936] (imputed)	N	heel bone mineral density	GCST006979	Genome-wide genotyping array	115474114	rs7937689
rs7943117	EBI	Morris JA	Nat Genet	An atlas of genetic influences on osteoporosis in humans and mice.	Heel bone mineral density	426,824 British ancestry individuals	11p15.2	11	15727708	LOC102724957	NA	NA	NA	NA	NA	NA	rs7943117-A	0	7943117	intron_variant	1	0.894862	3e-17	16.5229	NA	0.0256	[0.02-0.032] unit increase	NR [13737936] (imputed)	N	heel bone mineral density	GCST006979	Genome-wide genotyping array	15749254	rs7943117
rs80040580	EBI	Morris JA	Nat Genet	An atlas of genetic influences on osteoporosis in humans and mice.	Heel bone mineral density	426,824 British ancestry individuals	11p14.1	11	27307597	CCDC34	BBOX1-AS1 - CCDC34	ENSG00000254560	ENSG00000109881	NA	87484	23230	rs80040580-G	0	80040580	intergenic_variant	1	0.922051	6e-15	14.2218	NA	0.028	[0.021-0.035] unit increase	NR [13737936] (imputed)	N	heel bone mineral density	GCST006979	Genome-wide genotyping array	27329144	rs80040580
rs10744592	EBI	Morris JA	Nat Genet	An atlas of genetic influences on osteoporosis in humans and mice.	Heel bone mineral density	426,824 British ancestry individuals	12p13.33	12	3100328	TSPAN9	TSPAN9	NA	NA	ENSG00000011105	NA	NA	rs10744592-C	0	10744592	intron_variant	0	0.4128	6e-16	15.2218	NA	0.0152	[0.011-0.019] unit decrease	NR [13737936] (imputed)	N	heel bone mineral density	GCST006979	Genome-wide genotyping array	3209494	rs10744592
rs10842704	EBI	Morris JA	Nat Genet	An atlas of genetic influences on osteoporosis in humans and mice.	Heel bone mineral density	426,824 British ancestry individuals	12p11.23	12	26310049	ITPR2	SSPN - ITPR2	ENSG00000123096	ENSG00000123104	NA	10759	25303	rs10842704-T	0	10842704	intron_variant	1	0.766461	1e-28	28	NA	0.0247	[0.02-0.029] unit decrease	NR [13737936] (imputed)	N	heel bone mineral density	GCST006979	Genome-wide genotyping array	26462982	rs10842704
rs10849492	EBI	Morris JA	Nat Genet	An atlas of genetic influences on osteoporosis in humans and mice.	Heel bone mineral density	426,824 British ancestry individuals	12p13.31	12	6611629	CHD4	CHD4	NA	NA	ENSG00000111642	NA	NA	rs10849492-A	0	10849492	intron_variant	0	0.816791	2e-09	8.69897	NA	0.0143	[0.0096-0.019] unit decrease	NR [13737936] (imputed)	N	heel bone mineral density	GCST006979	Genome-wide genotyping array	6720795	rs10849492
rs10859140	EBI	Morris JA	Nat Genet	An atlas of genetic influences on osteoporosis in humans and mice.	Heel bone mineral density	426,824 British ancestry individuals	12q21.33	12	91410956	DCN	LINC02823 - NA	ENSG00000258100	NA	NA	42349	NA	rs10859140-G	0	10859140	intergenic_variant	1	0.395815	3e-09	8.52288	NA	0.0112	[0.0075-0.0149] unit decrease	NR [13737936] (imputed)	N	heel bone mineral density	GCST006979	Genome-wide genotyping array	91804733	rs10859140
rs11049943	EBI	Morris JA	Nat Genet	An atlas of genetic influences on osteoporosis in humans and mice.	Heel bone mineral density	426,824 British ancestry individuals	12p11.22	12	28950931	FAR2	NA	NA	NA	NA	NA	NA	rs11049943-G	0	11049943	intergenic_variant	1	0.843288	2e-15	14.699	NA	0.0203	[0.015-0.025] unit increase	NR [13737936] (imputed)	N	heel bone mineral density	GCST006979	Genome-wide genotyping array	29103864	rs11049943
rs11061814	EBI	Morris JA	Nat Genet	An atlas of genetic influences on osteoporosis in humans and mice.	Heel bone mineral density	426,824 British ancestry individuals	12p13.33	12	1520357	LINC00942	LINC00942 - WNT5B	ENSG00000249628	ENSG00000111186	NA	15933	9534	rs11061814-G	0	11061814	intergenic_variant	1	0.879142	4e-20	19.3979	NA	0.026	[0.02-0.032] unit increase	NR [13737936] (imputed)	N	heel bone mineral density	GCST006979	Genome-wide genotyping array	1629523	rs11061814
rs1111258	EBI	Morris JA	Nat Genet	An atlas of genetic influences on osteoporosis in humans and mice.	Heel bone mineral density	426,824 British ancestry individuals	12q22	12	92566674	LOC100507616	LINC02397 - NA	ENSG00000205056	NA	NA	74583	NA	rs1111258-G	0	1111258	intergenic_variant	1	0.398794	5e-09	8.30103	NA	0.011	[0.0073-0.0147] unit decrease	NR [13737936] (imputed)	N	heel bone mineral density	GCST006979	Genome-wide genotyping array	92960450	rs1111258
rs113821260	EBI	Morris JA	Nat Genet	An atlas of genetic influences on osteoporosis in humans and mice.	Heel bone mineral density	426,824 British ancestry individuals	12q13.13	12	53531157	ATF7	ATF7-NPFF, ATF7	NA	NA	ENSG00000267281, ENSG00000170653	NA	NA	rs113821260-A	0	113821260	intron_variant	0	0.966103	3e-09	8.52288	NA	0.0304	[0.02-0.04] unit decrease	NR [13737936] (imputed)	N	heel bone mineral density	GCST006979	Genome-wide genotyping array	53924941	rs113821260
rs11615765	EBI	Morris JA	Nat Genet	An atlas of genetic influences on osteoporosis in humans and mice.	Heel bone mineral density	426,824 British ancestry individuals	12q21.31	12	82715201	TMTC2	TMTC2	NA	NA	ENSG00000179104	NA	NA	rs11615765-T	0	11615765	intron_variant	0	0.894411	7e-10	9.1549	NA	0.0187	[0.013-0.025] unit increase	NR [13737936] (imputed)	N	heel bone mineral density	GCST006979	Genome-wide genotyping array	83108980	rs11615765
rs12228756	EBI	Morris JA	Nat Genet	An atlas of genetic influences on osteoporosis in humans and mice.	Heel bone mineral density	426,824 British ancestry individuals	12p13.1	12	13173522	EMP1	FAM234B - EMP1	ENSG00000084444	ENSG00000134531	NA	31001	23201	rs12228756-G	0	12228756	intergenic_variant	1	0.935594	7e-18	17.1549	NA	0.0323	[0.025-0.04] unit decrease	NR [13737936] (imputed)	N	heel bone mineral density	GCST006979	Genome-wide genotyping array	13326456	rs12228756
rs12811685	EBI	Morris JA	Nat Genet	An atlas of genetic influences on osteoporosis in humans and mice.	Heel bone mineral density	426,824 British ancestry individuals	12q21.2	12	77828583	NAV3	NAV3	NA	NA	ENSG00000067798	NA	NA	rs12811685-C	0	12811685	intron_variant	0	0.65923	3e-19	18.5229	NA	0.0175	[0.014-0.021] unit increase	NR [13737936] (imputed)	N	heel bone mineral density	GCST006979	Genome-wide genotyping array	78222363	rs12811685
rs137926455	EBI	Morris JA	Nat Genet	An atlas of genetic influences on osteoporosis in humans and mice.	Heel bone mineral density	426,824 British ancestry individuals	12p13.2	12	12209690	LRP6	LRP6, LRP6, BCL2L14	NA	NA	ENSG00000281324, ENSG00000070018, ENSG00000121380	NA	NA	rs137926455-A	0	137926455	intron_variant	0	0.985849	3e-11	10.5229	NA	0.049	[0.035-0.063] unit increase	NR [13737936] (imputed)	N	heel bone mineral density	GCST006979	Genome-wide genotyping array	12362624	rs137926455
rs1689583	EBI	Morris JA	Nat Genet	An atlas of genetic influences on osteoporosis in humans and mice.	Heel bone mineral density	426,824 British ancestry individuals	12q14.1	12	57729092	AGAP2	AGAP2	NA	NA	ENSG00000135439	NA	NA	rs1689583-T	0	1689583	intron_variant	0	0.158814	4e-11	10.3979	NA	0.0167	[0.012-0.022] unit decrease	NR [13737936] (imputed)	N	heel bone mineral density	GCST006979	Genome-wide genotyping array	58122875	rs1689583
rs215226	EBI	Morris JA	Nat Genet	An atlas of genetic influences on osteoporosis in humans and mice.	Heel bone mineral density	426,824 British ancestry individuals	12p13.33	12	482134	B4GALNT3	B4GALNT3	NA	NA	ENSG00000139044	NA	NA	rs215226-A	0	215226	intron_variant	0	0.59844	3e-39	38.5229	NA	0.0248	[0.021-0.028] unit decrease	NR [13737936] (imputed)	N	heel bone mineral density	GCST006979	Genome-wide genotyping array	591300	rs215226
rs2160525	EBI	Morris JA	Nat Genet	An atlas of genetic influences on osteoporosis in humans and mice.	Heel bone mineral density	426,824 British ancestry individuals	12p13.2	12	12117356	LRP6	LRP6, LRP6, BCL2L14	NA	NA	ENSG00000281324, ENSG00000070018, ENSG00000121380	NA	NA	rs2160525-A	0	2160525	3_prime_UTR_variant	0	0.190696	3e-21	20.5229	NA	0.0225	[0.018-0.027] unit increase	NR [13737936] (imputed)	N	heel bone mineral density	GCST006979	Genome-wide genotyping array	12270290	rs2160525
rs2239200	EBI	Morris JA	Nat Genet	An atlas of genetic influences on osteoporosis in humans and mice.	Heel bone mineral density	426,824 British ancestry individuals	12q24.23	12	120100847	RAB35	RAB35	NA	NA	ENSG00000111737	NA	NA	rs2239200-T	0	2239200	intron_variant	0	0.915877	2e-09	8.69897	NA	0.0199	[0.013-0.026] unit increase	NR [13737936] (imputed)	N	heel bone mineral density	GCST006979	Genome-wide genotyping array	120538651	rs2239200
rs2271483	EBI	Morris JA	Nat Genet	An atlas of genetic influences on osteoporosis in humans and mice.	Heel bone mineral density	426,824 British ancestry individuals	12p12.1	12	26070735	RASSF8	RASSF8	NA	NA	ENSG00000123094	NA	NA	rs2271483-T	0	2271483	3_prime_UTR_variant	0	0.554412	4e-11	10.3979	NA	0.0123	[0.0087-0.016] unit decrease	NR [13737936] (imputed)	N	heel bone mineral density	GCST006979	Genome-wide genotyping array	26223668	rs2271483
rs2722176	EBI	Morris JA	Nat Genet	An atlas of genetic influences on osteoporosis in humans and mice.	Heel bone mineral density	426,824 British ancestry individuals	12q23.3	12	103920165	TTC41P	TTC41P	NA	NA	ENSG00000214198	NA	NA	rs2722176-T	0	2722176	intron_variant	0	0.3233	3e-12	11.5229	NA	0.0138	[0.0099-0.0176] unit decrease	NR [13737936] (imputed)	N	heel bone mineral density	GCST006979	Genome-wide genotyping array	104313943	rs2722176
rs4149083	EBI	Morris JA	Nat Genet	An atlas of genetic influences on osteoporosis in humans and mice.	Heel bone mineral density	426,824 British ancestry individuals	12p12.1	12	21227696	SLCO1B1	SLCO1B1	NA	NA	ENSG00000134538	NA	NA	rs4149083-A	0	4149083	intron_variant	0	0.838557	1e-12	12	NA	0.0179	[0.013-0.023] unit decrease	NR [13737936] (imputed)	N	heel bone mineral density	GCST006979	Genome-wide genotyping array	21380630	rs4149083
rs722526	EBI	Morris JA	Nat Genet	An atlas of genetic influences on osteoporosis in humans and mice.	Heel bone mineral density	426,824 British ancestry individuals	12q14.2	12	64170289	C12orf66	SRGAP1 - C12orf66	ENSG00000196935	ENSG00000174206	NA	8072	16027	rs722526-A	0	722526	regulatory_region_variant	1	0.492252	9e-11	10.0458	NA	0.012	[0.0084-0.0156] unit decrease	NR [13737936] (imputed)	N	heel bone mineral density	GCST006979	Genome-wide genotyping array	64564069	rs722526
rs7488974	EBI	Morris JA	Nat Genet	An atlas of genetic influences on osteoporosis in humans and mice.	Heel bone mineral density	426,824 British ancestry individuals	12q21.33	12	90048224	LOC105369891	LINC02399 - NA	ENSG00000257725	NA	NA	98498	NA	rs7488974-G	0	7488974	intron_variant	1	0.606933	2e-112	111.699	NA	0.046	[0.042-0.05] unit decrease	NR [13737936] (imputed)	N	heel bone mineral density	GCST006979	Genome-wide genotyping array	90442001	rs7488974
rs77553148	EBI	Morris JA	Nat Genet	An atlas of genetic influences on osteoporosis in humans and mice.	Heel bone mineral density	426,824 British ancestry individuals	12q22	12	93925613	LOC105369911	CRADD - RN7SKP263	ENSG00000169372	ENSG00000223126	NA	30773	83126	rs77553148-C	0	77553148	intron_variant	1	0.911439	1e-09	9	NA	0.0198	[0.013-0.026] unit decrease	NR [13737936] (imputed)	N	heel bone mineral density	GCST006979	Genome-wide genotyping array	94319389	rs77553148
rs7953929	EBI	Morris JA	Nat Genet	An atlas of genetic influences on osteoporosis in humans and mice.	Heel bone mineral density	426,824 British ancestry individuals	12q24.31	12	123273688	CDK2AP1	CDK2AP1 - RNA5SP375	ENSG00000111328	ENSG00000199845	NA	1354	9228	rs7953929-C	0	7953929	intergenic_variant	1	0.80099	2e-14	13.699	NA	0.0177	[0.013-0.022] unit increase	NR [13737936] (imputed)	N	heel bone mineral density	GCST006979	Genome-wide genotyping array	123758235	rs7953929
rs7961920	EBI	Morris JA	Nat Genet	An atlas of genetic influences on osteoporosis in humans and mice.	Heel bone mineral density	426,824 British ancestry individuals	12q13.3	12	57052089	MYO1A	MYO1A - NEMP1	ENSG00000166866	ENSG00000166881	NA	891	3554	rs7961920-C	0	7961920	intergenic_variant	1	0.85723	3e-10	9.52288	NA	0.0167	[0.011-0.022] unit increase	NR [13737936] (imputed)	N	heel bone mineral density	GCST006979	Genome-wide genotyping array	57445873	rs7961920
rs7975791	EBI	Morris JA	Nat Genet	An atlas of genetic influences on osteoporosis in humans and mice.	Heel bone mineral density	426,824 British ancestry individuals	12q13.12	12	49019703	KMT2D	KMT2D	NA	NA	ENSG00000167548	NA	NA	rs7975791-C	0	7975791	3_prime_UTR_variant	0	0.95981	3e-10	9.52288	NA	0.0302	[0.021-0.04] unit increase	NR [13737936] (imputed)	N	heel bone mineral density	GCST006979	Genome-wide genotyping array	49413486	rs7975791
rs825453	EBI	Morris JA	Nat Genet	An atlas of genetic influences on osteoporosis in humans and mice.	Heel bone mineral density	426,824 British ancestry individuals	12q24.31	12	124024211	ZNF664-FAM101A	RFLNA	NA	NA	ENSG00000178882	NA	NA	rs825453-A	0	825453	intron_variant	0	0.391167	9e-16	15.0458	NA	0.0153	[0.012-0.019] unit increase	NR [13737936] (imputed)	N	heel bone mineral density	GCST006979	Genome-wide genotyping array	124508758	rs825453
rs833823	EBI	Morris JA	Nat Genet	An atlas of genetic influences on osteoporosis in humans and mice.	Heel bone mineral density	426,824 British ancestry individuals	12q13.12	12	48956073	ARF3	ARF3	NA	NA	ENSG00000134287	NA	NA	rs833823-A	0	833823	intron_variant	0	0.0271	2e-14	13.699	NA	0.0439	[0.033-0.055] unit increase	NR [13737936] (imputed)	N	heel bone mineral density	GCST006979	Genome-wide genotyping array	49349856	rs833823
rs865438	EBI	Morris JA	Nat Genet	An atlas of genetic influences on osteoporosis in humans and mice.	Heel bone mineral density	426,824 British ancestry individuals	12q21.33	12	90309334	LOC105369893	LINC02392 - NA	ENSG00000258183	NA	NA	8360	NA	rs865438-C	0	865438	intergenic_variant	1	0.196367	4e-10	9.39794	NA	0.0147	[0.01-0.019] unit increase	NR [13737936] (imputed)	N	heel bone mineral density	GCST006979	Genome-wide genotyping array	90703111	rs865438
rs12427846	EBI	Morris JA	Nat Genet	An atlas of genetic influences on osteoporosis in humans and mice.	Heel bone mineral density	426,824 British ancestry individuals	13q13.3	13	36917513	SMAD9	SMAD9	NA	NA	ENSG00000120693	NA	NA	rs12427846-T	0	12427846	intron_variant	0	0.753703	7e-16	15.1549	NA	0.0175	[0.013-0.022] unit decrease	NR [13737936] (imputed)	N	heel bone mineral density	GCST006979	Genome-wide genotyping array	37491650	rs12427846
rs12855887	EBI	Morris JA	Nat Genet	An atlas of genetic influences on osteoporosis in humans and mice.	Heel bone mineral density	426,824 British ancestry individuals	13q14.11	13	42985632	EPSTI1	EPSTI1	NA	NA	ENSG00000133106	NA	NA	rs12855887-A	0	12855887	intron_variant	0	0.522265	4e-12	11.3979	NA	0.013	[0.0093-0.0167] unit decrease	NR [13737936] (imputed)	N	heel bone mineral density	GCST006979	Genome-wide genotyping array	43559768	rs12855887
rs142186557	EBI	Morris JA	Nat Genet	An atlas of genetic influences on osteoporosis in humans and mice.	Heel bone mineral density	426,824 British ancestry individuals	13q14.11	13	42548939	TNFSF11	LINC02341 - TNFSF11	ENSG00000283554	ENSG00000120659	NA	62983	13797	rs142186557-G	0	142186557	intergenic_variant	1	0.981664	3e-09	8.52288	NA	0.0399	[0.027-0.053] unit decrease	NR [13737936] (imputed)	N	heel bone mineral density	GCST006979	Genome-wide genotyping array	43123075	rs142186557
rs143290532	EBI	Morris JA	Nat Genet	An atlas of genetic influences on osteoporosis in humans and mice.	Heel bone mineral density	426,824 British ancestry individuals	13q31.3	13	93431928	GPC6	GPC6	NA	NA	ENSG00000183098	NA	NA	rs143290532-C	0	143290532	intron_variant	0	0.996002	6e-10	9.22185	NA	0.0908	[0.062-0.119] unit decrease	NR [13737936] (imputed)	N	heel bone mineral density	GCST006979	Genome-wide genotyping array	94084181	rs143290532
rs1575667	EBI	Morris JA	Nat Genet	An atlas of genetic influences on osteoporosis in humans and mice.	Heel bone mineral density	426,824 British ancestry individuals	13q12.12	13	23665686	TNFRSF19	TNFRSF19	NA	NA	ENSG00000127863	NA	NA	rs1575667-A	0	1575667	intron_variant	0	0.115339	7e-14	13.1549	NA	0.0217	[0.016-0.027] unit increase	NR [13737936] (imputed)	N	heel bone mineral density	GCST006979	Genome-wide genotyping array	24239825	rs1575667
rs2038726	EBI	Morris JA	Nat Genet	An atlas of genetic influences on osteoporosis in humans and mice.	Heel bone mineral density	426,824 British ancestry individuals	13q31.3	13	93359847	GPC6	GPC6	NA	NA	ENSG00000183098	NA	NA	rs2038726-T	0	2038726	intron_variant	0	0.934863	8e-16	15.0969	NA	0.0302	[0.023-0.038] unit decrease	NR [13737936] (imputed)	N	heel bone mineral density	GCST006979	Genome-wide genotyping array	94012100	rs2038726
rs2153672	EBI	Morris JA	Nat Genet	An atlas of genetic influences on osteoporosis in humans and mice.	Heel bone mineral density	426,824 British ancestry individuals	13q32.3	13	99648688	CLYBL	CLYBL	NA	NA	ENSG00000125246	NA	NA	rs2153672-C	0	2153672	intron_variant	0	0.900568	3e-13	12.5229	NA	0.0227	[0.017-0.029] unit decrease	NR [13737936] (imputed)	N	heel bone mineral density	GCST006979	Genome-wide genotyping array	100300942	rs2153672
rs2324873	EBI	Morris JA	Nat Genet	An atlas of genetic influences on osteoporosis in humans and mice.	Heel bone mineral density	426,824 British ancestry individuals	13q14.11	13	42433058	LOC105370177	LINC02341	NA	NA	ENSG00000283554	NA	NA	rs2324873-C	0	2324873	intron_variant	0	0.245877	3e-28	27.5229	NA	0.0273	[0.022-0.032] unit decrease	NR [13737936] (imputed)	N	heel bone mineral density	GCST006979	Genome-wide genotyping array	43007194	rs2324873
rs346588	EBI	Morris JA	Nat Genet	An atlas of genetic influences on osteoporosis in humans and mice.	Heel bone mineral density	426,824 British ancestry individuals	13q14.11	13	42591332	TNFSF11	TNFSF11	NA	NA	ENSG00000120659	NA	NA	rs346588-A	0	346588	intron_variant	0	0.825544	3e-12	11.5229	NA	0.0172	[0.012-0.022] unit increase	NR [13737936] (imputed)	N	heel bone mineral density	GCST006979	Genome-wide genotyping array	43165468	rs346588
rs4942901	EBI	Morris JA	Nat Genet	An atlas of genetic influences on osteoporosis in humans and mice.	Heel bone mineral density	426,824 British ancestry individuals	13q14.2	13	49974279	DLEU2	DLEU2	NA	NA	ENSG00000231607	NA	NA	rs4942901-C	0	4942901	intron_variant	0	0.74846	1e-11	11	NA	0.0148	[0.011-0.019] unit increase	NR [13737936] (imputed)	N	heel bone mineral density	GCST006979	Genome-wide genotyping array	50548415	rs4942901
rs7324365	EBI	Morris JA	Nat Genet	An atlas of genetic influences on osteoporosis in humans and mice.	Heel bone mineral density	426,824 British ancestry individuals	13q32.3	13	99949073	LOC101927437	CLYBL - ZIC5	ENSG00000125246	ENSG00000139800	NA	51939	13891	rs7324365-T	0	7324365	intron_variant	1	0.196623	1e-19	19	NA	0.0211	[0.017-0.026] unit increase	NR [13737936] (imputed)	N	heel bone mineral density	GCST006979	Genome-wide genotyping array	100601327	rs7324365
rs75983310	EBI	Morris JA	Nat Genet	An atlas of genetic influences on osteoporosis in humans and mice.	Heel bone mineral density	426,824 British ancestry individuals	13q12.11	13	22430193	LINC00540	NA	NA	NA	NA	NA	NA	rs75983310-T	0	75983310	intergenic_variant	1	0.74741	9e-18	17.0458	NA	0.0183	[0.014-0.023] unit increase	NR [13737936] (imputed)	N	heel bone mineral density	GCST006979	Genome-wide genotyping array	23004332	rs75983310
rs7991314	EBI	Morris JA	Nat Genet	An atlas of genetic influences on osteoporosis in humans and mice.	Heel bone mineral density	426,824 British ancestry individuals	13q13.1	13	32551937	N4BP2L2	N4BP2L2 - PDS5B	ENSG00000244754	ENSG00000083642	NA	13052	34515	rs7991314-T	0	7991314	intergenic_variant	1	0.635142	2e-12	11.699	NA	0.0135	[0.0098-0.0173] unit increase	NR [13737936] (imputed)	N	heel bone mineral density	GCST006979	Genome-wide genotyping array	33126074	rs7991314
rs9513510	EBI	Morris JA	Nat Genet	An atlas of genetic influences on osteoporosis in humans and mice.	Heel bone mineral density	426,824 British ancestry individuals	13q32.3	13	98919668	DOCK9	DOCK9	NA	NA	ENSG00000088387	NA	NA	rs9513510-G	0	9513510	intron_variant	0	0.301802	9e-67	66.0458	NA	0.0349	[0.031-0.039] unit increase	NR [13737936] (imputed)	N	heel bone mineral density	GCST006979	Genome-wide genotyping array	99571922	rs9513510
rs9530279	EBI	Morris JA	Nat Genet	An atlas of genetic influences on osteoporosis in humans and mice.	Heel bone mineral density	426,824 British ancestry individuals	13q22.1	13	74103309	KLF12	KLF12	NA	NA	ENSG00000118922	NA	NA	rs9530279-T	0	9530279	intron_variant	0	0.734291	2e-18	17.699	NA	0.0185	[0.014-0.023] unit increase	NR [13737936] (imputed)	N	heel bone mineral density	GCST006979	Genome-wide genotyping array	74677446	rs9530279
rs9532858	EBI	Morris JA	Nat Genet	An atlas of genetic influences on osteoporosis in humans and mice.	Heel bone mineral density	426,824 British ancestry individuals	13q14.11	13	41487150	RGCC	RGCC - VWA8	ENSG00000102760	ENSG00000102763	NA	16279	79685	rs9532858-G	0	9532858	regulatory_region_variant	1	0.319267	4e-14	13.3979	NA	0.0152	[0.011-0.019] unit increase	NR [13737936] (imputed)	N	heel bone mineral density	GCST006979	Genome-wide genotyping array	42061286	rs9532858
rs9553006	EBI	Morris JA	Nat Genet	An atlas of genetic influences on osteoporosis in humans and mice.	Heel bone mineral density	426,824 British ancestry individuals	13q12.12	13	23584533	TNFRSF19	TNFRSF19	NA	NA	ENSG00000127863	NA	NA	rs9553006-A	0	9553006	intron_variant	0	0.67847	8e-14	13.0969	NA	0.0149	[0.011-0.019] unit decrease	NR [13737936] (imputed)	N	heel bone mineral density	GCST006979	Genome-wide genotyping array	24158672	rs9553006
rs9561331	EBI	Morris JA	Nat Genet	An atlas of genetic influences on osteoporosis in humans and mice.	Heel bone mineral density	426,824 British ancestry individuals	13q31.3	13	93365223	GPC6	GPC6	NA	NA	ENSG00000183098	NA	NA	rs9561331-G	0	9561331	intron_variant	0	0.869863	2e-14	13.699	NA	0.0215	[0.016-0.027] unit increase	NR [13737936] (imputed)	N	heel bone mineral density	GCST006979	Genome-wide genotyping array	94017476	rs9561331
rs10142836	EBI	Morris JA	Nat Genet	An atlas of genetic influences on osteoporosis in humans and mice.	Heel bone mineral density	426,824 British ancestry individuals	14q32.12	14	91955870	FBLN5	FBLN5 - TRIP11	ENSG00000140092	ENSG00000100815	NA	7883	10121	rs10142836-A	0	10142836	intergenic_variant	1	0.689809	4e-09	8.39794	NA	0.0118	[0.0079-0.0158] unit decrease	NR [13737936] (imputed)	N	heel bone mineral density	GCST006979	Genome-wide genotyping array	92422214	rs10142836
rs10147522	EBI	Morris JA	Nat Genet	An atlas of genetic influences on osteoporosis in humans and mice.	Heel bone mineral density	426,824 British ancestry individuals	14q23.3	14	64482478	ZBTB25	ZBTB25	NA	NA	ENSG00000089775	NA	NA	rs10147522-A	0	10147522	3_prime_UTR_variant	0	0.654389	2e-11	10.699	NA	0.0132	[0.0093-0.017] unit decrease	NR [13737936] (imputed)	N	heel bone mineral density	GCST006979	Genome-wide genotyping array	64949196	rs10147522
rs112766772	EBI	Morris JA	Nat Genet	An atlas of genetic influences on osteoporosis in humans and mice.	Heel bone mineral density	426,824 British ancestry individuals	14q32.33	14	105458963	MTA1	MTA1	NA	NA	ENSG00000182979	NA	NA	rs112766772-T	0	112766772	intron_variant	0	0.770379	4e-14	13.3979	NA	0.0169	[0.012-0.021] unit decrease	NR [13737936] (imputed)	N	heel bone mineral density	GCST006979	Genome-wide genotyping array	105925300	rs112766772
rs116848211	EBI	Morris JA	Nat Genet	An atlas of genetic influences on osteoporosis in humans and mice.	Heel bone mineral density	426,824 British ancestry individuals	14q22.2	14	54048517	BMP4	ATP5F1CP1 - NA	ENSG00000224004	NA	NA	56522	NA	rs116848211-C	0	116848211	intergenic_variant	1	0.95438	3e-11	10.5229	NA	0.0301	[0.021-0.039] unit decrease	NR [13737936] (imputed)	N	heel bone mineral density	GCST006979	Genome-wide genotyping array	54515235	rs116848211
rs17563	EBI	Morris JA	Nat Genet	An atlas of genetic influences on osteoporosis in humans and mice.	Heel bone mineral density	426,824 British ancestry individuals	14q22.2	14	53950804	BMP4	BMP4	NA	NA	ENSG00000125378	NA	NA	rs17563-A	0	17563	stop_lost	0	0.42611	2e-42	41.699	NA	0.0344	[0.029-0.039] unit increase	NR [13737936] (imputed)	N	heel bone mineral density	GCST006979	Genome-wide genotyping array	54417522	rs17563
rs2478777	EBI	Morris JA	Nat Genet	An atlas of genetic influences on osteoporosis in humans and mice.	Heel bone mineral density	426,824 British ancestry individuals	14q24.1	14	68162550	RAD51B	RAD51B	NA	NA	ENSG00000182185	NA	NA	rs2478777-C	0	2478777	intron_variant	0	0.164008	2e-13	12.699	NA	0.0185	[0.014-0.023] unit decrease	NR [13737936] (imputed)	N	heel bone mineral density	GCST006979	Genome-wide genotyping array	68629267	rs2478777
rs2761884	EBI	Morris JA	Nat Genet	An atlas of genetic influences on osteoporosis in humans and mice.	Heel bone mineral density	426,824 British ancestry individuals	14q22.2	14	53954334	BMP4	BMP4	NA	NA	ENSG00000125378	NA	NA	rs2761884-G	0	2761884	intron_variant	0	0.547003	5e-29	28.301	NA	0.028	[0.023-0.033] unit increase	NR [13737936] (imputed)	N	heel bone mineral density	GCST006979	Genome-wide genotyping array	54421052	rs2761884
rs3759549	EBI	Morris JA	Nat Genet	An atlas of genetic influences on osteoporosis in humans and mice.	Heel bone mineral density	426,824 British ancestry individuals	14q13.2	14	34981088	SRP54	SRP54-AS1	NA	NA	ENSG00000258704	NA	NA	rs3759549-A	0	3759549	intron_variant	0	0.506883	4e-12	11.3979	NA	0.0139	[0.01-0.0178] unit decrease	NR [13737936] (imputed)	N	heel bone mineral density	GCST006979	Genome-wide genotyping array	35450294	rs3759549
rs3783449	EBI	Morris JA	Nat Genet	An atlas of genetic influences on osteoporosis in humans and mice.	Heel bone mineral density	426,824 British ancestry individuals	14q22.1	14	52687632	ERO1A	ERO1A	NA	NA	ENSG00000197930	NA	NA	rs3783449-G	0	3783449	intron_variant	0	0.899641	2e-11	10.699	NA	0.0207	[0.015-0.027] unit increase	NR [13737936] (imputed)	N	heel bone mineral density	GCST006979	Genome-wide genotyping array	53154350	rs3783449
rs56225285	EBI	Morris JA	Nat Genet	An atlas of genetic influences on osteoporosis in humans and mice.	Heel bone mineral density	426,824 British ancestry individuals	14q24.3	14	75318019	LINC01220	LINC01220 - NA	ENSG00000259687	NA	NA	19910	NA	rs56225285-A	0	56225285	regulatory_region_variant	1	0.70363	7e-20	19.1549	NA	0.0186	[0.015-0.023] unit decrease	NR [13737936] (imputed)	N	heel bone mineral density	GCST006979	Genome-wide genotyping array	75784722	rs56225285
rs59035991	EBI	Morris JA	Nat Genet	An atlas of genetic influences on osteoporosis in humans and mice.	Heel bone mineral density	426,824 British ancestry individuals	14q22.2	14	53952834	BMP4	BMP4	NA	NA	ENSG00000125378	NA	NA	rs59035991-T	0	59035991	intron_variant	0	0.952345	5e-17	16.301	NA	0.0389	[0.03-0.048] unit decrease	NR [13737936] (imputed)	N	heel bone mineral density	GCST006979	Genome-wide genotyping array	54419552	rs59035991
rs62007684	EBI	Morris JA	Nat Genet	An atlas of genetic influences on osteoporosis in humans and mice.	Heel bone mineral density	426,824 British ancestry individuals	14q32.32	14	103427886	MARK3	MARK3	NA	NA	ENSG00000075413	NA	NA	rs62007684-T	0	62007684	intron_variant	0	0.657099	5e-104	103.301	NA	0.0424	[0.039-0.046] unit increase	NR [13737936] (imputed)	N	heel bone mineral density	GCST006979	Genome-wide genotyping array	103894223	rs62007684
rs71420186	EBI	Morris JA	Nat Genet	An atlas of genetic influences on osteoporosis in humans and mice.	Heel bone mineral density	426,824 British ancestry individuals	14q22.1	14	50494200	MAP4K5	MAP4K5	NA	NA	ENSG00000012983	NA	NA	rs71420186-G	0	71420186	intron_variant	0	0.933864	2e-09	8.69897	NA	0.0225	[0.015-0.03] unit increase	NR [13737936] (imputed)	N	heel bone mineral density	GCST006979	Genome-wide genotyping array	50960918	rs71420186
rs7146983	EBI	Morris JA	Nat Genet	An atlas of genetic influences on osteoporosis in humans and mice.	Heel bone mineral density	426,824 British ancestry individuals	14q32.13	14	95144541	DICER1	DICER1	NA	NA	ENSG00000100697	NA	NA	rs7146983-T	0	7146983	intron_variant	0	0.0869	3e-18	17.5229	NA	0.0286	[0.022-0.035] unit decrease	NR [13737936] (imputed)	N	heel bone mineral density	GCST006979	Genome-wide genotyping array	95610878	rs7146983
rs7147577	EBI	Morris JA	Nat Genet	An atlas of genetic influences on osteoporosis in humans and mice.	Heel bone mineral density	426,824 British ancestry individuals	14q31.3	14	84454413	LOC105370605	NA	NA	NA	NA	NA	NA	rs7147577-G	0	7147577	intergenic_variant	1	0.627252	3e-10	9.52288	NA	0.0121	[0.0083-0.0158] unit increase	NR [13737936] (imputed)	N	heel bone mineral density	GCST006979	Genome-wide genotyping array	84920757	rs7147577
rs11073930	EBI	Morris JA	Nat Genet	An atlas of genetic influences on osteoporosis in humans and mice.	Heel bone mineral density	426,824 British ancestry individuals	15q26.1	15	90503480	IQGAP1	IQGAP1 - CRTC3	ENSG00000140575	ENSG00000140577	NA	1241	26443	rs11073930-G	0	11073930	intergenic_variant	1	0.450477	6e-34	33.2218	NA	0.0227	[0.019-0.026] unit decrease	NR [13737936] (imputed)	N	heel bone mineral density	GCST006979	Genome-wide genotyping array	91046712	rs11073930
rs11858857	EBI	Morris JA	Nat Genet	An atlas of genetic influences on osteoporosis in humans and mice.	Heel bone mineral density	426,824 British ancestry individuals	15q22.31	15	66856860	LOC102723481	SMAD6 - LINC02206	ENSG00000137834	ENSG00000259289	NA	74011	74677	rs11858857-G	0	11858857	intergenic_variant	1	0.924478	1e-10	10	NA	0.0228	[0.016-0.03] unit decrease	NR [13737936] (imputed)	N	heel bone mineral density	GCST006979	Genome-wide genotyping array	67149198	rs11858857
rs12441073	EBI	Morris JA	Nat Genet	An atlas of genetic influences on osteoporosis in humans and mice.	Heel bone mineral density	426,824 British ancestry individuals	15q21.2	15	51352275	GLDN	GLDN	NA	NA	ENSG00000186417	NA	NA	rs12441073-T	0	12441073	intron_variant	0	0.729904	5e-20	19.301	NA	0.0195	[0.015-0.024] unit decrease	NR [13737936] (imputed)	N	heel bone mineral density	GCST006979	Genome-wide genotyping array	51644472	rs12441073
rs1498507	EBI	Morris JA	Nat Genet	An atlas of genetic influences on osteoporosis in humans and mice.	Heel bone mineral density	426,824 British ancestry individuals	15q22.33	15	67075368	SMAD3	SMAD3	NA	NA	ENSG00000166949	NA	NA	rs1498507-A	0	1498507	intron_variant	0	0.53706	5e-15	14.301	NA	0.0146	[0.011-0.018] unit increase	NR [13737936] (imputed)	N	heel bone mineral density	GCST006979	Genome-wide genotyping array	67367706	rs1498507
rs1545161	EBI	Morris JA	Nat Genet	An atlas of genetic influences on osteoporosis in humans and mice.	Heel bone mineral density	426,824 British ancestry individuals	15q22.33	15	67128342	SMAD3	SMAD3	NA	NA	ENSG00000166949	NA	NA	rs1545161-A	0	1545161	intron_variant	0	0.524115	3e-43	42.5229	NA	0.0256	[0.022-0.029] unit increase	NR [13737936] (imputed)	N	heel bone mineral density	GCST006979	Genome-wide genotyping array	67420680	rs1545161
rs28405309	EBI	Morris JA	Nat Genet	An atlas of genetic influences on osteoporosis in humans and mice.	Heel bone mineral density	426,824 British ancestry individuals	15q26.2	15	94009996	LINC01581	LINC01581, LINC01579	NA	NA	ENSG00000259724, ENSG00000258754	NA	NA	rs28405309-C	0	28405309	intron_variant	0	0.509966	3e-10	9.52288	NA	0.0119	[0.0082-0.0155] unit increase	NR [13737936] (imputed)	N	heel bone mineral density	GCST006979	Genome-wide genotyping array	94553225	rs28405309
rs28665840	EBI	Morris JA	Nat Genet	An atlas of genetic influences on osteoporosis in humans and mice.	Heel bone mineral density	426,824 British ancestry individuals	15q22.31	15	65421475	IGDCC4	IGDCC4	NA	NA	ENSG00000103742	NA	NA	rs28665840-T	0	28665840	intron_variant	0	0.815201	3e-25	24.5229	NA	0.0248	[0.02-0.029] unit increase	NR [13737936] (imputed)	N	heel bone mineral density	GCST006979	Genome-wide genotyping array	65713813	rs28665840
rs28840973	EBI	Morris JA	Nat Genet	An atlas of genetic influences on osteoporosis in humans and mice.	Heel bone mineral density	426,824 British ancestry individuals	15q21.2	15	50468713	USP8	USP8	NA	NA	ENSG00000138592	NA	NA	rs28840973-C	0	28840973	intron_variant	0	0.945321	1e-17	17	NA	0.0353	[0.027-0.043] unit decrease	NR [13737936] (imputed)	N	heel bone mineral density	GCST006979	Genome-wide genotyping array	50760910	rs28840973
rs2938697	EBI	Morris JA	Nat Genet	An atlas of genetic influences on osteoporosis in humans and mice.	Heel bone mineral density	426,824 British ancestry individuals	15q24.2	15	76262650	ETFA	ETFA	NA	NA	ENSG00000140374	NA	NA	rs2938697-T	0	2938697	intron_variant	0	0.286478	6e-09	8.22185	NA	0.012	[0.0079-0.016] unit increase	NR [13737936] (imputed)	N	heel bone mineral density	GCST006979	Genome-wide genotyping array	76554991	rs2938697
rs4238428	EBI	Morris JA	Nat Genet	An atlas of genetic influences on osteoporosis in humans and mice.	Heel bone mineral density	426,824 British ancestry individuals	15q23	15	70375363	LOC101929151	NA	NA	NA	NA	NA	NA	rs4238428-C	0	4238428	intergenic_variant	1	0.472579	2e-12	11.699	NA	0.0133	[0.0096-0.017] unit increase	NR [13737936] (imputed)	N	heel bone mineral density	GCST006979	Genome-wide genotyping array	70667702	rs4238428
rs4778075	EBI	Morris JA	Nat Genet	An atlas of genetic influences on osteoporosis in humans and mice.	Heel bone mineral density	426,824 British ancestry individuals	15q26.1	15	93041192	RGMA	RGMA	NA	NA	ENSG00000182175	NA	NA	rs4778075-C	0	4778075	3_prime_UTR_variant	0	0.79978	6e-10	9.22185	NA	0.0144	[0.0098-0.0189] unit decrease	NR [13737936] (imputed)	N	heel bone mineral density	GCST006979	Genome-wide genotyping array	93584422	rs4778075
rs478438	EBI	Morris JA	Nat Genet	An atlas of genetic influences on osteoporosis in humans and mice.	Heel bone mineral density	426,824 British ancestry individuals	15q24.1	15	73338345	HCN4	HCN4	NA	NA	ENSG00000138622	NA	NA	rs478438-G	0	478438	intron_variant	0	0.911974	2e-09	8.69897	NA	0.0197	[0.013-0.026] unit increase	NR [13737936] (imputed)	N	heel bone mineral density	GCST006979	Genome-wide genotyping array	73630686	rs478438
rs4886659	EBI	Morris JA	Nat Genet	An atlas of genetic influences on osteoporosis in humans and mice.	Heel bone mineral density	426,824 British ancestry individuals	15q24.2	15	75122419	PPCDC	Metazoa_SRP - RPL36AP45	ENSG00000277055	ENSG00000240366	NA	1857	64232	rs4886659-A	0	4886659	intergenic_variant	1	0.274894	1e-12	12	NA	0.0147	[0.011-0.019] unit decrease	NR [13737936] (imputed)	N	heel bone mineral density	GCST006979	Genome-wide genotyping array	75414760	rs4886659
rs7175531	EBI	Morris JA	Nat Genet	An atlas of genetic influences on osteoporosis in humans and mice.	Heel bone mineral density	426,824 British ancestry individuals	15q21.2	15	51241858	CYP19A1	MIR4713HG, CYP19A1	NA	NA	ENSG00000259240, ENSG00000137869	NA	NA	rs7175531-T	0	7175531	intron_variant	0	0.349784	6e-25	24.2218	NA	0.0225	[0.018-0.027] unit decrease	NR [13737936] (imputed)	N	heel bone mineral density	GCST006979	Genome-wide genotyping array	51534055	rs7175531
rs8038591	EBI	Morris JA	Nat Genet	An atlas of genetic influences on osteoporosis in humans and mice.	Heel bone mineral density	426,824 British ancestry individuals	15q26.3	15	98323919	FAM169B	LINC02351	NA	NA	ENSG00000277987	NA	NA	rs8038591-A	0	8038591	non_coding_transcript_exon_variant	0	0.103843	3e-09	8.52288	NA	0.018	[0.012-0.024] unit decrease	NR [13737936] (imputed)	N	heel bone mineral density	GCST006979	Genome-wide genotyping array	98867148	rs8038591
rs868127	EBI	Morris JA	Nat Genet	An atlas of genetic influences on osteoporosis in humans and mice.	Heel bone mineral density	426,824 British ancestry individuals	15q23	15	70109756	TLE3	TLE3 - RNU6-745P	ENSG00000140332	ENSG00000200216	NA	11580	83480	rs868127-C	0	868127	intergenic_variant	1	0.718266	2e-15	14.699	NA	0.0165	[0.012-0.021] unit increase	NR [13737936] (imputed)	N	heel bone mineral density	GCST006979	Genome-wide genotyping array	70402095	rs868127
rs10852610	EBI	Morris JA	Nat Genet	An atlas of genetic influences on osteoporosis in humans and mice.	Heel bone mineral density	426,824 British ancestry individuals	16q12.1	16	50973133	LOC101927334	LINC02128 - LINC02127	ENSG00000261241	ENSG00000261637	NA	72070	44411	rs10852610-G	0	10852610	intergenic_variant	1	0.547889	5e-18	17.301	NA	0.0176	[0.014-0.022] unit increase	NR [13737936] (imputed)	N	heel bone mineral density	GCST006979	Genome-wide genotyping array	51007044	rs10852610
rs1110494	EBI	Morris JA	Nat Genet	An atlas of genetic influences on osteoporosis in humans and mice.	Heel bone mineral density	426,824 British ancestry individuals	16q12.1	16	51865966	LINC01571	LINC01571 - NA	ENSG00000260057	NA	NA	77758	NA	rs1110494-C	0	1110494	intergenic_variant	1	0.677814	1e-18	18	NA	0.0179	[0.014-0.022] unit increase	NR [13737936] (imputed)	N	heel bone mineral density	GCST006979	Genome-wide genotyping array	51899877	rs1110494
rs111528363	EBI	Morris JA	Nat Genet	An atlas of genetic influences on osteoporosis in humans and mice.	Heel bone mineral density	426,824 British ancestry individuals	16p13.3	16	496045	RAB11FIP3	RAB11FIP3, RAB11FIP3	NA	NA	ENSG00000275338, ENSG00000090565	NA	NA	rs111528363-C	0	111528363	intron_variant	0	0.979999	3e-11	10.5229	NA	0.0436	[0.031-0.056] unit increase	NR [13737936] (imputed)	N	heel bone mineral density	GCST006979	Genome-wide genotyping array	546045	rs111528363
rs113896694	EBI	Morris JA	Nat Genet	An atlas of genetic influences on osteoporosis in humans and mice.	Heel bone mineral density	426,824 British ancestry individuals	16q24.2	16	88263219	LOC101928880	LINC02182 - NA	ENSG00000260420	NA	NA	68002	NA	rs113896694-C	0	113896694	intron_variant	1	0.887604	8e-11	10.0969	NA	0.0189	[0.013-0.025] unit increase	NR [13737936] (imputed)	N	heel bone mineral density	GCST006979	Genome-wide genotyping array	88296825	rs113896694
rs11866031	EBI	Morris JA	Nat Genet	An atlas of genetic influences on osteoporosis in humans and mice.	Heel bone mineral density	426,824 British ancestry individuals	16q24.1	16	86693693	LOC101928614	NA - LINC02188	NA	ENSG00000261175	NA	NA	16429	rs11866031-A	0	11866031	regulatory_region_variant	1	0.864345	1e-10	10	NA	0.0176	[0.012-0.023] unit increase	NR [13737936] (imputed)	N	heel bone mineral density	GCST006979	Genome-wide genotyping array	86727299	rs11866031
rs12325187	EBI	Morris JA	Nat Genet	An atlas of genetic influences on osteoporosis in humans and mice.	Heel bone mineral density	426,824 British ancestry individuals	16p13.3	16	3314997	ZNF75A	ZNF75A	NA	NA	ENSG00000162086	NA	NA	rs12325187-C	0	12325187	intron_variant	0	0.738996	4e-09	8.39794	NA	0.0125	[0.0083-0.0166] unit decrease	NR [13737936] (imputed)	N	heel bone mineral density	GCST006979	Genome-wide genotyping array	3364997	rs12325187
rs13334558	EBI	Morris JA	Nat Genet	An atlas of genetic influences on osteoporosis in humans and mice.	Heel bone mineral density	426,824 British ancestry individuals	16q12.2	16	54957648	IRX5	IRX5 - MTND5P34	ENSG00000176842	ENSG00000260147	NA	23163	50334	rs13334558-T	0	13334558	regulatory_region_variant	1	0.209445	2e-15	14.699	NA	0.0181	[0.014-0.023] unit decrease	NR [13737936] (imputed)	N	heel bone mineral density	GCST006979	Genome-wide genotyping array	54991560	rs13334558
rs142097791	EBI	Morris JA	Nat Genet	An atlas of genetic influences on osteoporosis in humans and mice.	Heel bone mineral density	426,824 British ancestry individuals	16p13.3	16	304353	AXIN1	AXIN1	NA	NA	ENSG00000103126	NA	NA	rs142097791-G	0	142097791	missense_variant	0	0.999	2e-09	8.69897	NA	0.172273	[0.12-0.23] unit increase	NR [13737936] (imputed)	N	heel bone mineral density	GCST006979	Genome-wide genotyping array	354353	rs142097791
rs1420996	EBI	Morris JA	Nat Genet	An atlas of genetic influences on osteoporosis in humans and mice.	Heel bone mineral density	426,824 British ancestry individuals	16q12.1	16	51388775	SALL1	NA	NA	NA	NA	NA	NA	rs1420996-C	0	1420996	intron_variant	1	0.260038	2e-14	13.699	NA	0.0164	[0.012-0.021] unit decrease	NR [13737936] (imputed)	N	heel bone mineral density	GCST006979	Genome-wide genotyping array	51422686	rs1420996
rs146030699	EBI	Morris JA	Nat Genet	An atlas of genetic influences on osteoporosis in humans and mice.	Heel bone mineral density	426,824 British ancestry individuals	16q12.1	16	50829220	CYLD	LINC02168 - LINC02128	ENSG00000261703	ENSG00000261241	NA	21591	10797	rs146030699-C	0	146030699	intergenic_variant	1	0.99265	7e-10	9.1549	NA	0.0688	[0.047-0.091] unit decrease	NR [13737936] (imputed)	N	heel bone mineral density	GCST006979	Genome-wide genotyping array	50863131	rs146030699;rs552591997
rs147176253	EBI	Morris JA	Nat Genet	An atlas of genetic influences on osteoporosis in humans and mice.	Heel bone mineral density	426,824 British ancestry individuals	16p13.3	16	3896484	CREBBP	CREBBP - LINC02861	ENSG00000005339	ENSG00000262185	NA	15771	34322	rs147176253-G	0	147176253	TF_binding_site_variant	1	0.939175	4e-11	10.3979	NA	0.0254	[0.018-0.033] unit increase	NR [13737936] (imputed)	N	heel bone mineral density	GCST006979	Genome-wide genotyping array	3946485	rs147176253
rs1703492	EBI	Morris JA	Nat Genet	An atlas of genetic influences on osteoporosis in humans and mice.	Heel bone mineral density	426,824 British ancestry individuals	16p13.13	16	12043097	SNX29	SNX29	NA	NA	ENSG00000048471	NA	NA	rs1703492-A	0	1703492	intron_variant	0	0.306751	9e-10	9.04576	NA	0.0124	[0.0084-0.0164] unit decrease	NR [13737936] (imputed)	N	heel bone mineral density	GCST006979	Genome-wide genotyping array	12136954	rs1703492
rs182103652	EBI	Morris JA	Nat Genet	An atlas of genetic influences on osteoporosis in humans and mice.	Heel bone mineral density	426,824 British ancestry individuals	16p13.3	16	238349	FAM234A	FAM234A	NA	NA	ENSG00000167930	NA	NA	rs182103652-C	0	182103652	intron_variant	0	0.999608	8e-10	9.09691	NA	0.206896	[0.14-0.27] unit increase	NR [13737936] (imputed)	N	heel bone mineral density	GCST006979	Genome-wide genotyping array	288348	rs182103652
rs186692714	EBI	Morris JA	Nat Genet	An atlas of genetic influences on osteoporosis in humans and mice.	Heel bone mineral density	426,824 British ancestry individuals	16p13.3	16	238045	FAM234A	FAM234A	NA	NA	ENSG00000167930	NA	NA	rs186692714-T	0	186692714	intron_variant	0	0.992246	2e-11	10.699	NA	0.0607	[0.043-0.078] unit increase	NR [13737936] (imputed)	N	heel bone mineral density	GCST006979	Genome-wide genotyping array	288044	rs186692714
rs2354413	EBI	Morris JA	Nat Genet	An atlas of genetic influences on osteoporosis in humans and mice.	Heel bone mineral density	426,824 British ancestry individuals	16p13.13	16	10541743	EMP2	EMP2	NA	NA	ENSG00000213853	NA	NA	rs2354413-C	0	2354413	intron_variant	0	0.59923	5e-10	9.30103	NA	0.0117	[0.008-0.0154] unit decrease	NR [13737936] (imputed)	N	heel bone mineral density	GCST006979	Genome-wide genotyping array	10635600	rs2354413
rs2549722	EBI	Morris JA	Nat Genet	An atlas of genetic influences on osteoporosis in humans and mice.	Heel bone mineral density	426,824 British ancestry individuals	16q23.2	16	80831340	PRCAT47	ARLNC1	NA	NA	ENSG00000260896	NA	NA	rs2549722-T	0	2549722	intron_variant	0	0.931079	3e-16	15.5229	NA	0.0298	[0.023-0.037] unit increase	NR [13737936] (imputed)	N	heel bone mineral density	GCST006979	Genome-wide genotyping array	80865237	rs2549722
rs2925049	EBI	Morris JA	Nat Genet	An atlas of genetic influences on osteoporosis in humans and mice.	Heel bone mineral density	426,824 British ancestry individuals	16q24.1	16	84608299	COTL1	COTL1	NA	NA	ENSG00000103187	NA	NA	rs2925049-C	0	2925049	intron_variant	0	0.53107	5e-09	8.30103	NA	0.0108	[0.0072-0.0145] unit increase	NR [13737936] (imputed)	N	heel bone mineral density	GCST006979	Genome-wide genotyping array	84641905	rs2925049
rs34365165	EBI	Morris JA	Nat Genet	An atlas of genetic influences on osteoporosis in humans and mice.	Heel bone mineral density	426,824 British ancestry individuals	16p12.1	16	24844887	SLC5A11	TNRC6A - SLC5A11	ENSG00000090905	ENSG00000158865	NA	17255	954	rs34365165-G	0	34365165	regulatory_region_variant	1	0.806101	6e-10	9.22185	NA	0.0145	[0.0099-0.019] unit increase	NR [13737936] (imputed)	N	heel bone mineral density	GCST006979	Genome-wide genotyping array	24856208	rs34365165
rs3751745	EBI	Morris JA	Nat Genet	An atlas of genetic influences on osteoporosis in humans and mice.	Heel bone mineral density	426,824 British ancestry individuals	16p12.3	16	18806640	SMG1	SMG1	NA	NA	ENSG00000157106	NA	NA	rs3751745-T	0	3751745	3_prime_UTR_variant	0	0.912295	1e-09	9	NA	0.0199	[0.013-0.026] unit decrease	NR [13737936] (imputed)	N	heel bone mineral density	GCST006979	Genome-wide genotyping array	18817962	rs3751745
rs3901638	EBI	Morris JA	Nat Genet	An atlas of genetic influences on osteoporosis in humans and mice.	Heel bone mineral density	426,824 British ancestry individuals	16p13.3	16	4310283	GLIS2	TFAP4 - GLIS2	ENSG00000090447	ENSG00000126603	NA	37208	4478	rs3901638-A	0	3901638	regulatory_region_variant	1	0.69622	1e-11	11	NA	0.0136	[0.0097-0.0175] unit increase	NR [13737936] (imputed)	N	heel bone mineral density	GCST006979	Genome-wide genotyping array	4360284	rs3901638
rs4238686	EBI	Morris JA	Nat Genet	An atlas of genetic influences on osteoporosis in humans and mice.	Heel bone mineral density	426,824 British ancestry individuals	16q24.3	16	88722526	PIEZO1	PIEZO1	NA	NA	ENSG00000103335	NA	NA	rs4238686-A	0	4238686	non_coding_transcript_exon_variant	0	0.47185	2e-15	14.699	NA	0.0155	[0.012-0.019] unit decrease	NR [13737936] (imputed)	N	heel bone mineral density	GCST006979	Genome-wide genotyping array	88788934	rs4238686
rs557311052	EBI	Morris JA	Nat Genet	An atlas of genetic influences on osteoporosis in humans and mice.	Heel bone mineral density	426,824 British ancestry individuals	16p13.3	16	192415	LUC7L	LUC7L	NA	NA	ENSG00000007392	NA	NA	rs557311052-T	0	557311052	intron_variant	0	0.99593	8e-10	9.09691	NA	0.0754	[0.051-0.099] unit increase	NR [13737936] (imputed)	N	heel bone mineral density	GCST006979	Genome-wide genotyping array	242414	rs557311052
rs61733768	EBI	Morris JA	Nat Genet	An atlas of genetic influences on osteoporosis in humans and mice.	Heel bone mineral density	426,824 British ancestry individuals	16q22.1	16	67180047	KIAA0895L	KIAA0895L	NA	NA	ENSG00000196123	NA	NA	rs61733768-G	0	61733768	synonymous_variant	0	0.97047	1e-27	27	NA	0.0625	[0.051-0.074] unit increase	NR [13737936] (imputed)	N	heel bone mineral density	GCST006979	Genome-wide genotyping array	67213950	rs61733768
rs6564890	EBI	Morris JA	Nat Genet	An atlas of genetic influences on osteoporosis in humans and mice.	Heel bone mineral density	426,824 British ancestry individuals	16q23.2	16	81578936	CMIP	CMIP	NA	NA	ENSG00000153815	NA	NA	rs6564890-C	0	6564890	intron_variant	0	0.461036	2e-38	37.699	NA	0.0242	[0.021-0.028] unit increase	NR [13737936] (imputed)	N	heel bone mineral density	GCST006979	Genome-wide genotyping array	81612541	rs6564890
rs751979	EBI	Morris JA	Nat Genet	An atlas of genetic influences on osteoporosis in humans and mice.	Heel bone mineral density	426,824 British ancestry individuals	16q12.1	16	51135323	SALL1	SOD1P2 - SALL1	ENSG00000261282	ENSG00000103449	NA	27302	652	rs751979-C	0	751979	intergenic_variant	1	0.655802	2e-30	29.699	NA	0.0225	[0.019-0.026] unit decrease	NR [13737936] (imputed)	N	heel bone mineral density	GCST006979	Genome-wide genotyping array	51169234	rs751979
rs76742266	EBI	Morris JA	Nat Genet	An atlas of genetic influences on osteoporosis in humans and mice.	Heel bone mineral density	426,824 British ancestry individuals	16q12.1	16	50965214	LOC101927334	LINC02128 - LINC02127	ENSG00000261241	ENSG00000261637	NA	64151	52330	rs76742266-C	0	76742266	intergenic_variant	1	0.920032	3e-12	11.5229	NA	0.0252	[0.018-0.032] unit decrease	NR [13737936] (imputed)	N	heel bone mineral density	GCST006979	Genome-wide genotyping array	50999125	rs76742266
rs76819935	EBI	Morris JA	Nat Genet	An atlas of genetic influences on osteoporosis in humans and mice.	Heel bone mineral density	426,824 British ancestry individuals	16p13.3	16	1060581	SSTR5-AS1	SOX8 - SSTR5-AS1	ENSG00000005513	ENSG00000261713	NA	73602	3512	rs76819935-T	0	76819935	intergenic_variant	1	0.952889	2e-10	9.69897	NA	0.0261	[0.018-0.034] unit decrease	NR [13737936] (imputed)	N	heel bone mineral density	GCST006979	Genome-wide genotyping array	1110581	rs76819935
rs77718124	EBI	Morris JA	Nat Genet	An atlas of genetic influences on osteoporosis in humans and mice.	Heel bone mineral density	426,824 British ancestry individuals	16q12.1	16	50994098	LOC101927334	LINC02128 - LINC02127	ENSG00000261241	ENSG00000261637	NA	93035	23446	rs77718124-A	0	77718124	intergenic_variant	1	0.946864	2e-24	23.699	NA	0.0422	[0.034-0.05] unit decrease	NR [13737936] (imputed)	N	heel bone mineral density	GCST006979	Genome-wide genotyping array	51028009	rs77718124
rs79028154	EBI	Morris JA	Nat Genet	An atlas of genetic influences on osteoporosis in humans and mice.	Heel bone mineral density	426,824 British ancestry individuals	16q12.1	16	50979523	LOC101927334	LINC02128 - LINC02127	ENSG00000261241	ENSG00000261637	NA	78460	38021	rs79028154-C	0	79028154	intergenic_variant	1	0.95305	1e-14	14	NA	0.0346	[0.026-0.043] unit decrease	NR [13737936] (imputed)	N	heel bone mineral density	GCST006979	Genome-wide genotyping array	51013434	rs79028154
rs8045421	EBI	Morris JA	Nat Genet	An atlas of genetic influences on osteoporosis in humans and mice.	Heel bone mineral density	426,824 British ancestry individuals	16p13.13	16	11836153	RSL1D1	RSL1D1	NA	NA	ENSG00000171490	NA	NA	rs8045421-T	0	8045421	3_prime_UTR_variant	0	0.763108	8e-11	10.0969	NA	0.0144	[0.01-0.019] unit decrease	NR [13737936] (imputed)	N	heel bone mineral density	GCST006979	Genome-wide genotyping array	11930010	rs8045421
rs8063057	EBI	Morris JA	Nat Genet	An atlas of genetic influences on osteoporosis in humans and mice.	Heel bone mineral density	426,824 British ancestry individuals	16q12.2	16	53778521	FTO	FTO	NA	NA	ENSG00000140718	NA	NA	rs8063057-T	0	8063057	intron_variant	0	0.605341	5e-26	25.301	NA	0.02	[0.016-0.024] unit decrease	NR [13737936] (imputed)	N	heel bone mineral density	GCST006979	Genome-wide genotyping array	53812433	rs8063057
rs9924983	EBI	Morris JA	Nat Genet	An atlas of genetic influences on osteoporosis in humans and mice.	Heel bone mineral density	426,824 British ancestry individuals	16q12.2	16	53986530	FTO	FTO	NA	NA	ENSG00000140718	NA	NA	rs9924983-C	0	9924983	intron_variant	0	0.458856	4e-09	8.39794	NA	0.011	[0.0073-0.0147] unit increase	NR [13737936] (imputed)	N	heel bone mineral density	GCST006979	Genome-wide genotyping array	54020442	rs9924983
rs9927137	EBI	Morris JA	Nat Genet	An atlas of genetic influences on osteoporosis in humans and mice.	Heel bone mineral density	426,824 British ancestry individuals	16p11.2	16	30622979	ZNF689	ZNF689	NA	NA	ENSG00000156853	NA	NA	rs9927137-A	0	9927137	intron_variant	0	0.522349	9e-11	10.0458	NA	0.0121	[0.0084-0.0157] unit increase	NR [13737936] (imputed)	N	heel bone mineral density	GCST006979	Genome-wide genotyping array	30634300	rs9927137
rs11079166	EBI	Morris JA	Nat Genet	An atlas of genetic influences on osteoporosis in humans and mice.	Heel bone mineral density	426,824 British ancestry individuals	17q22	17	55400225	MMD	MMD	NA	NA	ENSG00000108960	NA	NA	rs11079166-T	0	11079166	intron_variant	0	0.579875	6e-10	9.22185	NA	0.0116	[0.0079-0.0153] unit decrease	NR [13737936] (imputed)	N	heel bone mineral density	GCST006979	Genome-wide genotyping array	53477586	rs11079166
rs11657987	EBI	Morris JA	Nat Genet	An atlas of genetic influences on osteoporosis in humans and mice.	Heel bone mineral density	426,824 British ancestry individuals	17q25.3	17	78391282	PGS1	PGS1	NA	NA	ENSG00000087157	NA	NA	rs11657987-G	0	11657987	intron_variant	0	0.502928	2e-16	15.699	NA	0.0154	[0.012-0.019] unit increase	NR [13737936] (imputed)	N	heel bone mineral density	GCST006979	Genome-wide genotyping array	76387363	rs11657987
rs11658168	EBI	Morris JA	Nat Genet	An atlas of genetic influences on osteoporosis in humans and mice.	Heel bone mineral density	426,824 British ancestry individuals	17p13.1	17	7502815	POLR2A	POLR2A, POLR2A	NA	NA	ENSG00000181222, ENSG00000284832	NA	NA	rs11658168-A	0	11658168	intron_variant	0	0.361774	1e-16	16	NA	0.0161	[0.012-0.02] unit decrease	NR [13737936] (imputed)	N	heel bone mineral density	GCST006979	Genome-wide genotyping array	7406134	rs11658168
rs118172483	EBI	Morris JA	Nat Genet	An atlas of genetic influences on osteoporosis in humans and mice.	Heel bone mineral density	426,824 British ancestry individuals	17q23.2	17	62487849	TLK2	TLK2	NA	NA	ENSG00000146872	NA	NA	rs118172483-C	0	118172483	intron_variant	0	0.955962	9e-14	13.0458	NA	0.0339	[0.025-0.043] unit decrease	NR [13737936] (imputed)	N	heel bone mineral density	GCST006979	Genome-wide genotyping array	60565210	rs118172483
rs12326005	EBI	Morris JA	Nat Genet	An atlas of genetic influences on osteoporosis in humans and mice.	Heel bone mineral density	426,824 British ancestry individuals	17q21.31	17	45010860	DCAKD	NMT1	NA	NA	ENSG00000136448	NA	NA	rs12326005-G	0	12326005	intron_variant	0	0.511146	5e-14	13.301	NA	0.014	[0.01-0.018] unit decrease	NR [13737936] (imputed)	N	heel bone mineral density	GCST006979	Genome-wide genotyping array	43088228	rs12326005
rs12452440	EBI	Morris JA	Nat Genet	An atlas of genetic influences on osteoporosis in humans and mice.	Heel bone mineral density	426,824 British ancestry individuals	17q25.3	17	82569480	FOXK2	FOXK2	NA	NA	ENSG00000141568	NA	NA	rs12452440-T	0	12452440	intron_variant	0	0.42455	4e-21	20.3979	NA	0.0177	[0.014-0.021] unit decrease	NR [13737936] (imputed)	N	heel bone mineral density	GCST006979	Genome-wide genotyping array	80527356	rs12452440
rs12942736	EBI	Morris JA	Nat Genet	An atlas of genetic influences on osteoporosis in humans and mice.	Heel bone mineral density	426,824 British ancestry individuals	17q24.3	17	71866834	LOC102723505	MSI2 - NA	ENSG00000153944	NA	NA	14182145	NA	rs12942736-C	0	12942736	intron_variant	1	0.767102	2e-16	15.699	NA	0.0197	[0.015-0.024] unit increase	NR [13737936] (imputed)	N	heel bone mineral density	GCST006979	Genome-wide genotyping array	69862975	rs12942736
rs12948233	EBI	Morris JA	Nat Genet	An atlas of genetic influences on osteoporosis in humans and mice.	Heel bone mineral density	426,824 British ancestry individuals	17q24.3	17	70828881	CASC17	NA	NA	NA	NA	NA	NA	rs12948233-G	0	12948233	intergenic_variant	1	0.738515	6e-10	9.22185	NA	0.0131	[0.009-0.0172] unit increase	NR [13737936] (imputed)	N	heel bone mineral density	GCST006979	Genome-wide genotyping array	68825022	rs12948233
rs138852655	EBI	Morris JA	Nat Genet	An atlas of genetic influences on osteoporosis in humans and mice.	Heel bone mineral density	426,824 British ancestry individuals	17q23.2	17	61145848	BCAS3	BCAS3	NA	NA	ENSG00000141376	NA	NA	rs138852655-C	0	138852655	intron_variant	0	0.961161	1e-15	15	NA	0.0437	[0.033-0.054] unit decrease	NR [13737936] (imputed)	N	heel bone mineral density	GCST006979	Genome-wide genotyping array	59223209	rs138852655
rs140760578	EBI	Morris JA	Nat Genet	An atlas of genetic influences on osteoporosis in humans and mice.	Heel bone mineral density	426,824 British ancestry individuals	17p13.3	17	2104316	SMG6	SMG6	NA	NA	ENSG00000070366	NA	NA	rs140760578-G	0	140760578	intron_variant	0	0.988979	2e-10	9.69897	NA	0.0557	[0.038-0.073] unit increase	NR [13737936] (imputed)	N	heel bone mineral density	GCST006979	Genome-wide genotyping array	2007610	rs140760578
rs1661725	EBI	Morris JA	Nat Genet	An atlas of genetic influences on osteoporosis in humans and mice.	Heel bone mineral density	426,824 British ancestry individuals	17q25.1	17	75564053	LLGL2	LLGL2	NA	NA	ENSG00000073350	NA	NA	rs1661725-T	0	1661725	intron_variant	0	0.627626	5e-10	9.30103	NA	0.0119	[0.0082-0.0157] unit decrease	NR [13737936] (imputed)	N	heel bone mineral density	GCST006979	Genome-wide genotyping array	73560134	rs1661725
rs16948744	EBI	Morris JA	Nat Genet	An atlas of genetic influences on osteoporosis in humans and mice.	Heel bone mineral density	426,824 British ancestry individuals	17q21.33	17	50168801	SGCA	SGCA	NA	NA	ENSG00000108823	NA	NA	rs16948744-G	0	16948744	intron_variant	0	0.639666	3e-10	9.52288	NA	0.0127	[0.0087-0.0166] unit increase	NR [13737936] (imputed)	N	heel bone mineral density	GCST006979	Genome-wide genotyping array	48246162	rs16948744
rs16976954	EBI	Morris JA	Nat Genet	An atlas of genetic influences on osteoporosis in humans and mice.	Heel bone mineral density	426,824 British ancestry individuals	17q24.3	17	71849759	LOC102723505	NA	NA	NA	NA	NA	NA	rs16976954-T	0	16976954	intron_variant	1	0.549963	5e-11	10.301	NA	0.0132	[0.0093-0.0172] unit increase	NR [13737936] (imputed)	N	heel bone mineral density	GCST006979	Genome-wide genotyping array	69845900	rs16976954
rs1736213	EBI	Morris JA	Nat Genet	An atlas of genetic influences on osteoporosis in humans and mice.	Heel bone mineral density	426,824 British ancestry individuals	17p11.2	17	17231214	FLCN	FLCN	NA	NA	ENSG00000154803	NA	NA	rs1736213-T	0	1736213	intron_variant	0	0.445315	1e-14	14	NA	0.0144	[0.011-0.018] unit increase	NR [13737936] (imputed)	N	heel bone mineral density	GCST006979	Genome-wide genotyping array	17134528	rs1736213
rs2586457	EBI	Morris JA	Nat Genet	An atlas of genetic influences on osteoporosis in humans and mice.	Heel bone mineral density	426,824 British ancestry individuals	17q21.33	17	50259087	TMEM92	SUMO2P7 - TMEM92	ENSG00000249838	ENSG00000167105	NA	22958	12319	rs2586457-G	0	2586457	regulatory_region_variant	1	0.771722	9e-31	30.0458	NA	0.0259	[0.021-0.03] unit decrease	NR [13737936] (imputed)	N	heel bone mineral density	GCST006979	Genome-wide genotyping array	48336448	rs2586457
rs4491596	EBI	Morris JA	Nat Genet	An atlas of genetic influences on osteoporosis in humans and mice.	Heel bone mineral density	426,824 British ancestry individuals	17q24.2	17	68687038	LINC01482	LINC01482	NA	NA	ENSG00000267659	NA	NA	rs4491596-T	0	4491596	intron_variant	0	0.764543	4e-17	16.3979	NA	0.0184	[0.014-0.023] unit increase	NR [13737936] (imputed)	N	heel bone mineral density	GCST006979	Genome-wide genotyping array	66683179	rs4491596
rs4541111	EBI	Morris JA	Nat Genet	An atlas of genetic influences on osteoporosis in humans and mice.	Heel bone mineral density	426,824 British ancestry individuals	17q24.1	17	65538420	AXIN2	AXIN2	NA	NA	ENSG00000168646	NA	NA	rs4541111-C	0	4541111	intron_variant	0	0.485694	3e-14	13.5229	NA	0.0142	[0.011-0.018] unit decrease	NR [13737936] (imputed)	N	heel bone mineral density	GCST006979	Genome-wide genotyping array	63534538	rs4541111
rs4793022	EBI	Morris JA	Nat Genet	An atlas of genetic influences on osteoporosis in humans and mice.	Fractures	53,184 British ancestry cases, 373,611 British ancestry controls	17q21.31	17	43721487	SOST	WHSC1L2P - SOST	ENSG00000267253	ENSG00000167941	NA	1051	32251	rs4793022-G	0	4793022	regulatory_region_variant	1	0.6096	5e-41	40.301	NA	0.0412	[0.035-0.047] unit increase	NR [13977204] (imputed)	N	bone fracture	GCST006980	Genome-wide genotyping array	41798855	rs4793022
rs58383597	EBI	Morris JA	Nat Genet	An atlas of genetic influences on osteoporosis in humans and mice.	Heel bone mineral density	426,824 British ancestry individuals	17q21.33	17	50475094	ACSF2	ACSF2 - RSAD1	ENSG00000167107	ENSG00000136444	NA	249	3766	rs58383597-C	0	58383597	intergenic_variant	1	0.699942	1e-09	9	NA	0.0123	[0.0084-0.0163] unit decrease	NR [13737936] (imputed)	N	heel bone mineral density	GCST006979	Genome-wide genotyping array	48552455	rs58383597
rs62063930	EBI	Morris JA	Nat Genet	An atlas of genetic influences on osteoporosis in humans and mice.	Heel bone mineral density	426,824 British ancestry individuals	17q11.2	17	31564410	MIR193A	RNU6ATAC7P - MIR4725	ENSG00000221038	ENSG00000265976	NA	516	10859	rs62063930-G	0	62063930	intergenic_variant	1	0.856532	1e-09	9	NA	0.0164	[0.011-0.022] unit increase	NR [13737936] (imputed)	N	heel bone mineral density	GCST006979	Genome-wide genotyping array	29891429	rs62063930
rs630539	EBI	Morris JA	Nat Genet	An atlas of genetic influences on osteoporosis in humans and mice.	Heel bone mineral density	426,824 British ancestry individuals	17q21.2	17	42541326	NAGLU	NAGLU	NA	NA	ENSG00000108784	NA	NA	rs630539-C	0	630539	intron_variant	0	0.0491	5e-10	9.30103	NA	0.0266	[0.018-0.035] unit decrease	NR [13737936] (imputed)	N	heel bone mineral density	GCST006979	Genome-wide genotyping array	40693344	rs630539
rs66470941	EBI	Morris JA	Nat Genet	An atlas of genetic influences on osteoporosis in humans and mice.	Heel bone mineral density	426,824 British ancestry individuals	17q24.3	17	71626353	LOC102723505	MYL6P5 - NA	ENSG00000275193	NA	NA	4917	NA	rs66470941-A	0	66470941	intergenic_variant	1	0.886835	2e-10	9.69897	NA	0.0187	[0.013-0.024] unit increase	NR [13737936] (imputed)	N	heel bone mineral density	GCST006979	Genome-wide genotyping array	69622494	rs66470941
rs7211043	EBI	Morris JA	Nat Genet	An atlas of genetic influences on osteoporosis in humans and mice.	Heel bone mineral density	426,824 British ancestry individuals	17q22	17	56433534	ANKFN1	ANKFN1	NA	NA	ENSG00000153930	NA	NA	rs7211043-A	0	7211043	intron_variant	0	0.297019	5e-16	15.301	NA	0.0166	[0.013-0.021] unit decrease	NR [13737936] (imputed)	N	heel bone mineral density	GCST006979	Genome-wide genotyping array	54510895	rs7211043
rs7215879	EBI	Morris JA	Nat Genet	An atlas of genetic influences on osteoporosis in humans and mice.	Heel bone mineral density	426,824 British ancestry individuals	17q23.2	17	61288794	BCAS3	BCAS3	NA	NA	ENSG00000141376	NA	NA	rs7215879-G	0	7215879	intron_variant	0	0.858748	2e-11	10.699	NA	0.0177	[0.013-0.023] unit decrease	NR [13737936] (imputed)	N	heel bone mineral density	GCST006979	Genome-wide genotyping array	59366155	rs7215879
rs7217523	EBI	Morris JA	Nat Genet	An atlas of genetic influences on osteoporosis in humans and mice.	Heel bone mineral density	426,824 British ancestry individuals	17q23.2	17	62496409	TLK2	TLK2	NA	NA	ENSG00000146872	NA	NA	rs7217523-C	0	7217523	intron_variant	0	0.955851	5e-10	9.30103	NA	0.0278	[0.019-0.037] unit decrease	NR [13737936] (imputed)	N	heel bone mineral density	GCST006979	Genome-wide genotyping array	60573770	rs7217523
rs740753	EBI	Morris JA	Nat Genet	An atlas of genetic influences on osteoporosis in humans and mice.	Heel bone mineral density	426,824 British ancestry individuals	17q23.2	17	61419566	C17orf82	LINC02875 - TBX4	ENSG00000187013	ENSG00000121075	NA	6286	32838	rs740753-T	0	740753	TF_binding_site_variant	1	0.947455	1e-11	11	NA	0.0281	[0.02-0.036] unit decrease	NR [13737936] (imputed)	N	heel bone mineral density	GCST006979	Genome-wide genotyping array	59496927	rs740753
rs79409705	EBI	Morris JA	Nat Genet	An atlas of genetic influences on osteoporosis in humans and mice.	Heel bone mineral density	426,824 British ancestry individuals	17q21.33	17	50183463	COL1A1	H1-9P - COL1A1	ENSG00000188662	ENSG00000108821	NA	2285	638	rs79409705-C	0	79409705	intergenic_variant	1	0.958103	7e-24	23.1549	NA	0.0493	[0.04-0.059] unit decrease	NR [13737936] (imputed)	N	heel bone mineral density	GCST006979	Genome-wide genotyping array	48260824	rs79409705
rs79730878	EBI	Morris JA	Nat Genet	An atlas of genetic influences on osteoporosis in humans and mice.	Heel bone mineral density	426,824 British ancestry individuals	17q21.31	17	45772049	CRHR1-IT1-CRHR1	LINC02210-CRHR1, LINC02210-CRHR1	NA	NA	ENSG00000263715, ENSG00000282456	NA	NA	rs79730878-T	0	79730878	intron_variant	0	0.771203	6e-20	19.2218	NA	0.0202	[0.016-0.025] unit increase	NR [13737936] (imputed)	N	heel bone mineral density	GCST006979	Genome-wide genotyping array	43849415	rs79730878
rs8068234	EBI	Morris JA	Nat Genet	An atlas of genetic influences on osteoporosis in humans and mice.	Heel bone mineral density	426,824 British ancestry individuals	17p13.3	17	2066975	SMG6	SMG6	NA	NA	ENSG00000070366	NA	NA	rs8068234-G	0	8068234	intron_variant	0	0.984287	9e-13	12.0458	NA	0.0527	[0.038-0.067] unit decrease	NR [13737936] (imputed)	N	heel bone mineral density	GCST006979	Genome-wide genotyping array	1970269	rs8068234
rs8070737	EBI	Morris JA	Nat Genet	An atlas of genetic influences on osteoporosis in humans and mice.	Heel bone mineral density	426,824 British ancestry individuals	17p13.2	17	4077772	ZZEF1	ZZEF1	NA	NA	ENSG00000074755	NA	NA	rs8070737-G	0	8070737	intron_variant	0	0.817519	5e-09	8.30103	NA	0.0139	[0.0092-0.0186] unit decrease	NR [13737936] (imputed)	N	heel bone mineral density	GCST006979	Genome-wide genotyping array	3981066	rs8070737
rs900348	EBI	Morris JA	Nat Genet	An atlas of genetic influences on osteoporosis in humans and mice.	Heel bone mineral density	426,824 British ancestry individuals	17q25.3	17	78837347	USP36	USP36	NA	NA	ENSG00000055483	NA	NA	rs900348-C	0	900348	intron_variant	0	0.812381	3e-09	8.52288	NA	0.0141	[0.0094-0.0187] unit decrease	NR [13737936] (imputed)	N	heel bone mineral density	GCST006979	Genome-wide genotyping array	76833429	rs900348
rs9332407	EBI	Morris JA	Nat Genet	An atlas of genetic influences on osteoporosis in humans and mice.	Heel bone mineral density	426,824 British ancestry individuals	17q21.33	17	50977078	SPAG9	SPAG9	NA	NA	ENSG00000008294	NA	NA	rs9332407-T	0	9332407	non_coding_transcript_exon_variant	0	0.529546	3e-12	11.5229	NA	0.0129	[0.0093-0.0165] unit decrease	NR [13737936] (imputed)	N	heel bone mineral density	GCST006979	Genome-wide genotyping array	49054439	rs9332407
rs9901257	EBI	Morris JA	Nat Genet	An atlas of genetic influences on osteoporosis in humans and mice.	Heel bone mineral density	426,824 British ancestry individuals	17q24.3	17	71361364	CASC17	RNU7-155P - NA	ENSG00000238759	NA	NA	63146	NA	rs9901257-G	0	9901257	intergenic_variant	1	0.576825	5e-10	9.30103	NA	0.0117	[0.008-0.0154] unit increase	NR [13737936] (imputed)	N	heel bone mineral density	GCST006979	Genome-wide genotyping array	69357505	rs9901257
rs9908318	EBI	Morris JA	Nat Genet	An atlas of genetic influences on osteoporosis in humans and mice.	Heel bone mineral density	426,824 British ancestry individuals	17q21.2	17	42297133	STAT5A	STAT5A	NA	NA	ENSG00000126561	NA	NA	rs9908318-G	0	9908318	intron_variant	0	0.692893	5e-14	13.301	NA	0.0151	[0.011-0.019] unit decrease	NR [13737936] (imputed)	N	heel bone mineral density	GCST006979	Genome-wide genotyping array	40449151	rs9908318
rs117028614	EBI	Morris JA	Nat Genet	An atlas of genetic influences on osteoporosis in humans and mice.	Heel bone mineral density	426,824 British ancestry individuals	18q21.33	18	62384801	TNFRSF11A	TNFRSF11A	NA	NA	ENSG00000141655	NA	NA	rs117028614-A	0	117028614	missense_variant	0	0.99906	6e-10	9.22185	NA	0.179399	[0.12-0.24] unit decrease	NR [13737936] (imputed)	N	heel bone mineral density	GCST006979	Genome-wide genotyping array	60052034	rs117028614
rs1284200	EBI	Morris JA	Nat Genet	An atlas of genetic influences on osteoporosis in humans and mice.	Heel bone mineral density	426,824 British ancestry individuals	18p11.21	18	13725434	FAM210A	FAM210A	NA	NA	ENSG00000177150	NA	NA	rs1284200-A	0	1284200	intron_variant	0	0.0862	5e-12	11.301	NA	0.0235	[0.017-0.03] unit increase	NR [13737936] (imputed)	N	heel bone mineral density	GCST006979	Genome-wide genotyping array	13725433	rs1284200
rs12954782	EBI	Morris JA	Nat Genet	An atlas of genetic influences on osteoporosis in humans and mice.	Heel bone mineral density	426,824 British ancestry individuals	18q21.32	18	60196859	MC4R	RNU4-17P - NA	ENSG00000202468	NA	NA	33152	NA	rs12954782-C	0	12954782	non_coding_transcript_exon_variant	1	0.732488	2e-15	14.699	NA	0.0167	[0.013-0.021] unit decrease	NR [13737936] (imputed)	N	heel bone mineral density	GCST006979	Genome-wide genotyping array	57864092	rs12954782
rs12956326	EBI	Morris JA	Nat Genet	An atlas of genetic influences on osteoporosis in humans and mice.	Heel bone mineral density	426,824 British ancestry individuals	18q21.1	18	48946251	SMAD7	SMAD7	NA	NA	ENSG00000101665	NA	NA	rs12956326-A	0	12956326	intron_variant	0	0.721273	3e-12	11.5229	NA	0.0146	[0.011-0.019] unit decrease	NR [13737936] (imputed)	N	heel bone mineral density	GCST006979	Genome-wide genotyping array	46472621	rs12956326
rs12958048	EBI	Morris JA	Nat Genet	An atlas of genetic influences on osteoporosis in humans and mice.	Heel bone mineral density	426,824 British ancestry individuals	18q21.2	18	55434367	TCF4	TCF4	NA	NA	ENSG00000196628	NA	NA	rs12958048-A	0	12958048	intron_variant	0	0.332223	1e-09	9	NA	0.012	[0.0082-0.0159] unit decrease	NR [13737936] (imputed)	N	heel bone mineral density	GCST006979	Genome-wide genotyping array	53101598	rs12958048
rs144488974	EBI	Morris JA	Nat Genet	An atlas of genetic influences on osteoporosis in humans and mice.	Heel bone mineral density	426,824 British ancestry individuals	18q21.1	18	48073278	ZBTB7C	ZBTB7C	NA	NA	ENSG00000184828	NA	NA	rs144488974-C	0	144488974	intron_variant	0	0.994675	3e-09	8.52288	NA	0.0678	[0.045-0.09] unit increase	NR [13737936] (imputed)	N	heel bone mineral density	GCST006979	Genome-wide genotyping array	45599649	rs144488974
rs34233878	EBI	Morris JA	Nat Genet	An atlas of genetic influences on osteoporosis in humans and mice.	Heel bone mineral density	426,824 British ancestry individuals	18q12.3	18	45014315	SETBP1	SETBP1	NA	NA	ENSG00000152217	NA	NA	rs34233878-T	0	34233878	intron_variant	0	0.90128	1e-10	10	NA	0.0202	[0.014-0.026] unit increase	NR [13737936] (imputed)	N	heel bone mineral density	GCST006979	Genome-wide genotyping array	42594280	rs34233878
rs3951468	EBI	Morris JA	Nat Genet	An atlas of genetic influences on osteoporosis in humans and mice.	Heel bone mineral density	426,824 British ancestry individuals	18q12.3	18	44293062	LINC01478	LINC01478	NA	NA	ENSG00000267337	NA	NA	rs3951468-C	0	3951468	intron_variant	0	0.473813	6e-09	8.22185	NA	0.0109	[0.0073-0.0146] unit decrease	NR [13737936] (imputed)	N	heel bone mineral density	GCST006979	Genome-wide genotyping array	41873027	rs3951468
rs613223	EBI	Morris JA	Nat Genet	An atlas of genetic influences on osteoporosis in humans and mice.	Heel bone mineral density	426,824 British ancestry individuals	18p11.22	18	10036554	VAPA	VAPA - NA	ENSG00000101558	NA	NA	76533	NA	rs613223-T	0	613223	regulatory_region_variant	1	0.67322	2e-12	11.699	NA	0.014	[0.01-0.018] unit increase	NR [13737936] (imputed)	N	heel bone mineral density	GCST006979	Genome-wide genotyping array	10036551	rs613223
rs6566169	EBI	Morris JA	Nat Genet	An atlas of genetic influences on osteoporosis in humans and mice.	Heel bone mineral density	426,824 British ancestry individuals	18q21.2	18	55634296	TCF4	TCF4	NA	NA	ENSG00000196628	NA	NA	rs6566169-A	0	6566169	intron_variant	0	0.486471	1e-10	10	NA	0.0119	[0.0083-0.0156] unit decrease	NR [13737936] (imputed)	N	heel bone mineral density	GCST006979	Genome-wide genotyping array	53301527	rs6566169
rs7237942	EBI	Morris JA	Nat Genet	An atlas of genetic influences on osteoporosis in humans and mice.	Heel bone mineral density	426,824 British ancestry individuals	18q11.2	18	23148085	CABLES1	CABLES1	NA	NA	ENSG00000134508	NA	NA	rs7237942-A	0	7237942	intron_variant	0	0.213039	2e-13	12.699	NA	0.0167	[0.012-0.021] unit increase	NR [13737936] (imputed)	N	heel bone mineral density	GCST006979	Genome-wide genotyping array	20728049	rs7237942
rs72636758	EBI	Morris JA	Nat Genet	An atlas of genetic influences on osteoporosis in humans and mice.	Heel bone mineral density	426,824 British ancestry individuals	18p11.21	18	12977946	SEH1L	SEH1L	NA	NA	ENSG00000085415	NA	NA	rs72636758-A	0	72636758	non_coding_transcript_exon_variant	0	0.898369	1e-09	9	NA	0.0186	[0.013-0.025] unit decrease	NR [13737936] (imputed)	N	heel bone mineral density	GCST006979	Genome-wide genotyping array	12977945	rs72636758
rs8096658	EBI	Morris JA	Nat Genet	An atlas of genetic influences on osteoporosis in humans and mice.	Heel bone mineral density	426,824 British ancestry individuals	18q23	18	79396537	NFATC1	NFATC1	NA	NA	ENSG00000131196	NA	NA	rs8096658-C	0	8096658	intron_variant	0	0.515514	5e-12	11.301	NA	0.0131	[0.0094-0.0169] unit increase	NR [13737936] (imputed)	N	heel bone mineral density	GCST006979	Genome-wide genotyping array	77156537	rs8096658
rs9952412	EBI	Morris JA	Nat Genet	An atlas of genetic influences on osteoporosis in humans and mice.	Heel bone mineral density	426,824 British ancestry individuals	18q21.1	18	48939170	SMAD7	SMAD7	NA	NA	ENSG00000101665	NA	NA	rs9952412-A	0	9952412	intron_variant	0	0.483599	3e-26	25.5229	NA	0.0199	[0.016-0.024] unit decrease	NR [13737936] (imputed)	N	heel bone mineral density	GCST006979	Genome-wide genotyping array	46465540	rs9952412
rs11084689	EBI	Morris JA	Nat Genet	An atlas of genetic influences on osteoporosis in humans and mice.	Heel bone mineral density	426,824 British ancestry individuals	19q13.11	19	32996276	RHPN2	RHPN2	NA	NA	ENSG00000131941	NA	NA	rs11084689-A	0	11084689	non_coding_transcript_exon_variant	0	0.2638	1e-10	10	NA	0.0139	[0.0097-0.0181] unit increase	NR [13737936] (imputed)	N	heel bone mineral density	GCST006979	Genome-wide genotyping array	33487182	rs11084689
rs11670562	EBI	Morris JA	Nat Genet	An atlas of genetic influences on osteoporosis in humans and mice.	Heel bone mineral density	426,824 British ancestry individuals	19q13.32	19	45240382	EXOC3L2	MARK4, EXOC3L2	NA	NA	ENSG00000007047, ENSG00000283632	NA	NA	rs11670562-T	0	11670562	intron_variant	0	0.741809	2e-10	9.69897	NA	0.0136	[0.0094-0.0178] unit decrease	NR [13737936] (imputed)	N	heel bone mineral density	GCST006979	Genome-wide genotyping array	45743640	rs11670562
rs12460389	EBI	Morris JA	Nat Genet	An atlas of genetic influences on osteoporosis in humans and mice.	Heel bone mineral density	426,824 British ancestry individuals	19q13.11	19	33078841	GPATCH1	RHPN2 - GPATCH1	ENSG00000131941	ENSG00000076650	NA	13953	2058	rs12460389-T	0	12460389	intergenic_variant	1	0.833239	2e-41	40.699	NA	0.0342	[0.029-0.039] unit decrease	NR [13737936] (imputed)	N	heel bone mineral density	GCST006979	Genome-wide genotyping array	33569747	rs12460389
rs12462380	EBI	Morris JA	Nat Genet	An atlas of genetic influences on osteoporosis in humans and mice.	Heel bone mineral density	426,824 British ancestry individuals	19p13.11	19	16326237	KLF2	KLF2	NA	NA	ENSG00000127528	NA	NA	rs12462380-A	0	12462380	intron_variant	0	0.57864	2e-09	8.69897	NA	0.0114	[0.0077-0.0151] unit decrease	NR [13737936] (imputed)	N	heel bone mineral density	GCST006979	Genome-wide genotyping array	16437048	rs12462380
rs2303696	EBI	Morris JA	Nat Genet	An atlas of genetic influences on osteoporosis in humans and mice.	Heel bone mineral density	426,824 British ancestry individuals	19p13.11	19	18438074	ISYNA1	ISYNA1	NA	NA	ENSG00000105655	NA	NA	rs2303696-T	0	2303696	5_prime_UTR_variant	0	0.619745	1e-15	15	NA	0.0154	[0.012-0.019] unit decrease	NR [13737936] (imputed)	N	heel bone mineral density	GCST006979	Genome-wide genotyping array	18548884	rs2303696
rs33949355	EBI	Morris JA	Nat Genet	An atlas of genetic influences on osteoporosis in humans and mice.	Heel bone mineral density	426,824 British ancestry individuals	19q13.33	19	49055190	CGB7	CGB7	NA	NA	ENSG00000196337	NA	NA	rs33949355-G	0	33949355	intron_variant	0	0.467869	3e-09	8.52288	NA	0.0111	[0.0074-0.0147] unit decrease	NR [13737936] (imputed)	N	heel bone mineral density	GCST006979	Genome-wide genotyping array	49558447	rs33949355
rs7259714	EBI	Morris JA	Nat Genet	An atlas of genetic influences on osteoporosis in humans and mice.	Heel bone mineral density	426,824 British ancestry individuals	19p13.3	19	817394	PLPPR3	PLPPR3	NA	NA	ENSG00000129951	NA	NA	rs7259714-C	0	7259714	intron_variant	0	0.614435	8e-33	32.0969	NA	0.0229	[0.019-0.027] unit increase	NR [13737936] (imputed)	N	heel bone mineral density	GCST006979	Genome-wide genotyping array	817394	rs7259714
rs76287541	EBI	Morris JA	Nat Genet	An atlas of genetic influences on osteoporosis in humans and mice.	Heel bone mineral density	426,824 British ancestry individuals	19p13.3	19	3376044	NFIC	NFIC	NA	NA	ENSG00000141905	NA	NA	rs76287541-C	0	76287541	intron_variant	0	0.808427	3e-12	11.5229	NA	0.0165	[0.012-0.021] unit decrease	NR [13737936] (imputed)	N	heel bone mineral density	GCST006979	Genome-wide genotyping array	3376042	rs76287541
rs8104679	EBI	Morris JA	Nat Genet	An atlas of genetic influences on osteoporosis in humans and mice.	Heel bone mineral density	426,824 British ancestry individuals	19p13.11	19	18011158	ARRDC2	ARRDC2	NA	NA	ENSG00000105643	NA	NA	rs8104679-T	0	8104679	intron_variant	0	0.779474	8e-13	12.0969	NA	0.0161	[0.012-0.021] unit increase	NR [13737936] (imputed)	N	heel bone mineral density	GCST006979	Genome-wide genotyping array	18121967	rs8104679
rs1206755	EBI	Morris JA	Nat Genet	An atlas of genetic influences on osteoporosis in humans and mice.	Heel bone mineral density	426,824 British ancestry individuals	20q13.12	20	46949739	EYA2	EYA2	NA	NA	ENSG00000064655	NA	NA	rs1206755-C	0	1206755	intron_variant	0	0.527075	2e-12	11.699	NA	0.0132	[0.0095-0.0169] unit decrease	NR [13737936] (imputed)	N	heel bone mineral density	GCST006979	Genome-wide genotyping array	45578378	rs1206755
rs139326808	EBI	Morris JA	Nat Genet	An atlas of genetic influences on osteoporosis in humans and mice.	Heel bone mineral density	426,824 British ancestry individuals	20p12.2	20	11210913	LOC339593	NA	NA	NA	NA	NA	NA	rs139326808-G	0	139326808	intergenic_variant	1	0.988669	3e-18	17.5229	NA	0.0749	[0.058-0.092] unit increase	NR [13737936] (imputed)	N	heel bone mineral density	GCST006979	Genome-wide genotyping array	11191561	rs139326808
rs1555136	EBI	Morris JA	Nat Genet	An atlas of genetic influences on osteoporosis in humans and mice.	Heel bone mineral density	426,824 British ancestry individuals	20p12.3	20	6872801	BMP2	BMP2 - NA	ENSG00000125845	NA	NA	92555	NA	rs1555136-T	0	1555136	intergenic_variant	1	0.368211	5e-18	17.301	NA	0.0167	[0.013-0.02] unit increase	NR [13737936] (imputed)	N	heel bone mineral density	GCST006979	Genome-wide genotyping array	6853448	rs1555136
rs2223853	EBI	Morris JA	Nat Genet	An atlas of genetic influences on osteoporosis in humans and mice.	Heel bone mineral density	426,824 British ancestry individuals	20p12.2	20	11224235	LOC339593	NA - STAU1	NA	ENSG00000124214	NA	NA	37889104	rs2223853-A	0	2223853	intergenic_variant	1	0.364662	2e-11	10.699	NA	0.0136	[0.0096-0.0175] unit increase	NR [13737936] (imputed)	N	heel bone mineral density	GCST006979	Genome-wide genotyping array	11204883	rs2223853
rs34778574	EBI	Morris JA	Nat Genet	An atlas of genetic influences on osteoporosis in humans and mice.	Heel bone mineral density	426,824 British ancestry individuals	20p12.2	20	11169946	LOC339593	NA	NA	NA	NA	NA	NA	rs34778574-T	0	34778574	regulatory_region_variant	1	0.96131	2e-60	59.699	NA	0.0817	[0.072-0.091] unit increase	NR [13737936] (imputed)	N	heel bone mineral density	GCST006979	Genome-wide genotyping array	11150594	rs34778574
rs6032946	EBI	Morris JA	Nat Genet	An atlas of genetic influences on osteoporosis in humans and mice.	Heel bone mineral density	426,824 British ancestry individuals	20p12.2	20	10775866	LINC01752	LINC01752 - NA	ENSG00000224961	NA	NA	21833	NA	rs6032946-C	0	6032946	intron_variant	1	0.77246	4e-10	9.39794	NA	0.0145	[0.01-0.0191] unit increase	NR [13737936] (imputed)	N	heel bone mineral density	GCST006979	Genome-wide genotyping array	10756514	rs6032946
rs6077999	EBI	Morris JA	Nat Genet	An atlas of genetic influences on osteoporosis in humans and mice.	Heel bone mineral density	426,824 British ancestry individuals	20p12.2	20	10994637	LOC101929413	NA - LINC02871	NA	ENSG00000125899	NA	NA	1656	rs6077999-A	0	6077999	intron_variant	1	0.7308	6e-11	10.2218	NA	0.0151	[0.011-0.02] unit decrease	NR [13737936] (imputed)	N	heel bone mineral density	GCST006979	Genome-wide genotyping array	10975285	rs6077999
rs6086143	EBI	Morris JA	Nat Genet	An atlas of genetic influences on osteoporosis in humans and mice.	Heel bone mineral density	426,824 British ancestry individuals	20p12.3	20	7644100	HAO1	RN7SL547P - NA	ENSG00000240584	NA	NA	10249	NA	rs6086143-A	0	6086143	intergenic_variant	1	0.564918	3e-11	10.5229	NA	0.0131	[0.0093-0.017] unit increase	NR [13737936] (imputed)	N	heel bone mineral density	GCST006979	Genome-wide genotyping array	7624747	rs6086143
rs6108796	EBI	Morris JA	Nat Genet	An atlas of genetic influences on osteoporosis in humans and mice.	Heel bone mineral density	426,824 British ancestry individuals	20p12.2	20	10998441	LOC101929413	LINC02871	NA	NA	ENSG00000125899	NA	NA	rs6108796-G	0	6108796	non_coding_transcript_exon_variant	0	0.708818	2e-57	56.699	NA	0.0363	[0.032-0.041] unit decrease	NR [13737936] (imputed)	N	heel bone mineral density	GCST006979	Genome-wide genotyping array	10979089	rs6108796
rs6117294	EBI	Morris JA	Nat Genet	An atlas of genetic influences on osteoporosis in humans and mice.	Heel bone mineral density	426,824 British ancestry individuals	20p12.3	20	6490158	CASC20	CASC20	NA	NA	ENSG00000229876	NA	NA	rs6117294-T	0	6117294	intron_variant	0	0.604904	7e-16	15.1549	NA	0.0154	[0.012-0.019] unit increase	NR [13737936] (imputed)	N	heel bone mineral density	GCST006979	Genome-wide genotyping array	6470805	rs6117294
rs6117637	EBI	Morris JA	Nat Genet	An atlas of genetic influences on osteoporosis in humans and mice.	Heel bone mineral density	426,824 British ancestry individuals	20p12.3	20	7126398	LINC01428	NA - LINC01428	NA	ENSG00000228888	NA	NA	20069	rs6117637-G	0	6117637	intron_variant	1	0.743342	2e-18	17.699	NA	0.0186	[0.014-0.023] unit increase	NR [13737936] (imputed)	N	heel bone mineral density	GCST006979	Genome-wide genotyping array	7107045	rs6117637
rs6142137	EBI	Morris JA	Nat Genet	An atlas of genetic influences on osteoporosis in humans and mice.	Heel bone mineral density	426,824 British ancestry individuals	20q11.22	20	34316098	AHCY	AHCY - ITCH	ENSG00000101444	ENSG00000078747	NA	4296	47143	rs6142137-T	0	6142137	intergenic_variant	1	0.573652	2e-11	10.699	NA	0.0141	[0.01-0.0182] unit decrease	NR [13737936] (imputed)	N	heel bone mineral density	GCST006979	Genome-wide genotyping array	32903904	rs6142137
rs7267595	EBI	Morris JA	Nat Genet	An atlas of genetic influences on osteoporosis in humans and mice.	Heel bone mineral density	426,824 British ancestry individuals	20p12.2	20	10663202	JAG1	JAG1	NA	NA	ENSG00000101384	NA	NA	rs7267595-A	0	7267595	intron_variant	0	0.528528	9e-27	26.0458	NA	0.0223	[0.018-0.026] unit increase	NR [13737936] (imputed)	N	heel bone mineral density	GCST006979	Genome-wide genotyping array	10643850	rs7267595
rs7274697	EBI	Morris JA	Nat Genet	An atlas of genetic influences on osteoporosis in humans and mice.	Heel bone mineral density	426,824 British ancestry individuals	20p12.1	20	17774516	BANF2	BANF2 - NA	ENSG00000125888	NA	NA	38645	NA	rs7274697-G	0	7274697	intergenic_variant	1	0.916878	2e-10	9.69897	NA	0.0212	[0.015-0.028] unit decrease	NR [13737936] (imputed)	N	heel bone mineral density	GCST006979	Genome-wide genotyping array	17755161	rs7274697
rs73082474	EBI	Morris JA	Nat Genet	An atlas of genetic influences on osteoporosis in humans and mice.	Heel bone mineral density	426,824 British ancestry individuals	20p12.2	20	11232938	LOC339593	NA	NA	NA	NA	NA	NA	rs73082474-A	0	73082474	intergenic_variant	1	0.97898	7e-15	14.1549	NA	0.0504	[0.038-0.063] unit increase	NR [13737936] (imputed)	N	heel bone mineral density	GCST006979	Genome-wide genotyping array	11213586	rs73082474
rs78438678	EBI	Morris JA	Nat Genet	An atlas of genetic influences on osteoporosis in humans and mice.	Heel bone mineral density	426,824 British ancestry individuals	20p12.2	20	10654027	JAG1	JAG1	NA	NA	ENSG00000101384	NA	NA	rs78438678-C	0	78438678	intron_variant	0	0.922036	2e-13	12.699	NA	0.0283	[0.021-0.036] unit increase	NR [13737936] (imputed)	N	heel bone mineral density	GCST006979	Genome-wide genotyping array	10634675	rs78438678
rs8121146	EBI	Morris JA	Nat Genet	An atlas of genetic influences on osteoporosis in humans and mice.	Heel bone mineral density	426,824 British ancestry individuals	20q13.12	20	46002657	MMP9	FTLP1 - MMP9	ENSG00000235525	ENSG00000100985	NA	26582	6251	rs8121146-C	0	8121146	regulatory_region_variant	1	0.46198	3e-09	8.52288	NA	0.0111	[0.0074-0.0147] unit increase	NR [13737936] (imputed)	N	heel bone mineral density	GCST006979	Genome-wide genotyping array	44631296	rs8121146
rs856999	EBI	Morris JA	Nat Genet	An atlas of genetic influences on osteoporosis in humans and mice.	Heel bone mineral density	426,824 British ancestry individuals	20p12.2	20	10574758	SLX4IP	SLX4IP	NA	NA	ENSG00000149346	NA	NA	rs856999-C	0	856999	intron_variant	0	0.631746	2e-14	13.699	NA	0.0158	[0.012-0.02] unit decrease	NR [13737936] (imputed)	N	heel bone mineral density	GCST006979	Genome-wide genotyping array	10555406	rs856999
rs2836789	EBI	Morris JA	Nat Genet	An atlas of genetic influences on osteoporosis in humans and mice.	Fractures	53,184 British ancestry cases, 373,611 British ancestry controls	21q22.2	21	38967069	LINC01700	RPSAP64 - LINC01700	ENSG00000227721	ENSG00000232837	NA	71817	7360	rs2836789-C	0	2836789	intergenic_variant	1	0.2845	8e-29	28.0969	NA	0.0367	[0.03-0.043] unit decrease	NR [13977204] (imputed)	N	bone fracture	GCST006980	Genome-wide genotyping array	40338995	rs2836789
rs367166	EBI	Morris JA	Nat Genet	An atlas of genetic influences on osteoporosis in humans and mice.	Heel bone mineral density	426,824 British ancestry individuals	21q22.13	21	36548079	CLDN14	CLDN14	NA	NA	ENSG00000159261	NA	NA	rs367166-C	0	367166	intron_variant	0	0.099	2e-20	19.699	NA	0.029	[0.023-0.035] unit decrease	NR [13737936] (imputed)	N	heel bone mineral density	GCST006979	Genome-wide genotyping array	37920377	rs367166
rs71330619	EBI	Morris JA	Nat Genet	An atlas of genetic influences on osteoporosis in humans and mice.	Heel bone mineral density	426,824 British ancestry individuals	21q22.12	21	35787324	MIR802	RUNX1	NA	NA	ENSG00000159216	NA	NA	rs71330619-A	0	71330619	intron_variant	0	0.95474	2e-10	9.69897	NA	0.0286	[0.02-0.037] unit decrease	NR [13737936] (imputed)	N	heel bone mineral density	GCST006979	Genome-wide genotyping array	37159622	rs71330619
rs7283257	EBI	Morris JA	Nat Genet	An atlas of genetic influences on osteoporosis in humans and mice.	Heel bone mineral density	426,824 British ancestry individuals	21q22.2	21	38949786	LOC400867	RPSAP64 - LINC01700	ENSG00000227721	ENSG00000232837	NA	54534	24643	rs7283257-T	0	7283257	intron_variant	1	0.948547	9e-10	9.04576	NA	0.0262	[0.018-0.035] unit decrease	NR [13737936] (imputed)	N	heel bone mineral density	GCST006979	Genome-wide genotyping array	40321711	rs7283257
rs8132680	EBI	Morris JA	Nat Genet	An atlas of genetic influences on osteoporosis in humans and mice.	Heel bone mineral density	426,824 British ancestry individuals	21q22.12	21	35192412	RUNX1	RUNX1	NA	NA	ENSG00000159216	NA	NA	rs8132680-T	0	8132680	intron_variant	0	0.764639	3e-12	11.5229	NA	0.0154	[0.011-0.02] unit decrease	NR [13737936] (imputed)	N	heel bone mineral density	GCST006979	Genome-wide genotyping array	36564709	rs8132680
rs9984655	EBI	Morris JA	Nat Genet	An atlas of genetic influences on osteoporosis in humans and mice.	Heel bone mineral density	426,824 British ancestry individuals	21q22.12	21	35509133	LOC100506403	RUNX1	NA	NA	ENSG00000159216	NA	NA	rs9984655-C	0	9984655	intron_variant	0	0.564522	4e-11	10.3979	NA	0.013	[0.0092-0.0169] unit increase	NR [13737936] (imputed)	N	heel bone mineral density	GCST006979	Genome-wide genotyping array	36881431	rs9984655
rs2038158	EBI	Morris JA	Nat Genet	An atlas of genetic influences on osteoporosis in humans and mice.	Heel bone mineral density	426,824 British ancestry individuals	22q12.1	22	27972485	TTC28-AS1	TTC28-AS1	NA	NA	ENSG00000235954	NA	NA	rs2038158-T	0	2038158	intron_variant	0	0.521227	2e-09	8.69897	NA	0.0114	[0.0076-0.0151] unit increase	NR [13737936] (imputed)	N	heel bone mineral density	GCST006979	Genome-wide genotyping array	28368473	rs2038158
rs2294358	EBI	Morris JA	Nat Genet	An atlas of genetic influences on osteoporosis in humans and mice.	Heel bone mineral density	426,824 British ancestry individuals	22q12.3	22	36375211	MYH9	MYH9	NA	NA	ENSG00000100345	NA	NA	rs2294358-G	0	2294358	intron_variant	0	0.946358	1e-18	18	NA	0.0364	[0.028-0.044] unit decrease	NR [13737936] (imputed)	N	heel bone mineral density	GCST006979	Genome-wide genotyping array	36771256	rs2294358
rs35717986	EBI	Morris JA	Nat Genet	An atlas of genetic influences on osteoporosis in humans and mice.	Heel bone mineral density	426,824 British ancestry individuals	22q13.31	22	46409110	CELSR1	CELSR1	NA	NA	ENSG00000075275	NA	NA	rs35717986-G	0	35717986	synonymous_variant	0	0.949146	2e-09	8.69897	NA	0.0254	[0.017-0.034] unit decrease	NR [13737936] (imputed)	N	heel bone mineral density	GCST006979	Genome-wide genotyping array	46805007	rs35717986
rs4821797	EBI	Morris JA	Nat Genet	An atlas of genetic influences on osteoporosis in humans and mice.	Heel bone mineral density	426,824 British ancestry individuals	22q13.1	22	38620177	FAM227A	FAM227A	NA	NA	ENSG00000184949	NA	NA	rs4821797-T	0	4821797	intron_variant	0	0.66906	6e-34	33.2218	NA	0.024	[0.02-0.028] unit increase	NR [13737936] (imputed)	N	heel bone mineral density	GCST006979	Genome-wide genotyping array	39016182	rs4821797
rs542247589	EBI	Morris JA	Nat Genet	An atlas of genetic influences on osteoporosis in humans and mice.	Heel bone mineral density	426,824 British ancestry individuals	22q12.1	22	28873751	ZNRF3	XBP1 - ZNRF3	ENSG00000100219	ENSG00000183579	NA	73154	9821	rs542247589-T	0	542247589	intergenic_variant	1	0.996622	3e-12	11.5229	NA	0.105464	[0.076-0.135] unit increase	NR [13737936] (imputed)	N	heel bone mineral density	GCST006979	Genome-wide genotyping array	29269739
rs5746816	EBI	Morris JA	Nat Genet	An atlas of genetic influences on osteoporosis in humans and mice.	Heel bone mineral density	426,824 British ancestry individuals	22q11.21	22	19690164	44444	NA - SEPTIN5	NA	ENSG00000184702	NA	NA	24339	rs5746816-G	0	5746816	intergenic_variant	1	0.713973	5e-15	14.301	NA	0.0165	[0.012-0.021] unit decrease	NR [13737936] (imputed)	N	heel bone mineral density	GCST006979	Genome-wide genotyping array	19677687	rs5746816
rs767855	EBI	Morris JA	Nat Genet	An atlas of genetic influences on osteoporosis in humans and mice.	Heel bone mineral density	426,824 British ancestry individuals	22q12.3	22	36276249	MYH9	APOL1 - MYH9	ENSG00000100342	ENSG00000100345	NA	8719	5031	rs767855-T	0	767855	regulatory_region_variant	1	0.338346	4e-17	16.3979	NA	0.0165	[0.013-0.02] unit increase	NR [13737936] (imputed)	N	heel bone mineral density	GCST006979	Genome-wide genotyping array	36672295	rs767855
rs79016257	EBI	Morris JA	Nat Genet	An atlas of genetic influences on osteoporosis in humans and mice.	Heel bone mineral density	426,824 British ancestry individuals	22q13.31	22	45684371	ATXN10	ATXN10	NA	NA	ENSG00000130638	NA	NA	rs79016257-G	0	79016257	intron_variant	0	0.956938	3e-15	14.5229	NA	0.0367	[0.028-0.046] unit decrease	NR [13737936] (imputed)	N	heel bone mineral density	GCST006979	Genome-wide genotyping array	46080251	rs79016257
rs932536	EBI	Morris JA	Nat Genet	An atlas of genetic influences on osteoporosis in humans and mice.	Heel bone mineral density	426,824 British ancestry individuals	22q13.33	22	49866824	ZBED4	ZBED4	NA	NA	ENSG00000100426	NA	NA	rs932536-A	0	932536	intron_variant	0	0.111518	8e-15	14.0969	NA	0.0229	[0.017-0.029] unit decrease	NR [13737936] (imputed)	N	heel bone mineral density	GCST006979	Genome-wide genotyping array	50260472	rs932536
rs9606138	EBI	Morris JA	Nat Genet	An atlas of genetic influences on osteoporosis in humans and mice.	Heel bone mineral density	426,824 British ancestry individuals	22q11.21	22	19688870	44444	NA - SEPTIN5	NA	ENSG00000184702	NA	NA	25633	rs9606138-G	0	9606138	intergenic_variant	1	0.89977	3e-271	270.523	NA	0.110735	[0.1-0.12] unit increase	NR [13737936] (imputed)	N	heel bone mineral density	GCST006979	Genome-wide genotyping array	19676393	rs9606138
rs9613775	EBI	Morris JA	Nat Genet	An atlas of genetic influences on osteoporosis in humans and mice.	Heel bone mineral density	426,824 British ancestry individuals	22q12.1	22	29021921	ZNRF3	ZNRF3	NA	NA	ENSG00000183579	NA	NA	rs9613775-A	0	9613775	intron_variant	0	0.769827	4e-28	27.3979	NA	0.0249	[0.02-0.029] unit decrease	NR [13737936] (imputed)	N	heel bone mineral density	GCST006979	Genome-wide genotyping array	29417909	rs9613775
7:120812727_G_C	EBI	Morris JA	Nat Genet	An atlas of genetic influences on osteoporosis in humans and mice.	Heel bone mineral density	426,824 British ancestry individuals	NA			CPED1	NA	NA	NA	NA	NA	NA	7:120812727_G_C-G	0	NA	NA	1	0.999575	9e-11	10.0458	NA	0.174454	[0.12-0.23] unit increase	NR [13737936] (imputed)	N	heel bone mineral density	GCST006979	Genome-wide genotyping array	120812727_G_C
rs12251299	EBI	Morris JA	Nat Genet	An atlas of genetic influences on osteoporosis in humans and mice.	Heel bone mineral density	426,824 British ancestry individuals	NA			MBL2	NA	NA	NA	NA	NA	NA	rs12251299-C	0	12251299	intron_variant	1	0.873282	1e-280	280	NA	0.127788	[0.12-0.13] unit increase	NR [13737936] (imputed)	N	heel bone mineral density	GCST006979	Genome-wide genotyping array
rs17302855	EBI	Morris JA	Nat Genet	An atlas of genetic influences on osteoporosis in humans and mice.	Heel bone mineral density	426,824 British ancestry individuals	Xq13.1		69323161	LINC00269	NA	NA	NA	NA	NA	NA	rs17302855-A	0	17302855	intergenic_variant	1	0.536708	1e-12	12	NA	0.0133	[0.0096-0.017] unit increase	NR [13737936] (imputed)	N	heel bone mineral density	GCST006979	Genome-wide genotyping array
rs5906426	EBI	Morris JA	Nat Genet	An atlas of genetic influences on osteoporosis in humans and mice.	Heel bone mineral density	426,824 British ancestry individuals	Xp11.3		44018229	NDP	NDP - RBM39P1	ENSG00000124479	ENSG00000214019	NA	44834	11103	rs5906426-A	0	5906426	regulatory_region_variant	1	0.366423	9e-13	12.0458	NA	0.0163	[0.012-0.021] unit decrease	NR [13737936] (imputed)	N	heel bone mineral density	GCST006979	Genome-wide genotyping array
rs5914035	EBI	Morris JA	Nat Genet	An atlas of genetic influences on osteoporosis in humans and mice.	Heel bone mineral density	426,824 British ancestry individuals	Xp11.21		56981783	SPIN3	SPIN3	NA	NA	ENSG00000204271	NA	NA	rs5914035-C	0	5914035	3_prime_UTR_variant	0	0.222936	8e-24	23.0969	NA	0.0227	[0.018-0.027] unit increase	NR [13737936] (imputed)	N	heel bone mineral density	GCST006979	Genome-wide genotyping array
rs5933080	EBI	Morris JA	Nat Genet	An atlas of genetic influences on osteoporosis in humans and mice.	Heel bone mineral density	426,824 British ancestry individuals	Xq26.2		132119333	FRMD7	FRMD7	NA	NA	ENSG00000165694	NA	NA	rs5933080-T	0	5933080	intron_variant	0	0.746415	3e-10	9.52288	NA	0.0135	[0.0093-0.0178] unit increase	NR [13737936] (imputed)	N	heel bone mineral density	GCST006979	Genome-wide genotyping array
rs6938070	EBI	Morris JA	Nat Genet	An atlas of genetic influences on osteoporosis in humans and mice.	Heel bone mineral density	426,824 British ancestry individuals	NA			UBE3D	NA	NA	NA	NA	NA	NA	rs6938070-T	0	6938070	intron_variant	1	0.300671	2e-33	32.699	NA	0.024	[0.02-0.028] unit increase	NR [13737936] (imputed)	N	heel bone mineral density	GCST006979	Genome-wide genotyping array
rs494453	EBI	Hsu YH	PLoS Genet	An integration of genome-wide association study and gene expression profiling to prioritize the discovery of novel susceptibility Loci for osteoporosis-related traits.	Osteoporosis-related phenotypes	2,038 European ancestry female individuals, 1,531 European ancestry male individuals	1p13.2	1	111649500	RAP1A	RAP1A, KRT18P57	NA	NA	ENSG00000116473, ENSG00000215867	NA	NA	rs494453-C	0	494453	non_coding_transcript_exon_variant	0	0.24	4e-08	7.39794	(NW, men & women)	NA	NA	Affymetrix [433510]	N	osteoporosis	GCST000698	Genome-wide genotyping array	112192122	rs494453
rs12151790	EBI	Hsu YH	PLoS Genet	An integration of genome-wide association study and gene expression profiling to prioritize the discovery of novel susceptibility Loci for osteoporosis-related traits.	Osteoporosis-related phenotypes	2,038 European ancestry female individuals, 1,531 European ancestry male individuals	2q37.1	2	234302083	SPP2	NA - RPS20P12	NA	ENSG00000237784	NA	NA	27400	rs12151790-A	0	12151790	regulatory_region_variant	1	0.4	5e-07	6.30103	(FN BMD, women)	0.4	[NR] g/cm2 increase	Affymetrix [433510]	N	osteoporosis	GCST000698	Genome-wide genotyping array	235210727	rs12151790
rs2278729	EBI	Hsu YH	PLoS Genet	An integration of genome-wide association study and gene expression profiling to prioritize the discovery of novel susceptibility Loci for osteoporosis-related traits.	Osteoporosis-related phenotypes	2,038 European ancestry female individuals, 1,531 European ancestry male individuals	2q11.2	2	101052395	TBC1D8	TBC1D8	NA	NA	ENSG00000204634	NA	NA	rs2278729-A	0	2278729	intron_variant	0	0.33	1e-07	7	(NSA, men)	0.19	[NR] unit decrease	Affymetrix [433510]	N	osteoporosis	GCST000698	Genome-wide genotyping array	101668857	rs2278729
rs2062375	EBI	Hsu YH	PLoS Genet	An integration of genome-wide association study and gene expression profiling to prioritize the discovery of novel susceptibility Loci for osteoporosis-related traits.	Osteoporosis-related phenotypes	2,038 European ancestry female individuals, 1,531 European ancestry male individuals	8q24.12	8	118965553	TNFRSF11B	TNFRSF11B - RNU6-12P	ENSG00000164761	ENSG00000207334	NA	13668	10960	rs2062375-G	0	2062375	intergenic_variant	1	0.45	3e-11	10.5229	(LS BMD, women)	0.14	[NR] g/cm2 increase	Affymetrix [433510]	N	osteoporosis	GCST000698	Genome-wide genotyping array	119977792	rs2062375
rs12808199	EBI	Hsu YH	PLoS Genet	An integration of genome-wide association study and gene expression profiling to prioritize the discovery of novel susceptibility Loci for osteoporosis-related traits.	Osteoporosis-related phenotypes	2,038 European ancestry female individuals, 1,531 European ancestry male individuals	11p12	11	39306409	LRRC4C	RNU6-99P - NA	ENSG00000201591	NA	NA	45196	NA	rs12808199-G	0	12808199	intergenic_variant	1	0.43	9e-07	6.04576	(FN BMD, men)	0.21	[NR] g/cm2 decrease	Affymetrix [433510]	N	osteoporosis	GCST000698	Genome-wide genotyping array	39327959	rs12808199
rs17184557	EBI	Hsu YH	PLoS Genet	An integration of genome-wide association study and gene expression profiling to prioritize the discovery of novel susceptibility Loci for osteoporosis-related traits.	Osteoporosis-related phenotypes	2,038 European ancestry female individuals, 1,531 European ancestry male individuals	18q22.2	18	69475621	DOK6	DOK6	NA	NA	ENSG00000206052	NA	NA	rs17184557-A	0	17184557	intron_variant	0	0.23	9e-07	6.04576	(LS BMD, women)	0.13	[NR] g/cm2 increase	Affymetrix [433510]	N	osteoporosis	GCST000698	Genome-wide genotyping array	67142857	rs17184557
rs7227401	EBI	Hsu YH	PLoS Genet	An integration of genome-wide association study and gene expression profiling to prioritize the discovery of novel susceptibility Loci for osteoporosis-related traits.	Osteoporosis-related phenotypes	2,038 European ancestry female individuals, 1,531 European ancestry male individuals	18q11.2	18	24358694	OSBPL1A	OSBPL1A	NA	NA	ENSG00000141447	NA	NA	rs7227401-T	0	7227401	intron_variant	0	0.39	4e-07	6.39794	(NW, men)	0.17	[NR] cm increase	Affymetrix [433510]	N	osteoporosis	GCST000698	Genome-wide genotyping array	21938658	rs7227401
rs17048758	EBI	Liang X	Bone	Assessing the genetic correlations between early growth parameters and bone mineral density: A polygenic risk score analysis.	Bone mineral density (hip)	2,286 European ancestry individuals	1q41	1	218875034	TGFB2	NA - NXNP1	NA	ENSG00000226693	NA	NA	6566	rs17048758-?	0	17048758	regulatory_region_variant	1	NR	2e-06	5.69897	NA	NA	NA	Affymetrix [753382]	N	hip bone mineral density	GCST006444	Genome-wide genotyping array	219048376	rs17048758
rs182943	EBI	Liang X	Bone	Assessing the genetic correlations between early growth parameters and bone mineral density: A polygenic risk score analysis.	Bone mineral density (hip)	2,286 European ancestry individuals	1p31.3	1	67660413	SERBP1, GADD45A	HNRNPCP9	NA	NA	ENSG00000232048	NA	NA	rs182943-?	0	182943	non_coding_transcript_exon_variant	0	NR	7e-06	5.1549	NA	NA	NA	Affymetrix [753382]	N	hip bone mineral density	GCST006444	Genome-wide genotyping array	68126096	rs182943
rs3006864	EBI	Liang X	Bone	Assessing the genetic correlations between early growth parameters and bone mineral density: A polygenic risk score analysis.	Bone mineral density (hip)	2,286 European ancestry individuals	1p13.3	1	108712891	PRPF38B	PRPF38B - FNDC7	ENSG00000134186	ENSG00000143107	NA	9963	17	rs3006864-?	0	3006864	regulatory_region_variant	1	NR	8e-06	5.09691	NA	NA	NA	Affymetrix [753382]	N	hip bone mineral density	GCST006444	Genome-wide genotyping array	109255513	rs3006864
rs4379654	EBI	Liang X	Bone	Assessing the genetic correlations between early growth parameters and bone mineral density: A polygenic risk score analysis.	Bone mineral density (hip)	2,286 European ancestry individuals	1q41	1	214445427	PTPN14	PTPN14	NA	NA	ENSG00000152104	NA	NA	rs4379654-?	0	4379654	intron_variant	0	NR	7e-06	5.1549	NA	NA	NA	Affymetrix [753382]	N	hip bone mineral density	GCST006444	Genome-wide genotyping array	214618770	rs4379654
rs3731752	EBI	Liang X	Bone	Assessing the genetic correlations between early growth parameters and bone mineral density: A polygenic risk score analysis.	Bone mineral density (hip)	2,286 European ancestry individuals	2q31.2	2	178533782	TTN	TTN, TTN-AS1	NA	NA	ENSG00000155657, ENSG00000237298	NA	NA	rs3731752-?	0	3731752	missense_variant	0	NR	8e-06	5.09691	NA	NA	NA	Affymetrix [753382]	N	hip bone mineral density	GCST006444	Genome-wide genotyping array	179398509	rs3731752
rs1135438	EBI	Liang X	Bone	Assessing the genetic correlations between early growth parameters and bone mineral density: A polygenic risk score analysis.	Ulna and radius bone mineral density	2,286 European ancestry individuals	3q24	3	143297636	SLC9A9	SLC9A9	NA	NA	ENSG00000181804	NA	NA	rs1135438-?	0	1135438	intron_variant	0	NR	9e-06	5.04576	NA	NA	NA	Affymetrix [753382]	N	radius bone mineral density	GCST006446	Genome-wide genotyping array	143016478	rs1135438
rs11712608	EBI	Liang X	Bone	Assessing the genetic correlations between early growth parameters and bone mineral density: A polygenic risk score analysis.	Total body bone mineral density	2,286 European ancestry individuals	3q24	3	143894341	C3orf58	SLC9A9 - DIPK2A	ENSG00000181804	ENSG00000181744	NA	45856	77482	rs11712608-?	0	11712608	intergenic_variant	1	NR	8e-08	7.09691	NA	NA	NA	Affymetrix [753382]	N	bone density	GCST006443	Genome-wide genotyping array	143613183	rs11712608
rs5021680	EBI	Liang X	Bone	Assessing the genetic correlations between early growth parameters and bone mineral density: A polygenic risk score analysis.	Bone mineral density (hip)	2,286 European ancestry individuals	3q25.33	3	159557988	SCHIP1	IQCJ-SCHIP1	NA	NA	ENSG00000283154	NA	NA	rs5021680-?	0	5021680	intron_variant	0	NR	4e-10	9.39794	NA	NA	NA	Affymetrix [753382]	N	hip bone mineral density	GCST006444	Genome-wide genotyping array	159275777	rs5021680
rs6792918	EBI	Liang X	Bone	Assessing the genetic correlations between early growth parameters and bone mineral density: A polygenic risk score analysis.	Bone mineral density (hip)	2,286 European ancestry individuals	3p21.31	3	44815512	KIF15	KIF15, KIF15	NA	NA	ENSG00000163808, ENSG00000280610	NA	NA	rs6792918-?	0	6792918	intron_variant	0	NR	1e-06	6	NA	NA	NA	Affymetrix [753382]	N	hip bone mineral density	GCST006444	Genome-wide genotyping array	44857004	rs6792918
rs10001537	EBI	Liang X	Bone	Assessing the genetic correlations between early growth parameters and bone mineral density: A polygenic risk score analysis.	Femoral neck bone mineral density	2,286 European ancestry individuals	4q12	4	56087480	CEP135	CRACD	NA	NA	ENSG00000109265	NA	NA	rs10001537-?	0	10001537	intron_variant	0	NR	6e-08	7.22185	NA	NA	NA	Affymetrix [753382]	N	femoral neck bone mineral density	GCST006445	Genome-wide genotyping array	56953646	rs10001537
rs13137158	EBI	Liang X	Bone	Assessing the genetic correlations between early growth parameters and bone mineral density: A polygenic risk score analysis.	Femoral neck bone mineral density	2,286 European ancestry individuals	4q35.1	4	184257934	ENPP6	ENPP6 - RN7SL28P	ENSG00000164303	ENSG00000244512	NA	36704	21002	rs13137158-?	0	13137158	intergenic_variant	1	NR	3e-06	5.52288	NA	NA	NA	Affymetrix [753382]	N	femoral neck bone mineral density	GCST006445	Genome-wide genotyping array	185179087	rs13137158
rs17031277	EBI	Liang X	Bone	Assessing the genetic correlations between early growth parameters and bone mineral density: A polygenic risk score analysis.	Bone mineral density (spine)	2,286 European ancestry individuals	4q31.3	4	154234166	SFRP2	DCHS2	NA	NA	ENSG00000197410	NA	NA	rs17031277-?	0	17031277	3_prime_UTR_variant	0	NR	1e-06	6	NA	NA	NA	Affymetrix [753382]	N	spine bone mineral density	GCST006447	Genome-wide genotyping array	155155318	rs17031277
rs17767138	EBI	Liang X	Bone	Assessing the genetic correlations between early growth parameters and bone mineral density: A polygenic risk score analysis.	Femoral neck bone mineral density	2,286 European ancestry individuals	4q31.21	4	144405258	HHIP, GYPA	LEF1-AS1 - NA	ENSG00000232021	NA	NA	36147221	NA	rs17767138-?	0	17767138	intron_variant	1	NR	6e-06	5.22185	NA	NA	NA	Affymetrix [753382]	N	femoral neck bone mineral density	GCST006445	Genome-wide genotyping array	145326410	rs17767138
rs1873364	EBI	Liang X	Bone	Assessing the genetic correlations between early growth parameters and bone mineral density: A polygenic risk score analysis.	Bone mineral density (hip)	2,286 European ancestry individuals	5q13.3	5	74454219	ENC1	LINC01331	NA	NA	ENSG00000248673	NA	NA	rs1873364-?	0	1873364	intron_variant	0	NR	5e-06	5.30103	NA	NA	NA	Affymetrix [753382]	N	hip bone mineral density	GCST006444	Genome-wide genotyping array	73750044	rs1873364
rs13220668	EBI	Liang X	Bone	Assessing the genetic correlations between early growth parameters and bone mineral density: A polygenic risk score analysis.	Femoral neck bone mineral density	2,286 European ancestry individuals	6p22.3	6	15852376	ARPC3	NA - ARPC3P5	NA	ENSG00000214027	NA	NA	82406	rs13220668-?	0	13220668	intergenic_variant	1	NR	6e-06	5.22185	NA	NA	NA	Affymetrix [753382]	N	femoral neck bone mineral density	GCST006445	Genome-wide genotyping array	15852607	rs13220668
rs16878937	EBI	Liang X	Bone	Assessing the genetic correlations between early growth parameters and bone mineral density: A polygenic risk score analysis.	Total body bone mineral density	2,286 European ancestry individuals	6p22.3	6	16741006	ATXN1	ATXN1	NA	NA	ENSG00000124788	NA	NA	rs16878937-?	0	16878937	intron_variant	0	NR	5e-06	5.30103	NA	NA	NA	Affymetrix [753382]	N	bone density	GCST006443	Genome-wide genotyping array	16741237	rs16878937
rs16883826	EBI	Liang X	Bone	Assessing the genetic correlations between early growth parameters and bone mineral density: A polygenic risk score analysis.	Bone mineral density (hip)	2,286 European ancestry individuals	6q15	6	90961441	MAP3K7	NA	NA	NA	NA	NA	NA	rs16883826-?	0	16883826	intergenic_variant	1	NR	4e-06	5.39794	NA	NA	NA	Affymetrix [753382]	N	hip bone mineral density	GCST006444	Genome-wide genotyping array	91671159	rs16883826
rs3025642	EBI	Liang X	Bone	Assessing the genetic correlations between early growth parameters and bone mineral density: A polygenic risk score analysis.	Ulna and radius bone mineral density	2,286 European ancestry individuals	6p22.1	6	29602539	GABBR1	GABBR1, GABBR1, GABBR1, GABBR1, GABBR1, GABBR1, GABBR1	NA	NA	ENSG00000232569, ENSG00000206511, ENSG00000204681, ENSG00000232632, ENSG00000237051, ENSG00000206466, ENSG00000237112	NA	NA	rs3025642-?	0	3025642	3_prime_UTR_variant	0	NR	8e-07	6.09691	NA	NA	NA	Affymetrix [753382]	N	radius bone mineral density	GCST006446	Genome-wide genotyping array	29570316	rs3025642
rs4421163	EBI	Liang X	Bone	Assessing the genetic correlations between early growth parameters and bone mineral density: A polygenic risk score analysis.	Total body bone mineral density	2,286 European ancestry individuals	6q13	6	72782305	KCNQ5	KCNQ5	NA	NA	ENSG00000185760	NA	NA	rs4421163-?	0	4421163	intron_variant	0	NR	6e-06	5.22185	NA	NA	NA	Affymetrix [753382]	N	bone density	GCST006443	Genome-wide genotyping array	73492028	rs4421163
rs4712266	EBI	Liang X	Bone	Assessing the genetic correlations between early growth parameters and bone mineral density: A polygenic risk score analysis.	Femoral neck bone mineral density	2,286 European ancestry individuals	6p22.3	6	15936059	MYLIP	ARPC3P5 - LINC02543	ENSG00000214027	ENSG00000232947	NA	744	58885	rs4712266-?	0	4712266	regulatory_region_variant	1	NR	9e-06	5.04576	NA	NA	NA	Affymetrix [753382]	N	femoral neck bone mineral density	GCST006445	Genome-wide genotyping array	15936290	rs4712266
rs6911364	EBI	Liang X	Bone	Assessing the genetic correlations between early growth parameters and bone mineral density: A polygenic risk score analysis.	Bone mineral density (hip)	2,286 European ancestry individuals	6q15	6	87488637	SLC35A1	SLC35A1	NA	NA	ENSG00000164414	NA	NA	rs6911364-?	0	6911364	intron_variant	0	NR	9e-06	5.04576	NA	NA	NA	Affymetrix [753382]	N	hip bone mineral density	GCST006444	Genome-wide genotyping array	88198355	rs6911364
rs851980	EBI	Liang X	Bone	Assessing the genetic correlations between early growth parameters and bone mineral density: A polygenic risk score analysis.	Bone mineral density (spine)	2,286 European ancestry individuals	6q25.1	6	151706820	ESR1	ESR1	NA	NA	ENSG00000091831	NA	NA	rs851980-?	0	851980	intron_variant	0	NR	9e-06	5.04576	NA	NA	NA	Affymetrix [753382]	N	spine bone mineral density	GCST006447	Genome-wide genotyping array	152027955	rs851980
rs13239964	EBI	Liang X	Bone	Assessing the genetic correlations between early growth parameters and bone mineral density: A polygenic risk score analysis.	Ulna and radius bone mineral density	2,286 European ancestry individuals	7q36.2	7	153279161	ACTR3B	NA - LINC01287	NA	ENSG00000234722	NA	NA	76204	rs13239964-?	0	13239964	intergenic_variant	1	NR	7e-06	5.1549	NA	NA	NA	Affymetrix [753382]	N	radius bone mineral density	GCST006446	Genome-wide genotyping array	152976246	rs13239964
rs2906680	EBI	Liang X	Bone	Assessing the genetic correlations between early growth parameters and bone mineral density: A polygenic risk score analysis.	Bone mineral density (hip)	2,286 European ancestry individuals	7p15.3	7	21736488	DNAH11	DNAH11	NA	NA	ENSG00000105877	NA	NA	rs2906680-?	0	2906680	intron_variant	0	NR	3e-06	5.52288	NA	NA	NA	Affymetrix [753382]	N	hip bone mineral density	GCST006444	Genome-wide genotyping array	21776106	rs2906680
rs6980043	EBI	Liang X	Bone	Assessing the genetic correlations between early growth parameters and bone mineral density: A polygenic risk score analysis.	Ulna and radius bone mineral density	2,286 European ancestry individuals	7q31.31	7	121306700	WNT16	CPED1 - WNT16	ENSG00000106034	ENSG00000002745	NA	9258	18667	rs6980043-?	0	6980043	intron_variant	1	NR	3e-15	14.5229	NA	NA	NA	Affymetrix [753382]	N	radius bone mineral density	GCST006446	Genome-wide genotyping array	120946754	rs6980043
rs718766	EBI	Liang X	Bone	Assessing the genetic correlations between early growth parameters and bone mineral density: A polygenic risk score analysis.	Ulna and radius bone mineral density	2,286 European ancestry individuals	7q31.31	7	121385448	FAM3C	FAM3C	NA	NA	ENSG00000196937	NA	NA	rs718766-?	0	718766	intron_variant	0	NR	2e-10	9.69897	NA	NA	NA	Affymetrix [753382]	N	radius bone mineral density	GCST006446	Genome-wide genotyping array	121025502	rs718766
rs1981322	EBI	Liang X	Bone	Assessing the genetic correlations between early growth parameters and bone mineral density: A polygenic risk score analysis.	Femoral neck bone mineral density	2,286 European ancestry individuals	8p11.23	8	36772711	KCNU1	RNA5SP264 - KCNU1	ENSG00000199985	ENSG00000215262	NA	8160	11613	rs1981322-?	0	1981322	intron_variant	1	NR	8e-07	6.09691	NA	NA	NA	Affymetrix [753382]	N	femoral neck bone mineral density	GCST006445	Genome-wide genotyping array	36630229	rs1981322
rs2976530	EBI	Liang X	Bone	Assessing the genetic correlations between early growth parameters and bone mineral density: A polygenic risk score analysis.	Bone mineral density (hip)	2,286 European ancestry individuals	8p12	8	32655180	NRG1	NRG1	NA	NA	ENSG00000157168	NA	NA	rs2976530-?	0	2976530	intron_variant	0	NR	4e-08	7.39794	NA	NA	NA	Affymetrix [753382]	N	hip bone mineral density	GCST006444	Genome-wide genotyping array	32512699	rs2976530
rs1638410	EBI	Liang X	Bone	Assessing the genetic correlations between early growth parameters and bone mineral density: A polygenic risk score analysis.	Bone mineral density (hip)	2,286 European ancestry individuals	10q25.3	10	116766015	HSPA12A	HSPA12A	NA	NA	ENSG00000165868	NA	NA	rs1638410-?	0	1638410	intron_variant	0	NR	9e-06	5.04576	NA	NA	NA	Affymetrix [753382]	N	hip bone mineral density	GCST006444	Genome-wide genotyping array	118525526	rs1638410
rs1374494	EBI	Liang X	Bone	Assessing the genetic correlations between early growth parameters and bone mineral density: A polygenic risk score analysis.	Femoral neck bone mineral density	2,286 European ancestry individuals	11p13	11	35572023	FJX1	PAMR1 - FJX1	ENSG00000149090	ENSG00000179431	NA	41723	46437	rs1374494-?	0	1374494	intergenic_variant	1	NR	3e-06	5.52288	NA	NA	NA	Affymetrix [753382]	N	femoral neck bone mineral density	GCST006445	Genome-wide genotyping array	35593571	rs1374494
rs1425800	EBI	Liang X	Bone	Assessing the genetic correlations between early growth parameters and bone mineral density: A polygenic risk score analysis.	Bone mineral density (hip)	2,286 European ancestry individuals	11p13	11	35088370	PDHX, CD44	PDHX - CD44	ENSG00000110435	ENSG00000026508	NA	67779	50512	rs1425800-?	0	1425800	intergenic_variant	1	NR	5e-07	6.30103	NA	NA	NA	Affymetrix [753382]	N	hip bone mineral density	GCST006444	Genome-wide genotyping array	35109917	rs1425800
rs2855535	EBI	Liang X	Bone	Assessing the genetic correlations between early growth parameters and bone mineral density: A polygenic risk score analysis.	Bone mineral density (hip)	2,286 European ancestry individuals	12p13.31	12	6802271	CD4	CD4	NA	NA	ENSG00000010610	NA	NA	rs2855535-?	0	2855535	intron_variant	0	NR	5e-08	7.30103	NA	NA	NA	Affymetrix [753382]	N	hip bone mineral density	GCST006444	Genome-wide genotyping array	6911437	ss1388023321
rs1853791	EBI	Liang X	Bone	Assessing the genetic correlations between early growth parameters and bone mineral density: A polygenic risk score analysis.	Ulna and radius bone mineral density	2,286 European ancestry individuals	13q21.33	13	71886991	DACH1	DACH1 - RPS10P21	ENSG00000276644	ENSG00000232881	NA	19787	26713	rs1853791-?	0	1853791	intergenic_variant	1	NR	2e-06	5.69897	NA	NA	NA	Affymetrix [753382]	N	radius bone mineral density	GCST006446	Genome-wide genotyping array	72461129	rs1853791
rs9557810	EBI	Liang X	Bone	Assessing the genetic correlations between early growth parameters and bone mineral density: A polygenic risk score analysis.	Bone mineral density (hip)	2,286 European ancestry individuals	13q33.1	13	102129305	FGF14	FGF14	NA	NA	ENSG00000102466	NA	NA	rs9557810-?	0	9557810	intron_variant	0	NR	5e-07	6.30103	NA	NA	NA	Affymetrix [753382]	N	hip bone mineral density	GCST006444	Genome-wide genotyping array	102781655	rs9557810
rs6574032	EBI	Liang X	Bone	Assessing the genetic correlations between early growth parameters and bone mineral density: A polygenic risk score analysis.	Bone mineral density (hip)	2,286 European ancestry individuals	14q24.2	14	71868501	RGS6, SIPA1L1	NA - RGS6	NA	ENSG00000182732	NA	NA	63928	rs6574032-?	0	6574032	intron_variant	1	NR	1e-10	10	NA	NA	NA	Affymetrix [753382]	N	hip bone mineral density	GCST006444	Genome-wide genotyping array	72335218	rs6574032
rs7144101	EBI	Liang X	Bone	Assessing the genetic correlations between early growth parameters and bone mineral density: A polygenic risk score analysis.	Bone mineral density (hip)	2,286 European ancestry individuals	14q31.1	14	78946112	NRXN3	NRXN3	NA	NA	ENSG00000021645	NA	NA	rs7144101-?	0	7144101	intron_variant	0	NR	8e-06	5.09691	NA	NA	NA	Affymetrix [753382]	N	hip bone mineral density	GCST006444	Genome-wide genotyping array	79412455	rs7144101
rs8046916	EBI	Liang X	Bone	Assessing the genetic correlations between early growth parameters and bone mineral density: A polygenic risk score analysis.	Bone mineral density (hip)	2,286 European ancestry individuals	16q22.2	16	72013852	DHODH	DHODH	NA	NA	ENSG00000102967	NA	NA	rs8046916-?	0	8046916	intron_variant	0	NR	2e-06	5.69897	NA	NA	NA	Affymetrix [753382]	N	hip bone mineral density	GCST006444	Genome-wide genotyping array	72047751	rs8046916
rs9929256	EBI	Liang X	Bone	Assessing the genetic correlations between early growth parameters and bone mineral density: A polygenic risk score analysis.	Bone mineral density (hip)	2,286 European ancestry individuals	16q22.2	16	72006133	ATP5A1	ATP5F1AP3	NA	NA	ENSG00000263232	NA	NA	rs9929256-?	0	9929256	non_coding_transcript_exon_variant	0	NR	4e-06	5.39794	NA	NA	NA	Affymetrix [753382]	N	hip bone mineral density	GCST006444	Genome-wide genotyping array	72040032	rs9929256
rs11872353	EBI	Liang X	Bone	Assessing the genetic correlations between early growth parameters and bone mineral density: A polygenic risk score analysis.	Bone mineral density (hip)	2,286 European ancestry individuals	18p11.21	18	13445172	C18orf1	LDLRAD4	NA	NA	ENSG00000168675	NA	NA	rs11872353-?	0	11872353	intron_variant	0	NR	3e-06	5.52288	NA	NA	NA	Affymetrix [753382]	N	hip bone mineral density	GCST006444	Genome-wide genotyping array	13445171	rs11872353
rs17066839	EBI	Liang X	Bone	Assessing the genetic correlations between early growth parameters and bone mineral density: A polygenic risk score analysis.	Femoral neck bone mineral density	2,286 European ancestry individuals	18q21.32	18	60367535	MC4R	NA - MC4R	NA	ENSG00000166603	NA	NA	3527	rs17066839-?	0	17066839	intron_variant	1	NR	8e-07	6.09691	NA	NA	NA	Affymetrix [753382]	N	femoral neck bone mineral density	GCST006445	Genome-wide genotyping array	58034768	rs17066839
rs6029368	EBI	Liang X	Bone	Assessing the genetic correlations between early growth parameters and bone mineral density: A polygenic risk score analysis.	Bone mineral density (hip)	2,286 European ancestry individuals	20q12	20	40828099	MAFB	NA - RNA5SP484	NA	ENSG00000238908	NA	NA	26020	rs6029368-?	0	6029368	intergenic_variant	1	NR	6e-06	5.22185	NA	NA	NA	Affymetrix [753382]	N	hip bone mineral density	GCST006444	Genome-wide genotyping array	39456739	rs6029368
rs6077899	EBI	Liang X	Bone	Assessing the genetic correlations between early growth parameters and bone mineral density: A polygenic risk score analysis.	Bone mineral density (spine)	2,286 European ancestry individuals	20p12.2	20	10747651	JAG1	LINC01752	NA	NA	ENSG00000224961	NA	NA	rs6077899-?	0	6077899	intron_variant	0	NR	6e-07	6.22185	NA	NA	NA	Affymetrix [753382]	N	spine bone mineral density	GCST006447	Genome-wide genotyping array	10728299	rs6077899
rs12092943	EBI	Cho HW	J Bone Miner Metab	Association between non-Caucasian-specific ASCC1 gene polymorphism and osteoporosis and obesity in Korean postmenopausal women.	Body mass index	3,013 Korean ancestry individuals	1q32.1	1	204465799	NR	PIK3C2B	NA	NA	ENSG00000133056	NA	NA	rs12092943 -G	0	12092943	intron_variant	0	NR	1e-06	6	NA	0.3632	[0.22-0.51] unit increase	Affymetrix [NR]	N	body mass index	GCST011717	Genome-wide genotyping array	204434927	rs12092943
rs1388865	EBI	Cho HW	J Bone Miner Metab	Association between non-Caucasian-specific ASCC1 gene polymorphism and osteoporosis and obesity in Korean postmenopausal women.	Body mass index	3,013 Korean ancestry individuals	4p15.33	4	11759262	NR	LINC02360	NA	NA	ENSG00000248300	NA	NA	rs1388865 -C	0	1388865	intron_variant	0	NR	5e-06	5.30103	NA	0.3448	[0.2-0.49] unit increase	Affymetrix [NR]	N	body mass index	GCST011717	Genome-wide genotyping array	11760886	rs1388865
rs2173682	EBI	Cho HW	J Bone Miner Metab	Association between non-Caucasian-specific ASCC1 gene polymorphism and osteoporosis and obesity in Korean postmenopausal women.	Osteoporosis	443 Korean ancestry cases, 2,223 Korean ancestry controls	5p13.3	5	31002502	NR	NA - RPL19P11	NA	ENSG00000241668	NA	NA	51063	rs2173682 -T	0	2173682	intergenic_variant	1	NR	2e-06	5.69897	NA	1.556	[1.296-1.867]	Affymetrix [NR]	N	osteoporosis	GCST011716	Genome-wide genotyping array	31002609	rs2173682
rs10814041	EBI	Cho HW	J Bone Miner Metab	Association between non-Caucasian-specific ASCC1 gene polymorphism and osteoporosis and obesity in Korean postmenopausal women.	Osteoporosis	443 Korean ancestry cases, 2,223 Korean ancestry controls	9p13.3	9	33741594	NR	LINC01251 - PRSS3	ENSG00000233776	ENSG00000010438	NA	3178	9085	rs10814041 -C	0	10814041	intergenic_variant	1	NR	2e-06	5.69897	NA	2.097	[1.544-2.848]	Affymetrix [NR]	N	osteoporosis	GCST011716	Genome-wide genotyping array	33741592	rs10814041
rs307646	EBI	Cho HW	J Bone Miner Metab	Association between non-Caucasian-specific ASCC1 gene polymorphism and osteoporosis and obesity in Korean postmenopausal women.	Osteoporosis	443 Korean ancestry cases, 2,223 Korean ancestry controls	9p13.3	9	33932340	NR	UBAP2	NA	NA	ENSG00000137073	NA	NA	rs307646 -C	0	307646	intron_variant	0	NR	4e-06	5.39794	NA	1.659	[1.337-2.059]	Affymetrix [NR]	N	osteoporosis	GCST011716	Genome-wide genotyping array	33932338	rs307646
rs606164	EBI	Cho HW	J Bone Miner Metab	Association between non-Caucasian-specific ASCC1 gene polymorphism and osteoporosis and obesity in Korean postmenopausal women.	Body mass index	3,013 Korean ancestry individuals	11q14.1	11	78091879	NR	NDUFC2-KCTD14 - ALG8	ENSG00000259112	ENSG00000159063	NA	12014	3365	rs606164 -G	0	606164	intergenic_variant	1	NR	2e-06	5.69897	NA	0.4025	[0.24-0.57] unit decrease	Affymetrix [NR]	N	body mass index	GCST011717	Genome-wide genotyping array	77802925	rs606164
rs9525667	EBI	Cho HW	J Bone Miner Metab	Association between non-Caucasian-specific ASCC1 gene polymorphism and osteoporosis and obesity in Korean postmenopausal women.	Osteoporosis	443 Korean ancestry cases, 2,223 Korean ancestry controls	13q14.11	13	42713091	NR	NA - FAM216B	NA	ENSG00000179813	NA	NA	68459	rs9525667 -T	0	9525667	intergenic_variant	1	NR	4e-06	5.39794	NA	1.516	[1.271-1.81]	Affymetrix [NR]	N	osteoporosis	GCST011716	Genome-wide genotyping array	43287227	rs9525667
rs2028548	EBI	Cho HW	J Bone Miner Metab	Association between non-Caucasian-specific ASCC1 gene polymorphism and osteoporosis and obesity in Korean postmenopausal women.	Osteoporosis	443 Korean ancestry cases, 2,223 Korean ancestry controls	15q25.1	15	78146778	NR	IDH3A	NA	NA	ENSG00000166411	NA	NA	rs2028548 -C	0	2028548	intron_variant	0	NR	7e-06	5.1549	NA	0.652	[0.541-0.7858]	Affymetrix [NR]	N	osteoporosis	GCST011716	Genome-wide genotyping array	78439120	rs2028548
rs148725943	EBI	Pei YF	Osteoporos Int	Association of 3q13.32 variants with hip trochanter and intertrochanter bone mineral density identified by a genome-wide association study.	Bone mineral density (hip)	6,912 European ancestry individuals	3p22.1	3	41058257	CTNNB1	NA	NA	NA	NA	NA	NA	rs148725943-?	0	148725943	intergenic_variant	1	NR	9e-09	8.04576	(trochanter)	0.09	[NR] unit increase	Affymetrix [6879267] (imputed)	N	hip bone mineral density	GCST003559	Genome-wide genotyping array	41099748
rs1949542	EBI	Pei YF	Osteoporos Int	Association of 3q13.32 variants with hip trochanter and intertrochanter bone mineral density identified by a genome-wide association study.	Bone mineral density (hip)	6,912 European ancestry individuals	3q13.32	3	118464936	IGSF11	NA	NA	NA	NA	NA	NA	rs1949542-G	0	1949542	intron_variant	1	NR	1e-09	9	(trochanter)	0.1	[NR] unit decrease	Affymetrix [6879267] (imputed)	N	hip bone mineral density	GCST003559	Genome-wide genotyping array	118183783	rs1949542
rs7839059	EBI	Pei YF	Osteoporos Int	Association of 3q13.32 variants with hip trochanter and intertrochanter bone mineral density identified by a genome-wide association study.	Bone mineral density (hip)	6,912 European ancestry individuals	8q24.12	8	118964303	TNFRSF11B	TNFRSF11B - RNU6-12P	ENSG00000164761	ENSG00000207334	NA	12418	12210	rs7839059-C	0	7839059	intergenic_variant	1	NR	7e-09	8.1549	(trochanter)	0.1	[NR] unit decrease	Affymetrix [6879267] (imputed)	N	hip bone mineral density	GCST003559	Genome-wide genotyping array	119976542	rs7839059
rs2273061	EBI	Kung AW	Am J Hum Genet	Association of JAG1 with bone mineral density and osteoporotic fractures: a genome-wide association study and follow-up replication studies.	Bone mineral density	785 Han Chinese ancestry extreme high and low BMD female individuals	20p12.2	20	10658895	JAG1	JAG1	NA	NA	ENSG00000101384	NA	NA	rs2273061-A	0	2273061	intron_variant	0	0.31	5e-08	7.30103	(lumbar spine)	0.07	[NR] s.d. increase	Illumina [488853]	N	bone density	GCST000572	Genome-wide genotyping array	10639543	rs2273061
rs685395	EBI	Lu S	J Bone Miner Metab	Bivariate genome-wide association analyses identified genetic pleiotropic effects for bone mineral density and alcohol drinking in Caucasians.	Spine bone mineral density and alcohol drinking	506 European ancestry males, 1,553 European ancestry females	11q22.3	11	103196731	DYNC2H1	DYNC2H1	NA	NA	ENSG00000187240	NA	NA	rs685395-?	0	685395	intron_variant	0	NR	2e-08	7.69897	(males)	NA	NA	Affymetrix [69108]	N	alcohol consumption measurement, spine bone mineral density	GCST003919	Genome-wide genotyping array	103067460	rs685395
rs6591341	EBI	Medina-Gomez C	Nat Commun	Bivariate genome-wide association meta-analysis of pediatric musculoskeletal traits reveals pleiotropic effects at the SREBF1/TOM1L2 locus.	TB-LM or TBLH-BMD (pleiotropy)	8,327 European ancestry individuals, 2,087 individuals		11	68568010	Intergenic	PPP6R3						rs6591341-T													bone density, lean body mass	GCST004771	Genome-wide genotyping array	68335478	rs6591341
rs12741884	EBI	Medina-Gomez C	Nat Commun	Bivariate genome-wide association meta-analysis of pediatric musculoskeletal traits reveals pleiotropic effects at the SREBF1/TOM1L2 locus.	TB-LM or TBLH-BMD (pleiotropy)	8,327 European ancestry individuals, 2,087 individuals	1p36.12	1	22268202	Intergenic	MIR4418 - PPIAP34	ENSG00000266564	ENSG00000234397	NA	1902	54638	rs12741884-A	0	12741884	intergenic_variant	1	0.22	4e-08	7.39794	NA	NA	NA	Illumina [2276811] (imputed)	N	bone density, lean body mass	GCST004771	Genome-wide genotyping array	22594695	rs12741884
rs3765350	EBI	Medina-Gomez C	Nat Commun	Bivariate genome-wide association meta-analysis of pediatric musculoskeletal traits reveals pleiotropic effects at the SREBF1/TOM1L2 locus.	TB-LM or TBLH-BMD (pleiotropy)	8,327 European ancestry individuals, 2,087 individuals	1p36.12	1	22120823	WNT4	WNT4	NA	NA	ENSG00000162552	NA	NA	rs3765350-G	0	3765350	intron_variant	0	0.23	6e-09	8.22185	NA	NA	NA	Illumina [2276811] (imputed)	N	bone density, lean body mass	GCST004771	Genome-wide genotyping array	22447316	rs3765350
rs6684375	EBI	Medina-Gomez C	Nat Commun	Bivariate genome-wide association meta-analysis of pediatric musculoskeletal traits reveals pleiotropic effects at the SREBF1/TOM1L2 locus.	TB-LM or TBLH-BMD (pleiotropy)	8,327 European ancestry individuals, 2,087 individuals	1p36.12	1	22379941	Intergenic	PPIAP34 - ZBTB40	ENSG00000234397	ENSG00000184677	NA	56610	48897	rs6684375-T	0	6684375	regulatory_region_variant	1	0.19	5e-09	8.30103	NA	NA	NA	Illumina [2276811] (imputed)	N	bone density, lean body mass	GCST004771	Genome-wide genotyping array	22706434	rs6684375
rs6726821	EBI	Medina-Gomez C	Nat Commun	Bivariate genome-wide association meta-analysis of pediatric musculoskeletal traits reveals pleiotropic effects at the SREBF1/TOM1L2 locus.	TB-LM or TBLH-BMD (pleiotropy)	8,327 European ancestry individuals, 2,087 individuals	2q24.3	2	165721604	Intergenic	CSRNP3 - GALNT3	ENSG00000178662	ENSG00000115339	NA	32197	25984	rs6726821-G	0	6726821	intergenic_variant	1	0.45	4e-08	7.39794	NA	NA	NA	Illumina [2276811] (imputed)	N	bone density, lean body mass	GCST004771	Genome-wide genotyping array	166578114	rs6726821
rs7672749	EBI	Medina-Gomez C	Nat Commun	Bivariate genome-wide association meta-analysis of pediatric musculoskeletal traits reveals pleiotropic effects at the SREBF1/TOM1L2 locus.	TB-LM or TBLH-BMD (pleiotropy)	8,327 European ancestry individuals, 2,087 individuals	4q22.1	4	87877132	Intergenic	MEPE - HSP90AB3P	ENSG00000152595	ENSG00000183199	NA	30315	14711	rs7672749-A	0	7672749	intergenic_variant	1	0.09	3e-08	7.52288	NA	NA	NA	Illumina [2276811] (imputed)	N	bone density, lean body mass	GCST004771	Genome-wide genotyping array	88798284	rs7672749
rs13245690	EBI	Medina-Gomez C	Nat Commun	Bivariate genome-wide association meta-analysis of pediatric musculoskeletal traits reveals pleiotropic effects at the SREBF1/TOM1L2 locus.	TB-LM or TBLH-BMD (pleiotropy)	8,327 European ancestry individuals, 2,087 individuals	7q31.31	7	121145010	Intergenic	CPED1	NA	NA	ENSG00000106034	NA	NA	rs13245690-G	0	13245690	intron_variant	0	0.37	4e-11	10.3979	NA	NA	NA	Illumina [2276811] (imputed)	N	bone density, lean body mass	GCST004771	Genome-wide genotyping array	120785064	rs13245690
rs2110281	EBI	Medina-Gomez C	Nat Commun	Bivariate genome-wide association meta-analysis of pediatric musculoskeletal traits reveals pleiotropic effects at the SREBF1/TOM1L2 locus.	Bone mineral density (paediatric, total body less head)	8,327 European ancestry individuals, 2,087 individuals	7q31.31	7	121085755	Intergenic	CPED1	NA	NA	ENSG00000106034	NA	NA	rs2110281-A	0	2110281	intron_variant	0	0.35	3e-09	8.52288	NA	0.0859	[NR] unit decrease	Illumina [2276811] (imputed)	N	bone density	GCST004772	Genome-wide genotyping array	120725809	rs2110281
rs12272917	EBI	Medina-Gomez C	Nat Commun	Bivariate genome-wide association meta-analysis of pediatric musculoskeletal traits reveals pleiotropic effects at the SREBF1/TOM1L2 locus.	Bone mineral density (paediatric, total body less head)	8,327 European ancestry individuals, 2,087 individuals	11q13.2	11	68495902	LRP5, PPP6R3	PPP6R3	NA	NA	ENSG00000110075	NA	NA	rs12272917-C	0	12272917	intron_variant	0	0.24	1e-09	9	NA	0.0971	[NR] unit decrease	Illumina [2276811] (imputed)	N	bone density	GCST004772	Genome-wide genotyping array	68263370	rs12272917
rs12283755	EBI	Medina-Gomez C	Nat Commun	Bivariate genome-wide association meta-analysis of pediatric musculoskeletal traits reveals pleiotropic effects at the SREBF1/TOM1L2 locus.	Bone mineral density (paediatric, total body less head)	8,327 European ancestry individuals, 2,087 individuals	11q13.2	11	68604190	Intergenic	PPP6R3	NA	NA	ENSG00000110075	NA	NA	rs12283755-G	0	12283755	intron_variant	0	0.25	4e-09	8.39794	NA	0.0942	[NR] unit decrease	Illumina [2276811] (imputed)	N	bone density	GCST004772	Genome-wide genotyping array	68371658	rs12283755
rs12284933	EBI	Medina-Gomez C	Nat Commun	Bivariate genome-wide association meta-analysis of pediatric musculoskeletal traits reveals pleiotropic effects at the SREBF1/TOM1L2 locus.	TB-LM or TBLH-BMD (pleiotropy)	8,327 European ancestry individuals, 2,087 individuals	11q13.2	11	68552021	Intergenic	PPP6R3	NA	NA	ENSG00000110075	NA	NA	rs12284933-A	0	12284933	intron_variant	0	0.24	2e-09	8.69897	NA	NA	NA	Illumina [2276811] (imputed)	N	bone density, lean body mass	GCST004771	Genome-wide genotyping array	68319489	rs12284933
rs9525638	EBI	Medina-Gomez C	Nat Commun	Bivariate genome-wide association meta-analysis of pediatric musculoskeletal traits reveals pleiotropic effects at the SREBF1/TOM1L2 locus.	TB-LM or TBLH-BMD (pleiotropy)	8,327 European ancestry individuals, 2,087 individuals	13q14.11	13	42554441	Intergenic	LINC02341 - TNFSF11	ENSG00000283554	ENSG00000120659	NA	68485	8295	rs9525638-C	0	9525638	regulatory_region_variant	1	0.42	1e-08	8	NA	NA	NA	Illumina [2276811] (imputed)	N	bone density, lean body mass	GCST004771	Genome-wide genotyping array	43128577	rs9525638
rs754388	EBI	Medina-Gomez C	Nat Commun	Bivariate genome-wide association meta-analysis of pediatric musculoskeletal traits reveals pleiotropic effects at the SREBF1/TOM1L2 locus.	TB-LM or TBLH-BMD (pleiotropy)	8,327 European ancestry individuals, 2,087 individuals	14q32.12	14	92649065	Intergenic	RIN3	NA	NA	ENSG00000100599	NA	NA	rs754388-G	0	754388	intron_variant	0	0.18	3e-08	7.52288	NA	NA	NA	Illumina [2276811] (imputed)	N	bone density, lean body mass	GCST004771	Genome-wide genotyping array	93115410	rs754388
rs2955382	EBI	Medina-Gomez C	Nat Commun	Bivariate genome-wide association meta-analysis of pediatric musculoskeletal traits reveals pleiotropic effects at the SREBF1/TOM1L2 locus.	TB-LM or TBLH-BMD (pleiotropy)	8,327 European ancestry individuals, 2,087 individuals	17p11.2	17	18044396	Intergenic	GID4	NA	NA	ENSG00000141034	NA	NA	rs2955382-T	0	2955382	intron_variant	0	0.54	7e-09	8.1549	NA	NA	NA	Illumina [2276811] (imputed)	N	bone density, lean body mass	GCST004771	Genome-wide genotyping array	17947710	rs2955382
rs7501812	EBI	Medina-Gomez C	Nat Commun	Bivariate genome-wide association meta-analysis of pediatric musculoskeletal traits reveals pleiotropic effects at the SREBF1/TOM1L2 locus.	TB-LM or TBLH-BMD (pleiotropy)	8,327 European ancestry individuals, 2,087 individuals	17p11.2	17	17847593	SREBF1, C17orf39, TOM1L2, ATAPF2	TOM1L2	NA	NA	ENSG00000175662	NA	NA	rs7501812-G	0	7501812	3_prime_UTR_variant	0	0.41	1e-10	10	NA	NA	NA	Illumina [2276811] (imputed)	N	bone density, lean body mass	GCST004771	Genome-wide genotyping array	17750907	rs7501812
rs1697621	EBI	Tan LJ	J Clin Endocrinol Metab	Bivariate Genome-Wide Association Study Implicates ATP6V1G1 as a Novel Pleiotropic Locus Underlying Osteoporosis and Age at Menarche.	Bone mineral density (spine) and age at menarche	826 Han Chinese ancestry females	1q32.2	1	210907839	KCNH1	KCNH1	NA	NA	ENSG00000143473	NA	NA	rs1697621-?	0	1697621	intron_variant	0	NA	2e-06	5.69897	(East Asian)	NA	NA	Affymetrix [702413]	N	age at menarche, spine bone mineral density	GCST003101	Genome-wide genotyping array	211081181	rs1697621
rs1469181	EBI	Tan LJ	J Clin Endocrinol Metab	Bivariate Genome-Wide Association Study Implicates ATP6V1G1 as a Novel Pleiotropic Locus Underlying Osteoporosis and Age at Menarche.	Bone mineral density (hip) and age at menarche	826 Han Chinese ancestry females	2q36.3	2	228405109	NR	SNF8P1 - LINC01807	ENSG00000203387	ENSG00000232023	NA	51894	70115	rs1469181-?	0	1469181	intergenic_variant	1	NA	7e-06	5.1549	NA	NA	NA	Affymetrix [702413]	N	hip bone mineral density, age at menarche	GCST003102	Genome-wide genotyping array	229269825	rs1469181
rs7598908	EBI	Tan LJ	J Clin Endocrinol Metab	Bivariate Genome-Wide Association Study Implicates ATP6V1G1 as a Novel Pleiotropic Locus Underlying Osteoporosis and Age at Menarche.	Bone mineral density (hip) and age at menarche	826 Han Chinese ancestry females	2q36.3	2	228433116	intergenic	SNF8P1 - LINC01807	ENSG00000203387	ENSG00000232023	NA	79901	42108	rs7598908-?	0	7598908	intergenic_variant	1	NA	1e-06	6	(East Asian)	NA	NA	Affymetrix [702413]	N	hip bone mineral density, age at menarche	GCST003102	Genome-wide genotyping array	229297832	rs7598908
rs802075	EBI	Tan LJ	J Clin Endocrinol Metab	Bivariate Genome-Wide Association Study Implicates ATP6V1G1 as a Novel Pleiotropic Locus Underlying Osteoporosis and Age at Menarche.	Bone mineral density (hip) and age at menarche	826 Han Chinese ancestry females	6p12.3	6	49686453	CRISP2	RHAG - CRISP2	ENSG00000112077	ENSG00000124490	NA	49614	5905	rs802075-?	0	802075	intergenic_variant	1	NA	9e-06	5.04576	(East Asian)	NA	NA	Affymetrix [702413]	N	hip bone mineral density, age at menarche	GCST003102	Genome-wide genotyping array	49654166	rs802075
rs10232457	EBI	Tan LJ	J Clin Endocrinol Metab	Bivariate Genome-Wide Association Study Implicates ATP6V1G1 as a Novel Pleiotropic Locus Underlying Osteoporosis and Age at Menarche.	Bone mineral density (spine) and age at menarche	826 Han Chinese ancestry females	7q21.12	7	87833200	RUNDC3B	RUNDC3B - SLC25A40	ENSG00000105784	ENSG00000075303	NA	904	368	rs10232457-?	0	10232457	intergenic_variant	1	NA	9e-07	6.04576	(East Asian)	NA	NA	Affymetrix [702413]	N	age at menarche, spine bone mineral density	GCST003101	Genome-wide genotyping array	87462515	rs10232457
rs10264856	EBI	Tan LJ	J Clin Endocrinol Metab	Bivariate Genome-Wide Association Study Implicates ATP6V1G1 as a Novel Pleiotropic Locus Underlying Osteoporosis and Age at Menarche.	Bone mineral density (spine) and age at menarche	826 Han Chinese ancestry females	7q21.12	7	87633265	ABCB1	ABCB1, RUNDC3B	NA	NA	ENSG00000085563, ENSG00000105784	NA	NA	rs10264856-?	0	10264856	intron_variant	0	NA	8e-07	6.09691	(East Asian)	NA	NA	Affymetrix [702413]	N	age at menarche, spine bone mineral density	GCST003101	Genome-wide genotyping array	87262581	rs10264856
rs2157926	EBI	Tan LJ	J Clin Endocrinol Metab	Bivariate Genome-Wide Association Study Implicates ATP6V1G1 as a Novel Pleiotropic Locus Underlying Osteoporosis and Age at Menarche.	Bone mineral density (spine) and age at menarche	826 Han Chinese ancestry females	7q21.12	7	87641184	ABCB1	ABCB1, RUNDC3B	NA	NA	ENSG00000085563, ENSG00000105784	NA	NA	rs2157926-?	0	2157926	intron_variant	0	NA	2e-06	5.69897	(East Asian)	NA	NA	Affymetrix [702413]	N	age at menarche, spine bone mineral density	GCST003101	Genome-wide genotyping array	87270500	rs2157926
rs10738889	EBI	Tan LJ	J Clin Endocrinol Metab	Bivariate Genome-Wide Association Study Implicates ATP6V1G1 as a Novel Pleiotropic Locus Underlying Osteoporosis and Age at Menarche.	Bone mineral density (spine) and age at menarche	826 Han Chinese ancestry females	9p21.1	9	32458055	DDX58	DDX58	NA	NA	ENSG00000107201	NA	NA	rs10738889-?	0	10738889	intron_variant	0	NA	2e-06	5.69897	(East Asian)	NA	NA	Affymetrix [702413]	N	age at menarche, spine bone mineral density	GCST003101	Genome-wide genotyping array	32458053	rs10738889
rs10817638	EBI	Tan LJ	J Clin Endocrinol Metab	Bivariate Genome-Wide Association Study Implicates ATP6V1G1 as a Novel Pleiotropic Locus Underlying Osteoporosis and Age at Menarche.	Bone mineral density (hip) and age at menarche	826 Han Chinese ancestry females	9q32	9	114560262	ATP6V1G1	WHRN - ATP6V1G1	ENSG00000095397	ENSG00000136888	NA	54789	27444	rs10817638-G	0	10817638	regulatory_region_variant	1	NA	5e-07	6.30103	(East Asian)	NA	NA	Affymetrix [702413]	N	hip bone mineral density, age at menarche	GCST003102	Genome-wide genotyping array	117322542	rs10817638
rs10982287	EBI	Tan LJ	J Clin Endocrinol Metab	Bivariate Genome-Wide Association Study Implicates ATP6V1G1 as a Novel Pleiotropic Locus Underlying Osteoporosis and Age at Menarche.	Bone mineral density (spine) and age at menarche	826 Han Chinese ancestry females	9q32	9	114551935	ATP6V1G1	WHRN - ATP6V1G1	ENSG00000095397	ENSG00000136888	NA	46462	35771	rs10982287-?	0	10982287	TF_binding_site_variant	1	NA	9e-06	5.04576	NA	NA	NA	Affymetrix [702413]	N	age at menarche, spine bone mineral density	GCST003101	Genome-wide genotyping array	117314215	rs10982287
rs1930170	EBI	Tan LJ	J Clin Endocrinol Metab	Bivariate Genome-Wide Association Study Implicates ATP6V1G1 as a Novel Pleiotropic Locus Underlying Osteoporosis and Age at Menarche.	Bone mineral density (spine) and age at menarche	826 Han Chinese ancestry females	10q21.1	10	54457992	PCDH15	PCDH15	NA	NA	ENSG00000150275	NA	NA	rs1930170-?	0	1930170	intron_variant	0	NA	6e-08	7.22185	(East Asian)	NA	NA	Affymetrix [702413]	N	age at menarche, spine bone mineral density	GCST003101	Genome-wide genotyping array	56217752	rs1930170
rs10846260	EBI	Tan LJ	J Clin Endocrinol Metab	Bivariate Genome-Wide Association Study Implicates ATP6V1G1 as a Novel Pleiotropic Locus Underlying Osteoporosis and Age at Menarche.	Bone mineral density (hip) and age at menarche	826 Han Chinese ancestry females	12p12.3	12	15971208	DERA	DERA	NA	NA	ENSG00000023697	NA	NA	rs10846260-?	0	10846260	intron_variant	0	NA	3e-06	5.52288	(East Asian)	NA	NA	Affymetrix [702413]	N	hip bone mineral density, age at menarche	GCST003102	Genome-wide genotyping array	16124142	rs10846260
rs8041943	EBI	Tan LJ	J Clin Endocrinol Metab	Bivariate Genome-Wide Association Study Implicates ATP6V1G1 as a Novel Pleiotropic Locus Underlying Osteoporosis and Age at Menarche.	Bone mineral density (spine) and age at menarche	826 Han Chinese ancestry females	15q25.1	15	79674258	intergenic	NA	NA	NA	NA	NA	NA	rs8041943-?	0	8041943	regulatory_region_variant	1	NA	2e-06	5.69897	(East Asian)	NA	NA	Affymetrix [702413]	N	age at menarche, spine bone mineral density	GCST003101	Genome-wide genotyping array	79966600	rs8041943
rs2429676	EBI	Tan LJ	J Clin Endocrinol Metab	Bivariate Genome-Wide Association Study Implicates ATP6V1G1 as a Novel Pleiotropic Locus Underlying Osteoporosis and Age at Menarche.	Bone mineral density (hip) and age at menarche	826 Han Chinese ancestry females	Xq24		121716468	intergenic	NA	NA	NA	NA	NA	NA	rs2429676-?	0	2429676	intergenic_variant	1	NA	4e-06	5.39794	(East Asian)	NA	NA	Affymetrix [702413]	N	hip bone mineral density, age at menarche	GCST003102	Genome-wide genotyping array
rs3893384	EBI	Tan LJ	J Clin Endocrinol Metab	Bivariate Genome-Wide Association Study Implicates ATP6V1G1 as a Novel Pleiotropic Locus Underlying Osteoporosis and Age at Menarche.	Bone mineral density (spine) and age at menarche	826 Han Chinese ancestry females	NA			intergenic	NA	NA	NA	NA	NA	NA	rs3893384-?	0	3893384	regulatory_region_variant	1	NA	1e-06	6	(East Asian)	NA	NA	Affymetrix [702413]	N	age at menarche, spine bone mineral density	GCST003101	Genome-wide genotyping array
rs2622849	EBI	Inaba H	Cancer	Bone mineral density in children with acute lymphoblastic leukemia.	Bone mineral density change response to combined chemotherapy in acute lymphoblastic leukemia	235 European ancestry cases, 48 African American ancestry cases, 13 cases	1p21.1	1	102955788	COL11A1	COL11A1	NA	NA	ENSG00000060718	NA	NA	rs2622849-T	0	2622849	intron_variant	0	0.051	2e-07	6.69897	NA	1.071	z score decrease	Affymetrix [448281]	N	spine bone mineral density change measurement, response to combination chemotherapy, acute lymphoblastic leukemia	GCST005214	Genome-wide genotyping array	103421344	rs2622849
rs17047225	EBI	Inaba H	Cancer	Bone mineral density in children with acute lymphoblastic leukemia.	Bone mineral density change response to combined chemotherapy in acute lymphoblastic leukemia	235 European ancestry cases, 48 African American ancestry cases, 13 cases	4q32.3	4	166075994	TLL1	TLL1	NA	NA	ENSG00000038295	NA	NA	rs17047225-C	0	17047225	intron_variant	0	0.05	8e-06	5.09691	NA	0.815	z score decrease	Affymetrix [448281]	N	spine bone mineral density change measurement, response to combination chemotherapy, acute lymphoblastic leukemia	GCST005214	Genome-wide genotyping array	166997146	rs17047225
rs1986582	EBI	Inaba H	Cancer	Bone mineral density in children with acute lymphoblastic leukemia.	Bone mineral density change response to combined chemotherapy in acute lymphoblastic leukemia	235 European ancestry cases, 48 African American ancestry cases, 13 cases	7p21.3	7	9391401	intergenic	NA	NA	NA	NA	NA	NA	rs1986582-G	0	1986582	regulatory_region_variant	1	0.12	7e-06	5.1549	NA	0.629	z score decrease	Affymetrix [448281]	N	spine bone mineral density change measurement, response to combination chemotherapy, acute lymphoblastic leukemia	GCST005214	Genome-wide genotyping array	9431031	rs1986582
rs11025915	EBI	Inaba H	Cancer	Bone mineral density in children with acute lymphoblastic leukemia.	Bone mineral density change response to combined chemotherapy in acute lymphoblastic leukemia	235 European ancestry cases, 48 African American ancestry cases, 13 cases	11p15.1	11	21100413	NELL1	NELL1	NA	NA	ENSG00000165973	NA	NA	rs11025915-A	0	11025915	intron_variant	0	0.025	4e-06	5.39794	NA	1.306	z score decrease	Affymetrix [448281]	N	spine bone mineral density change measurement, response to combination chemotherapy, acute lymphoblastic leukemia	GCST005214	Genome-wide genotyping array	21121959	rs11025915
rs4355801	EBI	Richards JB	Lancet	Bone mineral density, osteoporosis, and osteoporotic fractures: a genome-wide association study.	Bone mineral density	2,094 European ancestry female individuals	8q24.12	8	118911634	TNFRSF11B	SAMD12-AS1 - TNFRSF11B	ENSG00000281641	ENSG00000164761	NA	5479	11923	rs4355801-A	0	4355801	regulatory_region_variant	1	0.53	8e-10	9.09691	NA	0.09	[NR] SD decrease	Illumina [314075]	N	bone density	GCST000182	Genome-wide genotyping array	119923873	rs4355801
rs3736228	EBI	Richards JB	Lancet	Bone mineral density, osteoporosis, and osteoporotic fractures: a genome-wide association study.	Bone mineral density	2,094 European ancestry female individuals	11q13.2	11	68433827	LRP5	LRP5	NA	NA	ENSG00000162337	NA	NA	rs3736228-T	0	3736228	missense_variant	0	0.14	6e-12	11.2218	NA	0.13	[NR] SD decrease	Illumina [314075]	N	bone density	GCST000182	Genome-wide genotyping array	68201295	rs3736228
rs34461570	EBI	Naito T	J Gastroenterol Hepatol	Clinical and genetic risk factors for decreased bone mineral density in Japanese patients with inflammatory bowel disease.	Bone mineral density (femoral neck) in inflammatory bowel disease	254 Japanese ancestry cases	1p31.1	1	69319822	Intergenic	LINC02791 - NA	ENSG00000235446	NA	NA	70345	NA	rs34461570-A	0	34461570	intergenic_variant	1	NR	3e-06	5.52288	NA	0.9636	[NR] unit increase	Affymetrix [4384682] (imputed)	N	inflammatory bowel disease, femoral neck bone mineral density	GCST005784	Genome-wide genotyping array	69785505	rs34461570
rs13069567	EBI	Naito T	J Gastroenterol Hepatol	Clinical and genetic risk factors for decreased bone mineral density in Japanese patients with inflammatory bowel disease.	Bone mineral density (lumbar spine) in inflammatory bowel disease	254 Japanese ancestry cases	3q26.2	3	169042362	MECOM	LINC01997 - MECOM	ENSG00000241383	ENSG00000085276	NA	3946	41137	rs13069567-T	0	13069567	regulatory_region_variant	1	NR	6e-07	6.22185	NA	0.49	[NR] unit increase	Affymetrix [4384682] (imputed)	N	inflammatory bowel disease, spine bone mineral density	GCST005783	Genome-wide genotyping array	168760150	rs13069567
rs17000400	EBI	Naito T	J Gastroenterol Hepatol	Clinical and genetic risk factors for decreased bone mineral density in Japanese patients with inflammatory bowel disease.	Bone mineral density (femoral neck) in inflammatory bowel disease	254 Japanese ancestry cases	4q13.3	4	75251521	PARM1	NA	NA	NA	NA	NA	NA	rs17000400-C	0	17000400	intergenic_variant	1	NR	2e-07	6.69897	NA	0.4654	[NR] unit increase	Affymetrix [4384682] (imputed)	N	inflammatory bowel disease, femoral neck bone mineral density	GCST005784	Genome-wide genotyping array	76176731	rs17000400
rs6596684	EBI	Naito T	J Gastroenterol Hepatol	Clinical and genetic risk factors for decreased bone mineral density in Japanese patients with inflammatory bowel disease.	Bone mineral density (femoral neck) in inflammatory bowel disease	254 Japanese ancestry cases	5q21.3	5	106609232	Intergenic	NA	NA	NA	NA	NA	NA	rs6596684-G	0	6596684	intergenic_variant	1	NR	3e-06	5.52288	NA	0.3999	[NR] unit increase	Affymetrix [4384682] (imputed)	N	inflammatory bowel disease, femoral neck bone mineral density	GCST005784	Genome-wide genotyping array	105944933	rs6596684
rs4317455	EBI	Naito T	J Gastroenterol Hepatol	Clinical and genetic risk factors for decreased bone mineral density in Japanese patients with inflammatory bowel disease.	Bone mineral density (femoral neck) in inflammatory bowel disease	254 Japanese ancestry cases	6p25.2	6	3263257	SLC22A23	PSMG4	NA	NA	ENSG00000180822	NA	NA	rs4317455-C	0	4317455	intron_variant	0	NR	1e-07	7	NA	0.4538	[NR] unit decrease	Affymetrix [4384682] (imputed)	N	inflammatory bowel disease, femoral neck bone mineral density	GCST005784	Genome-wide genotyping array	3263491	rs4317455
rs2341557	EBI	Naito T	J Gastroenterol Hepatol	Clinical and genetic risk factors for decreased bone mineral density in Japanese patients with inflammatory bowel disease.	Bone mineral density (femoral neck) in inflammatory bowel disease	254 Japanese ancestry cases	7q32.3	7	132134524	PLXNA4	PLXNA4	NA	NA	ENSG00000221866	NA	NA	rs2341557-T	0	2341557	intron_variant	0	NR	1e-06	6	NA	0.5282	[NR] unit decrease	Affymetrix [4384682] (imputed)	N	inflammatory bowel disease, femoral neck bone mineral density	GCST005784	Genome-wide genotyping array	131819283	rs2341557
rs10815621	EBI	Naito T	J Gastroenterol Hepatol	Clinical and genetic risk factors for decreased bone mineral density in Japanese patients with inflammatory bowel disease.	Bone mineral density (femoral neck) in inflammatory bowel disease	254 Japanese ancestry cases	9p24.3	9	761623	KANK1	KANK1 - DMRT1	ENSG00000107104	ENSG00000137090	NA	15517	80067	rs10815621-T	0	10815621	regulatory_region_variant	1	NR	5e-06	5.30103	NA	0.402	[NR] unit increase	Affymetrix [4384682] (imputed)	N	inflammatory bowel disease, femoral neck bone mineral density	GCST005784	Genome-wide genotyping array	761623	rs10815621
rs6589564	EBI	Naito T	J Gastroenterol Hepatol	Clinical and genetic risk factors for decreased bone mineral density in Japanese patients with inflammatory bowel disease.	Bone mineral density (femoral neck) in inflammatory bowel disease	254 Japanese ancestry cases	11q23.3	11	116753437	BUD13	BUD13	NA	NA	ENSG00000137656	NA	NA	rs6589564-C	0	6589564	intron_variant	0	NR	3e-06	5.52288	NA	0.4551	[NR] unit decrease	Affymetrix [4384682] (imputed)	N	inflammatory bowel disease, femoral neck bone mineral density	GCST005784	Genome-wide genotyping array	116624153
rs7968307	EBI	Naito T	J Gastroenterol Hepatol	Clinical and genetic risk factors for decreased bone mineral density in Japanese patients with inflammatory bowel disease.	Bone mineral density (lumbar spine) in inflammatory bowel disease	254 Japanese ancestry cases	12q24.21	12	114620647	TBX3	OSTF1P1 - Y_RNA	ENSG00000258244	ENSG00000199716	NA	31845	37302	rs7968307-C	0	7968307	intergenic_variant	1	NR	1e-06	6	NA	0.52	[NR] unit increase	Affymetrix [4384682] (imputed)	N	inflammatory bowel disease, spine bone mineral density	GCST005783	Genome-wide genotyping array	115058452	rs7968307
rs8009169	EBI	Naito T	J Gastroenterol Hepatol	Clinical and genetic risk factors for decreased bone mineral density in Japanese patients with inflammatory bowel disease.	Bone mineral density (lumbar spine) in inflammatory bowel disease	254 Japanese ancestry cases	14q21.1	14	42813211	Intergenic	YWHAQP1 - NA	ENSG00000258934	NA	NA	5099	NA	rs8009169-C	0	8009169	intergenic_variant	1	NR	1e-06	6	NA	0.5	[NR] unit decrease	Affymetrix [4384682] (imputed)	N	inflammatory bowel disease, spine bone mineral density	GCST005783	Genome-wide genotyping array	43282414	rs8009169
rs2839073	EBI	Naito T	J Gastroenterol Hepatol	Clinical and genetic risk factors for decreased bone mineral density in Japanese patients with inflammatory bowel disease.	Bone mineral density (lumbar spine) in inflammatory bowel disease	254 Japanese ancestry cases	21q22.3	21	45953845	COL6A1	PCBP3 - COL6A1	ENSG00000183570	ENSG00000142156	NA	11391	27925	rs2839073-C	0	2839073	regulatory_region_variant	1	NR	8e-07	6.09691	NA	0.53	[NR] unit decrease	Affymetrix [4384682] (imputed)	N	inflammatory bowel disease, spine bone mineral density	GCST005783	Genome-wide genotyping array	47373759	rs2839073
rs7605378	EBI	Kou I	PLoS One	Common variants in a novel gene, FONG on chromosome 2q33.1 confer risk of osteoporosis in Japanese.	Osteoporosis	190 Japanese ancestry cases, 1,557 Japanese ancestry controls	2q33.1	2	199812203	LOC348751, FONG	FTCDNL1	NA	NA	ENSG00000226124	NA	NA	rs7605378-?	0	7605378	intron_variant	0	0.56	2e-08	7.69897	NA	1.25	[1.16-1.35]	Perlegen [224507]	N	osteoporosis	GCST001071	Genome-wide genotyping array	200676926	rs7605378
rs9287237	EBI	Paternoster L	PLoS Genet	Genetic determinants of trabecular and cortical volumetric bone mineral densities and bone microstructure.	Bone mineral density	up to 5,878 European ancestry individuals	1q43	1	240433914	FMN2	FMN2	NA	NA	ENSG00000155816	NA	NA	rs9287237-T	0	9287237	intron_variant	0	0.15	2e-09	8.69897	(Trabecular vBMD)	0.19	[0.13-0.25] unit increase	Illumina [2401124] (imputed)	N	bone density	GCST001870	Genome-wide genotyping array	240597214	rs9287237
rs271170	EBI	Paternoster L	PLoS Genet	Genetic determinants of trabecular and cortical volumetric bone mineral densities and bone microstructure.	Bone mineral density	up to 5,878 European ancestry individuals	6q23.2	6	132994665	LOC285735	LINC00326	NA	NA	ENSG00000231023	NA	NA	rs271170-T	0	271170	intron_variant	0	0.33	3e-12	11.5229	(Cortical vBMD)	0.11	[0.071-0.149] unit decrease	Illumina [2401124] (imputed)	N	bone density	GCST001870	Genome-wide genotyping array	133315804	rs271170
rs6909279	EBI	Paternoster L	PLoS Genet	Genetic determinants of trabecular and cortical volumetric bone mineral densities and bone microstructure.	Bone mineral density	up to 5,878 European ancestry individuals	6q25.1	6	151574321	ESR1, C6orf97	CCDC170	NA	NA	ENSG00000120262	NA	NA	rs6909279-G	0	6909279	intron_variant	0	0.4	1e-09	9	(Cortical vBMD)	0.09	[0.070-0.110] unit decrease	Illumina [2401124] (imputed)	N	bone density	GCST001870	Genome-wide genotyping array	151895456	rs6909279
rs2062377	EBI	Paternoster L	PLoS Genet	Genetic determinants of trabecular and cortical volumetric bone mineral densities and bone microstructure.	Bone mineral density	up to 5,878 European ancestry individuals	8q24.12	8	118995181	TNFRSF11B	RNU6-12P - COLEC10	ENSG00000207334	ENSG00000184374	NA	18562	271	rs2062377-A	0	2062377	regulatory_region_variant	1	0.57	1e-07	7	(Cortical vBMD)	0.08	[0.041-0.119] unit decrease	Illumina [2401124] (imputed)	N	bone density	GCST001870	Genome-wide genotyping array	120007420	rs2062377
rs1021188	EBI	Paternoster L	PLoS Genet	Genetic determinants of trabecular and cortical volumetric bone mineral densities and bone microstructure.	Bone mineral density	up to 5,878 European ancestry individuals	13q14.11	13	42541997	TNFSF11	LINC02341 - TNFSF11	ENSG00000283554	ENSG00000120659	NA	56041	20739	rs1021188-C	0	1021188	intergenic_variant	1	0.17	4e-14	13.3979	(Cortical vBMD)	0.15	[0.11-0.19] unit decrease	Illumina [2401124] (imputed)	N	bone density	GCST001870	Genome-wide genotyping array	43116133	rs1021188
rs17638544	EBI	Paternoster L	PLoS Genet	Genetic determinants of trabecular and cortical volumetric bone mineral densities and bone microstructure.	Bone mineral density	up to 5,878 European ancestry individuals	13q14.11	13	42382485	TNFSF11	LINC02341	NA	NA	ENSG00000283554	NA	NA	rs17638544-T	0	17638544	intron_variant	0	0.07	5e-06	5.30103	(Cortical vBMD - conditional on rs1021188)	0.13	[0.071-0.189] unit increase	Illumina [2401124] (imputed)	N	bone density	GCST001870	Genome-wide genotyping array	42956621	rs17638544
rs17131547	EBI	Xiong DH	Am J Hum Genet	Genome-wide association and follow-up replication studies identified ADAMTS18 and TGFBR3 as bone mass candidate genes in different ethnic groups.	Bone mineral density	1,000 European ancestry individuals	1p22.1	1	91745463	TGFBR3	TGFBR3	NA	NA	ENSG00000069702	NA	NA	rs17131547-?	0	17131547	intron_variant	0	NA	1e-06	6	(spine BMD)	0.4974	unit decrease	Affymetrix [379319]	N	bone density	GCST000347	Genome-wide genotyping array	92211020	rs17131547
rs16945612	EBI	Xiong DH	Am J Hum Genet	Genome-wide association and follow-up replication studies identified ADAMTS18 and TGFBR3 as bone mass candidate genes in different ethnic groups.	Bone mineral density	1,000 European ancestry individuals	16q23.1	16	77395075	ADAMTS18	ADAMTS18	NA	NA	ENSG00000140873	NA	NA	rs16945612-?	0	16945612	intron_variant	0	NA	2e-08	7.69897	(hip BMD)	NA	NA	Affymetrix [379319]	N	bone density	GCST000347	Genome-wide genotyping array	77428972	rs16945612
rs11577371	EBI	Pei YF	Bone	Genome-wide association meta-analyses identified 1q43 and 2q32.2 for hip Ward's triangle areal bone mineral density.	Bone mineral density (Ward's triangle area)	4,305 European ancestry individuals,1,579 Chinese Han ancestry individuals, 845 African-American individuals, 446 Hispanic individuals	1p34.2	1	39694913	HPCAL4	PPIE	NA	NA	ENSG00000084072	NA	NA	rs11577371-G	0	11577371	intron_variant	0	NR	4e-06	5.39794	NA	0.15	[NR] unit decrease	Affymetrix, Illumina [at least 9551331] (imputed)	N	femoral neck bone mineral density	GCST003654	Genome-wide genotyping array	40160585	rs11577371
rs1414660	EBI	Pei YF	Bone	Genome-wide association meta-analyses identified 1q43 and 2q32.2 for hip Ward's triangle areal bone mineral density.	Bone mineral density (Ward's triangle area)	4,305 European ancestry individuals,1,579 Chinese Han ancestry individuals, 845 African-American individuals, 446 Hispanic individuals	1q43	1	240423395	FMN2	FMN2	NA	NA	ENSG00000155816	NA	NA	rs1414660-C	0	1414660	intron_variant	0	NR	1e-08	8	NA	0.12	[NR] unit decrease	Affymetrix, Illumina [at least 9551331] (imputed)	N	femoral neck bone mineral density	GCST003654	Genome-wide genotyping array	240586695	rs1414660
rs188600252	EBI	Pei YF	Bone	Genome-wide association meta-analyses identified 1q43 and 2q32.2 for hip Ward's triangle areal bone mineral density.	Bone mineral density (Ward's triangle area)	4,305 European ancestry individuals,1,579 Chinese Han ancestry individuals, 845 African-American individuals, 446 Hispanic individuals	1q23.2	1	159770175	DUSP23	CRP - DUSP23	ENSG00000132693	ENSG00000158716	NA	55586	10757	rs188600252-G	0	188600252	intergenic_variant	1	NR	1e-06	6	NA	0.14	[NR] unit decrease	Affymetrix, Illumina [at least 9551331] (imputed)	N	femoral neck bone mineral density	GCST003654	Genome-wide genotyping array	159739965	rs188600252
rs6424270	EBI	Pei YF	Bone	Genome-wide association meta-analyses identified 1q43 and 2q32.2 for hip Ward's triangle areal bone mineral density.	Bone mineral density (Ward's triangle area)	4,305 European ancestry individuals,1,579 Chinese Han ancestry individuals, 845 African-American individuals, 446 Hispanic individuals	1q42.2	1	233040710	PCNXL2	PCNX2	NA	NA	ENSG00000135749	NA	NA	rs6424270-C	0	6424270	intron_variant	0	NR	4e-06	5.39794	NA	0.09	[NR] unit increase	Affymetrix, Illumina [at least 9551331] (imputed)	N	femoral neck bone mineral density	GCST003654	Genome-wide genotyping array	233176456	rs6424270
rs56346965	EBI	Pei YF	Bone	Genome-wide association meta-analyses identified 1q43 and 2q32.2 for hip Ward's triangle areal bone mineral density.	Bone mineral density (Ward's triangle area)	4,305 European ancestry individuals,1,579 Chinese Han ancestry individuals, 845 African-American individuals, 446 Hispanic individuals	2q32.2	2	190676640	NAB1	NAB1	NA	NA	ENSG00000138386	NA	NA	rs56346965-C	0	56346965	intron_variant	0	NR	7e-07	6.1549	NA	0.09	[NR] unit increase	Affymetrix, Illumina [at least 9551331] (imputed)	N	femoral neck bone mineral density	GCST003654	Genome-wide genotyping array	191541366	rs56346965
rs3091309	EBI	Pei YF	Bone	Genome-wide association meta-analyses identified 1q43 and 2q32.2 for hip Ward's triangle areal bone mineral density.	Bone mineral density (Ward's triangle area)	4,305 European ancestry individuals,1,579 Chinese Han ancestry individuals, 845 African-American individuals, 446 Hispanic individuals	3p21.31	3	46261693	CCR3	CCR3	NA	NA	ENSG00000183625	NA	NA	rs3091309-G	0	3091309	intron_variant	0	NR	3e-06	5.52288	NA	0.12	[NR] unit increase	Affymetrix, Illumina [at least 9551331] (imputed)	N	femoral neck bone mineral density	GCST003654	Genome-wide genotyping array	46303184	rs3091309
rs985746	EBI	Pei YF	Bone	Genome-wide association meta-analyses identified 1q43 and 2q32.2 for hip Ward's triangle areal bone mineral density.	Bone mineral density (Ward's triangle area)	4,305 European ancestry individuals,1,579 Chinese Han ancestry individuals, 845 African-American individuals, 446 Hispanic individuals	4p14	4	36829759	KIAA1239	NA	NA	NA	NA	NA	NA	rs985746-C	0	985746	intergenic_variant	1	NR	3e-06	5.52288	NA	0.12	[NR] unit increase	Affymetrix, Illumina [at least 9551331] (imputed)	N	femoral neck bone mineral density	GCST003654	Genome-wide genotyping array	36831381	rs985746
rs10037512	EBI	Pei YF	Bone	Genome-wide association meta-analyses identified 1q43 and 2q32.2 for hip Ward's triangle areal bone mineral density.	Bone mineral density (Ward's triangle area)	4,305 European ancestry individuals,1,579 Chinese Han ancestry individuals, 845 African-American individuals, 446 Hispanic individuals	5q14.3	5	89058858	MEF2C	MEF2C-AS1	NA	NA	ENSG00000248309	NA	NA	rs10037512-C	0	10037512	intron_variant	0	NR	3e-06	5.52288	NA	0.08	[NR] unit decrease	Affymetrix, Illumina [at least 9551331] (imputed)	N	femoral neck bone mineral density	GCST003654	Genome-wide genotyping array	88354675	rs10037512
rs79702404	EBI	Pei YF	Bone	Genome-wide association meta-analyses identified 1q43 and 2q32.2 for hip Ward's triangle areal bone mineral density.	Bone mineral density (Ward's triangle area)	4,305 European ancestry individuals,1,579 Chinese Han ancestry individuals, 845 African-American individuals, 446 Hispanic individuals	5q13.2	5	72629790	ZNF366	LINC02056	NA	NA	ENSG00000248371	NA	NA	rs79702404-C	0	79702404	intron_variant	0	NR	2e-06	5.69897	NA	0.1	[NR] unit decrease	Affymetrix, Illumina [at least 9551331] (imputed)	N	femoral neck bone mineral density	GCST003654	Genome-wide genotyping array	71925617	rs79702404
rs3020340	EBI	Pei YF	Bone	Genome-wide association meta-analyses identified 1q43 and 2q32.2 for hip Ward's triangle areal bone mineral density.	Bone mineral density (Ward's triangle area)	4,305 European ancestry individuals,1,579 Chinese Han ancestry individuals, 845 African-American individuals, 446 Hispanic individuals	6q25.1	6	151722155	ESR1	ESR1	NA	NA	ENSG00000091831	NA	NA	rs3020340-G	0	3020340	intron_variant	0	NR	2e-06	5.69897	NA	0.09	[NR] unit increase	Affymetrix, Illumina [at least 9551331] (imputed)	N	femoral neck bone mineral density	GCST003654	Genome-wide genotyping array	152043290	rs3020340
rs9401746	EBI	Pei YF	Bone	Genome-wide association meta-analyses identified 1q43 and 2q32.2 for hip Ward's triangle areal bone mineral density.	Bone mineral density (Ward's triangle area)	4,305 European ancestry individuals,1,579 Chinese Han ancestry individuals, 845 African-American individuals, 446 Hispanic individuals	6q22.31	6	124443485	NKAIN2	NKAIN2	NA	NA	ENSG00000188580	NA	NA	rs9401746-G	0	9401746	intron_variant	0	NR	1e-06	6	NA	0.12	[NR] unit decrease	Affymetrix, Illumina [at least 9551331] (imputed)	N	femoral neck bone mineral density	GCST003654	Genome-wide genotyping array	124764631	rs9401746
rs13310130	EBI	Pei YF	Bone	Genome-wide association meta-analyses identified 1q43 and 2q32.2 for hip Ward's triangle areal bone mineral density.	Bone mineral density (Ward's triangle area)	4,305 European ancestry individuals,1,579 Chinese Han ancestry individuals, 845 African-American individuals, 446 Hispanic individuals	7q21.3	7	96716776	SHFM1	SEM1 - NA	ENSG00000127922	NA	NA	6885	NA	rs13310130-G	0	13310130	intergenic_variant	1	NR	9e-07	6.04576	NA	0.09	[NR] unit decrease	Affymetrix, Illumina [at least 9551331] (imputed)	N	femoral neck bone mineral density	GCST003654	Genome-wide genotyping array	96346088	rs13310130
rs34610745	EBI	Pei YF	Bone	Genome-wide association meta-analyses identified 1q43 and 2q32.2 for hip Ward's triangle areal bone mineral density.	Bone mineral density (Ward's triangle area)	4,305 European ancestry individuals,1,579 Chinese Han ancestry individuals, 845 African-American individuals, 446 Hispanic individuals	7p14.1	7	43294976	HECW1	HECW1	NA	NA	ENSG00000002746	NA	NA	rs34610745-G	0	34610745	intron_variant	0	NR	5e-06	5.30103	NA	0.2	[NR] unit increase	Affymetrix, Illumina [at least 9551331] (imputed)	N	femoral neck bone mineral density	GCST003654	Genome-wide genotyping array	43334575	rs34610745
rs6422354	EBI	Pei YF	Bone	Genome-wide association meta-analyses identified 1q43 and 2q32.2 for hip Ward's triangle areal bone mineral density.	Bone mineral density (Ward's triangle area)	4,305 European ancestry individuals,1,579 Chinese Han ancestry individuals, 845 African-American individuals, 446 Hispanic individuals	8p23.1	8	9581210	TNKS	TNKS, TNKS	NA	NA	ENSG00000285372, ENSG00000173273	NA	NA	rs6422354-G	0	6422354	intron_variant	0	NR	2e-06	5.69897	NA	0.16	[NR] unit increase	Affymetrix, Illumina [at least 9551331] (imputed)	N	femoral neck bone mineral density	GCST003654	Genome-wide genotyping array	9438720	rs6422354
rs8181385	EBI	Pei YF	Bone	Genome-wide association meta-analyses identified 1q43 and 2q32.2 for hip Ward's triangle areal bone mineral density.	Bone mineral density (Ward's triangle area)	4,305 European ancestry individuals,1,579 Chinese Han ancestry individuals, 845 African-American individuals, 446 Hispanic individuals	10p12.31	10	19272031	PLXDC2	MALRD1	NA	NA	ENSG00000204740	NA	NA	rs8181385-C	0	8181385	intron_variant	0	NR	7e-07	6.1549	NA	0.09	[NR] unit increase	Affymetrix, Illumina [at least 9551331] (imputed)	N	femoral neck bone mineral density	GCST003654	Genome-wide genotyping array	19560960	rs8181385
rs1011728	EBI	Pei YF	Bone	Genome-wide association meta-analyses identified 1q43 and 2q32.2 for hip Ward's triangle areal bone mineral density.	Bone mineral density (Ward's triangle area)	4,305 European ancestry individuals,1,579 Chinese Han ancestry individuals, 845 African-American individuals, 446 Hispanic individuals	12q21.31	12	85301835	ALX1	ALX1 - LINC02820	ENSG00000180318	ENSG00000258815	NA	51	16225	rs1011728-T	0	1011728	intergenic_variant	1	NR	6e-07	6.22185	NA	0.1	[NR] unit increase	Affymetrix, Illumina [at least 9551331] (imputed)	N	femoral neck bone mineral density	GCST003654	Genome-wide genotyping array	85695613	rs1011728
rs17012589	EBI	Pei YF	Bone	Genome-wide association meta-analyses identified 1q43 and 2q32.2 for hip Ward's triangle areal bone mineral density.	Bone mineral density (Ward's triangle area)	4,305 European ancestry individuals,1,579 Chinese Han ancestry individuals, 845 African-American individuals, 446 Hispanic individuals	12q21.31	12	85123126	LRRIQ1	LRRIQ1	NA	NA	ENSG00000133640	NA	NA	rs17012589-G	0	17012589	intron_variant	0	NR	4e-06	5.39794	NA	0.09	[NR] unit decrease	Affymetrix, Illumina [at least 9551331] (imputed)	N	femoral neck bone mineral density	GCST003654	Genome-wide genotyping array	85516904	rs17012589
rs111756027	EBI	Pei YF	Bone	Genome-wide association meta-analyses identified 1q43 and 2q32.2 for hip Ward's triangle areal bone mineral density.	Bone mineral density (Ward's triangle area)	4,305 European ancestry individuals,1,579 Chinese Han ancestry individuals, 845 African-American individuals, 446 Hispanic individuals	16q23.1	16	77284214	ADAMTS18	ADAMTS18	NA	NA	ENSG00000140873	NA	NA	rs111756027-C	0	111756027	intron_variant	0	NR	2e-06	5.69897	NA	0.11	[NR] unit decrease	Affymetrix, Illumina [at least 9551331] (imputed)	N	femoral neck bone mineral density	GCST003654	Genome-wide genotyping array	77318111	rs111756027
rs13182402	EBI	Guo Y	PLoS Genet	Genome-wide association study identifies ALDH7A1 as a novel susceptibility gene for osteoporosis.	Osteoporosis	350 Han Chinese ancestry cases, 350 Han Chinese ancestry controls	5q23.2	5	126582456	ALDH7A1	ALDH7A1	NA	NA	ENSG00000164904	NA	NA	rs13182402-G	0	13182402	intron_variant	0	0.05	2e-09	8.69897	NA	2.25	[1.72-2.94]	Affymetrix [281533]	N	osteoporosis	GCST000560	Genome-wide genotyping array	125918148	rs13182402
rs1160574	EBI	Choi HJ	Bone	Genome-wide association study in East Asians suggests UHMK1 as a novel bone mineral density susceptibility gene.	Bone mineral density (femoral neck)	2,729 Korean ancestry individuals	1q32.2	1	210912068	KCNH1	KCNH1	NA	NA	ENSG00000143473	NA	NA	rs1160574-T	0	1160574	intron_variant	0	0.26	2e-07	6.69897	(females)	0.16	unit increase	Affymetrix [328918]	N	femoral neck bone mineral density	GCST003612	Genome-wide genotyping array	211085410	rs1160574
rs16863247	EBI	Choi HJ	Bone	Genome-wide association study in East Asians suggests UHMK1 as a novel bone mineral density susceptibility gene.	Bone mineral density (femoral neck)	2,729 Korean ancestry individuals	1q23.3	1	162535706	UHMK1	UHMK1 - UQCRBP2	ENSG00000152332	ENSG00000227941	NA	6075	5626	rs16863247-G	0	16863247	regulatory_region_variant	1	0.14	4e-07	6.39794	NA	0.15	unit decrease	Affymetrix [328918]	N	femoral neck bone mineral density	GCST003612	Genome-wide genotyping array	162505496	rs16863247
rs9371538	EBI	Choi HJ	Bone	Genome-wide association study in East Asians suggests UHMK1 as a novel bone mineral density susceptibility gene.	Bone mineral density (spine)	2,729 Korean ancestry individuals	6q25.1	6	151551828	ESR1	CCDC170	NA	NA	ENSG00000120262	NA	NA	rs9371538-T	0	9371538	intron_variant	0	0.45	6e-09	8.22185	NA	0.11	NR unit decrease	Affymetrix [328918]	N	spine bone mineral density	GCST003610	Genome-wide genotyping array	151872963	rs9371538
rs7776725	EBI	Choi HJ	Bone	Genome-wide association study in East Asians suggests UHMK1 as a novel bone mineral density susceptibility gene.	Bone mineral density (femoral neck)	2,729 Korean ancestry individuals	7q31.31	7	121393067	WNT16	FAM3C	NA	NA	ENSG00000196937	NA	NA	rs7776725-C	0	7776725	intron_variant	0	0.13	1e-06	6	NA	0.1	unit increase	Affymetrix [328918]	N	femoral neck bone mineral density	GCST003612	Genome-wide genotyping array	121033121	rs7776725
rs113784679	EBI	Gregson CL	Bone	Genome-wide association study of extreme high bone mass: Contribution of common genetic variation to extreme BMD phenotypes and potential novel BMD-associated genes.	Bone mineral density (total hip)	232 European ancestry high BMD individuals, 1,026 European ancestry moderate high BMD individuals, 852 European ancestry low BMD individuals	1p36.12	1	22321986	WNT4, ZBTB40	MIR4418 - PPIAP34	ENSG00000266564	ENSG00000234397	NA	55686	854	rs113784679-?	0	113784679	regulatory_region_variant	1	0.04	8e-09	8.09691	NA	0.511	[0.45-0.57] unit increase	Illumina [6379332] (imputed)	N	hip bone mineral density	GCST006143	Genome-wide genotyping array	22648479	rs113784679
rs113022464	EBI	Gregson CL	Bone	Genome-wide association study of extreme high bone mass: Contribution of common genetic variation to extreme BMD phenotypes and potential novel BMD-associated genes.	Bone mineral density (total hip)	232 European ancestry high BMD individuals, 1,026 European ancestry moderate high BMD individuals, 852 European ancestry low BMD individuals	2p23.3	2	27410779	PPM1G, NRBP1	PPM1G - NRBP1	ENSG00000115241	ENSG00000115216	NA	1188	17011	rs113022464-G	0	113022464	intergenic_variant	1	0.43	5e-06	5.30103	NA	0.218	[0.12-0.31] unit increase	Illumina [6379332] (imputed)	N	hip bone mineral density	GCST006143	Genome-wide genotyping array	27633646
rs11692416	EBI	Gregson CL	Bone	Genome-wide association study of extreme high bone mass: Contribution of common genetic variation to extreme BMD phenotypes and potential novel BMD-associated genes.	Bone mineral density (total hip)	232 European ancestry high BMD individuals, 1,026 European ancestry moderate high BMD individuals, 852 European ancestry low BMD individuals	2p22.2	2	36483636	CRIM1	CRIM1	NA	NA	ENSG00000150938	NA	NA	rs11692416-T	0	11692416	intron_variant	0	0.37	8e-06	5.09691	NA	0.146	[0.081-0.211] unit increase	Illumina [6379332] (imputed)	N	hip bone mineral density	GCST006143	Genome-wide genotyping array	36710779	rs11692416
rs2469956	EBI	Gregson CL	Bone	Genome-wide association study of extreme high bone mass: Contribution of common genetic variation to extreme BMD phenotypes and potential novel BMD-associated genes.	Bone mineral density (total hip)	232 European ancestry high BMD individuals, 1,026 European ancestry moderate high BMD individuals, 852 European ancestry low BMD individuals	2q33.2	2	203511270	RAPH1	RAPH1	NA	NA	ENSG00000173166	NA	NA	rs2469956-T	0	2469956	intron_variant	0	0.04	2e-07	6.69897	NA	0.63	[0.39-0.87] unit increase	Illumina [6379332] (imputed)	N	hip bone mineral density	GCST006143	Genome-wide genotyping array	204375993
rs3815993	EBI	Gregson CL	Bone	Genome-wide association study of extreme high bone mass: Contribution of common genetic variation to extreme BMD phenotypes and potential novel BMD-associated genes.	Bone mineral density (total hip)	232 European ancestry high BMD individuals, 1,026 European ancestry moderate high BMD individuals, 852 European ancestry low BMD individuals	2q24.3	2	165875827	TTC21B	TTC21B	NA	NA	ENSG00000123607	NA	NA	rs3815993-A	0	3815993	non_coding_transcript_exon_variant	0	0.18	4e-06	5.39794	NA	0.195	[0.11-0.28] unit decrease	Illumina [6379332] (imputed)	N	hip bone mineral density	GCST006143	Genome-wide genotyping array	166732337	rs3815993
rs416486	EBI	Gregson CL	Bone	Genome-wide association study of extreme high bone mass: Contribution of common genetic variation to extreme BMD phenotypes and potential novel BMD-associated genes.	Bone mineral density (total hip)	232 European ancestry high BMD individuals, 1,026 European ancestry moderate high BMD individuals, 852 European ancestry low BMD individuals	3p22.1	3	41071585	ZNF621, CTNNB1	NA	NA	NA	NA	NA	NA	rs416486-T	0	416486	intergenic_variant	1	0.44	4e-07	6.39794	NA	0.157	[0.096-0.218] unit decrease	Illumina [6379332] (imputed)	N	hip bone mineral density	GCST006143	Genome-wide genotyping array	41113076	rs416486
rs6822446	EBI	Gregson CL	Bone	Genome-wide association study of extreme high bone mass: Contribution of common genetic variation to extreme BMD phenotypes and potential novel BMD-associated genes.	Bone mineral density (total hip)	232 European ancestry high BMD individuals, 1,026 European ancestry moderate high BMD individuals, 852 European ancestry low BMD individuals	4q28.2	4	128365448	PGRMC2, JADE1	LINC02615	NA	NA	ENSG00000251432	NA	NA	rs6822446-A	0	6822446	intron_variant	0	0.18	6e-06	5.22185	NA	0.259	[0.15-0.37] unit increase	Illumina [6379332] (imputed)	N	hip bone mineral density	GCST006143	Genome-wide genotyping array	129286603	rs6822446
rs2697825	EBI	Gregson CL	Bone	Genome-wide association study of extreme high bone mass: Contribution of common genetic variation to extreme BMD phenotypes and potential novel BMD-associated genes.	Bone mineral density (total hip)	232 European ancestry high BMD individuals, 1,026 European ancestry moderate high BMD individuals, 852 European ancestry low BMD individuals	11p15.2	11	14067884	SPON1	SPON1	NA	NA	ENSG00000262655	NA	NA	rs2697825-?	0	2697825	intron_variant	0	0.17	5e-08	7.30103	NA	0.31	[0.20-0.42] unit increase	Illumina [6379332] (imputed)	N	hip bone mineral density	GCST006143	Genome-wide genotyping array	14089431	rs2697825
rs10860802	EBI	Gregson CL	Bone	Genome-wide association study of extreme high bone mass: Contribution of common genetic variation to extreme BMD phenotypes and potential novel BMD-associated genes.	Bone mineral density (total hip)	232 European ancestry high BMD individuals, 1,026 European ancestry moderate high BMD individuals, 852 European ancestry low BMD individuals	12q23.2	12	101871828	GNPTAB, DRAM1	RNU6-1183P - HSPE1P4	ENSG00000252863	ENSG00000258153	NA	27	1488	rs10860802-G	0	10860802	intergenic_variant	1	0.17	3e-06	5.52288	NA	0.199	[0.12-0.28] unit decrease	Illumina [6379332] (imputed)	N	hip bone mineral density	GCST006143	Genome-wide genotyping array	102265606	rs10860802
rs1214208	EBI	Gregson CL	Bone	Genome-wide association study of extreme high bone mass: Contribution of common genetic variation to extreme BMD phenotypes and potential novel BMD-associated genes.	Bone mineral density (total hip)	232 European ancestry high BMD individuals, 1,026 European ancestry moderate high BMD individuals, 852 European ancestry low BMD individuals	12q24.32	12	127797667	LOC101927637, FLJ37505	NA - LINC02393	NA	ENSG00000256597	NA	NA	83949	rs1214208-G	0	1214208	intron_variant	1	0.09	9e-07	6.04576	NA	0.397	[0.24-0.55] unit decrease	Illumina [6379332] (imputed)	N	hip bone mineral density	GCST006143	Genome-wide genotyping array	128282212	rs1214208
rs12322049	EBI	Gregson CL	Bone	Genome-wide association study of extreme high bone mass: Contribution of common genetic variation to extreme BMD phenotypes and potential novel BMD-associated genes.	Bone mineral density (total hip)	232 European ancestry high BMD individuals, 1,026 European ancestry moderate high BMD individuals, 852 European ancestry low BMD individuals	12q24.21	12	114348413	RBM19, TBX5	NA - TBX5	NA	ENSG00000089225	NA	NA	5498	rs12322049-A	0	12322049	intergenic_variant	1	0.07	2e-06	5.69897	NA	0.406	[0.24-0.57] unit increase	Illumina [6379332] (imputed)	N	hip bone mineral density	GCST006143	Genome-wide genotyping array	114786218	rs12322049
rs2226992	EBI	Gregson CL	Bone	Genome-wide association study of extreme high bone mass: Contribution of common genetic variation to extreme BMD phenotypes and potential novel BMD-associated genes.	Bone mineral density (total hip)	232 European ancestry high BMD individuals, 1,026 European ancestry moderate high BMD individuals, 852 European ancestry low BMD individuals	16p13.12	16	13556291	SHISA9, ERCC4	TMF1P1 - NA	ENSG00000262235	NA	NA	97593	NA	rs2226992-T	0	2226992	intron_variant	1	0.28	1e-06	6	NA	0.241	[0.14-0.34] unit decrease	Illumina [6379332] (imputed)	N	hip bone mineral density	GCST006143	Genome-wide genotyping array	13650148	rs2226992
rs8080236	EBI	Gregson CL	Bone	Genome-wide association study of extreme high bone mass: Contribution of common genetic variation to extreme BMD phenotypes and potential novel BMD-associated genes.	Bone mineral density (total hip)	232 European ancestry high BMD individuals, 1,026 European ancestry moderate high BMD individuals, 852 European ancestry low BMD individuals	17q24.3	17	71346222	CASC17, LOC102723505	RNU7-155P - NA	ENSG00000238759	NA	NA	48004	NA	rs8080236-C	0	8080236	intergenic_variant	1	0.35	6e-06	5.22185	NA	0.207	[0.12-0.3] unit increase	Illumina [6379332] (imputed)	N	hip bone mineral density	GCST006143	Genome-wide genotyping array	69342363	rs8080236
rs12610303	EBI	Gregson CL	Bone	Genome-wide association study of extreme high bone mass: Contribution of common genetic variation to extreme BMD phenotypes and potential novel BMD-associated genes.	Bone mineral density (total hip)	232 European ancestry high BMD individuals, 1,026 European ancestry moderate high BMD individuals, 852 European ancestry low BMD individuals	19q12	19	28413907	LOC101927151, LOC100420587	NA	NA	NA	NA	NA	NA	rs12610303-C	0	12610303	intergenic_variant	1	0.29	8e-06	5.09691	NA	0.228	[0.13-0.33] unit decrease	Illumina [6379332] (imputed)	N	hip bone mineral density	GCST006143	Genome-wide genotyping array	28904814	rs12610303
rs28669331	EBI	Gregson CL	Bone	Genome-wide association study of extreme high bone mass: Contribution of common genetic variation to extreme BMD phenotypes and potential novel BMD-associated genes.	Bone mineral density (total hip)	232 European ancestry high BMD individuals, 1,026 European ancestry moderate high BMD individuals, 852 European ancestry low BMD individuals	20p11.23	20	19929177	RIN2	RIN2	NA	NA	ENSG00000132669	NA	NA	rs28669331-C	0	28669331	intron_variant	0	0.03	6e-06	5.22185	NA	0.452	[0.26-0.65] unit decrease	Illumina [6379332] (imputed)	N	hip bone mineral density	GCST006143	Genome-wide genotyping array	19909821	rs28669331
rs28608951	EBI	Gregson CL	Bone	Genome-wide association study of extreme high bone mass: Contribution of common genetic variation to extreme BMD phenotypes and potential novel BMD-associated genes.	Bone mineral density (total hip)	232 European ancestry high BMD individuals, 1,026 European ancestry moderate high BMD individuals, 852 European ancestry low BMD individuals	21q22.3	21	45480632	COL18A1	COL18A1	NA	NA	ENSG00000182871	NA	NA	rs28608951-T	0	28608951	intron_variant	0	0.29	8e-06	5.09691	NA	0.216	[0.12-0.31] unit increase	Illumina [6379332] (imputed)	N	hip bone mineral density	GCST006143	Genome-wide genotyping array	46900546	rs28608951
rs6710518	EBI	Duncan EL	PLoS Genet	Genome-wide association study using extreme truncate selection identifies novel genes affecting bone mineral density and fracture risk.	Bone mineral density	900 European ancestry female individuals with low hip bone mineral density, 1,055 European ancestry female individuals with high hip bone mineral density	2q24.3	2	165726734	GALNT3	CSRNP3 - GALNT3	ENSG00000178662	ENSG00000115339	NA	37327	20854	rs6710518-T	0	6710518	intergenic_variant	1	NR	5e-10	9.30103	(femoral neck)	0.064	[NR] unit decrease	Illumina [2543887] (imputed)	N	bone density	GCST001050	Genome-wide genotyping array	166583244	rs6710518
rs1054627	EBI	Duncan EL	PLoS Genet	Genome-wide association study using extreme truncate selection identifies novel genes affecting bone mineral density and fracture risk.	Bone mineral density	900 European ancestry female individuals with low hip bone mineral density, 1,055 European ancestry female individuals with high hip bone mineral density	4q22.1	4	87811540	IBSP	IBSP	NA	NA	ENSG00000029559	NA	NA	rs1054627-G	0	1054627	missense_variant	0	NR	8e-07	6.09691	(femoral neck)	0.05	[NR] unit decrease	Illumina [2543887] (imputed)	N	bone density	GCST001050	Genome-wide genotyping array	88732692	rs1054627
rs12998155	EBI	Mullin BH	BMC Genomics	Genome-wide association study using family-based cohorts identifies the WLS and CCDC170/ESR1 loci as associated with bone mineral density.	Bone mineral density (femoral neck)	1,042 Northern European ancestry individuals	2p12	2	79894063	CTNNA2	CTNNA2	NA	NA	ENSG00000066032	NA	NA	rs12998155-C	0	12998155	intron_variant	0	0.45	5e-08	7.30103	NA	0.13	[0.091-0.169] g/cm2 decrease	Illumina [NR] (imputed)	N	femoral neck bone mineral density	GCST003381	Genome-wide genotyping array	80121189
rs17885864	EBI	Mullin BH	BMC Genomics	Genome-wide association study using family-based cohorts identifies the WLS and CCDC170/ESR1 loci as associated with bone mineral density.	Bone mineral density (femoral neck)	1,042 Northern European ancestry individuals	4p13	4	41745882	PHOX2B	PHOX2B	NA	NA	ENSG00000109132	NA	NA	rs17885864-T	0	17885864	synonymous_variant	0	0.03	1e-07	7	NA	0.38	[0.24-0.52] g/cm2 decrease	Illumina [NR] (imputed)	N	femoral neck bone mineral density	GCST003381	Genome-wide genotyping array	41747899	rs17885864
rs4423886	EBI	Mullin BH	BMC Genomics	Genome-wide association study using family-based cohorts identifies the WLS and CCDC170/ESR1 loci as associated with bone mineral density.	Bone mineral density (spine)	1,042 Northern European ancestry individuals	4q28.1	4	125801465	FAT4	TMEM248P1 - NA	ENSG00000249555	NA	NA	77248	NA	rs4423886-C	0	4423886	intron_variant	1	0.19	3e-07	6.52288	NA	0.21	[0.13-0.29] g/cm2 decrease	Illumina [NR] (imputed)	N	spine bone mineral density	GCST003380	Genome-wide genotyping array	126722620	rs4423886
rs78935958	EBI	Mullin BH	BMC Genomics	Genome-wide association study using family-based cohorts identifies the WLS and CCDC170/ESR1 loci as associated with bone mineral density.	Bone mineral density (hip)	1,042 Northern European ancestry individuals	5q13.1	5	67912129	LOC101928858, PIK3R1	NA	NA	NA	NA	NA	NA	rs78935958-G	0	78935958	intergenic_variant	1	0.06	2e-07	6.69897	NA	0.26	[0.16-0.36] g/cm2 decrease	Illumina [NR] (imputed)	N	hip bone mineral density	GCST003379	Genome-wide genotyping array	67207957	rs78935958
rs1038304	EBI	Mullin BH	BMC Genomics	Genome-wide association study using family-based cohorts identifies the WLS and CCDC170/ESR1 loci as associated with bone mineral density.	Bone mineral density (spine)	1,042 Northern European ancestry individuals	6q25.1	6	151612040	ESR1, CCDC170	CCDC170	NA	NA	ENSG00000120262	NA	NA	rs1038304-G	0	1038304	intron_variant	0	0.51	2e-07	6.69897	NA	0.13	[0.071-0.189] g/cm2 decrease	Illumina [NR] (imputed)	N	spine bone mineral density	GCST003380	Genome-wide genotyping array	151933175	rs1038304
rs117359272	EBI	Mullin BH	BMC Genomics	Genome-wide association study using family-based cohorts identifies the WLS and CCDC170/ESR1 loci as associated with bone mineral density.	Bone mineral density (femoral neck)	1,042 Northern European ancestry individuals	6q21	6	108753539	LINC00222	LINC00222	NA	NA	ENSG00000203801	NA	NA	rs117359272-G	0	117359272	intron_variant	0	0.02	5e-07	6.30103	NA	0.41	[0.25-0.57] g/cm2 increase	Illumina [NR] (imputed)	N	femoral neck bone mineral density	GCST003381	Genome-wide genotyping array	109074742	rs117359272
rs188966536	EBI	Mullin BH	BMC Genomics	Genome-wide association study using family-based cohorts identifies the WLS and CCDC170/ESR1 loci as associated with bone mineral density.	Bone mineral density (spine)	1,042 Northern European ancestry individuals	7p22.1	7	6931419	CCZ1B	ALG1L5P - FAM86LP	ENSG00000226943	ENSG00000242731	NA	584	265	rs188966536-T	0	188966536	regulatory_region_variant	1	0.02	8e-08	7.09691	NA	0.67	[0.43-0.91] g/cm2 increase	Illumina [NR] (imputed)	N	spine bone mineral density	GCST003380	Genome-wide genotyping array	6971050	rs188966536
rs76115211	EBI	Mullin BH	BMC Genomics	Genome-wide association study using family-based cohorts identifies the WLS and CCDC170/ESR1 loci as associated with bone mineral density.	Bone mineral density (spine)	1,042 Northern European ancestry individuals	8q13.1	8	65222219	LINC00251	LINC00251 - NA	ENSG00000280725	NA	NA	38009	NA	rs76115211-A	0	76115211	intergenic_variant	1	0.07	3e-07	6.52288	NA	0.34	[0.2-0.48] g/cm2 decrease	Illumina [NR] (imputed)	N	spine bone mineral density	GCST003380	Genome-wide genotyping array	66134454	rs76115211
rs1907805	EBI	Mullin BH	BMC Genomics	Genome-wide association study using family-based cohorts identifies the WLS and CCDC170/ESR1 loci as associated with bone mineral density.	Bone mineral density (hip)	1,042 Northern European ancestry individuals	9q22.31	9	91689683	ROR2	ROR2	NA	NA	ENSG00000169071	NA	NA	rs1907805-T	0	1907805	intron_variant	0	0.04	3e-07	6.52288	NA	0.31	[0.19-0.43] g/cm2 increase	Illumina [NR] (imputed)	N	hip bone mineral density	GCST003379	Genome-wide genotyping array	94451965	rs1907805
rs114936111	EBI	Mullin BH	BMC Genomics	Genome-wide association study using family-based cohorts identifies the WLS and CCDC170/ESR1 loci as associated with bone mineral density.	Bone mineral density (spine)	1,042 Northern European ancestry individuals	10q22.3	10	77670385	KCNMA1	KCNMA1 - NA	ENSG00000156113	NA	NA	32016	NA	rs114936111-A	0	114936111	intergenic_variant	1	0.22	4e-07	6.39794	NA	0.16	[0.1-0.22] g/cm2 increase	Illumina [NR] (imputed)	N	spine bone mineral density	GCST003380	Genome-wide genotyping array	79430143	rs114936111
rs73245065	EBI	Mullin BH	BMC Genomics	Genome-wide association study using family-based cohorts identifies the WLS and CCDC170/ESR1 loci as associated with bone mineral density.	Bone mineral density (femoral neck)	1,042 Northern European ancestry individuals	10p11.23	10	30610362	LYZL2	RN7SL63P - LYZL2	ENSG00000239744	ENSG00000151033	NA	54458	1417	rs73245065-G	0	73245065	intergenic_variant	1	0.02	7e-08	7.1549	NA	0.37	[0.23-0.51] g/cm2 decrease	Illumina [NR] (imputed)	N	femoral neck bone mineral density	GCST003381	Genome-wide genotyping array	30899291	rs73245065
rs10893396	EBI	Mullin BH	BMC Genomics	Genome-wide association study using family-based cohorts identifies the WLS and CCDC170/ESR1 loci as associated with bone mineral density.	Bone mineral density (femoral neck)	1,042 Northern European ancestry individuals	11q22.1	11	99481000	CNTN5	CNTN5	NA	NA	ENSG00000149972	NA	NA	rs10893396-C	0	10893396	intron_variant	0	0.17	4e-07	6.39794	NA	0.15	[0.091-0.209] g/cm2 increase	Illumina [NR] (imputed)	N	femoral neck bone mineral density	GCST003381	Genome-wide genotyping array	99351731	rs10893396
rs191780267	EBI	Mullin BH	BMC Genomics	Genome-wide association study using family-based cohorts identifies the WLS and CCDC170/ESR1 loci as associated with bone mineral density.	Bone mineral density (femoral neck)	1,042 Northern European ancestry individuals	12q21.33	12	88895478	LOC728084	NA	NA	NA	NA	NA	NA	rs191780267-C	0	191780267	regulatory_region_variant	1	0.01	4e-07	6.39794	NA	0.59	[0.37-0.81] g/cm2 increase	Illumina [NR] (imputed)	N	femoral neck bone mineral density	GCST003381	Genome-wide genotyping array	89289255	rs191780267
rs10510628	EBI	Kiel DP	BMC Med Genet	Genome-wide association with bone mass and geometry in the Framingham Heart Study.	Bone mineral density	Up to 1,141 individuals from 241 families	3p24.1	3	29811912	RBMS3	RBMS3	NA	NA	ENSG00000144642	NA	NA	rs10510628-?	0	10510628	intron_variant	0	NR	3e-06	5.52288	(TRBMDm)	NA	NA	Affymetrix [70897]	N	bone density	GCST000092	Genome-wide genotyping array	29853403	rs10510628
rs9291683	EBI	Kiel DP	BMC Med Genet	Genome-wide association with bone mass and geometry in the Framingham Heart Study.	Bone mineral density	Up to 1,141 individuals from 241 families	4p16.1	4	10322536	intergenic	RAF1P1 - NA	ENSG00000250040	NA	NA	65915	NA	rs9291683-?	0	9291683	intergenic_variant	1	NR	2e-06	5.69897	(BUA)	NA	NA	Affymetrix [70897]	N	bone density	GCST000092	Genome-wide genotyping array	10324160	rs9291683
rs2214681	EBI	Kiel DP	BMC Med Genet	Genome-wide association with bone mass and geometry in the Framingham Heart Study.	Bone mineral density	Up to 1,141 individuals from 241 families	7q35	7	148005600	CNTNAP2	CNTNAP2	NA	NA	ENSG00000174469	NA	NA	rs2214681-?	0	2214681	intron_variant	0	NR	3e-06	5.52288	(BUA)	NA	NA	Affymetrix [70897]	N	bone density	GCST000092	Genome-wide genotyping array	147702692	rs2214681
rs2165468	EBI	Kiel DP	BMC Med Genet	Genome-wide association with bone mass and geometry in the Framingham Heart Study.	Bone mineral density	Up to 1,141 individuals from 241 families	10p15.2	10	3473913	intergenic	LINC02669	NA	NA	ENSG00000233321	NA	NA	rs2165468-?	0	2165468	intron_variant	0	NR	1e-06	6	(FNBMDm)	NA	NA	Affymetrix [70897]	N	bone density	GCST000092	Genome-wide genotyping array	3516105	rs2165468
rs10506701	EBI	Kiel DP	BMC Med Genet	Genome-wide association with bone mass and geometry in the Framingham Heart Study.	Bone mineral density	Up to 1,141 individuals from 241 families	12q21.1	12	74192430	intergenic	LINC02882	NA	NA	ENSG00000251138	NA	NA	rs10506701-?	0	10506701	intron_variant	0	NR	1e-06	6	(TRBMD)	NA	NA	Affymetrix [70897]	N	bone density	GCST000092	Genome-wide genotyping array	74586210	rs10506701
rs9317284	EBI	Kiel DP	BMC Med Genet	Genome-wide association with bone mass and geometry in the Framingham Heart Study.	Bone mineral density	Up to 1,141 individuals from 241 families	13q21.31	13	63060217	intergenic	NA	NA	NA	NA	NA	NA	rs9317284-?	0	9317284	intron_variant	1	NR	2e-07	6.69897	(FNBMDm)	NA	NA	Affymetrix [70897]	N	bone density	GCST000092	Genome-wide genotyping array	63634350	rs9317284
rs4087296	EBI	Kiel DP	BMC Med Genet	Genome-wide association with bone mass and geometry in the Framingham Heart Study.	Bone mineral density	Up to 1,141 individuals from 241 families	16q23.3	16	82344176	intergenic	NA	NA	NA	NA	NA	NA	rs4087296-?	0	4087296	regulatory_region_variant	1	NR	3e-07	6.52288	(TRBMDf)	NA	NA	Affymetrix [70897]	N	bone density	GCST000092	Genome-wide genotyping array	82377781	rs4087296
rs4811196	EBI	Kiel DP	BMC Med Genet	Genome-wide association with bone mass and geometry in the Framingham Heart Study.	Bone mineral density	Up to 1,141 individuals from 241 families	20q11.23	20	37841292	CTNNBL1	CTNNBL1	NA	NA	ENSG00000132792	NA	NA	rs4811196-?	0	4811196	intron_variant	0	NR	1e-06	6	(TRBMDf)	NA	NA	Affymetrix [70897]	N	bone density	GCST000092	Genome-wide genotyping array	36469694	rs4811196
rs11809524	EBI	Estrada K	Nat Genet	Genome-wide meta-analysis identifies 56 bone mineral density loci and reveals 14 loci associated with risk of fracture.	Femoral neck bone mineral density	Up to 32,961 European and East Asian ancestry individuals	1p21.1	1	102993981	COL11A1	COL11A1	NA	NA	ENSG00000060718	NA	NA	rs11809524-T	0	11809524	intron_variant	0	0.85	9e-06	5.04576	NA	0.03	[NR] unit increase	Affymetrix, Illumina [~ 2500000] (imputed)	N	femoral neck bone mineral density	GCST007691	Genome-wide genotyping array	103459537	rs11809524
rs12407028	EBI	Estrada K	Nat Genet	Genome-wide meta-analysis identifies 56 bone mineral density loci and reveals 14 loci associated with risk of fracture.	Lumbar spine bone mineral density	Up to 32,961 European and East Asian ancestry individuals	1p31.3	1	68182033	WLS	GNG12-AS1, WLS	NA	NA	ENSG00000232284, ENSG00000116729	NA	NA	rs12407028-T	0	12407028	intron_variant	0	0.6	3e-45	44.5229	NA	0.08	[NR] unit increase	Affymetrix, Illumina [~ 2500000] (imputed)	N	bone density	GCST001482	Genome-wide genotyping array	68647716	rs12407028
rs2120461	EBI	Estrada K	Nat Genet	Genome-wide meta-analysis identifies 56 bone mineral density loci and reveals 14 loci associated with risk of fracture.	Femoral neck bone mineral density	Up to 32,961 European and East Asian ancestry individuals	1p36.23	1	8387662	RERE	RERE	NA	NA	ENSG00000142599	NA	NA	rs2120461-T	0	2120461	intron_variant	0	0.67	3e-06	5.52288	NA	0.03	[NR] unit increase	Affymetrix, Illumina [~ 2500000] (imputed)	N	femoral neck bone mineral density	GCST007691	Genome-wide genotyping array	8447722	rs2120461
rs479336	EBI	Estrada K	Nat Genet	Genome-wide meta-analysis identifies 56 bone mineral density loci and reveals 14 loci associated with risk of fracture.	Femoral neck bone mineral density	Up to 32,961 European and East Asian ancestry individuals	1q24.3	1	172230433	DNM3	DNM3	NA	NA	ENSG00000197959	NA	NA	rs479336-T	0	479336	intron_variant	0	0.74	9e-15	14.0458	NA	0.04	[NR] unit decrease	Affymetrix, Illumina [~ 2500000] (imputed)	N	femoral neck bone mineral density	GCST007691	Genome-wide genotyping array	172199573	rs479336
rs6426749	EBI	Estrada K	Nat Genet	Genome-wide meta-analysis identifies 56 bone mineral density loci and reveals 14 loci associated with risk of fracture.	Femoral neck bone mineral density	Up to 32,961 European and East Asian ancestry individuals	1p36.12	1	22384980	ZBTB40	PPIAP34 - ZBTB40	ENSG00000234397	ENSG00000184677	NA	61649	43858	rs6426749-C	0	6426749	intergenic_variant	1	0.17	7e-57	56.1549	NA	0.11	[NR] unit increase	Affymetrix, Illumina [~ 2500000] (imputed)	N	femoral neck bone mineral density	GCST007691	Genome-wide genotyping array	22711473	rs6426749
rs7521902	EBI	Estrada K	Nat Genet	Genome-wide meta-analysis identifies 56 bone mineral density loci and reveals 14 loci associated with risk of fracture.	Lumbar spine bone mineral density	Up to 32,961 European and East Asian ancestry individuals	1p36.12	1	22164231	WNT4	WNT4 - NA	ENSG00000162552	NA	NA	20262	NA	rs7521902-A	0	7521902	regulatory_region_variant	1	0.31	1e-10	10	NA	0.05	[NR] unit decrease	Affymetrix, Illumina [~ 2500000] (imputed)	N	bone density	GCST001482	Genome-wide genotyping array	22490724	rs7521902
rs17040773	EBI	Estrada K	Nat Genet	Genome-wide meta-analysis identifies 56 bone mineral density loci and reveals 14 loci associated with risk of fracture.	Femoral neck bone mineral density	Up to 32,961 European and East Asian ancestry individuals	2q13	2	111742458	ANAPC1	ANAPC1	NA	NA	ENSG00000153107	NA	NA	rs17040773-A	0	17040773	intron_variant	0	0.76	2e-09	8.69897	NA	0.04	[NR] unit increase	Affymetrix, Illumina [~ 2500000] (imputed)	N	femoral neck bone mineral density	GCST007691	Genome-wide genotyping array	112500035	rs17040773
rs7584262	EBI	Estrada K	Nat Genet	Genome-wide meta-analysis identifies 56 bone mineral density loci and reveals 14 loci associated with risk of fracture.	Femoral neck bone mineral density	Up to 32,961 European and East Asian ancestry individuals	2p21	2	42023409	PKDCC	C2orf91 - PKDCC	ENSG00000205086	ENSG00000162878	NA	66603	24612	rs7584262-T	0	7584262	intron_variant	1	0.23	1e-09	9	NA	0.04	[NR] unit increase	Affymetrix, Illumina [~ 2500000] (imputed)	N	femoral neck bone mineral density	GCST007691	Genome-wide genotyping array	42250549	rs7584262
rs1026364	EBI	Estrada K	Nat Genet	Genome-wide meta-analysis identifies 56 bone mineral density loci and reveals 14 loci associated with risk of fracture.	Femoral neck bone mineral density	Up to 32,961 European and East Asian ancestry individuals	3q13.2	3	113651163	KIAA2018	USF3	NA	NA	ENSG00000176542	NA	NA	rs1026364-T	0	1026364	3_prime_UTR_variant	0	0.37	4e-10	9.39794	NA	0.03	[NR] unit increase	Affymetrix, Illumina [~ 2500000] (imputed)	N	femoral neck bone mineral density	GCST007691	Genome-wide genotyping array	113370010	rs1026364
rs430727	EBI	Estrada K	Nat Genet	Genome-wide meta-analysis identifies 56 bone mineral density loci and reveals 14 loci associated with risk of fracture.	Femoral neck bone mineral density	Up to 32,961 European and East Asian ancestry individuals	3p22.1	3	41087073	CTNNB1	NA	NA	NA	NA	NA	NA	rs430727-T	0	430727	intergenic_variant	1	0.48	4e-25	24.3979	NA	0.06	[NR] unit decrease	Affymetrix, Illumina [~ 2500000] (imputed)	N	femoral neck bone mineral density	GCST007691	Genome-wide genotyping array	41128564	rs430727
rs1366594	EBI	Estrada K	Nat Genet	Genome-wide meta-analysis identifies 56 bone mineral density loci and reveals 14 loci associated with risk of fracture.	Femoral neck bone mineral density	Up to 32,961 European and East Asian ancestry individuals	5q14.3	5	89080244	MEF2C	MEF2C-AS1	NA	NA	ENSG00000248309	NA	NA	rs1366594-A	0	1366594	intron_variant	0	0.54	4e-61	60.3979	NA	0.08	[NR] unit increase	Affymetrix, Illumina [~ 2500000] (imputed)	N	femoral neck bone mineral density	GCST007691	Genome-wide genotyping array	88376061	rs1366594
rs11755164	EBI	Estrada K	Nat Genet	Genome-wide meta-analysis identifies 56 bone mineral density loci and reveals 14 loci associated with risk of fracture.	Lumbar spine bone mineral density	Up to 32,961 European and East Asian ancestry individuals	6p21.1	6	44671447	SUPT3H	NA	NA	NA	NA	NA	NA	rs11755164-T	0	11755164	regulatory_region_variant	1	0.4	6e-11	10.2218	NA	0.04	[NR] unit decrease	Affymetrix, Illumina [~ 2500000] (imputed)	N	bone density	GCST001482	Genome-wide genotyping array	44639184	rs11755164
rs13204965	EBI	Estrada K	Nat Genet	Genome-wide meta-analysis identifies 56 bone mineral density loci and reveals 14 loci associated with risk of fracture.	Femoral neck bone mineral density	Up to 32,961 European and East Asian ancestry individuals	6q22.33	6	126845927	RSPO3	NA	NA	NA	NA	NA	NA	rs13204965-A	0	13204965	intron_variant	1	0.76	8e-12	11.0969	NA	0.04	[NR] unit increase	Affymetrix, Illumina [~ 2500000] (imputed)	N	femoral neck bone mineral density	GCST007691	Genome-wide genotyping array	127167072	rs13204965
[truncated: 5,345 more rows]
