# Supplementary material for: Simultaneous detection of novel genes and SNPs by adaptive p-value combination
Source: Front Genet. 2022 Nov 17;13:1009428. doi: 10.3389/fgene.2022.1009428 (PMC9713700; doi:10.3389/fgene.2022.1009428)
Supplement: Supplementary file 2 [file DataSheet1.ZIP › novel_genes_in_top_GOs_pathways_study-specific.xlsx]

## Sheet: Novel_Genes_In_GSEA
genes	chr	start	end	pval_otfishercct	Term	ID	Corrected.P.Value	sheetname
ATP5G2	12	54058943	54070512	3.51481e-07	protein binding	GO:0005515	4.21427e-06	2012fn
ATP5G2	12	54058943	54070512	3.11582e-07	protein binding	GO:0005515	3.26893e-10	2017tbbmd
BOLL	2	198591602	198651036	1.7645e-06	cell differentiation	GO:0030154	0.00185339	2017tbbmd
BOLL	2	198591602	198651036	1.7645e-06	protein binding	GO:0005515	3.26893e-10	2017tbbmd
BOLL	2	198591602	198651036	1.7645e-06	cytoplasm	GO:0005737	5.52778e-05	2017tbbmd
C6orf211	6	151773392	151791234	4.723e-07	protein binding	GO:0005515	3.26893e-10	2017tbbmd
C6orf211	6	151773392	151791234	4.723e-07	metal ion binding	GO:0046872	0.02968	2017tbbmd
HOXC8	12	54402889	54406545	1.66533e-16	anterior/posterior pattern specification	GO:0009952	3.73894e-06	2012ls
HOXC8	12	54402889	54406545	1.66533e-16	protein binding	GO:0005515	3.73894e-06	2012ls
HOXC8	12	54402889	54406545	1.66533e-16	DNA-binding transcription factor activity, RNA polymerase II-specific	GO:0000981	0.000398269	2012ls
HOXC8	12	54402889	54406545	1.66533e-16	nuclear chromatin	GO:0000790	0.00261922	2012ls
HOXC8	12	54402889	54406545	1.66533e-16	nucleoplasm	GO:0005654	0.00552298	2012ls
HOXC8	12	54402889	54406545	1.66533e-16	neuron differentiation	GO:0030182	0.0206235	2012ls
HOXC8	12	54402889	54406545	1.66533e-16	sequence-specific double-stranded DNA binding	GO:1990837	0.0220766	2012ls
HSPG2	1	22148724	22263790	1.17585e-07	lipid metabolic process	GO:0006629	0.0113401	2017tbbmd
HSPG2	1	22148724	22263790	1.17585e-07	protein binding	GO:0005515	3.26893e-10	2017tbbmd
HSPG2	1	22148724	22263790	1.17585e-07	cell differentiation	GO:0030154	0.00185339	2017tbbmd
HSPG2	1	22148724	22263790	1.17585e-07	low-density lipoprotein particle receptor binding	GO:0050750	0.0241944	2017tbbmd
HSPG2	1	22148724	22263790	1.17585e-07	extracellular space	GO:0005615	0.0303329	2017tbbmd
HSPG2	1	22148724	22263790	1.17585e-07	cellular protein metabolic process	GO:0044267	0.0259021	2017tbbmd
HSPG2	1	22148724	22263790	1.17585e-07	glycosaminoglycan catabolic process	GO:0006027	0.0285263	2017tbbmd
HSPG2	1	22148724	22263790	1.17585e-07	extracellular matrix organization	GO:0030198	0.0459598	2017tbbmd
HSPG2	1	22148724	22263790	1.17585e-07	extracellular region	GO:0005576	0.0040182	2017tbbmd
HSPG2	1	22148724	22263790	1.17585e-07	lysosomal lumen	GO:0043202	0.0270177	2017tbbmd
HSPG2	1	22148724	22263790	1.17585e-07	Proteoglycans in cancer	hsa05205	0.0270177	2017tbbmd
MAP3K12	12	53874275	53893444	6.4881e-09	positive regulation of transcription, DNA-templated	GO:0045893	0.00122943	2017tbbmd
MAP3K12	12	53874275	53893444	6.4881e-09	protein kinase activity	GO:0004672	0.0303329	2017tbbmd
MAP3K12	12	53874275	53893444	6.4881e-09	cytoplasm	GO:0005737	5.52778e-05	2017tbbmd
MAP3K12	12	53874275	53893444	6.4881e-09	protein binding	GO:0005515	3.26893e-10	2017tbbmd
MAP3K12	12	53874275	53893444	6.4881e-09	protein kinase binding	GO:0019901	0.00678436	2017tbbmd
MAP3K12	12	53874275	53893444	6.4881e-09	membrane	GO:0016020	7.66047e-05	2017tbbmd
MAP3K12	12	53874275	53893444	6.4881e-09	cytosol	GO:0005829	0.0288143	2017tbbmd
MAP3K12	12	53874275	53893444	6.4881e-09	intracellular signal transduction	GO:0035556	0.0328719	2017tbbmd
MAP3K12	12	53874275	53893444	6.4881e-09	activation of JUN kinase activity	GO:0007257	0.00640115	2017tbbmd
MAP3K12	12	53874275	53893444	6.4881e-09	MAPK signaling pathway	hsa04010	0.018152	2017tbbmd
NAGS	17	42082031	42086436	1.66533e-16	arginine binding	GO:0034618	0.0499011	2015fn
NEK9	14	75548817	75593778	1.05935e-06	metal ion binding	GO:0046872	0.02968	2017tbbmd
NEK9	14	75548817	75593778	1.05935e-06	cytosol	GO:0005829	0.0288143	2017tbbmd
NEK9	14	75548817	75593778	1.05935e-06	protein kinase binding	GO:0019901	0.00678436	2017tbbmd
NEK9	14	75548817	75593778	1.05935e-06	nucleus	GO:0005634	0.0069484	2017tbbmd
NEK9	14	75548817	75593778	1.05935e-06	protein binding	GO:0005515	3.26893e-10	2017tbbmd
NSF	17	44668034	44834828	6.58277e-11	COPII vesicle coating	GO:0048208	0.045294	2012ls
NSF	17	44668034	44834828	6.58277e-11	protein binding	GO:0005515	3.73894e-06	2012ls
PCBP2	12	53845885	53874946	2.1234e-08	viral RNA genome replication	GO:0039694	0.00860859	2017tbbmd
PCBP2	12	53845885	53874946	2.1234e-08	nucleus	GO:0005634	0.0069484	2017tbbmd
PCBP2	12	53845885	53874946	2.1234e-08	cytosol	GO:0005829	0.0288143	2017tbbmd
PCBP2	12	53845885	53874946	2.1234e-08	cytoplasm	GO:0005737	5.52778e-05	2017tbbmd
PCBP2	12	53845885	53874946	2.1234e-08	membrane	GO:0016020	7.66047e-05	2017tbbmd
PCBP2	12	53845885	53874946	2.1234e-08	protein binding	GO:0005515	3.26893e-10	2017tbbmd
PCBP2	12	53845885	53874946	2.1234e-08	nucleoplasm	GO:0005654	0.0084614	2017tbbmd
PRKAG1	12	49396054	49412629	2.22402e-06	protein binding	GO:0005515	3.26893e-10	2017tbbmd
PRKAG1	12	49396054	49412629	2.22402e-06	nucleoplasm	GO:0005654	0.0084614	2017tbbmd
PRKAG1	12	49396054	49412629	2.22402e-06	membrane	GO:0016020	7.66047e-05	2017tbbmd
PRKAG1	12	49396054	49412629	2.22402e-06	cytoplasm	GO:0005737	5.52778e-05	2017tbbmd
PRKAG1	12	49396054	49412629	2.22402e-06	protein kinase binding	GO:0019901	0.00678436	2017tbbmd
PRKAG1	12	49396054	49412629	2.22402e-06	cytosol	GO:0005829	0.0288143	2017tbbmd
PRKAG1	12	49396054	49412629	2.22402e-06	signal transduction	GO:0007165	0.0492306	2017tbbmd
PRKAG1	12	49396054	49412629	2.22402e-06	nucleus	GO:0005634	0.0069484	2017tbbmd
PRKAG1	12	49396054	49412629	2.22402e-06	protein kinase activity	GO:0004672	0.0303329	2017tbbmd
PRKAG1	12	49396054	49412629	2.22402e-06	positive regulation of gene expression	GO:0010628	0.0119563	2017tbbmd
PRKAG1	12	49396054	49412629	2.22402e-06	Apelin signaling pathway	hsa04371	0.00199961	2017tbbmd
PRKAG1	12	49396054	49412629	2.22402e-06	Insulin resistance	hsa04931	0.0338128	2017tbbmd
PRKAG1	12	49396054	49412629	2.22402e-06	AMPK signaling pathway	hsa04152	0.0430306	2017tbbmd
PRPH	12	49688908	49692481	1.52203e-07	protein binding	GO:0005515	3.26893e-10	2017tbbmd
PRPH	12	49688908	49692481	1.52203e-07	membrane	GO:0016020	7.66047e-05	2017tbbmd
PRPH	12	49688908	49692481	1.52203e-07	cytoplasm	GO:0005737	5.52778e-05	2017tbbmd
RANBP1	22	20103460	20114880	1.21125e-08	nucleus	GO:0005634	0.00605143	2015ls
RANBP1	22	20103460	20114880	1.21125e-08	protein binding	GO:0005515	0.00797791	2015ls
RANBP1	22	20103460	20114880	1.21125e-08	cytosol	GO:0005829	0.0483657	2015ls
RANBP1	22	20103460	20114880	1.21125e-08	signal transduction	GO:0007165	0.00797791	2015ls
RANBP1	22	20103460	20114880	1.21125e-08	GDP-dissociation inhibitor activity	GO:0005092	0.048958	2015ls
RFTN2	2	198435526	198540584	2.09383e-10	protein binding	GO:0005515	3.26893e-10	2017tbbmd
RHEBL1	12	49458467	49463775	4.52091e-08	protein binding	GO:0005515	3.26893e-10	2017tbbmd
RHEBL1	12	49458467	49463775	4.52091e-08	metal ion binding	GO:0046872	0.02968	2017tbbmd
RHEBL1	12	49458467	49463775	4.52091e-08	cytoplasm	GO:0005737	5.52778e-05	2017tbbmd
RMND1	6	151725896	151773316	1.87886e-06	protein binding	GO:0005515	3.26893e-10	2017tbbmd
SCMH1	1	41492870	41707815	3.28927e-07	gene silencing	GO:0016458	0.00678436	2017tbbmd
SCMH1	1	41492870	41707815	3.28927e-07	nucleus	GO:0005634	0.0069484	2017tbbmd
SCMH1	1	41492870	41707815	3.28927e-07	chromatin remodeling	GO:0006338	0.00626774	2017tbbmd
SCMH1	1	41492870	41707815	3.28927e-07	nucleoplasm	GO:0005654	0.0084614	2017tbbmd
SCMH1	1	41492870	41707815	3.28927e-07	protein binding	GO:0005515	3.26893e-10	2017tbbmd
SCMH1	1	41492870	41707815	3.28927e-07	chromatin binding	GO:0003682	0.018152	2017tbbmd
SNX17	2	27593362	27600400	1.12596e-06	low-density lipoprotein particle receptor binding	GO:0050750	0.0241944	2017tbbmd
SNX17	2	27593362	27600400	1.12596e-06	protein binding	GO:0005515	3.26893e-10	2017tbbmd
SNX17	2	27593362	27600400	1.12596e-06	cytosol	GO:0005829	0.0288143	2017tbbmd
SNX17	2	27593362	27600400	1.12596e-06	Golgi apparatus	GO:0005794	0.000304701	2017tbbmd
SNX17	2	27593362	27600400	1.12596e-06	membrane	GO:0016020	7.66047e-05	2017tbbmd
SNX17	2	27593362	27600400	1.12596e-06	signal transduction	GO:0007165	0.0492306	2017tbbmd
SNX17	2	27593362	27600400	1.12596e-06	aorta development	GO:0035904	0.0256827	2017tbbmd
SOX1	13	112721912	112726020	7.70653e-07	positive regulation of transcription by RNA polymerase II	GO:0045944	0.00018088	2015ls
SOX1	13	112721912	112726020	7.70653e-07	DNA-binding transcription factor activity, RNA polymerase II-specific	GO:0000981	0.000994157	2015ls
SOX1	13	112721912	112726020	7.70653e-07	nuclear chromatin	GO:0000790	0.00117167	2015ls
SOX1	13	112721912	112726020	7.70653e-07	RNA polymerase II cis-regulatory region sequence-specific DNA binding	GO:0000978	0.00160564	2015ls
SOX1	13	112721912	112726020	7.70653e-07	DNA-binding transcription activator activity, RNA polymerase II-specific	GO:0001228	0.00300972	2015ls
SOX1	13	112721912	112726020	7.70653e-07	nucleus	GO:0005634	0.00605143	2015ls
SOX1	13	112721912	112726020	7.70653e-07	protein binding	GO:0005515	0.00797791	2015ls
SOX1	13	112721912	112726020	7.70653e-07	forebrain neuron development	GO:0021884	0.0483657	2015ls
SOX1	13	112721912	112726020	7.70653e-07	lens morphogenesis in camera-type eye	GO:0002089	0.048958	2015ls
SPPL2C	17	43922255	43924438	1.62298e-12	protein binding	GO:0005515	3.73894e-06	2012ls
SRR	17	2207247	2228553	3.42104e-09	protein binding	GO:0005515	4.21427e-06	2012fn
SRR	17	2207247	2228553	3.42104e-09	cytoplasm	GO:0005737	0.00995502	2012fn
STH	17	44076615	44077060	8.31769e-09	nucleus	GO:0005634	0.000186571	2012ls
STH	17	44076615	44077060	8.31769e-09	protein binding	GO:0005515	3.73894e-06	2012ls
TRMT61A	14	103995508	104003410	8.10421e-07	protein binding	GO:0005515	4.21427e-06	2012fn
TRMT61A	14	103995508	104003410	8.10421e-07	nucleus	GO:0005634	0.00343059	2012fn
TRMT61A	14	103995508	104003410	8.10421e-07	nucleoplasm	GO:0005654	0.0317191	2012fn
ZDHHC8	22	20119363	20135530	1.22097e-06	cytosol	GO:0005829	0.0483657	2015ls
ZDHHC8	22	20119363	20135530	1.22097e-06	Golgi apparatus	GO:0005794	0.00797791	2015ls
ZDHHC8	22	20119363	20135530	1.22097e-06	high-density lipoprotein particle assembly	GO:0034380	0.048958	2015ls
ZNF513	2	27600097	27603611	1.69887e-06	transcription regulatory region sequence-specific DNA binding	GO:0000976	0.00377817	2017tbbmd
ZNF513	2	27600097	27603611	1.69887e-06	metal ion binding	GO:0046872	0.02968	2017tbbmd
ZNF513	2	27600097	27603611	1.69887e-06	nucleus	GO:0005634	0.0069484	2017tbbmd
ZNF513	2	27600097	27603611	1.69887e-06	protein binding	GO:0005515	3.26893e-10	2017tbbmd
