# Supplementary material for: Simultaneous detection of novel genes and SNPs by adaptive p-value combination
Source: Front Genet. 2022 Nov 17;13:1009428. doi: 10.3389/fgene.2022.1009428 (PMC9713700; doi:10.3389/fgene.2022.1009428)
Supplement: Supplementary file 2 [file DataSheet1.ZIP › novel_haploblocks_enhancers_literaturegene.xlsx]

## Sheet: haploreg_knowngenes_blocks_deta
SNP	CHR	id	haploblock size	prunesize	BP	Pval_SNP	maf	tau_star	Pval_otfishercct	Pval_cct	Pval_gates	is.literature.gene	is.literature.snp	start	end	dataset	chr	pos	r2	D'	is_query_snp	ref	alt	AFR	AMR	ASN	EUR	GERP_cons	SiPhy_cons	Promoter_ENCODE	Enhancer_ENCODE	Promoter_Roadmap	Enhancer_Roadmap	DNAse	Proteins	eQTL	Motifs	GENCODE_id	GENCODE_name	GENCODE_direction	GENCODE_distance	RefSeq_id	RefSeq_name	RefSeq_direction	RefSeq_distance	dbSNP_functional_annotation	is.strong.enhancer
rs11702281	21	1852	3	3	40320382	0.0001708	0.2031	1e-05	1.66533e-16	1.01724e-06	9.33147e-07	0	0	40319387	40320382	gefos2018allfx	21	40320382	1	1	1	T	G	0.22	0.14	0.14	0.22	0	0	.	HSMM,7_Weak_Enhancer;NHLF,5_Strong_Enhancer	.	H1.DMSC,11_EnhWk1;ADI.MSC,12_EnhWk2;GAS,11_EnhWk1;PFF.2,12_EnhWk2;BM.MSC,12_EnhWk2;PANC,12_EnhWk2;MSC.ADIPC,12_EnhWk2;PFF.1,11_EnhWk1;IMR90,12_EnhWk2;PFK.2,12_EnhWk2;ESO,14_Enh	Duke,FibroP,None;Duke,Melano,None;Duke,Myometr,None;Duke,Osteobl,None;Duke,ProgFib,None;UW,AG04449,None;UW,AG09309,None;UW,AG10803,None;UW,HCFaa,None;UW,HConF,None;UW,HGF,None;UW,HIPEpiC,None;UW,HMF,None;UW,HPF,None;UW,HPdLF,None;UW,NHDF-Ad,None;UW,SKMC,None	.	.	Bbx;HNF1_3;HNF1_7;HNF6;Hbp1;Maf_disc1;Pbx-1_1;Pbx-1_4;Pou3f2_2;STAT_disc4	ENSG00000205622.4	AF064858.6	0	0	NM_005239	ETS2	3	123503	.	1
rs6517491	21	1852	3	3	40320338	0.0007848	0.3228	1e-05	1.66533e-16	1.01724e-06	9.33147e-07	0	0	40319387	40320382	gefos2018allfx	21	40320338	1	1	1	G	A	0.17	0.22	0.3	0.31	0	0	.	HSMM,7_Weak_Enhancer;NHLF,5_Strong_Enhancer	.	H1.DMSC,11_EnhWk1;ADI.MSC,12_EnhWk2;GAS,11_EnhWk1;PFF.2,12_EnhWk2;BM.MSC,12_EnhWk2;PANC,12_EnhWk2;MSC.ADIPC,12_EnhWk2;PFF.1,11_EnhWk1;IMR90,12_EnhWk2;PFK.2,12_EnhWk2;ESO,14_Enh	Duke,FibroP,None;Duke,Myometr,None;Duke,Osteobl,None	.	.	Pax-5_known3;SZF1-1	ENSG00000205622.4	AF064858.6	0	0	NM_005239	ETS2	3	123459	.	1
rs1320596	1	2058	7	6	22689804	8.38e-07	0.1649	1e-05	1.66533e-16	3.59535e-12	2.31766e-12	0	0	22688484	22690765	gefos2012ls	1	22689804	1	1	1	G	A	0.04	0.2	0.41	0.13	0	0	.	K562,4_Strong_Enhancer	.	H1.BMP4DT,13_EnhA;BR.MYO,13_EnhA	.	K562,MAX,HudsonAlpha,None;K562,ZBTB7A,HudsonAlpha,None	.	.	ENSG00000184677.12	ZBTB40	5	88539	NM_014870	ZBTB40	5	88538	.	1
rs1320596	1	2061	7	6	22689804	1.113e-05	0.164	1e-05	1.66533e-16	1.49753e-09	9.65432e-10	0	0	22688484	22690765	gefos2012fn	1	22689804	1	1	1	G	A	0.04	0.2	0.41	0.13	0	0	.	K562,4_Strong_Enhancer	.	H1.BMP4DT,13_EnhA;BR.MYO,13_EnhA	.	K562,MAX,HudsonAlpha,None;K562,ZBTB7A,HudsonAlpha,None	.	.	ENSG00000184677.12	ZBTB40	5	88539	NM_014870	ZBTB40	5	88538	.	1
rs17536071	13	2429	15	8	43060407	0.001243	0.2328	1e-05	1.66533e-16	2.81744e-11	2.03836e-11	0	0	43058031	43066117	gefos2012ls	13	43060407	1	1	1	C	T	0.05	0.14	0.19	0.21	0	0	.	HMEC,7_Weak_Enhancer;NHEK,7_Weak_Enhancer;Huvec,5_Strong_Enhancer	.	PFK.3,12_EnhWk2;PFK.2,12_EnhWk2;BR.H35,11_EnhWk1;PFF.1,12_EnhWk2;ADI.MSC,12_EnhWk2;MUS.SC,12_EnhWk2;CD34.P,12_EnhWk2;BM.MSC,12_EnhWk2;CHON.BMMSC,11_EnhWk1;MSC.ADIPC,12_EnhWk2;CD34.MBP1508,12_EnhWk2	.	.	.	Nanog_disc1;Pou2f2_disc1;Pou2f2_known8;Pou3f2_2;Pou3f3;Pou5f1_disc1;Pou5f1_known1;TATA_disc9	ENSG00000120659.10	TNFSF11	5	76464	NM_033012	TNFSF11	5	76463	.	1
rs7991069	13	2429	15	8	43059127	0.009822	0.0286	1e-05	1.66533e-16	2.81744e-11	2.03836e-11	0	0	43058031	43066117	gefos2012ls	13	43059127	1	1	1	T	C	0.13	0.02	0	0.02	0	0	.	NHEK,6_Weak_Enhancer;HMEC,5_Strong_Enhancer;HSMM,7_Weak_Enhancer	.	PFK.3,12_EnhWk2;PFK.2,12_EnhWk2;BM.MSC,15_EnhP;BR.H35,11_EnhWk1;PFF.1,12_EnhWk2;LNG.FE,12_EnhWk2;ADI.MSC,15_EnhP;CHON.BMMSC,11_EnhWk1;ESO,12_EnhWk2;SK.MUS62,12_EnhWk2;MUS.SC,11_EnhWk1	.	.	.	BATF_disc2;DMRT2;Eomes;Irf_disc6	ENSG00000120659.10	TNFSF11	5	77744	NM_033012	TNFSF11	5	77743	.	1
rs10507510	13	2430	26	11	43073157	0.0207	0.2833	1e-05	2.69418e-10	1.70908e-12	9.6992e-13	0	0	43070780	43099648	gefos2012ls	13	43073157	1	1	1	A	T	0.15	0.16	0.1	0.28	0	0	.	GM12878,5_Strong_Enhancer	.	CHON.BMMSC,12_EnhWk2	.	.	.	Cdx;Foxp1;TATA_known2	ENSG00000120659.10	TNFSF11	5	63714	NM_033012	TNFSF11	5	63713	.	1
rs17063373	13	2430	26	11	43071817	0.1951	0.018	1e-05	2.69418e-10	1.70908e-12	9.6992e-13	0	0	43070780	43099648	gefos2012ls	13	43071817	1	1	1	G	C	0.13	0.01	0	0.01	0	0	.	Huvec,5_Strong_Enhancer;HMEC,6_Weak_Enhancer;GM12878,4_Strong_Enhancer;NHEK,7_Weak_Enhancer	.	CCIP.LSMPTP,13_EnhA;ADI.MSC,12_EnhWk2;CCIP.LSTP,13_EnhA;PFK.2,12_EnhWk2;BR.H35,12_EnhWk2;PFF.1,12_EnhWk2;PFK.3,12_EnhWk2;MUS.SC,12_EnhWk2	.	.	.	BDP1_disc1;STAT_known5	ENSG00000120659.10	TNFSF11	5	65054	NM_033012	TNFSF11	5	65053	.	1
rs9315922	13	2430	26	11	43070780	0.02311	0.2838	1e-05	2.69418e-10	1.70908e-12	9.6992e-13	0	0	43070780	43099648	gefos2012ls	13	43070780	1	1	1	G	A	0.76	0.84	0.86	0.71	0	0	.	GM12878,5_Strong_Enhancer	.	CCIP.LSMPTP,14_Enh	UW,GM12864,None	.	.	GATA_known8	ENSG00000120659.10	TNFSF11	5	66091	NM_033012	TNFSF11	5	66090	.	1
rs9315923	13	2430	26	11	43070894	0.9444	0.4515	1e-05	2.69418e-10	1.70908e-12	9.6992e-13	0	0	43070780	43099648	gefos2012ls	13	43070894	1	1	1	C	T	0.52	0.62	0.62	0.46	0	0	.	GM12878,5_Strong_Enhancer	.	CCIP.LSMPTP,14_Enh	.	.	.	.	ENSG00000120659.10	TNFSF11	5	65977	NM_033012	TNFSF11	5	65976	.	1
rs9533139	13	2430	26	11	43099648	0.6456	0.4353	1e-05	2.69418e-10	1.70908e-12	9.6992e-13	0	0	43070780	43099648	gefos2012ls	13	43099648	1	1	1	C	A	0.55	0.61	0.62	0.44	0	0	.	HMEC,5_Strong_Enhancer;HSMM,6_Weak_Enhancer;NHEK,7_Weak_Enhancer;GM12878,7_Weak_Enhancer	.	R.MUC31,12_EnhWk2;H1.BMP4DT,12_EnhWk2;CHON.BMMSC,12_EnhWk2;BR.H35,12_EnhWk2;HD.CD56MESC,12_EnhWk2;H1.DMSC,14_Enh;MUS.SC,12_EnhWk2;LIV.A,13_EnhA	AWG,HMEC,None;Duke,Urothelia,UT189	.	.	TBX5_3	ENSG00000120659.10	TNFSF11	5	37223	NM_033012	TNFSF11	5	37222	.	1
rs16940132	17	2485	12	3	41798098	0.3085	0.0615	0.001	1.66533e-16	6.32523e-11	7.9225e-11	0	0	41786076	41799590	gefos2018allfx	17	41798098	1	1	1	T	C	0.37	0.14	0.12	0.04	0	0	H1,1_Active_Promoter;HSMM,2_Weak_Promoter;Huvec,1_Active_Promoter;HepG2,2_Weak_Promoter;NHEK,1_Active_Promoter;NHLF,1_Active_Promoter;GM12878,1_Active_Promoter	HMEC,4_Strong_Enhancer;K562,6_Weak_Enhancer	CD34.MBP1562,2_TssF;H9,5_TssD1;IMR90,2_TssF;PFF.1,2_TssF;PFK.2,2_TssF;PFM.1,2_TssF;CD8.NP,3_TssA;PFK.3,2_TssF;PFM.3,2_TssF;NCC.COR2,6_TssD2;CCCRO.MP,3_TssA;CD8.MP,3_TssA;COL.SMUS,3_TssA;HUES64,3_TssA;MUS.SC,2_TssF;ST.MUC,3_TssA;CD34.MBP1549,6_TssD2;DUO.MUC61,5_TssD1;IPS.18,5_TssD1;R.MUC29,5_TssD1;R.MUC31,5_TssD1;BN.CC,3_TssA;BN.MFL,3_TssA;CCC.TMP,3_TssA;CD34.P,6_TssD2;SK.MUS,4_TssWk;H1.BMP4DT,2_T…	BN.FE0,12_EnhWk2;HRT.FE,14_Enh	Duke,Chorion,None;UW,HCPEpiC,None;UW,NH-A,None	A549,POL2,HudsonAlpha,DEX_100nM;A549,POL2,HudsonAlpha,EtOH_0.02pct;GM10847,POL2,Stanford,None;GM12878,POL2,HudsonAlpha,None;GM12878,POL2,Stanford,None;GM12878,POL2,UT-A,None;GM12878,POL24H8,HudsonAlpha,None;GM12891,POL2,HudsonAlpha,None;GM12891,POL2,Stanford,None;GM12891,POL24H8,HudsonAlpha,None;GM12892,POL2,HudsonAlpha,None;GM12892,POL2,HudsonAlpha,None;GM12892,POL2,Stanford,None;GM15510,POL2,St…	.	AhR_1	ENSG00000215964.1	AC055813.1	5	27469	NM_025237	SOST	3	32999	.	1
rs1877632	17	2485	12	3	41799590	3.737e-11	0.32	0.001	1.66533e-16	6.32523e-11	7.9225e-11	0	0	41786076	41799590	gefos2018allfx	17	41799590	1	1	1	G	A	0.32	0.32	0.2	0.37	0	0	.	HSMM,7_Weak_Enhancer;K562,5_Strong_Enhancer;H1,7_Weak_Enhancer	.	ES.WA7,14_Enh;GAS,14_Enh;BN.MFL,14_Enh;PFF.1,13_EnhA;PFF.2,13_EnhA;ES.I3,13_EnhA;BN.FE2,14_Enh;PFM.3,12_EnhWk2;HUES64,12_EnhWk2;HD.CD56MESC,12_EnhWk2;PFM.2,12_EnhWk2;HUES6,11_EnhWk1;H1,12_EnhWk2;IPS.20,12_EnhWk2;ADI.MSC,11_EnhWk1;PANC,11_EnhWk1;MUS.SC,11_EnhWk1;CHON.BMMSC,14_Enh	AWG,A549,None;AWG,HMEC,None	.	.	En-1_2	ENSG00000215964.1	AC055813.1	5	25977	NM_025237	SOST	3	31507	.	1
rs117676521	13	2591	23	12	43060865	0.003738	0.0129674	0.001	1.58391e-09	5.41185e-07	4.62367e-07	0	0	43058974	43065232	gefos2015ls	13	43060865	1	1	1	A	T	0.0041	0	0.04	0.01	1	1	.	Huvec,5_Strong_Enhancer;NHEK,5_Strong_Enhancer;NHLF,6_Weak_Enhancer;HSMM,6_Weak_Enhancer;HMEC,5_Strong_Enhancer	MSC.ADIPC,6_TssD2;MUS.SC,6_TssD2;ADI.MSC,6_TssD2	PFK.3,12_EnhWk2;PFK.2,12_EnhWk2;BR.H35,11_EnhWk1;PFF.1,12_EnhWk2;CD34.P,12_EnhWk2;CD34.MBP1508,12_EnhWk2;H1.DMSC,14_Enh;CD34.MBP1562,12_EnhWk2;LNG.FE,12_EnhWk2;CD34.MBP1536,12_EnhWk2;CD34.MBP1480,12_EnhWk2;CHON.BMMSC,13_EnhA;CD34.C,12_EnhWk2;CD34.MBP1549,12_EnhWk2;BM.MSC,11_EnhWk1	AWG,HSMM,None;AWG,HUVEC,None;Duke,pHTE,None;NA,HTR8svn,None;UW,AG04450,None;UW,AoAF,None;UW,HCPEpiC,None;UW,HConF,None;UW,HIPEpiC,None;UW,HMF,None;UW,HMVEC-LBl,None;UW,HMVEC-LLy,None;UW,HMVEC-dAd,None;UW,HMVEC-dBl-Ad,None;UW,HMVEC-dBl-Neo,None;UW,HMVEC-dLy-Ad,None;UW,HMVEC-dLy-Neo,None;UW,HMVEC-dNeo,None;UW,HNPCEpiC,None;UW,HPAEC,None;UW,HPF,None;UW,HPdLF,None;UW,HRPEpiC,None;UW,HVMF,None;UW,NH-A…	MCF10A-Er-Src,STAT3,Harvard(Weissman),EtOH_0.01pct_4hr	.	ERalpha-a_known1;Hltf;LXR_3;RAR	ENSG00000120659.10	TNFSF11	5	76006	NM_033012	TNFSF11	5	76005	.	1
rs12871228	13	2591	23	12	43061963	0.003094	0.217502	0.001	1.58391e-09	5.41185e-07	4.62367e-07	0	0	43058974	43065232	gefos2015ls	13	43061963	1	1	1	G	A	0.1	0.17	0.18	0.21	0	0	.	Huvec,5_Strong_Enhancer;HMEC,5_Strong_Enhancer	.	PFK.2,12_EnhWk2;BR.H35,11_EnhWk1;PFF.1,12_EnhWk2;CD34.MBP1508,12_EnhWk2;CD34.MBP1480,12_EnhWk2;CHON.BMMSC,13_EnhA;CD34.C,12_EnhWk2;CD34.MBP1562,11_EnhWk1;MSC.ADIPC,12_EnhWk2;PFF.2,12_EnhWk2;BM.MSC,12_EnhWk2;ADI.MSC,12_EnhWk2;MUS.SC,12_EnhWk2	.	.	.	PRDM1_disc1	ENSG00000120659.10	TNFSF11	5	74908	NM_033012	TNFSF11	5	74907	.	1
rs140808345	13	2591	23	12	43060548	0.869528	0.00994431	0.001	1.58391e-09	5.41185e-07	4.62367e-07	0	0	43058974	43065232	gefos2015ls	13	43060548	1	1	1	G	A	0.02	0.03	0	0.01	0	0	.	HMEC,7_Weak_Enhancer;NHEK,7_Weak_Enhancer;Huvec,5_Strong_Enhancer	.	PFK.3,12_EnhWk2;PFK.2,12_EnhWk2;BR.H35,11_EnhWk1;PFF.1,12_EnhWk2;ADI.MSC,12_EnhWk2;MUS.SC,12_EnhWk2;CD34.P,12_EnhWk2;BM.MSC,12_EnhWk2;CHON.BMMSC,11_EnhWk1;MSC.ADIPC,12_EnhWk2;CD34.MBP1508,12_EnhWk2	.	.	.	Foxp1;GR_known9;Irx;Pou1f1_1;TATA_known2;TATA_known4;TATA_known5	ENSG00000120659.10	TNFSF11	5	76323	NM_033012	TNFSF11	5	76322	.	1
rs191943118	13	2591	23	12	43060394	0.773359	0.00644391	0.001	1.58391e-09	5.41185e-07	4.62367e-07	0	0	43058974	43065232	gefos2015ls	13	43060394	1	1	1	A	G	0	0.01	0	0.004	0	0	.	HMEC,7_Weak_Enhancer;NHEK,7_Weak_Enhancer;Huvec,5_Strong_Enhancer	.	PFK.3,12_EnhWk2;PFK.2,12_EnhWk2;BR.H35,11_EnhWk1;PFF.1,12_EnhWk2;CHON.BMMSC,12_EnhWk2;ADI.MSC,12_EnhWk2;MUS.SC,12_EnhWk2;CD34.P,12_EnhWk2	.	.	.	AP-1_disc8;CEBPB_known4;Elf5;Foxp1;GATA_disc3;Mef2_disc2;PLZF;STAT_known3	ENSG00000120659.10	TNFSF11	5	76477	NM_033012	TNFSF11	5	76476	.	1
rs4942131	13	2591	23	12	43058974	0.000226	0.315354	0.001	1.58391e-09	5.41185e-07	4.62367e-07	0	0	43058974	43065232	gefos2015ls	13	43058974	1	1	1	A	G	0.64	0.76	0.81	0.67	0	0	.	NHEK,6_Weak_Enhancer;HSMM,6_Weak_Enhancer;HMEC,5_Strong_Enhancer	.	PFK.3,12_EnhWk2;PFK.2,12_EnhWk2;BM.MSC,15_EnhP;BR.H35,11_EnhWk1;PFF.1,12_EnhWk2;LNG.FE,12_EnhWk2;ADI.MSC,15_EnhP;CHON.BMMSC,11_EnhWk1;ESO,12_EnhWk2;PFF.2,12_EnhWk2;SK.MUS62,12_EnhWk2;MUS.SC,11_EnhWk1	UW,HMVEC-LLy,None;UW,HMVEC-dLy-Neo,None	.	.	Glis2;TAL1_disc2	ENSG00000120659.10	TNFSF11	5	77897	NM_033012	TNFSF11	5	77896	.	1
rs7991069	13	2591	23	12	43059127	0.009916	0.0366746	0.001	1.58391e-09	5.41185e-07	4.62367e-07	0	0	43058974	43065232	gefos2015ls	13	43059127	1	1	1	T	C	0.13	0.02	0	0.02	0	0	.	NHEK,6_Weak_Enhancer;HMEC,5_Strong_Enhancer;HSMM,7_Weak_Enhancer	.	PFK.3,12_EnhWk2;PFK.2,12_EnhWk2;BM.MSC,15_EnhP;BR.H35,11_EnhWk1;PFF.1,12_EnhWk2;LNG.FE,12_EnhWk2;ADI.MSC,15_EnhP;CHON.BMMSC,11_EnhWk1;ESO,12_EnhWk2;SK.MUS62,12_EnhWk2;MUS.SC,11_EnhWk1	.	.	.	BATF_disc2;DMRT2;Eomes;Irf_disc6	ENSG00000120659.10	TNFSF11	5	77744	NM_033012	TNFSF11	5	77743	.	1
rs76376051	1	2954	15	8	22689941	0.213258	0.00389817	1e-05	1.20521e-10	4.6545e-06	4.4849e-06	0	0	22687982	22690364	gefos2015ls	1	22689941	1	1	1	C	T	0.002	0	0	0.01	0	0	.	K562,4_Strong_Enhancer	.	H1.BMP4DT,13_EnhA;BR.MYO,13_EnhA	Duke,FibroP,None	K562,MAX,HudsonAlpha,None;SH-SY5Y,GATA2,UCD,None	.	.	ENSG00000184677.12	ZBTB40	5	88402	NM_014870	ZBTB40	5	88401	.	1
rs10743612	12	2973	15	11	28015391	8.77e-07	0.202864	1e-05	1.67e-16	3.68e-06	5.19e-06	0	0	28012003	28018998	gefos2015fn	12	28015391	1	1	1	G	A	0.04	0.19	0.18	0.27	1	1	.	GM12878,5_Strong_Enhancer	.	CCC.TREGP,12_EnhWk2;CHON.BMMSC,12_EnhWk2;IMR90,14_Enh;LNG.FE,12_EnhWk2;BM.MSC,14_Enh;ST.SMUS28,12_EnhWk2;DUO.SMUS,12_EnhWk2	.	.	.	Foxp1;Hoxa10;Hoxa9;Hoxb13;Hoxb9;Hoxd10;Myc_known8	ENSG00000201612.1	7SK	5	56067	NM_020782	KLHDC5	3	59417	.	1
rs11049207	12	2973	15	11	28018653	8e-07	0.138663	1e-05	1.67e-16	3.68e-06	5.19e-06	0	0	28012003	28018998	gefos2015fn	12	28018653	1	1	1	G	A	0.03	0.13	0.17	0.18	0	0	.	K562,7_Weak_Enhancer;HMEC,5_Strong_Enhancer;NHLF,5_Strong_Enhancer;HSMM,7_Weak_Enhancer;NHEK,7_Weak_Enhancer	MSC.ADIPC,6_TssD2	PFF.1,11_EnhWk1;BM.MSC,13_EnhA;ADI.MSC,13_EnhA;BR.H35,12_EnhWk2;MUS.SC,11_EnhWk1;PFK.3,11_EnhWk1;PFF.2,12_EnhWk2;CCIP.LSMPTP,12_EnhWk2;CHON.BMMSC,13_EnhA	AWG,HMEC,None;Duke,Melano,None;Duke,Myometr,None;Duke,PanIsletD,None;Duke,ProgFib,None;UW,AG04450,None;UW,HBMEC,None;UW,HGF,None;UW,HL-60,None;UW,HVMF,None;UW,NB4,None;UW,PrEC,None;UW,SKMC,None	HeLa-S3,CEBPB,Stanford,None;K562,CEBPB,Stanford,None	.	.	ENSG00000201612.1	7SK	5	59329	NM_020782	KLHDC5	3	62679	.	1
rs258410	12	2973	15	11	28014486	0.212817	0.406523	1e-05	1.67e-16	3.68e-06	5.19e-06	0	0	28012003	28018998	gefos2015fn	12	28014486	1	1	1	A	C	0.42	0.35	0.43	0.42	0	0	.	GM12878,5_Strong_Enhancer	.	ADI.MSC,11_EnhWk1;PFF.1,12_EnhWk2;DUO.SMUS,12_EnhWk2;MSC.ADIPC,11_EnhWk1;CCC.TREGP,12_EnhWk2	.	.	.	NF-kappaB_disc2;RORalpha1_3	ENSG00000201612.1	7SK	5	55162	NM_020782	KLHDC5	3	58512	.	1
rs35110698	12	2973	15	11	28018998	4.97e-05	0.152347	1e-05	1.67e-16	3.68e-06	5.19e-06	0	0	28012003	28018998	gefos2015fn	12	28018998	1	1	1	C	T	0.01	0.12	0.25	0.15	1	0	.	K562,7_Weak_Enhancer;NHLF,5_Strong_Enhancer;HSMM,7_Weak_Enhancer;HMEC,7_Weak_Enhancer	MSC.ADIPC,6_TssD2;ADI.MSC,2_TssF	PFF.1,11_EnhWk1;BM.MSC,13_EnhA;BR.H35,12_EnhWk2;MUS.SC,11_EnhWk1;PFF.2,12_EnhWk2;CHON.BMMSC,13_EnhA;CCIP.LSMPTP,11_EnhWk1	.	.	.	Ets_disc4	ENSG00000201612.1	7SK	5	59674	NM_020782	KLHDC5	3	63024	.	1
rs258417	12	2974	16	10	28022388	4.21e-05	0.162212	0.5	2.27e-08	6.01e-05	6.51e-05	0	0	28022388	28028403	gefos2015fn	12	28022388	1	1	1	G	A	0.99	0.88	0.74	0.84	0	0	.	K562,5_Strong_Enhancer	.	H1.BMP4DT,14_Enh;H1.DMSC,14_Enh;IMR90,12_EnhWk2;MSC.ADIPC,12_EnhWk2;ADI.MSC,11_EnhWk1;BN.FE0,12_EnhWk2;BM.MSC,14_Enh	.	.	.	Cart1	ENSG00000201612.1	7SK	5	63064	NM_020782	KLHDC5	3	66414	.	1
rs1107747	17	3074	7	6	41774270	8.122e-07	0.3749	1e-05	1.46598e-09	6.74719e-07	5.74435e-07	0	0	41772813	41777286	gefos2012ls	17	41774270	1	1	1	T	C	0.86	0.46	0.35	0.42	0	0	.	H1,7_Weak_Enhancer;NHLF,6_Weak_Enhancer;HSMM,4_Strong_Enhancer	PFF.1,6_TssD2;SK.MUS62,6_TssD2;ST.SMUS28,6_TssD2	BN.FE0,12_EnhWk2;NCC.COR2,12_EnhWk2;BN.SN,12_EnhWk2;PFF.2,12_EnhWk2;BN.CC,12_EnhWk2;COL.SMUS,12_EnhWk2;ADI.NUC,12_EnhWk2;BM.MSC,12_EnhWk2;DUO.SMUS,12_EnhWk2;SPL,11_EnhWk1;CHON.BMMSC,12_EnhWk2;BN.ITL,12_EnhWk2;LV,13_EnhA;R.SMUS,12_EnhWk2;HRT.FE,13_EnhA;LNG.FE,12_EnhWk2;BR.MYO,11_EnhWk1;ADI.MSC,15_EnhP;MUS.SC,12_EnhWk2;SK.MUS,12_EnhWk2;BN.FE2,12_EnhWk2;BN.FE1,12_EnhWk2;IMR90,12_EnhWk2;BN.MFL,11_Enh…	.	.	.	NRSF_disc1;Pou2f2_disc2;RREB-1_1;Sin3Ak-20_disc6	ENSG00000005102.8	MEOX1	5	34947	NM_001040002	MEOX1	5	35007	.	1
rs1107747	17	3076	7	6	41774270	1.671e-07	0.3756	1e-05	1.66533e-16	9.90536e-08	8.22109e-08	0	0	41772813	41777286	gefos2012fn	17	41774270	1	1	1	T	C	0.86	0.46	0.35	0.42	0	0	.	H1,7_Weak_Enhancer;NHLF,6_Weak_Enhancer;HSMM,4_Strong_Enhancer	PFF.1,6_TssD2;SK.MUS62,6_TssD2;ST.SMUS28,6_TssD2	BN.FE0,12_EnhWk2;NCC.COR2,12_EnhWk2;BN.SN,12_EnhWk2;PFF.2,12_EnhWk2;BN.CC,12_EnhWk2;COL.SMUS,12_EnhWk2;ADI.NUC,12_EnhWk2;BM.MSC,12_EnhWk2;DUO.SMUS,12_EnhWk2;SPL,11_EnhWk1;CHON.BMMSC,12_EnhWk2;BN.ITL,12_EnhWk2;LV,13_EnhA;R.SMUS,12_EnhWk2;HRT.FE,13_EnhA;LNG.FE,12_EnhWk2;BR.MYO,11_EnhWk1;ADI.MSC,15_EnhP;MUS.SC,12_EnhWk2;SK.MUS,12_EnhWk2;BN.FE2,12_EnhWk2;BN.FE1,12_EnhWk2;IMR90,12_EnhWk2;BN.MFL,11_Enh…	.	.	.	NRSF_disc1;Pou2f2_disc2;RREB-1_1;Sin3Ak-20_disc6	ENSG00000005102.8	MEOX1	5	34947	NM_001040002	MEOX1	5	35007	.	1
rs16940132	17	3078	2	2	41798098	0.9525	0.0591	0.001	1.06655e-07	5.382e-08	5.28932e-08	0	0	41797692	41798098	gefos2012fn	17	41798098	1	1	1	T	C	0.37	0.14	0.12	0.04	0	0	H1,1_Active_Promoter;HSMM,2_Weak_Promoter;Huvec,1_Active_Promoter;HepG2,2_Weak_Promoter;NHEK,1_Active_Promoter;NHLF,1_Active_Promoter;GM12878,1_Active_Promoter	HMEC,4_Strong_Enhancer;K562,6_Weak_Enhancer	CD34.MBP1562,2_TssF;H9,5_TssD1;IMR90,2_TssF;PFF.1,2_TssF;PFK.2,2_TssF;PFM.1,2_TssF;CD8.NP,3_TssA;PFK.3,2_TssF;PFM.3,2_TssF;NCC.COR2,6_TssD2;CCCRO.MP,3_TssA;CD8.MP,3_TssA;COL.SMUS,3_TssA;HUES64,3_TssA;MUS.SC,2_TssF;ST.MUC,3_TssA;CD34.MBP1549,6_TssD2;DUO.MUC61,5_TssD1;IPS.18,5_TssD1;R.MUC29,5_TssD1;R.MUC31,5_TssD1;BN.CC,3_TssA;BN.MFL,3_TssA;CCC.TMP,3_TssA;CD34.P,6_TssD2;SK.MUS,4_TssWk;H1.BMP4DT,2_T…	BN.FE0,12_EnhWk2;HRT.FE,14_Enh	Duke,Chorion,None;UW,HCPEpiC,None;UW,NH-A,None	A549,POL2,HudsonAlpha,DEX_100nM;A549,POL2,HudsonAlpha,EtOH_0.02pct;GM10847,POL2,Stanford,None;GM12878,POL2,HudsonAlpha,None;GM12878,POL2,Stanford,None;GM12878,POL2,UT-A,None;GM12878,POL24H8,HudsonAlpha,None;GM12891,POL2,HudsonAlpha,None;GM12891,POL2,Stanford,None;GM12891,POL24H8,HudsonAlpha,None;GM12892,POL2,HudsonAlpha,None;GM12892,POL2,HudsonAlpha,None;GM12892,POL2,Stanford,None;GM15510,POL2,St…	.	AhR_1	ENSG00000215964.1	AC055813.1	5	27469	NM_025237	SOST	3	32999	.	1
rs1828720	17	3078	2	2	41797692	2.691e-08	0.3632	0.001	1.06655e-07	5.382e-08	5.28932e-08	0	0	41797692	41798098	gefos2012fn	17	41797692	1	1	1	A	C	0.87	0.48	0.32	0.42	1	0	HepG2,3_Poised_Promoter;K562,2_Weak_Promoter;H1,1_Active_Promoter;HSMM,2_Weak_Promoter	GM12878,4_Strong_Enhancer;NHEK,4_Strong_Enhancer;Huvec,4_Strong_Enhancer;NHLF,4_Strong_Enhancer;HMEC,4_Strong_Enhancer	BN.GM2,4_TssWk;BN.HM150,2_TssF;CD4.MP,2_TssF;ES.I3,2_TssF;BN.AG,2_TssF;BN.AC,2_TssF;BN.ITL,2_TssF;BN.SN,2_TssF;CCC.TREGP,4_TssWk;CC.TPC,4_TssWk;BN.FE0,6_TssD2;IPS.20,1_TssP;CD34.MBP1562,2_TssF;CD3.P,2_TssF;HRT.FE,2_TssF;KID.FE,2_TssF;LNG.FE,2_TssF;BR.MYO,2_TssF;CD4.NP,2_TssF;COL.MUC32,4_TssWk;BN.FE2,4_TssWk;HD.CD184EC,4_TssWk;NCC.GED2,6_TssD2;PFM.2,6_TssD2;ST.SMUS28,2_TssF;H1.BMP4DM,4_TssWk;ADI.M…	CD34.MBP1536,11_EnhWk1;CD34.MBP1480,11_EnhWk1;H1.DNP,11_EnhWk1;HD.CD56MESC,14_Enh;SPL,14_Enh;PFF.2,13_EnhA;BR.H35,12_EnhWk2;H1.BMP4DT,13_EnhA;H1.DMSC,11_EnhWk1;IPS.DF19,11_EnhWk1;IPS.DF6,11_EnhWk1;ES.WA7,14_Enh;GAS,13_EnhA	Duke,CLL,None;Duke,FibroP,None;Duke,GM18507,None;Duke,Hepatocytes,None;Duke,PanIslets,None;Duke,iPS,None;UW,Adult_CD4_Th0,None;UW,GM12864,None;UW,GM12865,None;UW,HBMEC,None;UW,HCFaa,None;UW,HMVEC-LLy,None;UW,Jurkat,None	GM12878,ZNF143,Stanford,None	.	DMRT1;Foxa_disc2;Foxo_2;Sox_15;Sox_4;Sox_7;THAP1_disc1;YY1_disc1	ENSG00000215964.1	AC055813.1	5	27875	NM_025237	SOST	3	33405	.	1
rs12951160	17	4100	59	16	41791724	1.37e-07	0.352426	1e-05	1.67e-16	1.47e-07	1.37e-07	0	0	41781182	41798664	gefos2015fn	17	41791724	1	1	1	G	A	0.38	0.34	0.2	0.38	0	0	H1,3_Poised_Promoter;NHEK,2_Weak_Promoter;HSMM,2_Weak_Promoter;HepG2,2_Weak_Promoter;NHLF,3_Poised_Promoter	Huvec,4_Strong_Enhancer;HMEC,6_Weak_Enhancer;GM12878,6_Weak_Enhancer	ES.I3,1_TssP;IPS.18,1_TssP;IPS.20,1_TssP;ADI.NUC,6_TssD2;HUES64,1_TssP;HUES6,1_TssP;H1.DNP,4_TssWk;H1,1_TssP;CD34.MBP1480,6_TssD2;PFM.1,1_TssP;SK.MUS63,1_TssP;IPS.15,1_TssP;ST.SMUS28,6_TssD2;ADI.MSC,4_TssWk;CD34.MBP1549,6_TssD2;CD34.MBP1562,6_TssD2;PFM.2,6_TssD2;DUO.SMUS,4_TssWk;IMR90,6_TssD2;PFF.1,2_TssF;PFF.2,6_TssD2;PFK.2,6_TssD2;DUO.MUC61,6_TssD2;PFM.3,6_TssD2;BN.CC,4_TssWk;MUS.SC,6_TssD2;CD3…	LIV.A,15_EnhP;CC.TPC,12_EnhWk2;CCIP.LSTP,12_EnhWk2;CD19.P,15_EnhP;PANC,12_EnhWk2;CD34.MBP1536,11_EnhWk1;CD15.P,15_EnhP;GAS,12_EnhWk2;BR.H35,11_EnhWk1;SK.MUS62,15_EnhP;BN.AG,14_Enh;COL.SMUS,11_EnhWk1;HUES48,15_EnhP;CD34.P,15_EnhP;CD34.C,15_EnhP;HRT.FE,14_Enh;PFK.3,11_EnhWk1;HD.CD56MESC,13_EnhA;SPL,11_EnhWk1;H1.DMSC,12_EnhWk2;BR.MYO,11_EnhWk1	.	.	.	.	ENSG00000215964.1	AC055813.1	5	33843	NM_025237	SOST	3	39373	.	1
rs9908621	17	4100	59	16	41798664	0.009724	0.114718	1e-05	1.67e-16	1.47e-07	1.37e-07	0	0	41781182	41798664	gefos2015fn	17	41798664	1	1	1	C	T	0.4	0.15	0.11	0.04	0	0	HSMM,2_Weak_Promoter;GM12878,1_Active_Promoter;H1,2_Weak_Promoter;HMEC,2_Weak_Promoter;NHEK,2_Weak_Promoter;NHLF,2_Weak_Promoter;Huvec,2_Weak_Promoter;HepG2,3_Poised_Promoter	K562,4_Strong_Enhancer	CD34.P,6_TssD2;SK.MUS,4_TssWk;KID.FE,3_TssA;LNG.FE,3_TssA;ES.I3,3_TssA;ADI.MSC,3_TssA;BN.AC,3_TssA;CD15.P,5_TssD1;BN.FE2,3_TssA;HUES6,3_TssA;H9,4_TssWk;IMR90,3_TssA;IPS.DF19,4_TssWk;CD34.MBP1536,4_TssWk;PFF.1,3_TssA;PFF.2,3_TssA;BR.MYO,4_TssWk;CD8.NP,4_TssWk;NCC.GED2,4_TssWk;BN.AG,4_TssWk;CCCRO.MP,4_TssWk;COL.SMUS,4_TssWk;DUO.SMUS,4_TssWk;HUES64,4_TssWk;ST.MUC,4_TssWk;ST.SMUS28,4_TssWk;H1.BMP4DM,…	HRT.FE,14_Enh;H1.DNP,14_Enh;ES.WA7,14_Enh;GAS,14_Enh;BN.MFL,14_Enh;HD.CD56MESC,14_Enh;BR.H35,14_Enh;CCCRA.NP,12_EnhWk2	.	.	.	ERalpha-a_disc2;ERalpha-a_known1;RXRA_known3;RXRA_known4;SF1;T3R	ENSG00000215964.1	AC055813.1	5	26903	NM_025237	SOST	3	32433	.	1
rs1039458	15	4596	5	4	38367621	0.1044	0.1061	1e-05	1.66533e-16	2.40971e-06	2.0641e-06	0	0	38367621	38368704	gefos2017tbbmd	15	38367621	1	1	1	T	C	0.78	0.97	1	1	0	1	.	GM12878,7_Weak_Enhancer;NHEK,5_Strong_Enhancer;HMEC,5_Strong_Enhancer	PFK.2,6_TssD2;PFK.3,6_TssD2;GAS,4_TssWk	BR.H35,12_EnhWk2;PFF.2,14_Enh;BN.SN,13_EnhA;PFM.1,12_EnhWk2;R.MUC31,14_Enh;NCC.COR2,13_EnhA;BR.MYO,11_EnhWk1;IPS.18,15_EnhP;BN.ITL,14_Enh;BN.MFL,12_EnhWk2;NCC.GED2,11_EnhWk1;BN.HM150,14_Enh;PFM.3,11_EnhWk1;H1.DNP,11_EnhWk1;H1.BMP4DM,15_EnhP;PFF.1,13_EnhA;HD.CD56MESC,11_EnhWk1;BN.AG,13_EnhA;BN.AC,11_EnhWk1	.	.	.	Hoxa5_1;Hoxb3;Isl2;Lhx4;Pax-4_4;Pax-6_3;Pou2f2_known4	ENSG00000236914.3	RP11-1008C21.2	5	2460	NM_152453	TMCO5A	3	123997	.	1
rs1156916	3	4814	5	5	41158322	4.687e-10	0.4673	1e-05	1.66533e-16	5.87468e-10	7.08093e-10	0	0	41157575	41162974	gefos2012ls	3	41158322	1	1	1	T	A	0.25	0.44	0.25	0.51	0	0	.	K562,7_Weak_Enhancer;HepG2,4_Strong_Enhancer	.	DUO.MUC61,12_EnhWk2;PFM.2,11_EnhWk1;CD34.MBP1562,12_EnhWk2;HD.CD184EC,11_EnhWk1;CD15.P,12_EnhWk2;CCCRA.NP,14_Enh;CD34.MBP1480,12_EnhWk2;CD34.C,12_EnhWk2;HRT.FE,13_EnhA;HD.CD56MESC,14_Enh;SPL,11_EnhWk1;CD4.MP,11_EnhWk1;CCIP.LSMPTP,11_EnhWk1;CD34.MBP1549,12_EnhWk2;PFM.3,13_EnhA;CD4.NP,12_EnhWk2;PFM.1,11_EnhWk1;CD34.MBP1536,12_EnhWk2;CD34.P,12_EnhWk2	AWG,Th1,None;Duke,Medullo,None;UW,HRPEpiC,None;UW,WERI-Rb-1,None	.	.	GR_known8	ENSG00000233919.1	RP11-372H2.1	3	45455	NM_001098209	CTNNB1	5	82618	.	1
rs1156916	3	4816	5	5	41158322	8.134e-13	0.4673	1e-05	1.66533e-16	6.98663e-13	8.64137e-13	0	0	41157575	41162974	gefos2012fn	3	41158322	1	1	1	T	A	0.25	0.44	0.25	0.51	0	0	.	K562,7_Weak_Enhancer;HepG2,4_Strong_Enhancer	.	DUO.MUC61,12_EnhWk2;PFM.2,11_EnhWk1;CD34.MBP1562,12_EnhWk2;HD.CD184EC,11_EnhWk1;CD15.P,12_EnhWk2;CCCRA.NP,14_Enh;CD34.MBP1480,12_EnhWk2;CD34.C,12_EnhWk2;HRT.FE,13_EnhA;HD.CD56MESC,14_Enh;SPL,11_EnhWk1;CD4.MP,11_EnhWk1;CCIP.LSMPTP,11_EnhWk1;CD34.MBP1549,12_EnhWk2;PFM.3,13_EnhA;CD4.NP,12_EnhWk2;PFM.1,11_EnhWk1;CD34.MBP1536,12_EnhWk2;CD34.P,12_EnhWk2	AWG,Th1,None;Duke,Medullo,None;UW,HRPEpiC,None;UW,WERI-Rb-1,None	.	.	GR_known8	ENSG00000233919.1	RP11-372H2.1	3	45455	NM_001098209	CTNNB1	5	82618	.	1
rs1524073	7	4931	24	9	38067611	4.996e-05	0.4554	1e-05	1.45999e-10	2.64429e-08	1.74317e-08	0	0	38067611	38093233	gefos2012ls	7	38067611	1	1	1	A	T	0.7	0.39	0.73	0.54	0	0	.	HSMM,5_Strong_Enhancer	.	PFM.3,12_EnhWk2;PFM.2,12_EnhWk2	AWG,HSMMtube,None;UW,AG09309,None;UW,HMF,None	.	.	Pbx3_known1;Sox_2;TAL1_known1;TAL1_known2;TEF-1_2	ENSG00000106483.7	SFRP4	5	2313	NM_017549	EPDR1	3	76068	.	1
rs11023730	11	5147	49	25	15836639	3.176e-07	0.2981	1e-05	1.24835e-08	1.69463e-06	3.44555e-06	0	0	15829992	15838823	gefos2017tbbmd	11	15836639	1	1	1	G	A	0.27	0.45	0.24	0.29	0	0	.	NHEK,7_Weak_Enhancer;HSMM,5_Strong_Enhancer;HMEC,5_Strong_Enhancer	BM.MSC,2_TssF	SK.MUS,14_Enh;CHON.BMMSC,13_EnhA;PFM.3,11_EnhWk1;MSC.ADIPC,12_EnhWk2;MUS.SC,11_EnhWk1;ADI.NUC,12_EnhWk2;ADI.MSC,13_EnhA;PFM.2,11_EnhWk1	.	.	.	Irx;Pax-5_known4	ENSG00000254645.1	RP11-396O20.2	5	56194	NM_033326	SOX6	3	151354	.	1
rs144060503	11	5147	49	25	15838748	0.0006173	0.0061	1e-05	1.24835e-08	1.69463e-06	3.44555e-06	0	0	15829992	15838823	gefos2017tbbmd	11	15838748	1	1	1	G	A	0	0	0	0.0013	0	0	.	HMEC,5_Strong_Enhancer;NHLF,7_Weak_Enhancer;HSMM,5_Strong_Enhancer	CHON.BMMSC,2_TssF;BM.MSC,2_TssF	BR.H35,12_EnhWk2;MUS.SC,13_EnhA;SK.MUS,13_EnhA;SK.MUS62,13_EnhA;DUO.SMUS,9_TxEnhG1;R.SMUS,12_EnhWk2;SK.MUS63,13_EnhA;BR.MYO,12_EnhWk2;PFM.3,11_EnhWk1;MSC.ADIPC,11_EnhWk1;R.MUC29,11_EnhWk1;R.MUC31,11_EnhWk1;ADI.NUC,13_EnhA;LV,11_EnhWk1;ST.SMUS28,13_EnhA;COL.MUC32,12_EnhWk2;ADI.MSC,13_EnhA;IMR90,13_EnhA;COL.SMUS,11_EnhWk1;PANC,12_EnhWk2	AWG,HSMMtube,None;UW,HBMEC,None	.	.	ATF3_known7	ENSG00000254645.1	RP11-396O20.2	5	58303	NM_033326	SOX6	3	149245	.	1
rs1837606	11	5147	49	25	15838137	1.681e-07	0.3229	1e-05	1.24835e-08	1.69463e-06	3.44555e-06	0	0	15829992	15838823	gefos2017tbbmd	11	15838137	1	1	1	T	C	0.7	0.49	0.24	0.29	1	0	.	HMEC,5_Strong_Enhancer;HSMM,4_Strong_Enhancer;NHEK,5_Strong_Enhancer;NHLF,5_Strong_Enhancer	PANC.I,4_TssWk;ADI.MSC,2_TssF;BM.MSC,2_TssF;CHON.BMMSC,2_TssF;COL.SMUS,6_TssD2	PFM.2,11_EnhWk1;BR.H35,12_EnhWk2;MUS.SC,13_EnhA;SK.MUS,13_EnhA;CD34.MBP1562,11_EnhWk1;SK.MUS62,13_EnhA;NCC.COR2,11_EnhWk1;DUO.SMUS,9_TxEnhG1;CCIP.LSTP,14_Enh;KID.FE,11_EnhWk1;R.SMUS,12_EnhWk2;SK.MUS63,13_EnhA;BR.MYO,12_EnhWk2;PFM.3,11_EnhWk1;MSC.ADIPC,11_EnhWk1;R.MUC29,11_EnhWk1;R.MUC31,11_EnhWk1;IMR90,13_EnhA;ADI.NUC,13_EnhA;LV,11_EnhWk1;DUO.MUC61,11_EnhWk1;HD.CD184EC,12_EnhWk2;BN.AC,11_EnhWk1;L…	AWG,LNCaP,None;UW,HRGEC,None	.	.	Hand1_2;Hsf_known2;RP58	ENSG00000254645.1	RP11-396O20.2	5	57692	NM_033326	SOX6	3	149856	.	1
rs2615044	11	5147	49	25	15837364	3.811e-07	0.309	1e-05	1.24835e-08	1.69463e-06	3.44555e-06	0	0	15829992	15838823	gefos2017tbbmd	11	15837364	1	1	1	A	T	0.47	0.47	0.24	0.29	0	0	.	HMEC,5_Strong_Enhancer;NHEK,5_Strong_Enhancer;HSMM,4_Strong_Enhancer;NHLF,5_Strong_Enhancer	BM.MSC,2_TssF;CHON.BMMSC,2_TssF;MSC.ADIPC,6_TssD2;DUO.MUC61,6_TssD2;R.MUC29,6_TssD2;PANC.I,6_TssD2;ADI.MSC,2_TssF	PFM.2,11_EnhWk1;R.MUC31,12_EnhWk2;PFM.3,13_EnhA;BR.H35,12_EnhWk2;MUS.SC,13_EnhA;SK.MUS,13_EnhA;PFK.2,12_EnhWk2;SK.MUS63,11_EnhWk1;ADI.NUC,13_EnhA;ST.MUC,12_EnhWk2;IMR90,11_EnhWk1;COL.SMUS,12_EnhWk2;CD34.MBP1562,11_EnhWk1;SK.MUS62,13_EnhA;COL.MUC32,12_EnhWk2;ST.SMUS28,12_EnhWk2;BN.MFL,12_EnhWk2;NCC.GED2,12_EnhWk2;LV,11_EnhWk1;BN.AG,12_EnhWk2;PFM.1,12_EnhWk2;NCC.COR2,11_EnhWk1;DUO.SMUS,9_TxEnhG1	AWG,LNCaP,None	.	.	CDP_7;Mef2_known4	ENSG00000254645.1	RP11-396O20.2	5	56919	NM_033326	SOX6	3	150629	.	1
rs2615045	11	5147	49	25	15837039	0.9863	0.0892	1e-05	1.24835e-08	1.69463e-06	3.44555e-06	0	0	15829992	15838823	gefos2017tbbmd	11	15837039	1	1	1	C	T	0.2	0.01	0	0	0	0	.	HMEC,5_Strong_Enhancer;NHEK,5_Strong_Enhancer;NHLF,7_Weak_Enhancer;HSMM,4_Strong_Enhancer	R.MUC29,4_TssWk;BM.MSC,2_TssF;CHON.BMMSC,2_TssF;MSC.ADIPC,6_TssD2	ADI.MSC,13_EnhA;PFM.2,11_EnhWk1;DUO.SMUS,11_EnhWk1;R.MUC31,12_EnhWk2;PFM.3,13_EnhA;BR.H35,12_EnhWk2;MUS.SC,13_EnhA;SK.MUS,13_EnhA;BR.MYO,12_EnhWk2;DUO.MUC61,12_EnhWk2;PANC.I,11_EnhWk1;PFK.2,12_EnhWk2;SK.MUS63,11_EnhWk1;ADI.NUC,13_EnhA;ST.MUC,12_EnhWk2;IMR90,11_EnhWk1;COL.SMUS,12_EnhWk2;CD34.MBP1562,11_EnhWk1;SK.MUS62,13_EnhA	AWG,NHEK,None;UW,HCFaa,None;UW,HEEpiC,None	.	.	.	ENSG00000254645.1	RP11-396O20.2	5	56594	NM_033326	SOX6	3	150954	.	1
rs35840970	11	5147	49	25	15838168	0.2499	0.2076	1e-05	1.24835e-08	1.69463e-06	3.44555e-06	0	0	15829992	15838823	gefos2017tbbmd	11	15838168	1	1	1	A	G	0.02	0.28	0.11	0.21	1	1	.	HMEC,5_Strong_Enhancer;HSMM,4_Strong_Enhancer;NHEK,5_Strong_Enhancer;NHLF,5_Strong_Enhancer	PANC.I,4_TssWk;ADI.MSC,2_TssF;BM.MSC,2_TssF;CHON.BMMSC,2_TssF;COL.SMUS,6_TssD2	PFM.2,11_EnhWk1;BR.H35,12_EnhWk2;MUS.SC,13_EnhA;SK.MUS,13_EnhA;CD34.MBP1562,11_EnhWk1;SK.MUS62,13_EnhA;NCC.COR2,11_EnhWk1;DUO.SMUS,9_TxEnhG1;CCIP.LSTP,14_Enh;KID.FE,11_EnhWk1;R.SMUS,12_EnhWk2;SK.MUS63,13_EnhA;BR.MYO,12_EnhWk2;PFM.3,11_EnhWk1;MSC.ADIPC,11_EnhWk1;R.MUC29,11_EnhWk1;R.MUC31,11_EnhWk1;IMR90,13_EnhA;ADI.NUC,13_EnhA;LV,11_EnhWk1;DUO.MUC61,11_EnhWk1;HD.CD184EC,12_EnhWk2;BN.AC,11_EnhWk1;L…	AWG,HMEC,None;AWG,LNCaP,None;UW,HA-h,None;UW,HRGEC,None;UW,HVMF,None	.	.	Smad_2	ENSG00000254645.1	RP11-396O20.2	5	57723	NM_033326	SOX6	3	149825	.	1
rs7102507	11	5147	49	25	15838823	0.5291	0.0151	1e-05	1.24835e-08	1.69463e-06	3.44555e-06	0	0	15829992	15838823	gefos2017tbbmd	11	15838823	1	1	1	G	A	0.03	0.0028	0.01	0	1	1	.	HMEC,5_Strong_Enhancer;NHLF,7_Weak_Enhancer;HSMM,5_Strong_Enhancer	BM.MSC,2_TssF	BR.H35,12_EnhWk2;MUS.SC,13_EnhA;SK.MUS,13_EnhA;SK.MUS63,13_EnhA;BR.MYO,12_EnhWk2;MSC.ADIPC,11_EnhWk1;R.MUC29,11_EnhWk1;R.MUC31,11_EnhWk1;ST.SMUS28,13_EnhA;COL.MUC32,12_EnhWk2;ADI.MSC,13_EnhA;COL.SMUS,11_EnhWk1;SK.MUS62,11_EnhWk1;CHON.BMMSC,13_EnhA;ADI.NUC,11_EnhWk1	AWG,HSMMtube,None;UW,HA-sp,None;UW,HBMEC,None;UW,HCFaa,None;UW,NH-A,None;UW,NHLF,None	.	.	.	ENSG00000254645.1	RP11-396O20.2	5	58378	NM_033326	SOX6	3	149170	.	1
rs114696204	11	5159	46	27	15886263	0.7745	0.0214	1e-05	1.05769e-09	1.43553e-05	2.59692e-05	0	0	15880079	15886388	gefos2017tbbmd	11	15886263	1	1	1	T	A	0.03	0.01	0	0	0	0	.	H1,7_Weak_Enhancer;HMEC,5_Strong_Enhancer;NHEK,5_Strong_Enhancer	.	NCC.COR2,11_EnhWk1;IPS.18,12_EnhWk2;ESO,12_EnhWk2;H1.BMP4DT,11_EnhWk1;PFK.3,14_Enh;HRT.FE,11_EnhWk1;HUES64,11_EnhWk1;PFK.2,11_EnhWk1;IPS.20,12_EnhWk2	.	.	.	AP-1_disc4;Cdc5;Dbx1;Dbx2;Evi-1_4;Hlx1;Irf_disc3;Ncx_2;Pou3f2_2;Pou3f4;Pou4f3;TATA_known3;Zfp187;Zfp410	ENSG00000254661.1	RP11-222N13.1	5	46231	NM_033326	SOX6	3	101730	.	1
rs12281263	11	5159	46	27	15886388	0.05852	0.0723	1e-05	1.05769e-09	1.43553e-05	2.59692e-05	0	0	15880079	15886388	gefos2017tbbmd	11	15886388	1	1	1	A	G	0.3	0.05	0	0.01	0	0	.	H1,7_Weak_Enhancer;HMEC,5_Strong_Enhancer;NHEK,5_Strong_Enhancer	.	NCC.COR2,11_EnhWk1;IPS.18,12_EnhWk2;ESO,12_EnhWk2;H1.BMP4DT,11_EnhWk1;PFK.3,14_Enh;HRT.FE,11_EnhWk1;HUES64,11_EnhWk1;PFK.2,11_EnhWk1;IPS.20,12_EnhWk2	UW,HMVEC-dLy-Ad,None	.	.	Crx_1;GATA_known11;Irf_known6;Obox3;Otx2;Pitx3	ENSG00000254661.1	RP11-222N13.1	5	46106	NM_033326	SOX6	3	101605	.	1
rs61467972	11	5159	46	27	15886342	0.451	0.0377	1e-05	1.05769e-09	1.43553e-05	2.59692e-05	0	0	15880079	15886388	gefos2017tbbmd	11	15886342	1	1	1	G	C	0.06	0.01	0	0	0	0	.	H1,7_Weak_Enhancer;HMEC,5_Strong_Enhancer;NHEK,5_Strong_Enhancer	.	NCC.COR2,11_EnhWk1;IPS.18,12_EnhWk2;ESO,12_EnhWk2;H1.BMP4DT,11_EnhWk1;PFK.3,14_Enh;HRT.FE,11_EnhWk1;HUES64,11_EnhWk1;PFK.2,11_EnhWk1;IPS.20,12_EnhWk2	.	.	.	Sox_17;VDR_4	ENSG00000254661.1	RP11-222N13.1	5	46152	NM_033326	SOX6	3	101651	.	1
rs1156916	3	5306	14	9	41158322	9.82e-15	0.471519	1e-05	5.55e-17	1.95e-14	3.58e-14	0	0	41155615	41162974	gefos2015fn	3	41158322	1	1	1	T	A	0.25	0.44	0.25	0.51	0	0	.	K562,7_Weak_Enhancer;HepG2,4_Strong_Enhancer	.	DUO.MUC61,12_EnhWk2;PFM.2,11_EnhWk1;CD34.MBP1562,12_EnhWk2;HD.CD184EC,11_EnhWk1;CD15.P,12_EnhWk2;CCCRA.NP,14_Enh;CD34.MBP1480,12_EnhWk2;CD34.C,12_EnhWk2;HRT.FE,13_EnhA;HD.CD56MESC,14_Enh;SPL,11_EnhWk1;CD4.MP,11_EnhWk1;CCIP.LSMPTP,11_EnhWk1;CD34.MBP1549,12_EnhWk2;PFM.3,13_EnhA;CD4.NP,12_EnhWk2;PFM.1,11_EnhWk1;CD34.MBP1536,12_EnhWk2;CD34.P,12_EnhWk2	AWG,Th1,None;Duke,Medullo,None;UW,HRPEpiC,None;UW,WERI-Rb-1,None	.	.	GR_known8	ENSG00000233919.1	RP11-372H2.1	3	45455	NM_001098209	CTNNB1	5	82618	.	1
rs62260281	3	5306	14	9	41158906	0.226304	0.00628481	1e-05	5.55e-17	1.95e-14	3.58e-14	0	0	41155615	41162974	gefos2015fn	3	41158906	1	1	1	C	G	0	0.01	0	0.0013	0	0	.	HepG2,4_Strong_Enhancer;NHLF,7_Weak_Enhancer;Huvec,5_Strong_Enhancer;HMEC,5_Strong_Enhancer;K562,4_Strong_Enhancer;GM12878,6_Weak_Enhancer;HSMM,5_Strong_Enhancer;NHEK,5_Strong_Enhancer	CD15.P,6_TssD2;CD34.MBP1562,6_TssD2;DUO.MUC61,6_TssD2;CD34.MBP1480,6_TssD2;BN.AG,4_TssWk;CD34.C,6_TssD2	PFM.2,11_EnhWk1;HRT.FE,13_EnhA;CD34.MBP1549,12_EnhWk2;PFM.3,13_EnhA;CD4.NP,12_EnhWk2;PFM.1,11_EnhWk1;CD34.MBP1536,12_EnhWk2;CD34.P,12_EnhWk2;CD3.P,12_EnhWk2;PFF.1,12_EnhWk2;BN.FE2,11_EnhWk1;PFK.3,11_EnhWk1;BN.ITL,12_EnhWk2;CD8.MP,12_EnhWk2;LNG.FE,12_EnhWk2;H1.BMP4DT,11_EnhWk1;GAS,11_EnhWk1;ADI.NUC,12_EnhWk2;SPL,13_EnhA;BR.H35,11_EnhWk1;BR.MYO,11_EnhWk1;R.MUC29,12_EnhWk2;R.MUC31,12_EnhWk2;BN.CC,12…	AWG,HSMMtube,None;Duke,GM12892,None;Duke,GM19238,None;Duke,GM19240,None;Duke,Huh-7,None;Duke,Ishikawa,Estradiol_100nM_1hr;Duke,Osteobl,None;Duke,Stellate,None	GM12878,ELF1,HudsonAlpha,None;HeLa-S3,CEBPB,Stanford,None;HeLa-S3,ELK4,UCD,None;HepG2b,TCF4,UCD,None;K562,CEBPB,Stanford,None;K562,GABP,HudsonAlpha,None;K562,IRF1,Stanford,IFNg6h;K562,YY1,HudsonAlpha,None	.	Foxa_disc3;Pax-5_known3;RXRA_known4;Zbtb3	ENSG00000233919.1	RP11-372H2.1	3	44871	NM_001098209	CTNNB1	5	82034	.	1
rs9878224	3	5306	14	9	41159226	3.52e-14	0.45354	1e-05	5.55e-17	1.95e-14	3.58e-14	0	0	41155615	41162974	gefos2015fn	3	41159226	1	1	1	T	C	0.71	0.47	0.43	0.51	0	0	.	HMEC,5_Strong_Enhancer;K562,4_Strong_Enhancer;GM12878,6_Weak_Enhancer;HSMM,5_Strong_Enhancer;NHEK,5_Strong_Enhancer;HepG2,4_Strong_Enhancer;Huvec,4_Strong_Enhancer;NHLF,5_Strong_Enhancer	CD34.MBP1562,6_TssD2;CD34.MBP1480,6_TssD2;BN.AG,4_TssWk;CD34.C,6_TssD2;R.MUC29,6_TssD2;R.MUC31,6_TssD2;BN.MFL,4_TssWk;CD3.P,6_TssD2;CD34.MBP1549,6_TssD2;BN.CC,6_TssD2;CD4.MP,2_TssF;DUO.MUC61,2_TssF;CD34.MBP1508,6_TssD2;BN.AC,6_TssD2;BN.ITL,6_TssD2;CD4.NP,6_TssD2;CD15.P,6_TssD2;COL.MUC32,6_TssD2;CD8.MP,6_TssD2	HRT.FE,13_EnhA;PFM.1,11_EnhWk1;CD34.MBP1536,12_EnhWk2;CD34.P,12_EnhWk2;LNG.FE,12_EnhWk2;H1.BMP4DT,11_EnhWk1;GAS,11_EnhWk1;ADI.NUC,12_EnhWk2;SPL,13_EnhA;BR.H35,11_EnhWk1;BR.MYO,11_EnhWk1;BN.HM150,13_EnhA;BN.SN,12_EnhWk2;CCIP.LSTP,13_EnhA;CCC.TMP,12_EnhWk2;LV,13_EnhA;H1.DMSC,11_EnhWk1;NCC.COR2,13_EnhA;CD19.P,12_EnhWk2;CD8.NP,13_EnhA;SK.MUS62,12_EnhWk2;CCCRA.NP,13_EnhA;DUO.SMUS,14_Enh;CCCRO.MP,12_En…	AWG,HMEC,None;AWG,HSMM,None;Duke,CLL,None;Duke,GM19240,None;Duke,Osteobl,None;Duke,ProgFib,None;UW,HA-h,None;UW,HA-sp,None;UW,HMVEC-dBl-Neo,None;UW,HRGEC,None	GM12878,EBF1,HudsonAlpha,None;HCT-116,TCF4,UCD,None;HUVEC,MAX,Stanford,None;HeLa-S3,ELK4,UCD,None;HeLa-S3,MAX,Stanford,None;HeLa-S3,POL2,Stanford,None;HepG2b,TCF4,UCD,None;K562,E2F6,HudsonAlpha,None;K562,MAX,HudsonAlpha,None;NB4,CMYC,Stanford,None;NB4,MAX,Stanford,None	.	Zic_2	ENSG00000233919.1	RP11-372H2.1	3	44551	NM_001098209	CTNNB1	5	81714	.	1
rs1156916	3	5308	14	9	41158322	6.47e-09	0.471519	1e-05	1.66533e-16	1.1795e-08	1.54886e-08	0	0	41155615	41162974	gefos2015ls	3	41158322	1	1	1	T	A	0.25	0.44	0.25	0.51	0	0	.	K562,7_Weak_Enhancer;HepG2,4_Strong_Enhancer	.	DUO.MUC61,12_EnhWk2;PFM.2,11_EnhWk1;CD34.MBP1562,12_EnhWk2;HD.CD184EC,11_EnhWk1;CD15.P,12_EnhWk2;CCCRA.NP,14_Enh;CD34.MBP1480,12_EnhWk2;CD34.C,12_EnhWk2;HRT.FE,13_EnhA;HD.CD56MESC,14_Enh;SPL,11_EnhWk1;CD4.MP,11_EnhWk1;CCIP.LSMPTP,11_EnhWk1;CD34.MBP1549,12_EnhWk2;PFM.3,13_EnhA;CD4.NP,12_EnhWk2;PFM.1,11_EnhWk1;CD34.MBP1536,12_EnhWk2;CD34.P,12_EnhWk2	AWG,Th1,None;Duke,Medullo,None;UW,HRPEpiC,None;UW,WERI-Rb-1,None	.	.	GR_known8	ENSG00000233919.1	RP11-372H2.1	3	45455	NM_001098209	CTNNB1	5	82618	.	1
rs62260281	3	5308	14	9	41158906	0.786777	0.00628481	1e-05	1.66533e-16	1.1795e-08	1.54886e-08	0	0	41155615	41162974	gefos2015ls	3	41158906	1	1	1	C	G	0	0.01	0	0.0013	0	0	.	HepG2,4_Strong_Enhancer;NHLF,7_Weak_Enhancer;Huvec,5_Strong_Enhancer;HMEC,5_Strong_Enhancer;K562,4_Strong_Enhancer;GM12878,6_Weak_Enhancer;HSMM,5_Strong_Enhancer;NHEK,5_Strong_Enhancer	CD15.P,6_TssD2;CD34.MBP1562,6_TssD2;DUO.MUC61,6_TssD2;CD34.MBP1480,6_TssD2;BN.AG,4_TssWk;CD34.C,6_TssD2	PFM.2,11_EnhWk1;HRT.FE,13_EnhA;CD34.MBP1549,12_EnhWk2;PFM.3,13_EnhA;CD4.NP,12_EnhWk2;PFM.1,11_EnhWk1;CD34.MBP1536,12_EnhWk2;CD34.P,12_EnhWk2;CD3.P,12_EnhWk2;PFF.1,12_EnhWk2;BN.FE2,11_EnhWk1;PFK.3,11_EnhWk1;BN.ITL,12_EnhWk2;CD8.MP,12_EnhWk2;LNG.FE,12_EnhWk2;H1.BMP4DT,11_EnhWk1;GAS,11_EnhWk1;ADI.NUC,12_EnhWk2;SPL,13_EnhA;BR.H35,11_EnhWk1;BR.MYO,11_EnhWk1;R.MUC29,12_EnhWk2;R.MUC31,12_EnhWk2;BN.CC,12…	AWG,HSMMtube,None;Duke,GM12892,None;Duke,GM19238,None;Duke,GM19240,None;Duke,Huh-7,None;Duke,Ishikawa,Estradiol_100nM_1hr;Duke,Osteobl,None;Duke,Stellate,None	GM12878,ELF1,HudsonAlpha,None;HeLa-S3,CEBPB,Stanford,None;HeLa-S3,ELK4,UCD,None;HepG2b,TCF4,UCD,None;K562,CEBPB,Stanford,None;K562,GABP,HudsonAlpha,None;K562,IRF1,Stanford,IFNg6h;K562,YY1,HudsonAlpha,None	.	Foxa_disc3;Pax-5_known3;RXRA_known4;Zbtb3	ENSG00000233919.1	RP11-372H2.1	3	44871	NM_001098209	CTNNB1	5	82034	.	1
rs9878224	3	5308	14	9	41159226	1.45e-08	0.45354	1e-05	1.66533e-16	1.1795e-08	1.54886e-08	0	0	41155615	41162974	gefos2015ls	3	41159226	1	1	1	T	C	0.71	0.47	0.43	0.51	0	0	.	HMEC,5_Strong_Enhancer;K562,4_Strong_Enhancer;GM12878,6_Weak_Enhancer;HSMM,5_Strong_Enhancer;NHEK,5_Strong_Enhancer;HepG2,4_Strong_Enhancer;Huvec,4_Strong_Enhancer;NHLF,5_Strong_Enhancer	CD34.MBP1562,6_TssD2;CD34.MBP1480,6_TssD2;BN.AG,4_TssWk;CD34.C,6_TssD2;R.MUC29,6_TssD2;R.MUC31,6_TssD2;BN.MFL,4_TssWk;CD3.P,6_TssD2;CD34.MBP1549,6_TssD2;BN.CC,6_TssD2;CD4.MP,2_TssF;DUO.MUC61,2_TssF;CD34.MBP1508,6_TssD2;BN.AC,6_TssD2;BN.ITL,6_TssD2;CD4.NP,6_TssD2;CD15.P,6_TssD2;COL.MUC32,6_TssD2;CD8.MP,6_TssD2	HRT.FE,13_EnhA;PFM.1,11_EnhWk1;CD34.MBP1536,12_EnhWk2;CD34.P,12_EnhWk2;LNG.FE,12_EnhWk2;H1.BMP4DT,11_EnhWk1;GAS,11_EnhWk1;ADI.NUC,12_EnhWk2;SPL,13_EnhA;BR.H35,11_EnhWk1;BR.MYO,11_EnhWk1;BN.HM150,13_EnhA;BN.SN,12_EnhWk2;CCIP.LSTP,13_EnhA;CCC.TMP,12_EnhWk2;LV,13_EnhA;H1.DMSC,11_EnhWk1;NCC.COR2,13_EnhA;CD19.P,12_EnhWk2;CD8.NP,13_EnhA;SK.MUS62,12_EnhWk2;CCCRA.NP,13_EnhA;DUO.SMUS,14_Enh;CCCRO.MP,12_En…	AWG,HMEC,None;AWG,HSMM,None;Duke,CLL,None;Duke,GM19240,None;Duke,Osteobl,None;Duke,ProgFib,None;UW,HA-h,None;UW,HA-sp,None;UW,HMVEC-dBl-Neo,None;UW,HRGEC,None	GM12878,EBF1,HudsonAlpha,None;HCT-116,TCF4,UCD,None;HUVEC,MAX,Stanford,None;HeLa-S3,ELK4,UCD,None;HeLa-S3,MAX,Stanford,None;HeLa-S3,POL2,Stanford,None;HepG2b,TCF4,UCD,None;K562,E2F6,HudsonAlpha,None;K562,MAX,HudsonAlpha,None;NB4,CMYC,Stanford,None;NB4,MAX,Stanford,None	.	Zic_2	ENSG00000233919.1	RP11-372H2.1	3	44551	NM_001098209	CTNNB1	5	81714	.	1
rs10234987	7	5590	164	67	38028548	0.000678	0.423309	1e-05	1.27621e-08	5.18412e-06	6.34489e-06	0	0	38026156	38062167	gefos2015ls	7	38028548	1	1	1	C	T	0.43	0.43	0.18	0.48	0	0	.	HSMM,5_Strong_Enhancer	.	DUO.MUC61,12_EnhWk2;R.MUC31,12_EnhWk2;MUS.SC,11_EnhWk1;ST.MUC,11_EnhWk1	.	.	.	Ets_known3;GATA_disc3;HDAC2_disc6;Irf_known7;PU.1_disc3;RXRA_known5;RXRA_known6;SP1_disc3;SP1_known1;UF1H3BETA;VDR_2	ENSG00000106483.7	SFRP4	0	0	NM_017549	EPDR1	3	37005	.	1
rs116897034	7	5590	164	67	38028603	0.303626	0.00485282	1e-05	1.27621e-08	5.18412e-06	6.34489e-06	0	0	38026156	38062167	gefos2015ls	7	38028603	1	1	1	T	C	0	0.01	0	0.0026	0	0	.	HSMM,5_Strong_Enhancer	.	DUO.MUC61,12_EnhWk2;R.MUC31,12_EnhWk2;ST.MUC,11_EnhWk1	.	.	.	Cphx;Gfi1_3;TCF4_known1	ENSG00000106483.7	SFRP4	0	0	NM_017549	EPDR1	3	37060	.	1
rs117535055	7	5590	164	67	38028956	0.414394	0.058393	1e-05	1.27621e-08	5.18412e-06	6.34489e-06	0	0	38026156	38062167	gefos2015ls	7	38028956	1	1	1	T	G	0	0.03	0.02	0.06	0	0	.	HSMM,5_Strong_Enhancer	.	DUO.MUC61,12_EnhWk2;ST.MUC,11_EnhWk1	UW,PrEC,None	.	.	Maf_known2	ENSG00000106483.7	SFRP4	0	0	NM_017549	EPDR1	3	37413	.	1
rs117563608	7	5590	164	67	38041917	0.991879	0.00572792	1e-05	1.27621e-08	5.18412e-06	6.34489e-06	0	0	38026156	38062167	gefos2015ls	7	38041917	1	1	1	C	G	0.002	0.02	0	0.01	0	0	.	HSMM,5_Strong_Enhancer	.	MSC.ADIPC,13_EnhA;ADI.NUC,14_Enh;MUS.SC,14_Enh;BM.MSC,11_EnhWk1;ADI.MSC,11_EnhWk1;SK.MUS63,11_EnhWk1	.	.	.	AP-1_known2;AP-1_known3;AP-1_known4;AP-2_disc1;BAF155_disc1;BATF_disc1;Bach1;Bach2;GATA_disc2;GR_disc2;HMGN3_disc1;KAP1_disc1;Myc_disc3;Pbx3_disc2;TCF4_disc1;p300_disc1	ENSG00000106483.7	SFRP4	0	0	NM_017549	EPDR1	3	50374	.	1
rs118008598	7	5590	164	67	38046866	0.348713	0.0577566	1e-05	1.27621e-08	5.18412e-06	6.34489e-06	0	0	38026156	38062167	gefos2015ls	7	38046866	1	1	1	A	G	0	0.03	0.02	0.06	0	0	.	HSMM,5_Strong_Enhancer	.	BM.MSC,12_EnhWk2;CHON.BMMSC,11_EnhWk1;MUS.SC,14_Enh	AWG,HSMM,None;AWG,HSMMtube,None;UW,AG09309,None;UW,BJ,None;UW,HA-h,None;UW,HAc,None;UW,NH-A,None;UW,NHLF,None	.	.	.	ENSG00000106483.7	SFRP4	0	0	NM_017549	EPDR1	3	55323	.	1
rs151127583	7	5590	164	67	38027164	0.105053	0.0111376	1e-05	1.27621e-08	5.18412e-06	6.34489e-06	0	0	38026156	38062167	gefos2015ls	7	38027164	1	1	1	T	C	0	0.01	0	0.02	0	0	.	HSMM,4_Strong_Enhancer;H1,7_Weak_Enhancer	.	SPL,14_Enh;SK.MUS,11_EnhWk1;ADI.MSC,11_EnhWk1;MUS.SC,13_EnhA;BM.MSC,11_EnhWk1;ES.I3,12_EnhWk2;IPS.20,12_EnhWk2;HUES48,12_EnhWk2;HUES64,12_EnhWk2;ST.MUC,11_EnhWk1;IPS.18,12_EnhWk2;CD34.MBP1480,11_EnhWk1;CD34.MBP1562,11_EnhWk1;CD34.C,11_EnhWk1;CD34.MBP1508,11_EnhWk1;HUES6,12_EnhWk2;H9,12_EnhWk2;IPS.15,12_EnhWk2;MSC.ADIPC,13_EnhA;CHON.BMMSC,13_EnhA;H1.DNP,12_EnhWk2;DUO.MUC61,12_EnhWk2;CD34.MBP1536,1…	Duke,FibroP,None	.	.	RXRA_disc2;Rad21_disc1;SMC3_disc1	ENSG00000106483.7	SFRP4	0	0	NM_017549	EPDR1	3	35621	.	1
rs1524050	7	5590	164	67	38046849	8.54e-07	0.186555	1e-05	1.27621e-08	5.18412e-06	6.34489e-06	0	0	38026156	38062167	gefos2015ls	7	38046849	1	1	1	T	C	0.23	0.21	0.12	0.2	0	0	.	HSMM,5_Strong_Enhancer	.	BM.MSC,12_EnhWk2;CHON.BMMSC,11_EnhWk1;MUS.SC,14_Enh	AWG,HSMM,None;AWG,HSMMtube,None;UW,AG09309,None;UW,BJ,None;UW,HA-h,None;UW,HAc,None;UW,NH-A,None;UW,NHLF,None	.	.	Gbx1	ENSG00000106483.7	SFRP4	0	0	NM_017549	EPDR1	3	55306	.	1
rs1668364	7	5590	164	67	38027445	0.181819	0.00533	1e-05	1.27621e-08	5.18412e-06	6.34489e-06	0	0	38026156	38062167	gefos2015ls	7	38027445	1	1	1	T	C	0.94	1	1	1	0	0	.	HSMM,4_Strong_Enhancer;K562,7_Weak_Enhancer	CD34.MBP1562,6_TssD2;CD34.MBP1508,6_TssD2;BM.MSC,6_TssD2	SPL,14_Enh;SK.MUS,11_EnhWk1;ADI.MSC,11_EnhWk1;MUS.SC,13_EnhA;ES.I3,12_EnhWk2;IPS.20,12_EnhWk2;HUES48,12_EnhWk2;HUES64,12_EnhWk2;ST.MUC,11_EnhWk1;CD34.MBP1480,11_EnhWk1;H9,12_EnhWk2;IPS.15,12_EnhWk2;MSC.ADIPC,13_EnhA;H1.DNP,12_EnhWk2;DUO.MUC61,12_EnhWk2;CD34.MBP1536,12_EnhWk2;CD34.P,12_EnhWk2;R.MUC31,12_EnhWk2;CD34.C,13_EnhA;CD34.MBP1549,12_EnhWk2;CHON.BMMSC,11_EnhWk1	AWG,LNCaP,None;Duke,Melano,None;Duke,Urothelia,UT189;UW,HMF,None;UW,HNPCEpiC,None	A549,GR,HudsonAlpha,DEX_100nM	.	.	ENSG00000106483.7	SFRP4	0	0	NM_017549	EPDR1	3	35902	.	1
rs17171245	7	5590	164	67	38027287	0.422218	0.0818616	1e-05	1.27621e-08	5.18412e-06	6.34489e-06	0	0	38026156	38062167	gefos2015ls	7	38027287	1	1	1	G	T	0.04	0.06	0.11	0.07	0	0	.	HSMM,4_Strong_Enhancer;K562,7_Weak_Enhancer	CD34.MBP1562,6_TssD2	SPL,14_Enh;SK.MUS,11_EnhWk1;ADI.MSC,11_EnhWk1;MUS.SC,13_EnhA;BM.MSC,11_EnhWk1;ES.I3,12_EnhWk2;IPS.20,12_EnhWk2;HUES48,12_EnhWk2;HUES64,12_EnhWk2;ST.MUC,11_EnhWk1;IPS.18,12_EnhWk2;CD34.MBP1480,11_EnhWk1;CD34.MBP1508,11_EnhWk1;HUES6,12_EnhWk2;H9,12_EnhWk2;IPS.15,12_EnhWk2;MSC.ADIPC,13_EnhA;CHON.BMMSC,13_EnhA;H1.DNP,12_EnhWk2;DUO.MUC61,12_EnhWk2;CD34.MBP1536,12_EnhWk2;CD34.P,12_EnhWk2;R.MUC31,12_Enh…	UW,HA-sp,None	.	.	CEBPG;CIZ;Dbx1;Gfi1_2;Isl2;Ncx_2	ENSG00000106483.7	SFRP4	0	0	NM_017549	EPDR1	3	35744	.	1
rs185883438	7	5590	164	67	38026156	0.054237	0.0932379	1e-05	1.27621e-08	5.18412e-06	6.34489e-06	0	0	38026156	38062167	gefos2015ls	7	38026156	1	1	1	T	A	0.01	0.09	0.11	0.09	0	0	.	H1,7_Weak_Enhancer;HSMM,4_Strong_Enhancer	.	MSC.ADIPC,14_Enh;SPL,14_Enh;SK.MUS,11_EnhWk1;ADI.MSC,11_EnhWk1;MUS.SC,13_EnhA	.	.	.	RXRA_known6;ZBTB33_disc3	ENSG00000106483.7	SFRP4	0	0	NM_017549	EPDR1	3	34613	.	1
rs2598097	7	5590	164	67	38027816	0.505024	0.164757	1e-05	1.27621e-08	5.18412e-06	6.34489e-06	0	0	38026156	38062167	gefos2015ls	7	38027816	1	1	1	G	A	0.05	0.25	0.14	0.16	0	0	.	HSMM,4_Strong_Enhancer	CD34.MBP1508,4_TssWk	ADI.MSC,11_EnhWk1;MUS.SC,13_EnhA;CD34.MBP1480,11_EnhWk1;MSC.ADIPC,13_EnhA;DUO.MUC61,12_EnhWk2;CD34.MBP1536,12_EnhWk2;CD34.P,12_EnhWk2;R.MUC31,12_EnhWk2;CHON.BMMSC,11_EnhWk1;CD34.MBP1562,12_EnhWk2;BM.MSC,11_EnhWk1;CD34.C,12_EnhWk2	UW,HA-sp,None	.	.	Foxc1_1;Foxl1_1;PLZF;Pou1f1_2	ENSG00000106483.7	SFRP4	0	0	NM_017549	EPDR1	3	36273	.	1
rs67767155	7	5590	164	67	38060204	0.616017	0.252824	1e-05	1.27621e-08	5.18412e-06	6.34489e-06	0	0	38026156	38062167	gefos2015ls	7	38060204	1	1	1	C	T	0.26	0.17	0.54	0.21	0	0	.	HSMM,5_Strong_Enhancer	.	HD.CD56MESC,12_EnhWk2;CD34.C,12_EnhWk2;CD34.MBP1562,12_EnhWk2;CD34.MBP1508,12_EnhWk2;MUS.SC,12_EnhWk2;ADI.MSC,13_EnhA;CD34.MBP1480,12_EnhWk2;MSC.ADIPC,12_EnhWk2;BM.MSC,12_EnhWk2;CD34.MBP1549,12_EnhWk2;CD34.MBP1536,12_EnhWk2;CHON.BMMSC,13_EnhA	UW,NB4,None	.	.	EWSR1-FLI1;HDAC2_disc6;Nanog_disc2;PRDM1_known1;STAT_disc7;TATA_disc7	ENSG00000106483.7	SFRP4	0	0	NM_017549	EPDR1	3	68661	.	1
rs6950561	7	5590	164	67	38042825	0.551671	0.177963	1e-05	1.27621e-08	5.18412e-06	6.34489e-06	0	0	38026156	38062167	gefos2015ls	7	38042825	1	1	1	G	A	0.23	0.11	0.5	0.16	0	0	.	HSMM,5_Strong_Enhancer	MSC.ADIPC,2_TssF	ADI.MSC,11_EnhWk1;SK.MUS,12_EnhWk2;IPS.20,12_EnhWk2;CHON.BMMSC,11_EnhWk1;ADI.NUC,13_EnhA;SK.MUS62,12_EnhWk2;SK.MUS63,12_EnhWk2;BM.MSC,11_EnhWk1;MUS.SC,14_Enh	Duke,Ishikawa,Estradiol_100nM_1hr	.	.	ERalpha-a_disc4;HDAC2_disc6;NRSF_disc4;NRSF_known1;NRSF_known3;Sin3Ak-20_disc1	ENSG00000106483.7	SFRP4	0	0	NM_017549	EPDR1	3	51282	.	1
rs6971093	7	5590	164	67	38039300	0.001939	0.48751	1e-05	1.27621e-08	5.18412e-06	6.34489e-06	0	0	38026156	38062167	gefos2015ls	7	38039300	1	1	1	A	G	0.49	0.5	0.29	0.55	1	0	.	HSMM,4_Strong_Enhancer;NHLF,5_Strong_Enhancer	BM.MSC,6_TssD2	DUO.SMUS,14_Enh;ADI.NUC,13_EnhA;PFM.2,12_EnhWk2;MUS.SC,11_EnhWk1;PFM.3,12_EnhWk2;SK.MUS,11_EnhWk1;KID.FE,12_EnhWk2;ADI.MSC,13_EnhA;CHON.BMMSC,11_EnhWk1;SK.MUS62,11_EnhWk1;MSC.ADIPC,13_EnhA;ST.MUC,11_EnhWk1;SK.MUS63,13_EnhA;HD.CD56MESC,12_EnhWk2	.	.	.	Hand1_1	ENSG00000106483.7	SFRP4	0	0	NM_017549	EPDR1	3	47757	.	1
rs73124894	7	5590	164	67	38047349	0.876853	0.0894193	1e-05	1.27621e-08	5.18412e-06	6.34489e-06	0	0	38026156	38062167	gefos2015ls	7	38047349	1	1	1	A	G	0.13	0.03	0.5	0.05	0	0	.	HSMM,5_Strong_Enhancer	.	BM.MSC,12_EnhWk2;CHON.BMMSC,11_EnhWk1;MUS.SC,14_Enh	.	.	.	AFP1;Cdx	ENSG00000106483.7	SFRP4	0	0	NM_017549	EPDR1	3	55806	.	1
rs76840945	7	5590	164	67	38059719	6.28e-05	0.0256961	1e-05	1.27621e-08	5.18412e-06	6.34489e-06	0	0	38026156	38062167	gefos2015ls	7	38059719	1	1	1	G	T	0.002	0.02	0.0017	0.03	0	0	.	HSMM,5_Strong_Enhancer	.	HD.CD56MESC,12_EnhWk2;CD34.C,12_EnhWk2;CD34.MBP1562,12_EnhWk2;CHON.BMMSC,12_EnhWk2;CD34.MBP1508,12_EnhWk2;MUS.SC,12_EnhWk2;ADI.MSC,13_EnhA;CD34.MBP1480,12_EnhWk2	.	.	.	.	ENSG00000106483.7	SFRP4	0	0	NM_017549	EPDR1	3	68176	.	1
rs78007943	7	5590	164	67	38042928	3.78e-05	0.0520286	1e-05	1.27621e-08	5.18412e-06	6.34489e-06	0	0	38026156	38062167	gefos2015ls	7	38042928	1	1	1	G	A	0.04	0.04	0.03	0.07	0	0	.	HSMM,5_Strong_Enhancer	MSC.ADIPC,2_TssF	ADI.MSC,11_EnhWk1;SK.MUS,12_EnhWk2;IPS.20,12_EnhWk2;CHON.BMMSC,11_EnhWk1;ADI.NUC,13_EnhA;SK.MUS62,12_EnhWk2;SK.MUS63,12_EnhWk2;BM.MSC,11_EnhWk1;MUS.SC,14_Enh	.	.	.	.	ENSG00000106483.7	SFRP4	0	0	NM_017549	EPDR1	3	51385	.	1
rs952369	7	5590	164	67	38046404	0.396364	0.0805091	1e-05	1.27621e-08	5.18412e-06	6.34489e-06	0	0	38026156	38062167	gefos2015ls	7	38046404	1	1	1	T	A	0.02	0.06	0.11	0.07	0	0	.	HSMM,5_Strong_Enhancer	.	BM.MSC,12_EnhWk2;HD.CD56MESC,12_EnhWk2;CHON.BMMSC,11_EnhWk1	Duke,Ishikawa,4OHTAM_20nM_72hr;Duke,Ishikawa,Estradiol_100nM_1hr	HepG2,MAFK,Stanford,None;HepG2,MAFK,Stanford,None	.	.	ENSG00000106483.7	SFRP4	0	0	NM_017549	EPDR1	3	54861	.	1
rs17045866	2	6172	16	8	54643106	0.4107	0.1038	1e-05	1.66533e-16	1.02392e-07	1.01115e-07	0	0	54630902	54643692	gefos2012ls	2	54643106	1	1	1	G	T	0.14	0.07	0.0017	0.09	0	0	HepG2,2_Weak_Promoter	Huvec,4_Strong_Enhancer;K562,7_Weak_Enhancer;NHEK,4_Strong_Enhancer	.	SK.MUS,11_EnhWk1;IPS.DF19,12_EnhWk2;IPS.DF6,12_EnhWk2;CD34.MBP1549,15_EnhP;BN.AC,14_Enh;H1.BMP4DT,12_EnhWk2;IMR90,11_EnhWk1;BN.MFL,14_Enh;ESO,14_Enh;CD34.MBP1480,12_EnhWk2;CD34.MBP1536,12_EnhWk2;PFK.3,12_EnhWk2;ADI.NUC,13_EnhA;LV,13_EnhA;SPL,13_EnhA;BN.HM150,14_Enh;GAS,14_Enh;CD34.MBP1562,12_EnhWk2;CD34.C,11_EnhWk1;PFK.2,12_EnhWk2	UW,WERI-Rb-1,None	.	.	AP-1_disc7;GR_disc5	ENSG00000177994.11	C2orf73	3	32226	NM_003128	SPTBN1	5	40346	.	1
rs4671214	2	6172	16	8	54643692	9.931e-08	0.3409	1e-05	1.66533e-16	1.02392e-07	1.01115e-07	0	0	54630902	54643692	gefos2012ls	2	54643692	1	1	1	C	A	0.91	0.69	0.97	0.68	0	0	HepG2,2_Weak_Promoter	Huvec,4_Strong_Enhancer;NHEK,4_Strong_Enhancer;NHLF,7_Weak_Enhancer;K562,6_Weak_Enhancer	CD34.MBP1508,4_TssWk	CD34.MBP1480,12_EnhWk2;CD34.MBP1536,12_EnhWk2;PFK.3,12_EnhWk2;ADI.NUC,13_EnhA;LV,13_EnhA;SPL,13_EnhA;BN.HM150,14_Enh;GAS,14_Enh;CD34.MBP1562,12_EnhWk2;CD34.C,11_EnhWk1;PFK.2,12_EnhWk2;HUES6,12_EnhWk2;ES.I3,12_EnhWk2;LNG.FE,11_EnhWk1;CD34.MBP1549,12_EnhWk2;CD15.P,15_EnhP;SK.MUS,11_EnhWk1;ESO,13_EnhA	AWG,HUVEC,None;AWG,K562,None;UW,HCF,None;UW,HMVEC-dBl-Ad,None;UW,HMVEC-dLy-Ad,None;UW,HPAEC,None;UW,HRGEC,None	HUVEC,CFOS,UCD,None;HUVEC,GATA2,UCD,None;K562,JUND,UChicago,None;K562,PU1,HudsonAlpha,None	.	Foxp1	ENSG00000177994.11	C2orf73	3	32812	NM_003128	SPTBN1	5	39760	.	1
rs13393949	2	6173	6	4	54644991	2.122e-06	0.2726	1e-05	1.66533e-16	3.52747e-07	2.81019e-07	0	0	54643778	54645650	gefos2012ls	2	54644991	1	1	1	G	A	0.13	0.23	0.21	0.29	0	0	.	Huvec,5_Strong_Enhancer	.	ADI.NUC,14_Enh;SPL,14_Enh;LV,14_Enh	UW,HAEpiC,None	.	.	SEF-1;SETDB1_disc1	ENSG00000177994.11	C2orf73	3	34111	NM_003128	SPTBN1	5	38461	.	1
rs4671215	2	6173	6	4	54643778	9.355e-08	0.3407	1e-05	1.66533e-16	3.52747e-07	2.81019e-07	0	0	54643778	54645650	gefos2012ls	2	54643778	1	1	1	G	A	0.95	0.69	0.97	0.68	0	0	HepG2,2_Weak_Promoter	Huvec,4_Strong_Enhancer;NHLF,7_Weak_Enhancer;K562,6_Weak_Enhancer;NHEK,5_Strong_Enhancer	CD34.MBP1508,4_TssWk	CD34.MBP1480,12_EnhWk2;CD34.MBP1536,12_EnhWk2;PFK.3,12_EnhWk2;ADI.NUC,13_EnhA;LV,13_EnhA;SPL,13_EnhA;BN.HM150,14_Enh;GAS,14_Enh;CD34.MBP1562,12_EnhWk2;CD34.C,11_EnhWk1;PFK.2,12_EnhWk2;HUES6,12_EnhWk2;ES.I3,12_EnhWk2;LNG.FE,11_EnhWk1;CD34.MBP1549,12_EnhWk2;CD15.P,15_EnhP;SK.MUS,11_EnhWk1;ESO,13_EnhA	AWG,HUVEC,None;AWG,HepG2,None;AWG,NHEK,None;Duke,AoSMC,None;Duke,PanIsletD,None;UW,HAEpiC,None;UW,HCF,None;UW,HCFaa,None;UW,HCM,None;UW,HCPEpiC,None;UW,HMVEC-LBl,None;UW,HMVEC-LLy,None;UW,HMVEC-dAd,None;UW,HMVEC-dBl-Ad,None;UW,HMVEC-dBl-Neo,None;UW,HMVEC-dLy-Ad,None;UW,HMVEC-dLy-Neo,None;UW,HMVEC-dNeo,None;UW,HNPCEpiC,None;UW,HPAEC,None;UW,HPAF,None;UW,HPF,None;UW,HRE,None;UW,HRGEC,None;UW,HVMF,N…	HUVEC,CFOS,UCD,None;HUVEC,CJUN,Stanford,None;HUVEC,GATA2,UCD,None;HepG2,FOSL2,HudsonAlpha,None;K562,CFOS,UChicago,None;K562,JUND,UChicago,None	.	YY1_known5	ENSG00000177994.11	C2orf73	3	32898	NM_003128	SPTBN1	5	39674	.	1
rs7560205	2	6173	6	4	54645072	1.724e-05	0.3016	1e-05	1.66533e-16	3.52747e-07	2.81019e-07	0	0	54643778	54645650	gefos2012ls	2	54645072	1	1	1	C	A	0.36	0.27	0.21	0.33	0	0	.	Huvec,5_Strong_Enhancer	.	SPL,14_Enh;LV,14_Enh;ADI.NUC,13_EnhA	.	.	.	.	ENSG00000177994.11	C2orf73	3	34192	NM_003128	SPTBN1	5	38380	.	1
rs10011284	4	6387	47	22	88833389	6.671e-06	0.4431	1e-05	1.66533e-16	5.1028e-09	2.81768e-09	0	0	88817225	88848016	gefos2012ls	4	88833389	1	1	1	G	A	0.63	0.65	0.45	0.54	0	0	.	HepG2,4_Strong_Enhancer;H1,7_Weak_Enhancer	.	PANC,12_EnhWk2;HUES48,11_EnhWk1;HD.CD184EC,11_EnhWk1;IPS.18,11_EnhWk1;KID.FE,12_EnhWk2;H1.BMP4DT,14_Enh;PFM.1,12_EnhWk2;H9,11_EnhWk1;HUES6,11_EnhWk1;ES.I3,11_EnhWk1;LIV.A,13_EnhA;H1.DMSC,14_Enh;ADI.NUC,12_EnhWk2;PANC.I,12_EnhWk2;HUES64,11_EnhWk1;LNG.FE,12_EnhWk2;BN.MFL,14_Enh;IPS.20,11_EnhWk1;HD.CD56MESC,11_EnhWk1;R.SMUS,12_EnhWk2;H1,11_EnhWk1;CD34.C,11_EnhWk1;PFM.3,13_EnhA;DUO.SMUS,12_EnhWk2;BN.…	.	HepG2,JUND,Stanford,None	.	NF-kappaB_known4	ENSG00000118785.9	SPP1	5	63429	NR_036694	HSP90AB3P	3	18221	.	1
rs10013836	4	6387	47	22	88830632	2.069e-07	0.4812	1e-05	1.66533e-16	5.1028e-09	2.81768e-09	0	0	88817225	88848016	gefos2012ls	4	88830632	1	1	1	T	C	0.43	0.53	0.36	0.49	0	0	.	HepG2,5_Strong_Enhancer	HD.CD184EC,6_TssD2	H9,11_EnhWk1;IPS.DF19,11_EnhWk1;HUES6,11_EnhWk1;IPS.20,12_EnhWk2;PANC,12_EnhWk2;H1.BMP4DM,11_EnhWk1;BN.AG,12_EnhWk2;ES.I3,11_EnhWk1;HUES48,11_EnhWk1	.	.	.	.	ENSG00000152595.12	MEPE	3	62662	NR_036694	HSP90AB3P	3	15464	.	1
rs12513126	4	6387	47	22	88818075	9.329e-07	0.4499	1e-05	1.66533e-16	5.1028e-09	2.81768e-09	0	0	88817225	88848016	gefos2012ls	4	88818075	1	1	1	T	A	0.24	0.48	0.36	0.44	0	0	.	HMEC,6_Weak_Enhancer;NHEK,5_Strong_Enhancer;H1,6_Weak_Enhancer;HSMM,6_Weak_Enhancer;Huvec,5_Strong_Enhancer	CD15.P,2_TssF;ES.I3,2_TssF;CHON.BMMSC,6_TssD2	CD34.C,11_EnhWk1;CD34.P,11_EnhWk1;HUES48,12_EnhWk2;MSC.ADIPC,12_EnhWk2;H1.DMSC,14_Enh;H9,14_Enh;CD34.MBP1536,12_EnhWk2;IPS.20,12_EnhWk2;NCC.COR2,12_EnhWk2;IPS.15,11_EnhWk1;PFK.3,12_EnhWk2;BR.H35,12_EnhWk2;CD3.P,12_EnhWk2;CD19.P,12_EnhWk2;IPS.18,11_EnhWk1;MUS.SC,12_EnhWk2;BM.MSC,12_EnhWk2;HUES6,13_EnhA;ADI.MSC,12_EnhWk2;IPS.DF19,14_Enh;H1,11_EnhWk1;CD34.MBP1480,12_EnhWk2;PFK.2,12_EnhWk2;CD4.NP,12_…	Duke,Urothelia,UT189	.	.	Foxa_disc2;RFX5_known1;Tgif1_2	ENSG00000152595.12	MEPE	3	50105	NR_036694	HSP90AB3P	3	2907	.	1
rs13147471	4	6387	47	22	88838825	7.842e-06	0.4426	1e-05	1.66533e-16	5.1028e-09	2.81768e-09	0	0	88817225	88848016	gefos2012ls	4	88838825	1	1	1	A	C	0.47	0.64	0.45	0.54	0	0	.	H1,5_Strong_Enhancer	HUES48,6_TssD2;HUES6,2_TssF;IPS.15,6_TssD2	H1,13_EnhA;H1.BMP4DM,13_EnhA;ES.I3,13_EnhA;IPS.DF6,14_Enh;H9,14_Enh;IPS.DF19,14_Enh;IPS.18,13_EnhA;IPS.20,14_Enh;HUES64,14_Enh	.	.	.	HDAC2_disc6;Irf_disc3;Irf_known9;Mef2_known5;Nanog_disc2;Pax-5_disc3;Pou5f1_known2;RXRA_disc4;STAT_disc3;TATA_known5;p300_disc5	ENSG00000118785.9	SPP1	5	57993	NR_036694	HSP90AB3P	3	23657	.	1
rs1381949	4	6387	47	22	88832799	7.298e-08	0.4791	1e-05	1.66533e-16	5.1028e-09	2.81768e-09	0	0	88817225	88848016	gefos2012ls	4	88832799	1	1	1	G	A	0.38	0.57	0.36	0.51	1	0	.	HepG2,4_Strong_Enhancer;H1,7_Weak_Enhancer	HRT.FE,6_TssD2;BN.AG,2_TssF;BN.SN,2_TssF;MSC.ADIPC,6_TssD2;BN.HM150,2_TssF	PANC,12_EnhWk2;HUES48,11_EnhWk1;HD.CD184EC,11_EnhWk1;IPS.18,11_EnhWk1;KID.FE,12_EnhWk2;IPS.DF19,14_Enh;H1.BMP4DT,14_Enh;PFM.1,12_EnhWk2;H9,11_EnhWk1;HUES6,11_EnhWk1;H1.BMP4DM,13_EnhA;CHON.BMMSC,13_EnhA;ES.I3,11_EnhWk1;LIV.A,13_EnhA;LV,14_Enh;BN.AC,13_EnhA;H1.DMSC,14_Enh;ADI.NUC,12_EnhWk2;PANC.I,12_EnhWk2;HUES64,11_EnhWk1;PFM.2,13_EnhA;LNG.FE,12_EnhWk2;BN.MFL,14_Enh;IPS.20,11_EnhWk1;HD.CD56MESC,11…	.	H1-hESC,USF1,HudsonAlpha,None;HepG2,FOXA1,HudsonAlpha,None;HepG2,FOXA1,HudsonAlpha,None;HepG2,FOXA2,HudsonAlpha,None;HepG2,P300,HudsonAlpha,None;HepG2,RXRA,HudsonAlpha,None;HepG2,SP1,HudsonAlpha,None	.	Foxa_known2;Foxd1_1;Foxd3;Foxf2;Foxj2_1;Foxk1;Foxo_4;Foxq1;HNF1_3;HNF1_5;HNF1_6;HNF1_7	ENSG00000118785.9	SPP1	5	64019	NR_036694	HSP90AB3P	3	17631	.	1
rs17013531	4	6387	47	22	88817225	0.628	0.1099	1e-05	1.66533e-16	5.1028e-09	2.81768e-09	0	0	88817225	88848016	gefos2012ls	4	88817225	1	1	1	C	G	0.0041	0.06	0.29	0.09	0	0	.	HMEC,6_Weak_Enhancer;NHEK,5_Strong_Enhancer;Huvec,4_Strong_Enhancer;H1,6_Weak_Enhancer;HSMM,6_Weak_Enhancer	ES.I3,2_TssF;BN.MFL,4_TssWk;CD34.MBP1562,6_TssD2	CD15.P,13_EnhA;CD34.C,11_EnhWk1;CD34.MBP1480,12_EnhWk2;PFM.2,11_EnhWk1;BN.AC,14_Enh;CHON.BMMSC,12_EnhWk2;PFM.3,11_EnhWk1;HUES64,13_EnhA;CD34.P,11_EnhWk1;HUES48,12_EnhWk2;MSC.ADIPC,12_EnhWk2;H1.DMSC,14_Enh;H9,14_Enh;CD34.MBP1536,12_EnhWk2;IPS.20,12_EnhWk2;NCC.COR2,12_EnhWk2;IPS.15,11_EnhWk1;PFK.3,12_EnhWk2;BR.H35,12_EnhWk2;KID.FE,12_EnhWk2;H1.BMP4DM,13_EnhA;H1,13_EnhA;HD.CD56MESC,13_EnhA;HD.CD184E…	UW,HRGEC,None	.	.	IRC900814	ENSG00000152595.12	MEPE	3	49255	NR_036694	HSP90AB3P	3	2057	.	1
rs17013562	4	6387	47	22	88838571	0.01305	0.0355	1e-05	1.66533e-16	5.1028e-09	2.81768e-09	0	0	88817225	88848016	gefos2012ls	4	88838571	1	1	1	C	T	0.02	0.06	0.1	0.02	0	0	.	H1,5_Strong_Enhancer	HD.CD184EC,6_TssD2	IPS.18,11_EnhWk1;CHON.BMMSC,12_EnhWk2;HUES48,11_EnhWk1;HUES6,13_EnhA;HUES64,13_EnhA;H1,13_EnhA;H1.BMP4DM,13_EnhA;ES.WA7,11_EnhWk1;ES.I3,13_EnhA;IPS.DF6,14_Enh;IPS.DF19,13_EnhA;IPS.15,11_EnhWk1;H9,14_Enh;IPS.20,13_EnhA;HD.CD56MESC,11_EnhWk1	.	.	.	Foxd3;Foxo_2;HDAC2_disc6;Sox_13;Sox_6	ENSG00000118785.9	SPP1	5	58247	NR_036694	HSP90AB3P	3	23403	.	1
rs17783296	4	6387	47	22	88832053	1.055e-07	0.2178	1e-05	1.66533e-16	5.1028e-09	2.81768e-09	0	0	88817225	88848016	gefos2012ls	4	88832053	1	1	1	T	C	0.06	0.13	0.01	0.25	0	0	.	HepG2,4_Strong_Enhancer;H1,6_Weak_Enhancer	IPS.20,6_TssD2;BN.ITL,2_TssF;BN.MFL,3_TssA;BN.SN,2_TssF;BN.CC,2_TssF;BN.HM150,3_TssA	PANC,12_EnhWk2;HUES48,11_EnhWk1;HD.CD184EC,11_EnhWk1;IPS.18,11_EnhWk1;KID.FE,12_EnhWk2;IPS.DF19,14_Enh;H1.BMP4DT,14_Enh;PFM.2,11_EnhWk1;BN.AG,14_Enh;PFM.3,11_EnhWk1;PFM.1,12_EnhWk2;H9,11_EnhWk1;MSC.ADIPC,12_EnhWk2;HUES6,11_EnhWk1;IPS.15,14_Enh;H1.BMP4DM,13_EnhA;CHON.BMMSC,13_EnhA;ES.I3,11_EnhWk1;LIV.A,13_EnhA;HRT.FE,12_EnhWk2;H1,13_EnhA;ST.SMUS28,12_EnhWk2;LV,14_Enh;BN.AC,13_EnhA;H1.DMSC,14_Enh;A…	.	H1-hESC,USF1,HudsonAlpha,None	.	GATA_disc3;ZEB1_known4	ENSG00000152595.12	MEPE	3	64083	NR_036694	HSP90AB3P	3	16885	.	1
rs17783320	4	6387	47	22	88832209	0.004587	0.0257	1e-05	1.66533e-16	5.1028e-09	2.81768e-09	0	0	88817225	88848016	gefos2012ls	4	88832209	1	1	1	G	A	0.002	0.02	0	0.02	0	0	.	HepG2,4_Strong_Enhancer;H1,6_Weak_Enhancer	BN.CC,2_TssF;BN.HM150,3_TssA;HRT.FE,6_TssD2;BN.ITL,3_TssA;MSC.ADIPC,6_TssD2;BN.AG,3_TssA;BN.SN,3_TssA	PANC,12_EnhWk2;HUES48,11_EnhWk1;HD.CD184EC,11_EnhWk1;IPS.18,11_EnhWk1;KID.FE,12_EnhWk2;IPS.DF19,14_Enh;H1.BMP4DT,14_Enh;PFM.3,11_EnhWk1;PFM.1,12_EnhWk2;H9,11_EnhWk1;HUES6,11_EnhWk1;IPS.15,14_Enh;H1.BMP4DM,13_EnhA;CHON.BMMSC,13_EnhA;ES.I3,11_EnhWk1;LIV.A,13_EnhA;H1,13_EnhA;ST.SMUS28,12_EnhWk2;LV,14_Enh;BN.AC,13_EnhA;H1.DMSC,14_Enh;ADI.NUC,12_EnhWk2;PANC.I,12_EnhWk2;HUES64,11_EnhWk1;PFM.2,13_EnhA;L…	AWG,H1-hESC,None;AWG,HepG2,None;UW,H7-hESC,None;UW,HA-sp,None	.	.	Ascl2;PRDM1_known1	ENSG00000152595.12	MEPE	3	64239	NR_036694	HSP90AB3P	3	17041	.	1
rs2169611	4	6387	47	22	88817431	0.007802	0.0852	1e-05	1.66533e-16	5.1028e-09	2.81768e-09	0	0	88817225	88848016	gefos2012ls	4	88817431	1	1	1	G	A	0.89	0.92	0.81	0.93	0	0	.	HMEC,6_Weak_Enhancer;NHEK,5_Strong_Enhancer;Huvec,4_Strong_Enhancer;H1,6_Weak_Enhancer;HSMM,6_Weak_Enhancer;HepG2,7_Weak_Enhancer	BN.MFL,4_TssWk;CD34.MBP1562,6_TssD2;CD34.MBP1480,6_TssD2;CHON.BMMSC,6_TssD2;ES.I3,6_TssD2;PFM.2,6_TssD2;CD15.P,2_TssF	CD34.C,11_EnhWk1;PFM.3,11_EnhWk1;HUES64,13_EnhA;CD34.P,11_EnhWk1;HUES48,12_EnhWk2;MSC.ADIPC,12_EnhWk2;H1.DMSC,14_Enh;H9,14_Enh;CD34.MBP1536,12_EnhWk2;IPS.20,12_EnhWk2;NCC.COR2,12_EnhWk2;IPS.15,11_EnhWk1;PFK.3,12_EnhWk2;BR.H35,12_EnhWk2;H1,13_EnhA;HD.CD56MESC,13_EnhA;HD.CD184EC,11_EnhWk1;BN.AG,12_EnhWk2;CD34.MBP1549,12_EnhWk2;CD3.P,12_EnhWk2;CD19.P,12_EnhWk2;IPS.18,11_EnhWk1;MUS.SC,12_EnhWk2;BM.MS…	AWG,HMEC,None;AWG,HUVEC,None;AWG,HepG2,None	HUVEC,GATA2,UCD,None;U2OS,KAP1,Stanford,None	.	Evi-1_4;Hoxa4;Pax-6_3	ENSG00000152595.12	MEPE	3	49461	NR_036694	HSP90AB3P	3	2263	.	1
rs2169612	4	6387	47	22	88817414	0.3995	0.2074	1e-05	1.66533e-16	5.1028e-09	2.81768e-09	0	0	88817225	88848016	gefos2012ls	4	88817414	1	1	1	G	C	0.42	0.27	0.44	0.19	0	0	.	HMEC,6_Weak_Enhancer;NHEK,5_Strong_Enhancer;Huvec,4_Strong_Enhancer;H1,6_Weak_Enhancer;HSMM,6_Weak_Enhancer;HepG2,7_Weak_Enhancer	BN.MFL,4_TssWk;CD34.MBP1562,6_TssD2;CD34.MBP1480,6_TssD2;CHON.BMMSC,6_TssD2;ES.I3,6_TssD2;PFM.2,6_TssD2;CD15.P,2_TssF	CD34.C,11_EnhWk1;PFM.3,11_EnhWk1;HUES64,13_EnhA;CD34.P,11_EnhWk1;HUES48,12_EnhWk2;MSC.ADIPC,12_EnhWk2;H1.DMSC,14_Enh;H9,14_Enh;CD34.MBP1536,12_EnhWk2;IPS.20,12_EnhWk2;NCC.COR2,12_EnhWk2;IPS.15,11_EnhWk1;PFK.3,12_EnhWk2;BR.H35,12_EnhWk2;H1,13_EnhA;HD.CD56MESC,13_EnhA;HD.CD184EC,11_EnhWk1;BN.AG,12_EnhWk2;CD34.MBP1549,12_EnhWk2;CD3.P,12_EnhWk2;CD19.P,12_EnhWk2;IPS.18,11_EnhWk1;MUS.SC,12_EnhWk2;BM.MS…	AWG,HMEC,None;AWG,HepG2,None;UW,HA-sp,None	HUVEC,GATA2,UCD,None;U2OS,KAP1,Stanford,None	.	Barhl1;Barx1;Barx2;Dlx5;En-1_1;Ets_known8;Gbx1;Gbx2;Isx;Lhx4;Lhx8;Msx2;Ncx_1;Nkx1-1;Nobox_2;Prrx1;Prrx2_1	ENSG00000152595.12	MEPE	3	49444	NR_036694	HSP90AB3P	3	2246	.	1
rs6846509	4	6387	47	22	88840386	2.4e-10	0.2802	1e-05	1.66533e-16	5.1028e-09	2.81768e-09	0	0	88817225	88848016	gefos2012ls	4	88840386	1	1	1	C	T	0.78	0.78	0.8	0.69	0	0	.	H1,5_Strong_Enhancer	IPS.15,2_TssF;ES.I3,2_TssF;HUES6,2_TssF;HUES48,2_TssF	H1.BMP4DM,13_EnhA;IPS.DF19,14_Enh;H1,13_EnhA;IPS.DF6,14_Enh;H1.BMP4DT,14_Enh;IPS.20,13_EnhA;H9,13_EnhA;IPS.18,13_EnhA;HUES64,13_EnhA;CD34.MBP1480,12_EnhWk2	.	.	.	Pou3f1	ENSG00000118785.9	SPP1	5	56432	NR_036694	HSP90AB3P	3	25218	.	1
rs10011284	4	6390	47	22	88833389	0.001783	0.4427	1e-05	1.66533e-16	6.31578e-07	9.71864e-07	0	0	88817225	88848016	gefos2012fn	4	88833389	1	1	1	G	A	0.63	0.65	0.45	0.54	0	0	.	HepG2,4_Strong_Enhancer;H1,7_Weak_Enhancer	.	PANC,12_EnhWk2;HUES48,11_EnhWk1;HD.CD184EC,11_EnhWk1;IPS.18,11_EnhWk1;KID.FE,12_EnhWk2;H1.BMP4DT,14_Enh;PFM.1,12_EnhWk2;H9,11_EnhWk1;HUES6,11_EnhWk1;ES.I3,11_EnhWk1;LIV.A,13_EnhA;H1.DMSC,14_Enh;ADI.NUC,12_EnhWk2;PANC.I,12_EnhWk2;HUES64,11_EnhWk1;LNG.FE,12_EnhWk2;BN.MFL,14_Enh;IPS.20,11_EnhWk1;HD.CD56MESC,11_EnhWk1;R.SMUS,12_EnhWk2;H1,11_EnhWk1;CD34.C,11_EnhWk1;PFM.3,13_EnhA;DUO.SMUS,12_EnhWk2;BN.…	.	HepG2,JUND,Stanford,None	.	NF-kappaB_known4	ENSG00000118785.9	SPP1	5	63429	NR_036694	HSP90AB3P	3	18221	.	1
rs10013836	4	6390	47	22	88830632	3.46e-05	0.4799	1e-05	1.66533e-16	6.31578e-07	9.71864e-07	0	0	88817225	88848016	gefos2012fn	4	88830632	1	1	1	T	C	0.43	0.53	0.36	0.49	0	0	.	HepG2,5_Strong_Enhancer	HD.CD184EC,6_TssD2	H9,11_EnhWk1;IPS.DF19,11_EnhWk1;HUES6,11_EnhWk1;IPS.20,12_EnhWk2;PANC,12_EnhWk2;H1.BMP4DM,11_EnhWk1;BN.AG,12_EnhWk2;ES.I3,11_EnhWk1;HUES48,11_EnhWk1	.	.	.	.	ENSG00000152595.12	MEPE	3	62662	NR_036694	HSP90AB3P	3	15464	.	1
rs12513126	4	6390	47	22	88818075	5.987e-07	0.452	1e-05	1.66533e-16	6.31578e-07	9.71864e-07	0	0	88817225	88848016	gefos2012fn	4	88818075	1	1	1	T	A	0.24	0.48	0.36	0.44	0	0	.	HMEC,6_Weak_Enhancer;NHEK,5_Strong_Enhancer;H1,6_Weak_Enhancer;HSMM,6_Weak_Enhancer;Huvec,5_Strong_Enhancer	CD15.P,2_TssF;ES.I3,2_TssF;CHON.BMMSC,6_TssD2	CD34.C,11_EnhWk1;CD34.P,11_EnhWk1;HUES48,12_EnhWk2;MSC.ADIPC,12_EnhWk2;H1.DMSC,14_Enh;H9,14_Enh;CD34.MBP1536,12_EnhWk2;IPS.20,12_EnhWk2;NCC.COR2,12_EnhWk2;IPS.15,11_EnhWk1;PFK.3,12_EnhWk2;BR.H35,12_EnhWk2;CD3.P,12_EnhWk2;CD19.P,12_EnhWk2;IPS.18,11_EnhWk1;MUS.SC,12_EnhWk2;BM.MSC,12_EnhWk2;HUES6,13_EnhA;ADI.MSC,12_EnhWk2;IPS.DF19,14_Enh;H1,11_EnhWk1;CD34.MBP1480,12_EnhWk2;PFK.2,12_EnhWk2;CD4.NP,12_…	Duke,Urothelia,UT189	.	.	Foxa_disc2;RFX5_known1;Tgif1_2	ENSG00000152595.12	MEPE	3	50105	NR_036694	HSP90AB3P	3	2907	.	1
rs13147471	4	6390	47	22	88838825	0.001858	0.4421	1e-05	1.66533e-16	6.31578e-07	9.71864e-07	0	0	88817225	88848016	gefos2012fn	4	88838825	1	1	1	A	C	0.47	0.64	0.45	0.54	0	0	.	H1,5_Strong_Enhancer	HUES48,6_TssD2;HUES6,2_TssF;IPS.15,6_TssD2	H1,13_EnhA;H1.BMP4DM,13_EnhA;ES.I3,13_EnhA;IPS.DF6,14_Enh;H9,14_Enh;IPS.DF19,14_Enh;IPS.18,13_EnhA;IPS.20,14_Enh;HUES64,14_Enh	.	.	.	HDAC2_disc6;Irf_disc3;Irf_known9;Mef2_known5;Nanog_disc2;Pax-5_disc3;Pou5f1_known2;RXRA_disc4;STAT_disc3;TATA_known5;p300_disc5	ENSG00000118785.9	SPP1	5	57993	NR_036694	HSP90AB3P	3	23657	.	1
rs1381949	4	6390	47	22	88832799	8.958e-06	0.4791	1e-05	1.66533e-16	6.31578e-07	9.71864e-07	0	0	88817225	88848016	gefos2012fn	4	88832799	1	1	1	G	A	0.38	0.57	0.36	0.51	1	0	.	HepG2,4_Strong_Enhancer;H1,7_Weak_Enhancer	HRT.FE,6_TssD2;BN.AG,2_TssF;BN.SN,2_TssF;MSC.ADIPC,6_TssD2;BN.HM150,2_TssF	PANC,12_EnhWk2;HUES48,11_EnhWk1;HD.CD184EC,11_EnhWk1;IPS.18,11_EnhWk1;KID.FE,12_EnhWk2;IPS.DF19,14_Enh;H1.BMP4DT,14_Enh;PFM.1,12_EnhWk2;H9,11_EnhWk1;HUES6,11_EnhWk1;H1.BMP4DM,13_EnhA;CHON.BMMSC,13_EnhA;ES.I3,11_EnhWk1;LIV.A,13_EnhA;LV,14_Enh;BN.AC,13_EnhA;H1.DMSC,14_Enh;ADI.NUC,12_EnhWk2;PANC.I,12_EnhWk2;HUES64,11_EnhWk1;PFM.2,13_EnhA;LNG.FE,12_EnhWk2;BN.MFL,14_Enh;IPS.20,11_EnhWk1;HD.CD56MESC,11…	.	H1-hESC,USF1,HudsonAlpha,None;HepG2,FOXA1,HudsonAlpha,None;HepG2,FOXA1,HudsonAlpha,None;HepG2,FOXA2,HudsonAlpha,None;HepG2,P300,HudsonAlpha,None;HepG2,RXRA,HudsonAlpha,None;HepG2,SP1,HudsonAlpha,None	.	Foxa_known2;Foxd1_1;Foxd3;Foxf2;Foxj2_1;Foxk1;Foxo_4;Foxq1;HNF1_3;HNF1_5;HNF1_6;HNF1_7	ENSG00000118785.9	SPP1	5	64019	NR_036694	HSP90AB3P	3	17631	.	1
rs17013531	4	6390	47	22	88817225	0.2228	0.1088	1e-05	1.66533e-16	6.31578e-07	9.71864e-07	0	0	88817225	88848016	gefos2012fn	4	88817225	1	1	1	C	G	0.0041	0.06	0.29	0.09	0	0	.	HMEC,6_Weak_Enhancer;NHEK,5_Strong_Enhancer;Huvec,4_Strong_Enhancer;H1,6_Weak_Enhancer;HSMM,6_Weak_Enhancer	ES.I3,2_TssF;BN.MFL,4_TssWk;CD34.MBP1562,6_TssD2	CD15.P,13_EnhA;CD34.C,11_EnhWk1;CD34.MBP1480,12_EnhWk2;PFM.2,11_EnhWk1;BN.AC,14_Enh;CHON.BMMSC,12_EnhWk2;PFM.3,11_EnhWk1;HUES64,13_EnhA;CD34.P,11_EnhWk1;HUES48,12_EnhWk2;MSC.ADIPC,12_EnhWk2;H1.DMSC,14_Enh;H9,14_Enh;CD34.MBP1536,12_EnhWk2;IPS.20,12_EnhWk2;NCC.COR2,12_EnhWk2;IPS.15,11_EnhWk1;PFK.3,12_EnhWk2;BR.H35,12_EnhWk2;KID.FE,12_EnhWk2;H1.BMP4DM,13_EnhA;H1,13_EnhA;HD.CD56MESC,13_EnhA;HD.CD184E…	UW,HRGEC,None	.	.	IRC900814	ENSG00000152595.12	MEPE	3	49255	NR_036694	HSP90AB3P	3	2057	.	1
rs17013562	4	6390	47	22	88838571	0.0006655	0.0344	1e-05	1.66533e-16	6.31578e-07	9.71864e-07	0	0	88817225	88848016	gefos2012fn	4	88838571	1	1	1	C	T	0.02	0.06	0.1	0.02	0	0	.	H1,5_Strong_Enhancer	HD.CD184EC,6_TssD2	IPS.18,11_EnhWk1;CHON.BMMSC,12_EnhWk2;HUES48,11_EnhWk1;HUES6,13_EnhA;HUES64,13_EnhA;H1,13_EnhA;H1.BMP4DM,13_EnhA;ES.WA7,11_EnhWk1;ES.I3,13_EnhA;IPS.DF6,14_Enh;IPS.DF19,13_EnhA;IPS.15,11_EnhWk1;H9,14_Enh;IPS.20,13_EnhA;HD.CD56MESC,11_EnhWk1	.	.	.	Foxd3;Foxo_2;HDAC2_disc6;Sox_13;Sox_6	ENSG00000118785.9	SPP1	5	58247	NR_036694	HSP90AB3P	3	23403	.	1
rs17783296	4	6390	47	22	88832053	0.0004715	0.2166	1e-05	1.66533e-16	6.31578e-07	9.71864e-07	0	0	88817225	88848016	gefos2012fn	4	88832053	1	1	1	T	C	0.06	0.13	0.01	0.25	0	0	.	HepG2,4_Strong_Enhancer;H1,6_Weak_Enhancer	IPS.20,6_TssD2;BN.ITL,2_TssF;BN.MFL,3_TssA;BN.SN,2_TssF;BN.CC,2_TssF;BN.HM150,3_TssA	PANC,12_EnhWk2;HUES48,11_EnhWk1;HD.CD184EC,11_EnhWk1;IPS.18,11_EnhWk1;KID.FE,12_EnhWk2;IPS.DF19,14_Enh;H1.BMP4DT,14_Enh;PFM.2,11_EnhWk1;BN.AG,14_Enh;PFM.3,11_EnhWk1;PFM.1,12_EnhWk2;H9,11_EnhWk1;MSC.ADIPC,12_EnhWk2;HUES6,11_EnhWk1;IPS.15,14_Enh;H1.BMP4DM,13_EnhA;CHON.BMMSC,13_EnhA;ES.I3,11_EnhWk1;LIV.A,13_EnhA;HRT.FE,12_EnhWk2;H1,13_EnhA;ST.SMUS28,12_EnhWk2;LV,14_Enh;BN.AC,13_EnhA;H1.DMSC,14_Enh;A…	.	H1-hESC,USF1,HudsonAlpha,None	.	GATA_disc3;ZEB1_known4	ENSG00000152595.12	MEPE	3	64083	NR_036694	HSP90AB3P	3	16885	.	1
rs17783320	4	6390	47	22	88832209	0.06976	0.0253	1e-05	1.66533e-16	6.31578e-07	9.71864e-07	0	0	88817225	88848016	gefos2012fn	4	88832209	1	1	1	G	A	0.002	0.02	0	0.02	0	0	.	HepG2,4_Strong_Enhancer;H1,6_Weak_Enhancer	BN.CC,2_TssF;BN.HM150,3_TssA;HRT.FE,6_TssD2;BN.ITL,3_TssA;MSC.ADIPC,6_TssD2;BN.AG,3_TssA;BN.SN,3_TssA	PANC,12_EnhWk2;HUES48,11_EnhWk1;HD.CD184EC,11_EnhWk1;IPS.18,11_EnhWk1;KID.FE,12_EnhWk2;IPS.DF19,14_Enh;H1.BMP4DT,14_Enh;PFM.3,11_EnhWk1;PFM.1,12_EnhWk2;H9,11_EnhWk1;HUES6,11_EnhWk1;IPS.15,14_Enh;H1.BMP4DM,13_EnhA;CHON.BMMSC,13_EnhA;ES.I3,11_EnhWk1;LIV.A,13_EnhA;H1,13_EnhA;ST.SMUS28,12_EnhWk2;LV,14_Enh;BN.AC,13_EnhA;H1.DMSC,14_Enh;ADI.NUC,12_EnhWk2;PANC.I,12_EnhWk2;HUES64,11_EnhWk1;PFM.2,13_EnhA;L…	AWG,H1-hESC,None;AWG,HepG2,None;UW,H7-hESC,None;UW,HA-sp,None	.	.	Ascl2;PRDM1_known1	ENSG00000152595.12	MEPE	3	64239	NR_036694	HSP90AB3P	3	17041	.	1
rs2169611	4	6390	47	22	88817431	0.1577	0.0844	1e-05	1.66533e-16	6.31578e-07	9.71864e-07	0	0	88817225	88848016	gefos2012fn	4	88817431	1	1	1	G	A	0.89	0.92	0.81	0.93	0	0	.	HMEC,6_Weak_Enhancer;NHEK,5_Strong_Enhancer;Huvec,4_Strong_Enhancer;H1,6_Weak_Enhancer;HSMM,6_Weak_Enhancer;HepG2,7_Weak_Enhancer	BN.MFL,4_TssWk;CD34.MBP1562,6_TssD2;CD34.MBP1480,6_TssD2;CHON.BMMSC,6_TssD2;ES.I3,6_TssD2;PFM.2,6_TssD2;CD15.P,2_TssF	CD34.C,11_EnhWk1;PFM.3,11_EnhWk1;HUES64,13_EnhA;CD34.P,11_EnhWk1;HUES48,12_EnhWk2;MSC.ADIPC,12_EnhWk2;H1.DMSC,14_Enh;H9,14_Enh;CD34.MBP1536,12_EnhWk2;IPS.20,12_EnhWk2;NCC.COR2,12_EnhWk2;IPS.15,11_EnhWk1;PFK.3,12_EnhWk2;BR.H35,12_EnhWk2;H1,13_EnhA;HD.CD56MESC,13_EnhA;HD.CD184EC,11_EnhWk1;BN.AG,12_EnhWk2;CD34.MBP1549,12_EnhWk2;CD3.P,12_EnhWk2;CD19.P,12_EnhWk2;IPS.18,11_EnhWk1;MUS.SC,12_EnhWk2;BM.MS…	AWG,HMEC,None;AWG,HUVEC,None;AWG,HepG2,None	HUVEC,GATA2,UCD,None;U2OS,KAP1,Stanford,None	.	Evi-1_4;Hoxa4;Pax-6_3	ENSG00000152595.12	MEPE	3	49461	NR_036694	HSP90AB3P	3	2263	.	1
rs2169612	4	6390	47	22	88817414	0.4965	0.2067	1e-05	1.66533e-16	6.31578e-07	9.71864e-07	0	0	88817225	88848016	gefos2012fn	4	88817414	1	1	1	G	C	0.42	0.27	0.44	0.19	0	0	.	HMEC,6_Weak_Enhancer;NHEK,5_Strong_Enhancer;Huvec,4_Strong_Enhancer;H1,6_Weak_Enhancer;HSMM,6_Weak_Enhancer;HepG2,7_Weak_Enhancer	BN.MFL,4_TssWk;CD34.MBP1562,6_TssD2;CD34.MBP1480,6_TssD2;CHON.BMMSC,6_TssD2;ES.I3,6_TssD2;PFM.2,6_TssD2;CD15.P,2_TssF	CD34.C,11_EnhWk1;PFM.3,11_EnhWk1;HUES64,13_EnhA;CD34.P,11_EnhWk1;HUES48,12_EnhWk2;MSC.ADIPC,12_EnhWk2;H1.DMSC,14_Enh;H9,14_Enh;CD34.MBP1536,12_EnhWk2;IPS.20,12_EnhWk2;NCC.COR2,12_EnhWk2;IPS.15,11_EnhWk1;PFK.3,12_EnhWk2;BR.H35,12_EnhWk2;H1,13_EnhA;HD.CD56MESC,13_EnhA;HD.CD184EC,11_EnhWk1;BN.AG,12_EnhWk2;CD34.MBP1549,12_EnhWk2;CD3.P,12_EnhWk2;CD19.P,12_EnhWk2;IPS.18,11_EnhWk1;MUS.SC,12_EnhWk2;BM.MS…	AWG,HMEC,None;AWG,HepG2,None;UW,HA-sp,None	HUVEC,GATA2,UCD,None;U2OS,KAP1,Stanford,None	.	Barhl1;Barx1;Barx2;Dlx5;En-1_1;Ets_known8;Gbx1;Gbx2;Isx;Lhx4;Lhx8;Msx2;Ncx_1;Nkx1-1;Nobox_2;Prrx1;Prrx2_1	ENSG00000152595.12	MEPE	3	49444	NR_036694	HSP90AB3P	3	2246	.	1
rs6846509	4	6390	47	22	88840386	7.553e-05	0.2797	1e-05	1.66533e-16	6.31578e-07	9.71864e-07	0	0	88817225	88848016	gefos2012fn	4	88840386	1	1	1	C	T	0.78	0.78	0.8	0.69	0	0	.	H1,5_Strong_Enhancer	IPS.15,2_TssF;ES.I3,2_TssF;HUES6,2_TssF;HUES48,2_TssF	H1.BMP4DM,13_EnhA;IPS.DF19,14_Enh;H1,13_EnhA;IPS.DF6,14_Enh;H1.BMP4DT,14_Enh;IPS.20,13_EnhA;H9,13_EnhA;IPS.18,13_EnhA;HUES64,13_EnhA;CD34.MBP1480,12_EnhWk2	.	.	.	Pou3f1	ENSG00000118785.9	SPP1	5	56432	NR_036694	HSP90AB3P	3	25218	.	1
rs111937739	13	6688	143	85	42969930	0.248	0.0261	1e-05	1.20004e-12	2.66702e-06	3.07744e-06	0	0	42952204	42986645	gefos2017tbbmd	13	42969930	1	1	1	A	G	0.02	0.01	0	0.0013	0	0	.	GM12878,4_Strong_Enhancer;HMEC,6_Weak_Enhancer	CCIP.LSTP,2_TssF;CCIP.LSMPTP,2_TssF;CD4.MP,2_TssF	CC.TPC,13_EnhA;CCC.TMP,12_EnhWk2;CHON.BMMSC,11_EnhWk1;CD34.P,12_EnhWk2;SPL,11_EnhWk1;CD8.MP,11_EnhWk1;BR.H35,11_EnhWk1;CD19.P,12_EnhWk2;CD8.NP,11_EnhWk1;CCC.TREGP,13_EnhA;IPS.DF19,11_EnhWk1;BR.MYO,13_EnhA;CD4.NP,11_EnhWk1;CCCRA.NP,12_EnhWk2;CD3.P,13_EnhA;CCCRO.MP,11_EnhWk1	AWG,HMEC,None;UW,Jurkat,None	.	.	COMP1;CTCF_disc9;Rad21_disc8;Zbtb3	ENSG00000023516.7	AKAP11	3	72533	NM_016248	AKAP11	3	72526	.	1
rs114406042	13	6688	143	85	42955172	0.2052	0.0203	1e-05	1.20004e-12	2.66702e-06	3.07744e-06	0	0	42952204	42986645	gefos2017tbbmd	13	42955172	1	1	1	C	T	0.04	0.0028	0	0	0	0	.	GM12878,4_Strong_Enhancer	.	PFM.2,11_EnhWk1;CCIP.LSMPTP,11_EnhWk1;PFM.1,12_EnhWk2;CD34.P,12_EnhWk2;CD34.C,11_EnhWk1;PFM.3,11_EnhWk1;CD34.MBP1562,12_EnhWk2;CCCRA.NP,11_EnhWk1;CD8.NP,11_EnhWk1;CD19.P,13_EnhA	Duke,GM12891,None;Duke,GM12892,None;Duke,GM19240,None;UW,GM06990,None	GM12878,ELF1,HudsonAlpha,None;GM12878,POL2,HudsonAlpha,None;GM12878,PU1,HudsonAlpha,None;GM12878,TCF12,HudsonAlpha,None;GM12891,PU1,HudsonAlpha,None;GM15510,NFKB,Stanford,None	.	BATF_disc3;HNF4_known4	ENSG00000023516.7	AKAP11	3	57775	NM_016248	AKAP11	3	57768	.	1
rs12865514	13	6688	143	85	42979444	0.0002611	0.2207	1e-05	1.20004e-12	2.66702e-06	3.07744e-06	0	0	42952204	42986645	gefos2017tbbmd	13	42979444	1	1	1	A	G	0.08	0.17	0.2	0.21	0	0	.	HMEC,7_Weak_Enhancer;GM12878,4_Strong_Enhancer	.	CCIP.LSTP,11_EnhWk1;CD4.MP,11_EnhWk1;CCIP.LSMPTP,13_EnhA;BR.H35,12_EnhWk2;PFK.2,12_EnhWk2	.	.	.	Arid5b;Pou2f2_known8	ENSG00000023516.7	AKAP11	3	82047	NM_016248	AKAP11	3	82040	.	1
rs1359201	13	6688	143	85	42953077	1.062e-07	0.2592	1e-05	1.20004e-12	2.66702e-06	3.07744e-06	0	0	42952204	42986645	gefos2017tbbmd	13	42953077	1	1	1	C	A	0.48	0.38	0.6	0.23	1	1	.	GM12878,4_Strong_Enhancer	.	CCIP.LSMPTP,13_EnhA;R.MUC29,12_EnhWk2;DUO.MUC61,12_EnhWk2;CHON.BMMSC,12_EnhWk2;CD19.P,13_EnhA;PFM.3,11_EnhWk1;CC.TPC,11_EnhWk1;PFM.2,11_EnhWk1;CD4.MP,11_EnhWk1	AWG,GM12878,None	HepG2,MAFK,Stanford,None	.	.	ENSG00000023516.7	AKAP11	3	55680	NM_016248	AKAP11	3	55673	.	1
rs139500048	13	6688	143	85	42977862	0.00236	0.0159	1e-05	1.20004e-12	2.66702e-06	3.07744e-06	0	0	42952204	42986645	gefos2017tbbmd	13	42977862	1	1	1	A	G	0.002	0	0	0.01	0	0	.	GM12878,4_Strong_Enhancer	.	HRT.FE,12_EnhWk2	.	.	.	Maf_known4;p300_disc2	ENSG00000023516.7	AKAP11	3	80465	NM_016248	AKAP11	3	80458	.	1
rs144105399	13	6688	143	85	42975476	0.5958	0.0072	1e-05	1.20004e-12	2.66702e-06	3.07744e-06	0	0	42952204	42986645	gefos2017tbbmd	13	42975476	1	1	1	T	A	0	0.01	0	0.01	1	1	.	HMEC,7_Weak_Enhancer;GM12878,5_Strong_Enhancer	.	BR.H35,11_EnhWk1	.	.	.	Eomes;Ets_known1;Ets_known9;ZEB1_known5	ENSG00000023516.7	AKAP11	3	78079	NM_016248	AKAP11	3	78072	.	1
rs145617562	13	6688	143	85	42970729	0.3289	0.0135	1e-05	1.20004e-12	2.66702e-06	3.07744e-06	0	0	42952204	42986645	gefos2017tbbmd	13	42970729	1	1	1	T	G	0.002	0.01	0	0.01	0	0	.	GM12878,4_Strong_Enhancer;HSMM,7_Weak_Enhancer;HMEC,5_Strong_Enhancer	CCIP.LSMPTP,2_TssF;CD4.MP,6_TssD2;CD8.MP,6_TssD2;CCC.TMP,6_TssD2	CC.TPC,13_EnhA;BR.H35,11_EnhWk1;CD8.NP,11_EnhWk1;CCC.TREGP,13_EnhA;CD4.NP,11_EnhWk1;CCCRA.NP,12_EnhWk2;CD3.P,13_EnhA;CCCRO.MP,11_EnhWk1;CCIP.LSTP,13_EnhA;CHON.BMMSC,13_EnhA;ST.MUC,12_EnhWk2;ADI.MSC,12_EnhWk2;BM.MSC,12_EnhWk2	Duke,Urothelia,None;UW,Adult_CD4_Th0,None	GM12892,POL2,Stanford,None;GM18951,POL2,Stanford,None;GM19193,POL2,Stanford,None	.	Nr2e3;SP1_disc3	ENSG00000023516.7	AKAP11	3	73332	NM_016248	AKAP11	3	73325	.	1
rs146497091	13	6688	143	85	42975620	0.001342	0.0112	1e-05	1.20004e-12	2.66702e-06	3.07744e-06	0	0	42952204	42986645	gefos2017tbbmd	13	42975620	1	1	1	A	T	0	0.0028	0	0.01	0	0	.	GM12878,5_Strong_Enhancer;HMEC,6_Weak_Enhancer	.	BR.H35,11_EnhWk1;CD4.MP,11_EnhWk1;PFK.2,12_EnhWk2	Duke,RWPE1,None	GM12878,IRF4,HudsonAlpha,None;GM12878,NFKB,Stanford,None	.	Crx_1;GATA_known11	ENSG00000023516.7	AKAP11	3	78223	NM_016248	AKAP11	3	78216	.	1
rs148329414	13	6688	143	85	42981276	0.5878	0.026	1e-05	1.20004e-12	2.66702e-06	3.07744e-06	0	0	42952204	42986645	gefos2017tbbmd	13	42981276	1	1	1	T	C	0.03	0	0	0	0	0	.	GM12878,4_Strong_Enhancer	.	CCIP.LSTP,14_Enh;CCIP.LSMPTP,14_Enh	.	.	.	Foxj2_2	ENSG00000023516.7	AKAP11	3	83879	NM_016248	AKAP11	3	83872	.	1
rs148728568	13	6688	143	85	42974874	0.2881	0.0118	1e-05	1.20004e-12	2.66702e-06	3.07744e-06	0	0	42952204	42986645	gefos2017tbbmd	13	42974874	1	1	1	C	T	0.002	0	0	0.01	0	0	.	GM12878,5_Strong_Enhancer	.	CD4.MP,11_EnhWk1	.	.	.	.	ENSG00000023516.7	AKAP11	3	77477	NM_016248	AKAP11	3	77470	.	1
rs149556504	13	6688	143	85	42953755	0.1759	0.0178	1e-05	1.20004e-12	2.66702e-06	3.07744e-06	0	0	42952204	42986645	gefos2017tbbmd	13	42953755	1	1	1	C	T	0	0.01	0	0.01	1	0	.	GM12878,5_Strong_Enhancer	.	CHON.BMMSC,12_EnhWk2;CD19.P,13_EnhA;PFM.2,11_EnhWk1;CCIP.LSMPTP,11_EnhWk1;PFM.3,13_EnhA	.	.	.	Cdx2_2;Evi-1_4;Fox;Foxi1;HNF1_1;Hlx1;Hoxa10;Hoxb8;Mef2_known1;Mef2_known3;Nkx6-2;TATA_known1;TEF	ENSG00000023516.7	AKAP11	3	56358	NM_016248	AKAP11	3	56351	.	1
rs150126470	13	6688	143	85	42976072	0.3717	0.0177	1e-05	1.20004e-12	2.66702e-06	3.07744e-06	0	0	42952204	42986645	gefos2017tbbmd	13	42976072	1	1	1	G	C	0.04	0.01	0	0	0	0	.	HMEC,7_Weak_Enhancer;GM12878,4_Strong_Enhancer	.	BR.H35,11_EnhWk1;PFK.2,12_EnhWk2	.	.	.	ATF4;Arnt_1;CTCF_disc5;Mxi1_disc2;Mxi1_known1;Myc_disc2;Myc_known3;Myc_known4;Myc_known5;Myc_known6;Myc_known7;Rad21_disc8;TCF12_disc1	ENSG00000023516.7	AKAP11	3	78675	NM_016248	AKAP11	3	78668	.	1
rs150529992	13	6688	143	85	42955476	0.7508	0.0172	1e-05	1.20004e-12	2.66702e-06	3.07744e-06	0	0	42952204	42986645	gefos2017tbbmd	13	42955476	1	1	1	T	G	0.03	0.0028	0	0	0	0	.	GM12878,4_Strong_Enhancer	.	PFM.3,11_EnhWk1;CD19.P,12_EnhWk2	UW,GM12864,None	HepG2,MAFK,Stanford,None	.	.	ENSG00000023516.7	AKAP11	3	58079	NM_016248	AKAP11	3	58072	.	1
rs17457484	13	6688	143	85	42952499	9.128e-05	0.2114	1e-05	1.20004e-12	2.66702e-06	3.07744e-06	0	0	42952204	42986645	gefos2017tbbmd	13	42952499	1	1	1	C	T	0.03	0.16	0.15	0.2	0	0	.	HSMM,7_Weak_Enhancer;GM12878,4_Strong_Enhancer	CD34.MBP1562,6_TssD2;R.SMUS,4_TssWk	CD3.P,11_EnhWk1;CD4.NP,11_EnhWk1;CCIP.LSMPTP,13_EnhA;R.MUC29,12_EnhWk2;CC.TPC,13_EnhA;CD8.NP,11_EnhWk1;CD34.P,11_EnhWk1;CCCRA.NP,11_EnhWk1;CD34.C,11_EnhWk1;DUO.MUC61,12_EnhWk2;CD8.MP,13_EnhA;CD34.MBP1536,14_Enh;CCIP.LSTP,13_EnhA;CHON.BMMSC,12_EnhWk2;CD19.P,13_EnhA;CD4.MP,13_EnhA;CCCRO.MP,13_EnhA;COL.SMUS,12_EnhWk2;SPL,12_EnhWk2;PFM.3,11_EnhWk1	.	GM12878,WHIP,Stanford,None	.	Hdx	ENSG00000023516.7	AKAP11	3	55102	NM_016248	AKAP11	3	55095	.	1
rs181268407	13	6688	143	85	42953262	0.6909	0.0076	1e-05	1.20004e-12	2.66702e-06	3.07744e-06	0	0	42952204	42986645	gefos2017tbbmd	13	42953262	1	1	1	C	G	0	0.01	0	0.01	0	1	.	GM12878,4_Strong_Enhancer	.	R.MUC29,12_EnhWk2;CHON.BMMSC,12_EnhWk2;CD19.P,13_EnhA;PFM.3,11_EnhWk1;PFM.2,11_EnhWk1;CCIP.LSMPTP,11_EnhWk1	.	GM12878,EBF1,Stanford,None	.	Foxl1_2	ENSG00000023516.7	AKAP11	3	55865	NM_016248	AKAP11	3	55858	.	1
rs183037177	13	6688	143	85	42977665	0.5594	0.0065	1e-05	1.20004e-12	2.66702e-06	3.07744e-06	0	0	42952204	42986645	gefos2017tbbmd	13	42977665	1	1	1	C	T	0	0	0	0.0026	0	0	.	GM12878,5_Strong_Enhancer	.	HRT.FE,12_EnhWk2	.	.	.	Dobox4;GR_known5;Nkx3_4;SIX5_disc3	ENSG00000023516.7	AKAP11	3	80268	NM_016248	AKAP11	3	80261	.	1
rs183255821	13	6688	143	85	42954197	0.5306	0.0062	1e-05	1.20004e-12	2.66702e-06	3.07744e-06	0	0	42952204	42986645	gefos2017tbbmd	13	42954197	1	1	1	C	T	0	0.01	0	0.0026	0	0	.	GM12878,4_Strong_Enhancer	.	CHON.BMMSC,12_EnhWk2;CD19.P,13_EnhA;PFM.2,11_EnhWk1;CCIP.LSMPTP,11_EnhWk1;PFM.3,13_EnhA;PFM.1,12_EnhWk2;CD34.P,12_EnhWk2;CD34.C,11_EnhWk1	.	.	.	CEBPB_disc2;Irf_disc1;NF-Y_disc1;NF-Y_known1;Pbx3_disc1;SP2_disc1	ENSG00000023516.7	AKAP11	3	56800	NM_016248	AKAP11	3	56793	.	1
rs184049942	13	6688	143	85	42969883	0.2749	0.0069	1e-05	1.20004e-12	2.66702e-06	3.07744e-06	0	0	42952204	42986645	gefos2017tbbmd	13	42969883	1	1	1	C	T	0.002	0.01	0	0	0	0	.	GM12878,4_Strong_Enhancer;HMEC,6_Weak_Enhancer	CCIP.LSTP,2_TssF;CCIP.LSMPTP,2_TssF;CD4.MP,2_TssF	CC.TPC,13_EnhA;CCC.TMP,12_EnhWk2;CHON.BMMSC,11_EnhWk1;CD34.P,12_EnhWk2;SPL,11_EnhWk1;CD8.MP,11_EnhWk1;BR.H35,11_EnhWk1;CD19.P,12_EnhWk2;CD8.NP,11_EnhWk1;CCC.TREGP,13_EnhA;IPS.DF19,11_EnhWk1;BR.MYO,13_EnhA;CD4.NP,11_EnhWk1;CCCRA.NP,12_EnhWk2;CD3.P,13_EnhA;CCCRO.MP,11_EnhWk1	AWG,HMEC,None;AWG,Th1,None;UW,Jurkat,None	.	.	ATF3_disc2;HIF1;XBP-1_1;XBP-1_2	ENSG00000023516.7	AKAP11	3	72486	NM_016248	AKAP11	3	72479	.	1
rs188132973	13	6688	143	85	42954599	0.5262	0.0062	1e-05	1.20004e-12	2.66702e-06	3.07744e-06	0	0	42952204	42986645	gefos2017tbbmd	13	42954599	1	1	1	G	A	0	0.01	0	0.0026	0	0	.	GM12878,4_Strong_Enhancer	.	CD19.P,13_EnhA;PFM.2,11_EnhWk1;CCIP.LSMPTP,11_EnhWk1;PFM.1,12_EnhWk2;CD34.P,12_EnhWk2;CD34.C,11_EnhWk1;PFM.3,11_EnhWk1;CC.TPC,11_EnhWk1;CD34.MBP1562,12_EnhWk2;CCCRA.NP,11_EnhWk1	Duke,GM19239,None;UW,CD34+_Mobilized,None;UW,GM12864,None;UW,GM12865,None;UW,Jurkat,None	GM12878,BATF,HudsonAlpha,None;GM12878,BCL11A,HudsonAlpha,None;GM12878,EBF1,HudsonAlpha,None;GM12878,MEF2A,HudsonAlpha,None;GM12878,MEF2C,HudsonAlpha,None;GM12878,NFKB,Stanford,None;GM12878,NFKB,Stanford,TNFa;GM12878,OCT2,HudsonAlpha,None;GM12878,P300,HudsonAlpha,None;GM12878,PAX5C20,HudsonAlpha,None;GM12878,PAX5N19,HudsonAlpha,None;GM12878,POL2,Stanford,None;GM12878,POL24H8,HudsonAlpha,None;GM128…	.	.	ENSG00000023516.7	AKAP11	3	57202	NM_016248	AKAP11	3	57195	.	1
rs188780466	13	6688	143	85	42955029	0.1922	0.0147	1e-05	1.20004e-12	2.66702e-06	3.07744e-06	0	0	42952204	42986645	gefos2017tbbmd	13	42955029	1	1	1	C	G	0.002	0	0	0.01	0	0	.	GM12878,4_Strong_Enhancer	.	PFM.2,11_EnhWk1;CCIP.LSMPTP,11_EnhWk1;PFM.1,12_EnhWk2;CD34.P,12_EnhWk2;CD34.C,11_EnhWk1;PFM.3,11_EnhWk1;CD34.MBP1562,12_EnhWk2;CCCRA.NP,11_EnhWk1;CD8.NP,11_EnhWk1;CD19.P,13_EnhA	AWG,GM12878,None;AWG,Th1,None;Duke,CLL,None;Duke,GM12891,None;Duke,GM18507,None;Duke,GM19238,None;Duke,GM19240,None;UW,Adult_CD4_Th0,None;UW,CD20+,None;UW,GM12864,None;UW,GM12865,None	GM12878,ELF1,HudsonAlpha,None;GM12878,POL2,HudsonAlpha,None;GM12878,PU1,HudsonAlpha,None;GM12878,TCF12,HudsonAlpha,None;GM12891,PU1,HudsonAlpha,None;GM15510,NFKB,Stanford,None	.	SREBP_disc1;YY1_known4	ENSG00000023516.7	AKAP11	3	57632	NM_016248	AKAP11	3	57625	.	1
rs189848083	13	6688	143	85	42975889	0.2361	0.0072	1e-05	1.20004e-12	2.66702e-06	3.07744e-06	0	0	42952204	42986645	gefos2017tbbmd	13	42975889	1	1	1	G	A	0	0.01	0	0.0026	1	1	.	HMEC,7_Weak_Enhancer;GM12878,4_Strong_Enhancer	.	BR.H35,11_EnhWk1;PFK.2,12_EnhWk2	.	GM12878,NFKB,Stanford,None	.	Cart1;E2F_disc6;FXR_1;Isl2;Lhx3_2;Pou2f2_known2;Pou2f2_known7;Pou2f2_known8;Pou2f2_known9	ENSG00000023516.7	AKAP11	3	78492	NM_016248	AKAP11	3	78485	.	1
rs200185207	13	6688	143	85	42955265	0.02969	0.0132	1e-05	1.20004e-12	2.66702e-06	3.07744e-06	0	0	42952204	42986645	gefos2017tbbmd	13	42955265	1	1	1	AGT	A	0.002	0.01	0	0.01	0	0	.	GM12878,4_Strong_Enhancer	.	PFM.2,11_EnhWk1;PFM.1,12_EnhWk2;PFM.3,11_EnhWk1;CCCRA.NP,11_EnhWk1;CD19.P,12_EnhWk2	UW,Caco-2,None	GM15510,NFKB,Stanford,None	.	BAF155_disc1;E2A_3;EBF_disc2;EBF_known1;EBF_known2;Ets_disc5;LBP-1_2;Maf_disc1;Maf_known1;NF-E2_disc1;Nrf-2_2;Nrf-2_3;Spz1_2	ENSG00000023516.7	AKAP11	3	57868	NM_016248	AKAP11	3	57861	.	1
rs2147157	13	6688	143	85	42978160	0.9581	0.029	1e-05	1.20004e-12	2.66702e-06	3.07744e-06	0	0	42952204	42986645	gefos2017tbbmd	13	42978160	1	1	1	C	T	0.96	0.99	1	1	0	0	.	GM12878,4_Strong_Enhancer	.	HRT.FE,12_EnhWk2	.	.	.	GATA_known13;GR_known10;Myf_3	ENSG00000023516.7	AKAP11	3	80763	NM_016248	AKAP11	3	80756	.	1
rs2324878	13	6688	143	85	42980878	0.0002207	0.2166	1e-05	1.20004e-12	2.66702e-06	3.07744e-06	0	0	42952204	42986645	gefos2017tbbmd	13	42980878	1	1	1	C	T	0.06	0.17	0.15	0.2	0	0	.	GM12878,4_Strong_Enhancer	.	CCIP.LSMPTP,13_EnhA;CCIP.LSTP,13_EnhA;CD4.MP,13_EnhA;CCC.TREGP,12_EnhWk2;CD4.NP,12_EnhWk2	Duke,GM18507,None	GM12878,POL2,HudsonAlpha,None;GM12878,POL2,Stanford,None;GM12878,POL24H8,HudsonAlpha,None;GM12891,POL2,HudsonAlpha,None;GM12892,POL2,HudsonAlpha,None;GM12892,POL2,HudsonAlpha,None;GM12892,POL24H8,HudsonAlpha,None;GM12892,POL24H8,HudsonAlpha,None;GM19099,POL2,Stanford,None;GM19193,POL2,Stanford,None	.	FAC1;Foxp1;Myc_disc4;RFX5_known4;RREB-1_2	ENSG00000023516.7	AKAP11	3	83481	NM_016248	AKAP11	3	83474	.	1
rs4942113	13	6688	143	85	42979252	8.536e-07	0.2519	1e-05	1.20004e-12	2.66702e-06	3.07744e-06	0	0	42952204	42986645	gefos2017tbbmd	13	42979252	1	1	1	C	T	0.46	0.38	0.6	0.22	0	0	.	GM12878,5_Strong_Enhancer	.	CCIP.LSTP,11_EnhWk1;CD4.MP,11_EnhWk1;CCIP.LSMPTP,13_EnhA	.	.	.	Pax-5_known2;Pax-6_2;TFII-I	ENSG00000023516.7	AKAP11	3	81855	NM_016248	AKAP11	3	81848	.	1
rs58416474	13	6688	143	85	42977509	0.2903	0.0418	1e-05	1.20004e-12	2.66702e-06	3.07744e-06	0	0	42952204	42986645	gefos2017tbbmd	13	42977509	1	1	1	C	A	0.04	0	0	0	1	0	.	GM12878,5_Strong_Enhancer	.	HRT.FE,12_EnhWk2	.	.	.	Dbx1;Dbx2;Dlx2;En-1_3;Foxa_disc5;HDAC2_disc5;HNF4_known2;Hlxb9;Hoxb8;Msx-1_2;Nkx6-1_3;Nkx6-2;Pax-6_3;Pou2f2_known4;Sox_5	ENSG00000023516.7	AKAP11	3	80112	NM_016248	AKAP11	3	80105	.	1
rs59826173	13	6688	143	85	42968884	0.07017	0.0361	1e-05	1.20004e-12	2.66702e-06	3.07744e-06	0	0	42952204	42986645	gefos2017tbbmd	13	42968884	1	1	1	G	A	0.1	0.01	0.03	0.01	0	0	.	GM12878,4_Strong_Enhancer	CCIP.LSTP,2_TssF;CD8.MP,6_TssD2;CD4.NP,6_TssD2;CCIP.LSMPTP,2_TssF	CD3.P,13_EnhA;CC.TPC,13_EnhA;ST.MUC,11_EnhWk1;CCCRO.MP,13_EnhA;CCC.TMP,12_EnhWk2;CD8.NP,11_EnhWk1;CHON.BMMSC,11_EnhWk1;DUO.MUC61,12_EnhWk2;CD34.P,12_EnhWk2;CD4.MP,13_EnhA;CCC.TREGP,13_EnhA;CCCRA.NP,11_EnhWk1	UW,Jurkat,None	.	.	COMP1	ENSG00000023516.7	AKAP11	3	71487	NM_016248	AKAP11	3	71480	.	1
rs66683118	13	6688	143	85	42982118	0.08982	0.0237	1e-05	1.20004e-12	2.66702e-06	3.07744e-06	0	0	42952204	42986645	gefos2017tbbmd	13	42982118	1	1	1	AT	A	0.04	0.01	0.05	0	0	0	.	GM12878,5_Strong_Enhancer	.	CCIP.LSMPTP,14_Enh	.	.	.	Cdx;FAC1;Foxa_known2;Foxj1_2;Foxk1;Foxo_2;Foxo_3;Mef2_known6;Sox_13;Sox_15;Sox_7;Sox_9;Zfp105;p300_disc5	ENSG00000023516.7	AKAP11	3	84721	NM_016248	AKAP11	3	84714	.	1
rs7321341	13	6688	143	85	42970446	1.137e-07	0.2578	1e-05	1.20004e-12	2.66702e-06	3.07744e-06	0	0	42952204	42986645	gefos2017tbbmd	13	42970446	1	1	1	T	C	0.45	0.38	0.59	0.23	0	0	.	HMEC,7_Weak_Enhancer;GM12878,4_Strong_Enhancer	CCIP.LSMPTP,2_TssF;CD4.MP,6_TssD2	CC.TPC,13_EnhA;CCC.TMP,12_EnhWk2;CD8.MP,11_EnhWk1;BR.H35,11_EnhWk1;CD8.NP,11_EnhWk1;CCC.TREGP,13_EnhA;CD4.NP,11_EnhWk1;CCCRA.NP,12_EnhWk2;CD3.P,13_EnhA;CCCRO.MP,11_EnhWk1;CCIP.LSTP,13_EnhA;CHON.BMMSC,13_EnhA	.	.	.	.	ENSG00000023516.7	AKAP11	3	73049	NM_016248	AKAP11	3	73042	.	1
rs75341477	13	6688	143	85	42952433	0.5203	0.0121	1e-05	1.20004e-12	2.66702e-06	3.07744e-06	0	0	42952204	42986645	gefos2017tbbmd	13	42952433	1	1	1	T	A	0	0.01	0	0.01	0	0	.	HSMM,7_Weak_Enhancer;GM12878,4_Strong_Enhancer	CD34.MBP1562,6_TssD2;R.SMUS,4_TssWk	CD3.P,11_EnhWk1;CD4.NP,11_EnhWk1;CCIP.LSMPTP,13_EnhA;R.MUC29,12_EnhWk2;CC.TPC,13_EnhA;CD8.NP,11_EnhWk1;CD34.P,11_EnhWk1;CCCRA.NP,11_EnhWk1;CD34.C,11_EnhWk1;DUO.MUC61,12_EnhWk2;CD8.MP,13_EnhA;CD34.MBP1536,14_Enh;CCIP.LSTP,13_EnhA;CHON.BMMSC,12_EnhWk2;CD19.P,13_EnhA;CD4.MP,13_EnhA;CCCRO.MP,13_EnhA;COL.SMUS,12_EnhWk2;SPL,12_EnhWk2;PFM.3,11_EnhWk1	.	.	.	Foxp1;Hoxd10;Mef2_disc1;Mef2_known5;NF-I_2;PLZF	ENSG00000023516.7	AKAP11	3	55036	NM_016248	AKAP11	3	55029	.	1
rs75444689	13	6688	143	85	42967546	0.7216	0.0147	1e-05	1.20004e-12	2.66702e-06	3.07744e-06	0	0	42952204	42986645	gefos2017tbbmd	13	42967546	1	1	1	C	T	0.05	0	0	0	1	1	.	GM12878,5_Strong_Enhancer	.	CCCRA.NP,11_EnhWk1;CD3.P,13_EnhA;CC.TPC,13_EnhA;CCIP.LSTP,13_EnhA;R.MUC31,12_EnhWk2;ST.MUC,11_EnhWk1;CCC.TREGP,13_EnhA;SPL,14_Enh;CCCRO.MP,13_EnhA;CD8.NP,13_EnhA;R.MUC29,12_EnhWk2;CHON.BMMSC,13_EnhA;HD.CD184EC,12_EnhWk2;COL.MUC32,12_EnhWk2;CCC.TMP,12_EnhWk2;CD4.MP,13_EnhA;BR.H35,14_Enh;CCIP.LSMPTP,13_EnhA;CD8.MP,11_EnhWk1;CD4.NP,11_EnhWk1	AWG,Th1,None;UW,Adult_CD4_Th0,None;UW,HAEpiC,None;UW,HBMEC,None;UW,HCPEpiC,None;UW,HIPEpiC,None;UW,HMVEC-LBl,None;UW,HNPCEpiC,None;UW,HVMF,None;UW,Jurkat,None	.	.	Irf_disc3;Irf_known1;Irf_known2;Irf_known3;Nrf-2_1	ENSG00000023516.7	AKAP11	3	70149	NM_016248	AKAP11	3	70142	.	1
rs77327716	13	6688	143	85	42954579	0.3833	0.0276	1e-05	1.20004e-12	2.66702e-06	3.07744e-06	0	0	42952204	42986645	gefos2017tbbmd	13	42954579	1	1	1	C	T	0.03	0.01	0.01	0	0	0	.	GM12878,4_Strong_Enhancer	.	CD19.P,13_EnhA;PFM.2,11_EnhWk1;CCIP.LSMPTP,11_EnhWk1;PFM.1,12_EnhWk2;CD34.P,12_EnhWk2;CD34.C,11_EnhWk1;PFM.3,11_EnhWk1;CC.TPC,11_EnhWk1;CD34.MBP1562,12_EnhWk2;CCCRA.NP,11_EnhWk1	Duke,GM19239,None;UW,CD34+_Mobilized,None;UW,Jurkat,None	GM12878,BATF,HudsonAlpha,None;GM12878,EBF1,HudsonAlpha,None;GM12878,MEF2A,HudsonAlpha,None;GM12878,MEF2C,HudsonAlpha,None;GM12878,NFKB,Stanford,None;GM12878,NFKB,Stanford,TNFa;GM12878,OCT2,HudsonAlpha,None;GM12878,P300,HudsonAlpha,None;GM12878,PAX5C20,HudsonAlpha,None;GM12878,POL2,Stanford,None;GM12878,POU2F2,HudsonAlpha,None;GM12878,SP1,HudsonAlpha,None;GM12878,TCF12,HudsonAlpha,None;GM12891,NFK…	.	Gm397;Nrf-2_3;TCF11::MafG	ENSG00000023516.7	AKAP11	3	57182	NM_016248	AKAP11	3	57175	.	1
rs77979811	13	6688	143	85	42976157	0.01053	0.04	1e-05	1.20004e-12	2.66702e-06	3.07744e-06	0	0	42952204	42986645	gefos2017tbbmd	13	42976157	1	1	1	C	T	0.0041	0.01	0.0017	0.04	0	0	.	HMEC,7_Weak_Enhancer;GM12878,4_Strong_Enhancer	.	BR.H35,11_EnhWk1;PFK.2,12_EnhWk2	UW,Adult_CD4_Th0,None	.	.	GATA_disc1;GATA_known1;Irf_disc3;Irf_known3;Pou5f1_known2	ENSG00000023516.7	AKAP11	3	78760	NM_016248	AKAP11	3	78753	.	1
rs77997681	13	6688	143	85	42975694	0.3438	0.0181	1e-05	1.20004e-12	2.66702e-06	3.07744e-06	0	0	42952204	42986645	gefos2017tbbmd	13	42975694	1	1	1	G	A	0.03	0	0	0	0	0	.	GM12878,5_Strong_Enhancer;HMEC,6_Weak_Enhancer	.	BR.H35,11_EnhWk1;CD4.MP,11_EnhWk1;PFK.2,12_EnhWk2	AWG,GM12878,None;AWG,HMEC,None;AWG,NHEK,None;Duke,RWPE1,None;UW,GM06990,None;UW,GM12864,None;UW,GM12865,None;UW,HEEpiC,None;UW,HRCEpiC,None;UW,PrEC,None;UW,RPTEC,None;UW,SAEC,None	GM12878,BATF,HudsonAlpha,None;GM12878,BCL11A,HudsonAlpha,None;GM12878,IRF4,HudsonAlpha,None;GM12878,NFKB,Stanford,None;GM12878,PAX5C20,HudsonAlpha,None;GM12878,PAX5N19,HudsonAlpha,None	.	GR_known4	ENSG00000023516.7	AKAP11	3	78297	NM_016248	AKAP11	3	78290	.	1
rs79253478	13	6688	143	85	42986645	8.342e-08	0.2122	1e-05	1.20004e-12	2.66702e-06	3.07744e-06	0	0	42952204	42986645	gefos2017tbbmd	13	42986645	1	1	1	CA	C	0.06	0.21	0.05	0.25	0	0	.	GM12878,4_Strong_Enhancer	.	CD4.MP,12_EnhWk2	.	.	.	Bbx;DMRT7;Pbx-1_3;Pou5f1_disc1;Pou5f1_known1;Pou5f1_known2;Sox_4	ENSG00000023516.7	AKAP11	3	89248	NM_016248	AKAP11	3	89241	.	1
rs79456759	13	6688	143	85	42977730	0.02168	0.0121	1e-05	1.20004e-12	2.66702e-06	3.07744e-06	0	0	42952204	42986645	gefos2017tbbmd	13	42977730	1	1	1	G	A	0.02	0.03	0	0.01	0	0	.	GM12878,5_Strong_Enhancer	.	HRT.FE,12_EnhWk2	.	.	.	.	ENSG00000023516.7	AKAP11	3	80333	NM_016248	AKAP11	3	80326	.	1
rs79596148	13	6688	143	85	42986606	0.01674	0.0485	1e-05	1.20004e-12	2.66702e-06	3.07744e-06	0	0	42952204	42986645	gefos2017tbbmd	13	42986606	1	1	1	A	G	0	0.02	0.0017	0.04	0	0	.	GM12878,4_Strong_Enhancer	.	CD4.MP,12_EnhWk2	.	.	.	E4F1;NF-Y_known1;Pax-5_known1;Pbx3_disc1;RFX5_disc2;SP1_disc1	ENSG00000023516.7	AKAP11	3	89209	NM_016248	AKAP11	3	89202	.	1
rs79887859	13	6688	143	85	42955149	0.1385	0.0248	1e-05	1.20004e-12	2.66702e-06	3.07744e-06	0	0	42952204	42986645	gefos2017tbbmd	13	42955149	1	1	1	A	C	0.07	0.01	0.08	0.01	0	0	.	GM12878,4_Strong_Enhancer	.	PFM.2,11_EnhWk1;CCIP.LSMPTP,11_EnhWk1;PFM.1,12_EnhWk2;CD34.P,12_EnhWk2;CD34.C,11_EnhWk1;PFM.3,11_EnhWk1;CD34.MBP1562,12_EnhWk2;CCCRA.NP,11_EnhWk1;CD8.NP,11_EnhWk1;CD19.P,13_EnhA	AWG,GM12878,None;AWG,Th1,None;Duke,GM12891,None;Duke,GM12892,None;Duke,GM19240,None;UW,Adult_CD4_Th0,None;UW,CD20+,None;UW,GM06990,None;UW,GM12864,None;UW,GM12865,None	GM12878,ELF1,HudsonAlpha,None;GM12878,POL2,HudsonAlpha,None;GM12878,PU1,HudsonAlpha,None;GM12878,TCF12,HudsonAlpha,None;GM12891,PU1,HudsonAlpha,None;GM15510,NFKB,Stanford,None	.	BDP1_disc1;CCNT2_disc2;CHD2_disc3;CTCF_disc5;Ets_disc9;GR_disc6;HNF4_known4;Hic1_2;NRSF_disc4;NRSF_disc8;NRSF_disc9;NRSF_known1;Nanog_disc3;RXRA_known6;Rad21_disc6;SP1_disc3;SP1_known2;Zfp281	ENSG00000023516.7	AKAP11	3	57752	NM_016248	AKAP11	3	57745	.	1
rs7992922	13	6688	143	85	42975427	0.7754	0.0176	1e-05	1.20004e-12	2.66702e-06	3.07744e-06	0	0	42952204	42986645	gefos2017tbbmd	13	42975427	1	1	1	C	T	0.02	0.0028	0	0	1	0	.	HMEC,7_Weak_Enhancer;GM12878,5_Strong_Enhancer	.	BR.H35,11_EnhWk1	.	.	.	SZF1-1;TR4_disc3	ENSG00000023516.7	AKAP11	3	78030	NM_016248	AKAP11	3	78023	.	1
rs7994531	13	6688	143	85	42977439	3.552e-05	0.275	1e-05	1.20004e-12	2.66702e-06	3.07744e-06	0	0	42952204	42986645	gefos2017tbbmd	13	42977439	1	1	1	C	T	0.61	0.39	0.63	0.23	1	1	.	GM12878,5_Strong_Enhancer	.	HRT.FE,12_EnhWk2	.	.	.	Bsx;Gbx1;Msx2;RORalpha1_2	ENSG00000023516.7	AKAP11	3	80042	NM_016248	AKAP11	3	80035	.	1
rs79985163	13	6688	143	85	42953051	0.0377	0.0202	1e-05	1.20004e-12	2.66702e-06	3.07744e-06	0	0	42952204	42986645	gefos2017tbbmd	13	42953051	1	1	1	G	T	0.03	0.0028	0	0	1	1	.	GM12878,4_Strong_Enhancer	.	CCIP.LSMPTP,13_EnhA;R.MUC29,12_EnhWk2;DUO.MUC61,12_EnhWk2;CHON.BMMSC,12_EnhWk2;CD19.P,13_EnhA;PFM.3,11_EnhWk1;CC.TPC,11_EnhWk1;PFM.2,11_EnhWk1;CD4.MP,11_EnhWk1	.	HepG2,MAFK,Stanford,None	.	Irf_disc5;TCF12_disc6;Zfx	ENSG00000023516.7	AKAP11	3	55654	NM_016248	AKAP11	3	55647	.	1
rs9533096	13	6688	143	85	42974818	5.104e-05	0.2107	1e-05	1.20004e-12	2.66702e-06	3.07744e-06	0	0	42952204	42986645	gefos2017tbbmd	13	42974818	1	1	1	A	G	0.91	0.86	0.8	0.81	0	0	.	GM12878,5_Strong_Enhancer	.	CD4.MP,11_EnhWk1	.	GM12891,PU1,HudsonAlpha,None	.	GR_known10	ENSG00000023516.7	AKAP11	3	77421	NM_016248	AKAP11	3	77414	.	1
rs10474293	5	6693	231	141	88487434	0.302338	0.0962609	0.7	9.65e-10	4.4e-06	2.78e-06	0	0	88438444	88588302	gefos2015fn	5	88487434	1	1	1	C	A	0.01	0.07	0.11	0.12	1	1	.	HSMM,5_Strong_Enhancer	.	CD15.P,12_EnhWk2;CD34.MBP1480,12_EnhWk2;CD34.MBP1562,12_EnhWk2;CD34.C,12_EnhWk2;SK.MUS63,11_EnhWk1;SK.MUS,12_EnhWk2;SK.MUS62,14_Enh	AWG,HSMM,None;AWG,HSMMtube,None;Duke,HSMM_emb,None;UW,SKMC,None	.	.	Ascl2;E2A_2;Myf_3	ENSG00000248309.1	CTC-454M9.1	0	0	NM_001131005	MEF2C	5	287511	.	1
rs111654746	5	6693	231	141	88573055	0.269705	0.0101034	0.7	9.65e-10	4.4e-06	2.78e-06	0	0	88438444	88588302	gefos2015fn	5	88573055	1	1	1	C	T	0.002	0.02	0	0.01	0	0	.	K562,7_Weak_Enhancer;HMEC,5_Strong_Enhancer;HSMM,4_Strong_Enhancer;NHLF,7_Weak_Enhancer;NHEK,5_Strong_Enhancer;GM12878,7_Weak_Enhancer	.	BR.H35,11_EnhWk1;PFK.2,11_EnhWk1;MUS.SC,13_EnhA;PFF.1,11_EnhWk1;IMR90,12_EnhWk2;CHON.BMMSC,13_EnhA;PFK.3,13_EnhA;PFF.2,12_EnhWk2;BM.MSC,12_EnhWk2	.	.	.	.	ENSG00000248309.1	CTC-454M9.1	0	0	NM_001131005	MEF2C	5	373132	.	1
rs114188095	5	6693	231	141	88527177	0.850839	0.008035	0.7	9.65e-10	4.4e-06	2.78e-06	0	0	88438444	88588302	gefos2015fn	5	88527177	1	1	1	T	G	0	0.0028	0	0.02	0	0	.	GM12878,5_Strong_Enhancer	.	H1.BMP4DM,12_EnhWk2	.	.	.	MIF-1;Myb_1;RFX5_disc1	ENSG00000248309.1	CTC-454M9.1	0	0	NM_001131005	MEF2C	5	327254	.	1
rs116761417	5	6693	231	141	88573885	0.772524	0.00708035	0.7	9.65e-10	4.4e-06	2.78e-06	0	0	88438444	88588302	gefos2015fn	5	88573885	1	1	1	G	A	0	0.01	0	0.01	0	0	.	HMEC,5_Strong_Enhancer;HSMM,4_Strong_Enhancer;NHLF,7_Weak_Enhancer;NHEK,5_Strong_Enhancer;GM12878,5_Strong_Enhancer	.	BR.H35,11_EnhWk1;PFK.2,11_EnhWk1;MUS.SC,13_EnhA;PFF.1,11_EnhWk1;IMR90,12_EnhWk2;PFF.2,12_EnhWk2;BM.MSC,12_EnhWk2;CHON.BMMSC,11_EnhWk1;ADI.MSC,11_EnhWk1;PFK.3,14_Enh;CD34.P,11_EnhWk1	AWG,GM12878,None;AWG,HMEC,None;Duke,FibroP,None;Duke,Myometr,None;Duke,ProgFib,None;Duke,Urothelia,None;Duke,pHTE,None;UW,AG04449,None;UW,AG04450,None;UW,AoAF,None;UW,GM12864,None;UW,GM12865,None;UW,HBMEC,None;UW,HEEpiC,None;UW,HFF-Myc,None;UW,HGF,None;UW,HRPEpiC,None;UW,NH-A,None	.	.	.	ENSG00000248309.1	CTC-454M9.1	0	0	NM_001131005	MEF2C	5	373962	.	1
rs146121430	5	6693	231	141	88565433	0.812669	0.0052506	0.7	9.65e-10	4.4e-06	2.78e-06	0	0	88438444	88588302	gefos2015fn	5	88565433	1	1	1	A	G	0	0.0028	0	0.01	0	0	.	GM12878,5_Strong_Enhancer	.	CD19.P,13_EnhA;CD34.P,11_EnhWk1;CD34.MBP1536,11_EnhWk1;CD34.MBP1480,11_EnhWk1;CD34.C,11_EnhWk1;CD34.MBP1562,13_EnhA;CD34.MBP1508,14_Enh	.	.	.	Pou2f2_known2;Pou3f3;Pou5f1_disc2	ENSG00000248309.1	CTC-454M9.1	0	0	NM_001131005	MEF2C	5	365510	.	1
rs146228811	5	6693	231	141	88564305	0.530298	0.00493238	0.7	9.65e-10	4.4e-06	2.78e-06	0	0	88438444	88588302	gefos2015fn	5	88564305	1	1	1	G	A	0	0	0	0.01	0	1	.	GM12878,4_Strong_Enhancer	.	CD19.P,13_EnhA;CD34.P,11_EnhWk1;CD34.MBP1536,11_EnhWk1;CD34.C,13_EnhA;CD34.MBP1508,11_EnhWk1;BN.MFL,12_EnhWk2;CD34.MBP1480,13_EnhA;CD34.MBP1562,13_EnhA;PFK.2,11_EnhWk1;CD34.MBP1549,12_EnhWk2;BN.CC,12_EnhWk2;BR.H35,11_EnhWk1;PFK.3,11_EnhWk1;R.MUC31,12_EnhWk2	.	.	.	AP-4_1;Evi-1_4;GATA_disc6;HEY1_disc1	ENSG00000248309.1	CTC-454M9.1	0	0	NM_001131005	MEF2C	5	364382	.	1
rs148901485	5	6693	231	141	88573234	0.599777	0.00294352	0.7	9.65e-10	4.4e-06	2.78e-06	0	0	88438444	88588302	gefos2015fn	5	88573234	1	1	1	C	G	0	0.0028	0	0.01	0	0	.	K562,7_Weak_Enhancer;HMEC,5_Strong_Enhancer;HSMM,4_Strong_Enhancer;NHLF,7_Weak_Enhancer;NHEK,5_Strong_Enhancer;GM12878,7_Weak_Enhancer	.	BR.H35,11_EnhWk1;PFK.2,11_EnhWk1;MUS.SC,13_EnhA;PFF.1,11_EnhWk1;IMR90,12_EnhWk2;PFK.3,13_EnhA;PFF.2,12_EnhWk2;BM.MSC,12_EnhWk2;CHON.BMMSC,11_EnhWk1;ADI.MSC,11_EnhWk1	.	.	.	CAC-binding-protein;HNF4_known3;INSM1;Nrf1_disc3;SP1_disc3;SP1_known1;SP1_known4	ENSG00000248309.1	CTC-454M9.1	0	0	NM_001131005	MEF2C	5	373311	.	1
rs17500041	5	6693	231	141	88563608	0.021075	0.0774065	0.7	9.65e-10	4.4e-06	2.78e-06	0	0	88438444	88588302	gefos2015fn	5	88563608	1	1	1	C	T	0.03	0.07	0.02	0.09	0	0	.	GM12878,4_Strong_Enhancer	CD34.MBP1562,2_TssF	CD19.P,13_EnhA;CD34.MBP1480,11_EnhWk1;CD34.P,11_EnhWk1;CD34.MBP1536,11_EnhWk1;CD34.C,13_EnhA;CD34.MBP1508,11_EnhWk1;BN.MFL,12_EnhWk2	.	.	.	CEBPB_known2;Nkx2_11;Nkx2_4	ENSG00000248309.1	CTC-454M9.1	0	0	NM_001131005	MEF2C	5	363685	.	1
rs17565889	5	6693	231	141	88564626	0.440176	0.00795545	0.7	9.65e-10	4.4e-06	2.78e-06	0	0	88438444	88588302	gefos2015fn	5	88564626	1	1	1	G	A	0.002	0	0	0.01	1	1	.	GM12878,4_Strong_Enhancer;HSMM,7_Weak_Enhancer	CD34.MBP1562,2_TssF	CD19.P,13_EnhA;CD34.P,11_EnhWk1;CD34.MBP1536,11_EnhWk1;CD34.MBP1549,12_EnhWk2;CD34.MBP1480,11_EnhWk1;CD34.C,11_EnhWk1;CD34.MBP1508,13_EnhA	UW,Monocytes-CD14+_RO01746,None;UW,SK-N-MC,None	.	.	Dlx2	ENSG00000248309.1	CTC-454M9.1	0	0	NM_001131005	MEF2C	5	364703	.	1
rs17565938	5	6693	231	141	88567401	3.2e-05	0.0159109	0.7	9.65e-10	4.4e-06	2.78e-06	0	0	88438444	88588302	gefos2015fn	5	88567401	1	1	1	G	A	0.0041	0.01	0	0.02	1	1	.	HSMM,5_Strong_Enhancer;GM12878,4_Strong_Enhancer;K562,7_Weak_Enhancer	.	CD34.MBP1562,13_EnhA;CD34.MBP1480,11_EnhWk1;CD34.MBP1508,11_EnhWk1;CD34.C,13_EnhA;CD34.MBP1549,11_EnhWk1;SK.MUS63,12_EnhWk2;SK.MUS62,12_EnhWk2;BN.HM150,14_Enh;CD34.MBP1536,13_EnhA;CD34.P,11_EnhWk1;CD19.P,13_EnhA;CHON.BMMSC,11_EnhWk1	AWG,HSMM,None;AWG,HSMMtube,None;AWG,K562,None;Duke,GM12891,None;Duke,GM12892,None;Duke,GM19238,None;Duke,GM19239,None;Duke,GM19240,None;UW,CD20+,None;UW,CD34+_Mobilized,None;UW,GM06990,None;UW,GM12864,None;UW,GM12865,None	GM10847,NFKB,Stanford,None;GM12878,BATF,HudsonAlpha,None;GM12878,BCL11A,HudsonAlpha,None;GM12878,EBF1,HudsonAlpha,None;GM12878,EBF1,Stanford,None;GM12878,IRF4,HudsonAlpha,None;GM12878,MAX,Stanford,None;GM12878,MEF2A,HudsonAlpha,None;GM12878,MEF2C,HudsonAlpha,None;GM12878,NFKB,Stanford,None;GM12878,PAX5N19,HudsonAlpha,None;GM12878,PU1,HudsonAlpha,None;GM12878,RAD21,HudsonAlpha,None;GM12878,RAD21,S…	.	Evi-1_5;PEBP	ENSG00000248309.1	CTC-454M9.1	0	0	NM_001131005	MEF2C	5	367478	.	1
rs180893165	5	6693	231	141	88564646	0.438744	0.00501193	0.7	9.65e-10	4.4e-06	2.78e-06	0	0	88438444	88588302	gefos2015fn	5	88564646	1	1	1	T	C	0	0.0028	0	0.004	1	1	.	GM12878,4_Strong_Enhancer	CD34.MBP1562,2_TssF	CD19.P,13_EnhA;CD34.P,11_EnhWk1;CD34.MBP1536,11_EnhWk1;CD34.MBP1549,12_EnhWk2;CD34.MBP1480,11_EnhWk1;CD34.C,11_EnhWk1;CD34.MBP1508,13_EnhA	UW,SK-N-MC,None	.	.	Dbx1;Dbx2;Foxp1;Hoxa10;Hoxb9;Ncx_2;Nkx6-1_1;Pbx-1_1;Pdx1_1;Pou4f3	ENSG00000248309.1	CTC-454M9.1	0	0	NM_001131005	MEF2C	5	364723	.	1
rs181563994	5	6693	231	141	88576202	0.139427	0.00365951	0.7	9.65e-10	4.4e-06	2.78e-06	0	0	88438444	88588302	gefos2015fn	5	88576202	1	1	1	T	C	0	0.01	0	0.0026	0	0	.	GM12878,4_Strong_Enhancer;K562,7_Weak_Enhancer	.	CD34.MBP1480,11_EnhWk1;HRT.FE,12_EnhWk2;CD19.P,11_EnhWk1;CD34.MBP1508,12_EnhWk2;HD.CD184EC,12_EnhWk2	UW,GM06990,None	.	.	Gfi1_1;Homez	ENSG00000248309.1	CTC-454M9.1	0	0	NM_001131005	MEF2C	5	376279	.	1
rs185204107	5	6693	231	141	88564930	0.223165	0.00445505	0.7	9.65e-10	4.4e-06	2.78e-06	0	0	88438444	88588302	gefos2015fn	5	88564930	1	1	1	G	T	0	0	0	0.01	1	1	.	GM12878,4_Strong_Enhancer	.	CD19.P,13_EnhA;CD34.P,11_EnhWk1;CD34.MBP1536,11_EnhWk1;CD34.MBP1480,11_EnhWk1;CD34.C,11_EnhWk1;CD34.MBP1508,13_EnhA;CD34.MBP1562,13_EnhA	.	.	.	Foxd3;Foxj1_1;Pax-2_2;Pbx-1_3;Sox_6	ENSG00000248309.1	CTC-454M9.1	0	0	NM_001131005	MEF2C	5	365007	.	1
rs188195151	5	6693	231	141	88567917	0.470856	0.00254574	0.7	9.65e-10	4.4e-06	2.78e-06	0	0	88438444	88588302	gefos2015fn	5	88567917	1	1	1	T	G	0	0	0	0.0013	0	0	.	HSMM,5_Strong_Enhancer;GM12878,4_Strong_Enhancer;K562,7_Weak_Enhancer	.	CD34.MBP1562,13_EnhA;CD34.MBP1480,11_EnhWk1;CD34.C,13_EnhA;CD34.MBP1549,11_EnhWk1;SK.MUS63,12_EnhWk2;BN.HM150,14_Enh;CD34.P,11_EnhWk1;CD19.P,13_EnhA;CD34.MBP1536,11_EnhWk1;MUS.SC,11_EnhWk1;CD34.MBP1508,11_EnhWk1	AWG,GM12878,None;AWG,LNCaP,None;Duke,GM19239,None;UW,CD20+,None;UW,GM12864,None;UW,GM12865,None;UW,PrEC,None	GM12878,BCLAF1,HudsonAlpha,None;GM12878,IRF4,HudsonAlpha,None;GM12878,OCT2,HudsonAlpha,None;GM12878,POU2F2,HudsonAlpha,None;GM12878,RAD21,HudsonAlpha,None;T-47D,FOXA1,HudsonAlpha,DMSO_0.02pct	.	.	ENSG00000248309.1	CTC-454M9.1	0	0	NM_001131005	MEF2C	5	367994	.	1
rs188849965	5	6693	231	141	88487208	0.879851	0.000477327	0.7	9.65e-10	4.4e-06	2.78e-06	0	0	88438444	88588302	gefos2015fn	5	88487208	1	1	1	A	C	0	0	0	0.01	0	0	.	HSMM,5_Strong_Enhancer	.	CD15.P,12_EnhWk2;CD34.MBP1508,12_EnhWk2;CD34.MBP1480,12_EnhWk2;CD34.MBP1562,12_EnhWk2;CD34.C,12_EnhWk2;SK.MUS63,11_EnhWk1;SK.MUS,12_EnhWk2;SK.MUS62,14_Enh	.	.	.	Foxa_known1;HNF4_disc4;TATA_disc9;TCF12_disc2	ENSG00000248309.1	CTC-454M9.1	0	0	NM_001131005	MEF2C	5	287285	.	1
rs191558127	5	6693	231	141	88562391	0.366572	0.0136038	0.7	9.65e-10	4.4e-06	2.78e-06	0	0	88438444	88588302	gefos2015fn	5	88562391	1	1	1	A	G	0	0.01	0	0.01	0	0	.	HSMM,5_Strong_Enhancer	.	H1.DMSC,14_Enh	.	.	.	PLZF	ENSG00000248309.1	CTC-454M9.1	0	0	NM_001131005	MEF2C	5	362468	.	1
rs191561918	5	6693	231	141	88565227	0.867036	0.0155927	0.7	9.65e-10	4.4e-06	2.78e-06	0	0	88438444	88588302	gefos2015fn	5	88565227	1	1	1	C	T	0	0.02	0	0.02	0	0	.	GM12878,5_Strong_Enhancer	.	CD19.P,13_EnhA;CD34.P,11_EnhWk1;CD34.MBP1536,11_EnhWk1;CD34.MBP1480,11_EnhWk1;CD34.C,11_EnhWk1;CD34.MBP1562,13_EnhA;CD34.MBP1508,14_Enh	.	.	.	Nrf-2_2;Pou2f2_known5;TCF11::MafG	ENSG00000248309.1	CTC-454M9.1	0	0	NM_001131005	MEF2C	5	365304	.	1
rs40603	5	6693	231	141	88564391	0.043118	0.0506762	0.7	9.65e-10	4.4e-06	2.78e-06	0	0	88438444	88588302	gefos2015fn	5	88564391	1	1	1	T	C	0.11	0.05	0.16	0.02	1	1	.	GM12878,4_Strong_Enhancer	.	CD19.P,13_EnhA;CD34.P,11_EnhWk1;CD34.MBP1536,11_EnhWk1;CD34.C,13_EnhA;CD34.MBP1508,11_EnhWk1;BN.MFL,12_EnhWk2;CD34.MBP1480,13_EnhA;CD34.MBP1562,13_EnhA;PFK.2,11_EnhWk1;CD34.MBP1549,12_EnhWk2;BN.CC,12_EnhWk2;BR.H35,11_EnhWk1;PFK.3,11_EnhWk1;R.MUC31,12_EnhWk2	Duke,GM19240,None;Duke,Myometr,None;UW,CMK,None;UW,GM12865,None;UW,HEEpiC,None;UW,PrEC,None	GM12878,BATF,HudsonAlpha,None	.	CDP_7;Ik-3;NF-kappaB_disc2;Pou3f2_1	ENSG00000248309.1	CTC-454M9.1	0	0	NM_001131005	MEF2C	5	364468	.	1
rs41134	5	6693	231	141	88579712	0.002698	0.0784407	0.7	9.65e-10	4.4e-06	2.78e-06	0	0	88438444	88588302	gefos2015fn	5	88579712	1	1	1	A	T	0.16	0.08	0.15	0.05	1	1	.	NHEK,7_Weak_Enhancer;HMEC,7_Weak_Enhancer;GM12878,5_Strong_Enhancer;HSMM,6_Weak_Enhancer	.	HD.CD184EC,12_EnhWk2;SK.MUS62,12_EnhWk2;PFK.2,11_EnhWk1;BR.H35,12_EnhWk2;PFK.3,14_Enh	AWG,HSMM,None;UW,HA-h,None;UW,HBMEC,None;UW,HPdLF,None;UW,HRCEpiC,None;UW,HRPEpiC,None;UW,NH-A,None;UW,NHLF,None	.	.	SRF_known1;SRF_known5	ENSG00000248309.1	CTC-454M9.1	0	0	NM_001131005	MEF2C	5	379789	.	1
rs4916749	5	6693	231	141	88588302	0.000199	0.283214	0.7	9.65e-10	4.4e-06	2.78e-06	0	0	88438444	88588302	gefos2015fn	5	88588302	1	1	1	T	C	0.03	0.37	0.33	0.3	1	0	.	HSMM,5_Strong_Enhancer	.	HD.CD184EC,12_EnhWk2;CD15.P,11_EnhWk1;CHON.BMMSC,11_EnhWk1	.	.	.	.	ENSG00000248309.1	CTC-454M9.1	0	0	NM_001131005	MEF2C	5	388379	.	1
rs71629708	5	6693	231	141	88566256	0.197876	-9	0.7	9.65e-10	4.4e-06	2.78e-06	0	0	88438444	88588302	gefos2015fn	5	88566256	1	1	1	G	A					0	0	.	HSMM,7_Weak_Enhancer;GM12878,5_Strong_Enhancer	.	CD19.P,13_EnhA;CD34.P,11_EnhWk1;CD34.MBP1536,11_EnhWk1;CD34.C,11_EnhWk1;CD34.MBP1562,13_EnhA;CD34.MBP1508,14_Enh	.	.	.	Ahr::Arnt::HIF1;E2F_disc2;E2F_known9;Egr-1_disc3;Egr-1_disc7;HDAC2_disc4;HIF1;Nrf1_disc1;Pax-5_disc5;RREB-1_2;SETDB1_disc2;Zfp161_1;Zfp161_3;p300_disc9;p53_1	ENSG00000248309.1	CTC-454M9.1	0	0	NM_001131005	MEF2C	5	366333	.	1
rs72773893	5	6693	231	141	88569014	0.090886	0.0192522	0.7	9.65e-10	4.4e-06	2.78e-06	0	0	88438444	88588302	gefos2015fn	5	88569014	1	1	1	C	G	0.002	0.01	0	0.04	0	0	.	K562,7_Weak_Enhancer;HSMM,4_Strong_Enhancer;GM12878,5_Strong_Enhancer	.	CD19.P,13_EnhA;MUS.SC,13_EnhA;PFF.1,11_EnhWk1;CD34.C,11_EnhWk1;CD34.MBP1562,11_EnhWk1;ADI.MSC,11_EnhWk1	.	.	.	.	ENSG00000248309.1	CTC-454M9.1	0	0	NM_001131005	MEF2C	5	369091	.	1
rs78887662	5	6693	231	141	88568181	0.35717	0.00270485	0.7	9.65e-10	4.4e-06	2.78e-06	0	0	88438444	88588302	gefos2015fn	5	88568181	1	1	1	C	T	0	0	0	0.0026	0	0	.	HSMM,5_Strong_Enhancer;GM12878,4_Strong_Enhancer;K562,7_Weak_Enhancer	.	CD34.MBP1562,13_EnhA;CD34.MBP1480,11_EnhWk1;CD34.C,13_EnhA;CD34.MBP1549,11_EnhWk1;SK.MUS63,12_EnhWk2;BN.HM150,14_Enh;CD34.P,11_EnhWk1;CD19.P,13_EnhA;CD34.MBP1536,11_EnhWk1;CD34.MBP1508,11_EnhWk1;BN.CC,12_EnhWk2;BN.FE0,12_EnhWk2;HRT.FE,12_EnhWk2;MUS.SC,13_EnhA	UW,CD20+,None	GM12878,BCL11A,HudsonAlpha,None;GM12878,CTCF,UT-A,None;GM12878,MEF2C,HudsonAlpha,None;GM12878,P300,HudsonAlpha,None	.	CDP_4;Myc_disc2;Myc_known9	ENSG00000248309.1	CTC-454M9.1	0	0	NM_001131005	MEF2C	5	368258	.	1
rs79975022	5	6693	231	141	88576170	0.08531	0.00389817	0.7	9.65e-10	4.4e-06	2.78e-06	0	0	88438444	88588302	gefos2015fn	5	88576170	1	1	1	A	G	0	0	0	0.0026	0	0	.	GM12878,4_Strong_Enhancer;K562,7_Weak_Enhancer	.	CD34.P,11_EnhWk1;CD34.MBP1480,11_EnhWk1;HRT.FE,12_EnhWk2;CD19.P,11_EnhWk1;CD34.MBP1508,12_EnhWk2;HD.CD184EC,12_EnhWk2	UW,GM06990,None	.	.	.	ENSG00000248309.1	CTC-454M9.1	0	0	NM_001131005	MEF2C	5	376247	.	1
rs117676521	13	6700	44	24	43060865	0.04265	0.0097	1e-05	5.60019e-11	1.92334e-06	1.49605e-06	0	0	43058031	43066467	gefos2017tbbmd	13	43060865	1	1	1	A	T	0.0041	0	0.04	0.01	1	1	.	Huvec,5_Strong_Enhancer;NHEK,5_Strong_Enhancer;NHLF,6_Weak_Enhancer;HSMM,6_Weak_Enhancer;HMEC,5_Strong_Enhancer	MSC.ADIPC,6_TssD2;MUS.SC,6_TssD2;ADI.MSC,6_TssD2	PFK.3,12_EnhWk2;PFK.2,12_EnhWk2;BR.H35,11_EnhWk1;PFF.1,12_EnhWk2;CD34.P,12_EnhWk2;CD34.MBP1508,12_EnhWk2;H1.DMSC,14_Enh;CD34.MBP1562,12_EnhWk2;LNG.FE,12_EnhWk2;CD34.MBP1536,12_EnhWk2;CD34.MBP1480,12_EnhWk2;CHON.BMMSC,13_EnhA;CD34.C,12_EnhWk2;CD34.MBP1549,12_EnhWk2;BM.MSC,11_EnhWk1	AWG,HSMM,None;AWG,HUVEC,None;Duke,pHTE,None;NA,HTR8svn,None;UW,AG04450,None;UW,AoAF,None;UW,HCPEpiC,None;UW,HConF,None;UW,HIPEpiC,None;UW,HMF,None;UW,HMVEC-LBl,None;UW,HMVEC-LLy,None;UW,HMVEC-dAd,None;UW,HMVEC-dBl-Ad,None;UW,HMVEC-dBl-Neo,None;UW,HMVEC-dLy-Ad,None;UW,HMVEC-dLy-Neo,None;UW,HMVEC-dNeo,None;UW,HNPCEpiC,None;UW,HPAEC,None;UW,HPF,None;UW,HPdLF,None;UW,HRPEpiC,None;UW,HVMF,None;UW,NH-A…	MCF10A-Er-Src,STAT3,Harvard(Weissman),EtOH_0.01pct_4hr	.	ERalpha-a_known1;Hltf;LXR_3;RAR	ENSG00000120659.10	TNFSF11	5	76006	NM_033012	TNFSF11	5	76005	.	1
rs17536071	13	6700	44	24	43060407	0.001508	0.2197	1e-05	5.60019e-11	1.92334e-06	1.49605e-06	0	0	43058031	43066467	gefos2017tbbmd	13	43060407	1	1	1	C	T	0.05	0.14	0.19	0.21	0	0	.	HMEC,7_Weak_Enhancer;NHEK,7_Weak_Enhancer;Huvec,5_Strong_Enhancer	.	PFK.3,12_EnhWk2;PFK.2,12_EnhWk2;BR.H35,11_EnhWk1;PFF.1,12_EnhWk2;ADI.MSC,12_EnhWk2;MUS.SC,12_EnhWk2;CD34.P,12_EnhWk2;BM.MSC,12_EnhWk2;CHON.BMMSC,11_EnhWk1;MSC.ADIPC,12_EnhWk2;CD34.MBP1508,12_EnhWk2	.	.	.	Nanog_disc1;Pou2f2_disc1;Pou2f2_known8;Pou3f2_2;Pou3f3;Pou5f1_disc1;Pou5f1_known1;TATA_disc9	ENSG00000120659.10	TNFSF11	5	76464	NM_033012	TNFSF11	5	76463	.	1
rs191943118	13	6700	44	24	43060394	0.2828	0.0067	1e-05	5.60019e-11	1.92334e-06	1.49605e-06	0	0	43058031	43066467	gefos2017tbbmd	13	43060394	1	1	1	A	G	0	0.01	0	0.004	0	0	.	HMEC,7_Weak_Enhancer;NHEK,7_Weak_Enhancer;Huvec,5_Strong_Enhancer	.	PFK.3,12_EnhWk2;PFK.2,12_EnhWk2;BR.H35,11_EnhWk1;PFF.1,12_EnhWk2;CHON.BMMSC,12_EnhWk2;ADI.MSC,12_EnhWk2;MUS.SC,12_EnhWk2;CD34.P,12_EnhWk2	.	.	.	AP-1_disc8;CEBPB_known4;Elf5;Foxp1;GATA_disc3;Mef2_disc2;PLZF;STAT_known3	ENSG00000120659.10	TNFSF11	5	76477	NM_033012	TNFSF11	5	76476	.	1
rs56156642	13	6700	44	24	43060391	0.1607	0.013	1e-05	5.60019e-11	1.92334e-06	1.49605e-06	0	0	43058031	43066467	gefos2017tbbmd	13	43060391	1	1	1	A	G	0.04	0	0	0	0	0	.	HMEC,7_Weak_Enhancer;NHEK,7_Weak_Enhancer;Huvec,5_Strong_Enhancer	.	PFK.3,12_EnhWk2;PFK.2,12_EnhWk2;BR.H35,11_EnhWk1;PFF.1,12_EnhWk2;CHON.BMMSC,12_EnhWk2;ADI.MSC,12_EnhWk2;MUS.SC,12_EnhWk2;CD34.P,12_EnhWk2	.	.	.	Foxp1;PLZF	ENSG00000120659.10	TNFSF11	5	76480	NM_033012	TNFSF11	5	76479	.	1
rs75104259	13	6700	44	24	43058822	0.7658	0.0109	1e-05	5.60019e-11	1.92334e-06	1.49605e-06	0	0	43058031	43066467	gefos2017tbbmd	13	43058822	1	1	1	G	A	0.03	0.01	0	0	0	0	.	NHEK,6_Weak_Enhancer;HSMM,6_Weak_Enhancer;HMEC,5_Strong_Enhancer	.	PFK.3,12_EnhWk2;PFK.2,12_EnhWk2;BM.MSC,15_EnhP;BR.H35,11_EnhWk1;PFF.1,12_EnhWk2;LNG.FE,12_EnhWk2;ADI.MSC,15_EnhP;CHON.BMMSC,11_EnhWk1;ESO,12_EnhWk2;PFF.2,12_EnhWk2;SK.MUS62,12_EnhWk2;MUS.SC,11_EnhWk1	AWG,HMEC,None;UW,AoAF,None;UW,HA-h,None;UW,HA-sp,None;UW,HAc,None;UW,HCFaa,None;UW,HGF,None;UW,HNPCEpiC,None;UW,NHLF,None;UW,SKMC,None	MCF10A-Er-Src,STAT3,Harvard(Weissman),EtOH_0.01pct_4hr	.	GATA_disc5;Irf_known3	ENSG00000120659.10	TNFSF11	5	78049	NM_033012	TNFSF11	5	78048	.	1
rs7991069	13	6700	44	24	43059127	0.006839	0.0409	1e-05	5.60019e-11	1.92334e-06	1.49605e-06	0	0	43058031	43066467	gefos2017tbbmd	13	43059127	1	1	1	T	C	0.13	0.02	0	0.02	0	0	.	NHEK,6_Weak_Enhancer;HMEC,5_Strong_Enhancer;HSMM,7_Weak_Enhancer	.	PFK.3,12_EnhWk2;PFK.2,12_EnhWk2;BM.MSC,15_EnhP;BR.H35,11_EnhWk1;PFF.1,12_EnhWk2;LNG.FE,12_EnhWk2;ADI.MSC,15_EnhP;CHON.BMMSC,11_EnhWk1;ESO,12_EnhWk2;SK.MUS62,12_EnhWk2;MUS.SC,11_EnhWk1	.	.	.	BATF_disc2;DMRT2;Eomes;Irf_disc6	ENSG00000120659.10	TNFSF11	5	77744	NM_033012	TNFSF11	5	77743	.	1
rs138898439	13	6701	104	60	43072008	0.1557	0.0139	1e-05	1.98396e-09	1.74501e-06	2.10857e-06	0	0	43066917	43085060	gefos2017tbbmd	13	43072008	1	1	1	G	A	0.002	0.01	0	0.01	0	0	.	Huvec,5_Strong_Enhancer;GM12878,4_Strong_Enhancer;NHEK,7_Weak_Enhancer;HMEC,7_Weak_Enhancer	.	ADI.MSC,12_EnhWk2;PFK.2,12_EnhWk2;BR.H35,12_EnhWk2;PFF.1,12_EnhWk2;PFK.3,12_EnhWk2;MUS.SC,12_EnhWk2;CD34.MBP1536,12_EnhWk2;CCIP.LSTP,12_EnhWk2;CCIP.LSMPTP,14_Enh;CD34.MBP1480,12_EnhWk2	AWG,MCF-7,None;Duke,GM19238,None;Duke,Osteobl,None;UW,Th2,None	GM12878,BATF,HudsonAlpha,None;GM12878,BCL3,HudsonAlpha,None;GM12878,BCLAF1,HudsonAlpha,None;GM12878,EBF1,HudsonAlpha,None;GM12878,JUND,Stanford,None;GM12878,MEF2A,HudsonAlpha,None;GM12878,P300,HudsonAlpha,None;GM12878,PAX5C20,HudsonAlpha,None;GM12878,PAX5N19,HudsonAlpha,None;GM12878,SP1,HudsonAlpha,None;GM12878,TCF12,HudsonAlpha,None;GM12891,NFKB,Stanford,None;GM12891,OCT2,HudsonAlpha,None;GM1289…	.	ERalpha-a_disc2;ERalpha-a_known1;LRH1;Pax-6_2;RAR;RXRA_disc3	ENSG00000120659.10	TNFSF11	5	64863	NM_033012	TNFSF11	5	64862	.	1
rs143907018	13	6701	104	60	43072431	0.7242	0.0118	1e-05	1.98396e-09	1.74501e-06	2.10857e-06	0	0	43066917	43085060	gefos2017tbbmd	13	43072431	1	1	1	G	A	0.002	0.01	0	0.01	0	0	.	Huvec,5_Strong_Enhancer;HMEC,7_Weak_Enhancer;GM12878,5_Strong_Enhancer	.	ADI.MSC,12_EnhWk2;BR.H35,12_EnhWk2;PFF.1,12_EnhWk2;PFK.3,12_EnhWk2;MUS.SC,12_EnhWk2;CHON.BMMSC,12_EnhWk2	.	.	.	Myc_disc8;NF-I_2	ENSG00000120659.10	TNFSF11	5	64440	NM_033012	TNFSF11	5	64439	.	1
rs150786823	13	6701	104	60	43072995	0.1992	0.0299	1e-05	1.98396e-09	1.74501e-06	2.10857e-06	0	0	43066917	43085060	gefos2017tbbmd	13	43072995	1	1	1	A	C	0.04	0	0	0	0	0	.	GM12878,5_Strong_Enhancer	.	MUS.SC,12_EnhWk2;CHON.BMMSC,12_EnhWk2	.	GM12874,CTCF,UW,None;GM12878,CTCF,Broad,None;H1-hESC,CTCF,Broad,None;H1-hESC,RAD21,Stanford,None;HeLa-S3,CTCF,Broad,None;K562,CTCF,Broad,None;Osteobl,CTCF,Broad,None	.	.	ENSG00000120659.10	TNFSF11	5	63876	NM_033012	TNFSF11	5	63875	.	1
rs17063373	13	6701	104	60	43071817	0.01969	0.0311	1e-05	1.98396e-09	1.74501e-06	2.10857e-06	0	0	43066917	43085060	gefos2017tbbmd	13	43071817	1	1	1	G	C	0.13	0.01	0	0.01	0	0	.	Huvec,5_Strong_Enhancer;HMEC,6_Weak_Enhancer;GM12878,4_Strong_Enhancer;NHEK,7_Weak_Enhancer	.	CCIP.LSMPTP,13_EnhA;ADI.MSC,12_EnhWk2;CCIP.LSTP,13_EnhA;PFK.2,12_EnhWk2;BR.H35,12_EnhWk2;PFF.1,12_EnhWk2;PFK.3,12_EnhWk2;MUS.SC,12_EnhWk2	.	.	.	BDP1_disc1;STAT_known5	ENSG00000120659.10	TNFSF11	5	65054	NM_033012	TNFSF11	5	65053	.	1
rs190187392	13	6701	104	60	43072351	0.4918	0.0063	1e-05	1.98396e-09	1.74501e-06	2.10857e-06	0	0	43066917	43085060	gefos2017tbbmd	13	43072351	1	1	1	C	T	0	0	0	0.0026	0	0	.	Huvec,5_Strong_Enhancer;NHEK,7_Weak_Enhancer;HMEC,7_Weak_Enhancer;GM12878,5_Strong_Enhancer	.	ADI.MSC,12_EnhWk2;PFK.2,12_EnhWk2;BR.H35,12_EnhWk2;PFF.1,12_EnhWk2;PFK.3,12_EnhWk2;MUS.SC,12_EnhWk2;CD34.MBP1480,12_EnhWk2;CD34.C,12_EnhWk2;CHON.BMMSC,12_EnhWk2	.	.	.	BRCA1_known1;Lmo2-complex_1;NRSF_disc5;RFX5_known1;Sin3Ak-20_disc4;Sin3Ak-20_disc5;TBX5_2;TCF11::MafG;TCF12_disc1	ENSG00000120659.10	TNFSF11	5	64520	NM_033012	TNFSF11	5	64519	.	1
rs192612611	13	6701	104	60	43069702	0.708	0.0055	1e-05	1.98396e-09	1.74501e-06	2.10857e-06	0	0	43066917	43085060	gefos2017tbbmd	13	43069702	1	1	1	C	T	0.002	0.0028	0	0.004	0	0	.	Huvec,7_Weak_Enhancer;GM12878,5_Strong_Enhancer	.	CC.TPC,12_EnhWk2;CD34.MBP1480,12_EnhWk2;CD4.MP,12_EnhWk2;CD34.MBP1549,12_EnhWk2;CD34.C,12_EnhWk2;BR.H35,11_EnhWk1;MUS.SC,12_EnhWk2;BM.MSC,12_EnhWk2;ADI.MSC,12_EnhWk2;CCIP.LSTP,11_EnhWk1;CCIP.LSMPTP,14_Enh;CD34.MBP1536,12_EnhWk2;CD34.MBP1562,12_EnhWk2	.	HeLa-S3,CEBPB,Stanford,None;HeLa-S3,P300,Stanford,None;HeLa-S3,STAT3,Stanford,None;MCF10A-Er-Src,STAT3,Harvard(Weissman),EtOH_0.01pct_4hr;MCF10A-Er-Src,STAT3,Stanford,EtOH_0.01pct_12hr	.	Foxa_known4;HDAC2_disc6	ENSG00000120659.10	TNFSF11	5	67169	NM_033012	TNFSF11	5	67168	.	1
rs200532930	13	6701	104	60	43072617	0.5005	0.3735	1e-05	1.98396e-09	1.74501e-06	2.10857e-06	0	0	43066917	43085060	gefos2017tbbmd	13	43072617	1	1	1	ATGTGTGTGTG	A					0	0	.	HMEC,7_Weak_Enhancer;GM12878,5_Strong_Enhancer;Huvec,7_Weak_Enhancer	.	MUS.SC,12_EnhWk2;CHON.BMMSC,12_EnhWk2	.	.	.	RREB-1_1;RREB-1_2	ENSG00000120659.10	TNFSF11	5	64254	NM_033012	TNFSF11	5	64253	.	1
rs35860234	13	6701	104	60	43070206	0.6565	0.2643	1e-05	1.98396e-09	1.74501e-06	2.10857e-06	0	0	43066917	43085060	gefos2017tbbmd	13	43070206	1	1	1	T	G	0.15	0.15	0.1	0.29	0	0	.	GM12878,5_Strong_Enhancer	.	CD4.MP,12_EnhWk2;CCIP.LSTP,11_EnhWk1;CCIP.LSMPTP,14_Enh;CD34.MBP1562,12_EnhWk2	AWG,GM12878,None;UW,Th2,None	.	.	BHLHE40_disc1	ENSG00000120659.10	TNFSF11	5	66665	NM_033012	TNFSF11	5	66664	.	1
rs4942132	13	6701	104	60	43069998	0.2858	0.2821	1e-05	1.98396e-09	1.74501e-06	2.10857e-06	0	0	43066917	43085060	gefos2017tbbmd	13	43069998	1	1	1	C	T	0.69	0.83	0.86	0.71	0	0	.	Huvec,7_Weak_Enhancer;GM12878,5_Strong_Enhancer	.	CC.TPC,12_EnhWk2;CD4.MP,12_EnhWk2;ADI.MSC,12_EnhWk2;CCIP.LSTP,11_EnhWk1;CCIP.LSMPTP,14_Enh;CD34.MBP1562,12_EnhWk2	.	GM12878,BATF,HudsonAlpha,None	.	E2A_5;Sin3Ak-20_disc4	ENSG00000120659.10	TNFSF11	5	66873	NM_033012	TNFSF11	5	66872	.	1
rs66880203	13	6701	104	60	43072531	1.062e-07	0.2188	1e-05	1.98396e-09	1.74501e-06	2.10857e-06	0	0	43066917	43085060	gefos2017tbbmd	13	43072531	1	1	1	C	T	0.09	0.23	0.05	0.24	0	0	.	Huvec,5_Strong_Enhancer;HMEC,7_Weak_Enhancer;GM12878,5_Strong_Enhancer	.	ADI.MSC,12_EnhWk2;BR.H35,12_EnhWk2;PFF.1,12_EnhWk2;PFK.3,12_EnhWk2;MUS.SC,12_EnhWk2;CHON.BMMSC,12_EnhWk2	.	.	.	.	ENSG00000120659.10	TNFSF11	5	64340	NM_033012	TNFSF11	5	64339	.	1
rs78120849	13	6701	104	60	43069871	0.2718	0.0206	1e-05	1.98396e-09	1.74501e-06	2.10857e-06	0	0	43066917	43085060	gefos2017tbbmd	13	43069871	1	1	1	T	A	0.05	0	0	0	0	0	.	Huvec,7_Weak_Enhancer;GM12878,5_Strong_Enhancer	.	CC.TPC,12_EnhWk2;CD4.MP,12_EnhWk2;ADI.MSC,12_EnhWk2;CCIP.LSTP,11_EnhWk1;CCIP.LSMPTP,14_Enh;CD34.MBP1562,12_EnhWk2	.	.	.	Smad3_2;Smad_2	ENSG00000120659.10	TNFSF11	5	67000	NM_033012	TNFSF11	5	66999	.	1
rs9315922	13	6701	104	60	43070780	0.407	0.2768	1e-05	1.98396e-09	1.74501e-06	2.10857e-06	0	0	43066917	43085060	gefos2017tbbmd	13	43070780	1	1	1	G	A	0.76	0.84	0.86	0.71	0	0	.	GM12878,5_Strong_Enhancer	.	CCIP.LSMPTP,14_Enh	UW,GM12864,None	.	.	GATA_known8	ENSG00000120659.10	TNFSF11	5	66091	NM_033012	TNFSF11	5	66090	.	1
rs9315923	13	6701	104	60	43070894	0.1432	0.4622	1e-05	1.98396e-09	1.74501e-06	2.10857e-06	0	0	43066917	43085060	gefos2017tbbmd	13	43070894	1	1	1	C	T	0.52	0.62	0.62	0.46	0	0	.	GM12878,5_Strong_Enhancer	.	CCIP.LSMPTP,14_Enh	.	.	.	.	ENSG00000120659.10	TNFSF11	5	65977	NM_033012	TNFSF11	5	65976	.	1
rs9590702	13	6701	104	60	43068387	0.147	0.0255	1e-05	1.98396e-09	1.74501e-06	2.10857e-06	0	0	43066917	43085060	gefos2017tbbmd	13	43068387	1	1	1	G	A	0.01	0.01	0	0	0	0	.	Huvec,5_Strong_Enhancer	.	CC.TPC,12_EnhWk2;CD34.MBP1536,12_EnhWk2;CCIP.LSMPTP,13_EnhA;CD3.P,12_EnhWk2;CD34.MBP1562,11_EnhWk1;CCCRA.NP,12_EnhWk2;CCIP.LSTP,14_Enh;CCCRO.MP,12_EnhWk2;CD34.P,12_EnhWk2;CD34.MBP1508,12_EnhWk2;CD34.MBP1480,12_EnhWk2;CD4.MP,12_EnhWk2	AWG,Th1,None;UW,HAEpiC,None;UW,HVMF,None;UW,Th2,None	HUVEC,GATA2,UCD,None	.	AP-2_known4	ENSG00000120659.10	TNFSF11	5	68484	NM_033012	TNFSF11	5	68483	.	1
rs12254219	10	7228	122	42	79443520	6.24e-07	0.231026	1e-05	1.66533e-16	1.35961e-07	1.46698e-07	0	0	79436344	79467467	gefos2015ls	10	79443520	1	1	1	C	T	0.31	0.21	0.56	0.15	0	0	.	GM12878,4_Strong_Enhancer	.	DUO.MUC61,12_EnhWk2	.	.	.	Mrg_1	ENSG00000156113.14	KCNMA1	5	45166	NM_001161352	KCNMA1	5	45942	.	1
rs113347182	20	8708	47	31	39116983	0.6537	0.03	0.001	1.2223e-12	1.26298e-06	1.79651e-06	0	0	39110179	39118612	gefos2017tbbmd	20	39116983	1	1	1	G	T	0.06	0.01	0	0	0	0	.	HMEC,5_Strong_Enhancer;NHEK,6_Weak_Enhancer	.	PFK.2,11_EnhWk1;BR.H35,11_EnhWk1;PFK.3,11_EnhWk1;BM.MSC,12_EnhWk2	.	.	.	ATF3_known3;RORalpha1_2;RORalpha1_3	ENSG00000252434.1	SNORD112	3	71396	NM_005461	MAFB	3	197532	.	1
rs144098995	20	8708	47	31	39118612	0.008541	0.0085	0.001	1.2223e-12	1.26298e-06	1.79651e-06	0	0	39110179	39118612	gefos2017tbbmd	20	39118612	1	1	1	T	C	0.002	0	0	0.01	0	0	.	HSMM,6_Weak_Enhancer;NHEK,6_Weak_Enhancer;HMEC,5_Strong_Enhancer	.	PFK.2,11_EnhWk1;PFK.3,11_EnhWk1;BR.H35,11_EnhWk1;BM.MSC,11_EnhWk1;PFM.1,14_Enh;PFM.2,13_EnhA;H1.BMP4DT,11_EnhWk1;PFM.3,11_EnhWk1;ADI.MSC,11_EnhWk1;MUS.SC,12_EnhWk2	Duke,Stellate,None;Duke,pHTE,None	HeLa-S3,AP2ALPHA,UCD,None;HeLa-S3,BRCA1,Stanford,None;HeLa-S3,JUND,Stanford,None;HeLa-S3,P300,Stanford,None;HeLa-S3,STAT1,Stanford,IFNg30;HeLa-S3,STAT3,Stanford,None;HeLa-S3,USF2,Stanford,None	.	ERalpha-a_known3	ENSG00000252434.1	SNORD112	3	73025	NM_005461	MAFB	3	195903	.	1
rs2865162	20	8708	47	31	39116791	0.7349	0.087	0.001	1.2223e-12	1.26298e-06	1.79651e-06	0	0	39110179	39118612	gefos2017tbbmd	20	39116791	1	1	1	A	G	0.96	0.94	0.74	0.89	0	0	.	HMEC,5_Strong_Enhancer;NHEK,6_Weak_Enhancer	.	PFK.2,11_EnhWk1;BR.H35,11_EnhWk1;PFK.3,11_EnhWk1	.	.	.	AP-2_known5;AP-2_known6;AP-2_known7	ENSG00000252434.1	SNORD112	3	71204	NM_005461	MAFB	3	197724	.	1
rs61609163	7	9281	88	34	96187105	0.04175	0.0987271	1e-05	4.91e-09	1.42e-07	1.06e-07	0	0	96162479	96188399	gefos2015fn	7	96187105	1	1	1	G	A	0.05	0.1	0.1	0.1	0	0	K562,2_Weak_Promoter	HepG2,6_Weak_Enhancer;H1,5_Strong_Enhancer	HUES6,5_TssD1;ES.I3,4_TssWk	.	UW,H7-hESC,None;UW,NT2-D1,None	.	.	ELF1_disc2;Pax-5_known3;Sin3Ak-20_disc6	ENSG00000127922.5	SHFM1	0	0	NM_001201451	FLJ42280	5	54269	.	1
rs17684050	8	10558	16	12	119855817	0.7915	0.0576	1e-05	1.66533e-16	6.27138e-10	5.15262e-10	0	0	119831320	119856209	gefos2012ls	8	119855817	1	1	1	T	C	0.04	0.13	0.21	0.04	0	0	.	NHLF,7_Weak_Enhancer;HMEC,5_Strong_Enhancer;HSMM,7_Weak_Enhancer;NHEK,5_Strong_Enhancer	MSC.ADIPC,6_TssD2	BR.H35,11_EnhWk1;PFF.1,12_EnhWk2;BM.MSC,12_EnhWk2;PFK.2,12_EnhWk2;ADI.MSC,12_EnhWk2;IMR90,14_Enh;MUS.SC,12_EnhWk2	.	.	.	NF-kappaB_disc2;Pdx1_1;Pdx1_2	ENSG00000164761.4	TNFRSF11B	3	79978	NM_002546	TNFRSF11B	3	79977	.	1
rs3134086	8	10558	16	12	119856209	1.368e-06	0.2063	1e-05	1.66533e-16	6.27138e-10	5.15262e-10	0	0	119831320	119856209	gefos2012ls	8	119856209	1	1	1	G	A	0.96	0.85	0.73	0.77	0	0	.	NHLF,7_Weak_Enhancer;HMEC,5_Strong_Enhancer;NHEK,5_Strong_Enhancer;HSMM,7_Weak_Enhancer	.	BR.H35,11_EnhWk1;PFF.1,12_EnhWk2;PFK.2,12_EnhWk2;ADI.MSC,12_EnhWk2;IMR90,14_Enh;MUS.SC,12_EnhWk2;MSC.ADIPC,12_EnhWk2;CHON.BMMSC,12_EnhWk2;BM.MSC,11_EnhWk1	AWG,HMEC,None;AWG,HSMMtube,None;Duke,AoSMC,None;Duke,Osteobl,None;Duke,PanIsletD,None;Duke,ProgFib,None;NA,HTR8svn,None;UW,AG04450,None;UW,AG09319,None;UW,AG10803,None;UW,HAEpiC,None;UW,HGF,None;UW,HPF,None	HeLa-S3,CEBPB,Stanford,None;HeLa-S3,CJUN,Stanford,None;HeLa-S3,JUND,Stanford,None;HeLa-S3,P300,Stanford,None;HeLa-S3,RAD21,Stanford,None;HeLa-S3,RFX5,Stanford,None;HeLa-S3,STAT3,Stanford,None;MCF10A-Er-Src,STAT3,Harvard(Weissman),TAM_1uM_36hr;MCF10A-Er-Src,STAT3,Stanford,EtOH_0.01pct_12hr	.	CEBPB_known5;Hsf_disc1;TATA_known2	ENSG00000164761.4	TNFRSF11B	3	79586	NM_002546	TNFRSF11B	3	79585	.	1
rs10107202	8	11330	47	29	119855329	0.999062	0.0371519	1e-05	4.39759e-13	7.32703e-08	5.52006e-08	0	0	119831320	119856209	gefos2015ls	8	119855329	1	1	1	C	T	0.0041	0.03	0	0.08	0	0	.	NHLF,7_Weak_Enhancer;HMEC,5_Strong_Enhancer	.	IMR90,13_EnhA;PFK.3,14_Enh;BR.H35,11_EnhWk1	.	.	.	HES1;PEBP	ENSG00000164761.4	TNFRSF11B	3	80466	NM_002546	TNFRSF11B	3	80465	.	1
rs138826080	8	11330	47	29	119849323	0.664849	0.0061257	1e-05	4.39759e-13	7.32703e-08	5.52006e-08	0	0	119831320	119856209	gefos2015ls	8	119849323	1	1	1	G	A	0.002	0.0028	0	0.01	1	1	.	HMEC,5_Strong_Enhancer	.	BR.H35,11_EnhWk1;R.MUC31,12_EnhWk2;COL.MUC32,12_EnhWk2;BM.MSC,12_EnhWk2	.	.	.	AP-1_disc8;Elf3;Foxm1;GATA_disc3;GCNF;HMG-IY_2;HNF6;Irf_known10;Maf_known2	ENSG00000164761.4	TNFRSF11B	3	86472	NM_002546	TNFRSF11B	3	86471	.	1
rs145662619	8	11330	47	29	119854847	0.628927	0.00548926	1e-05	4.39759e-13	7.32703e-08	5.52006e-08	0	0	119831320	119856209	gefos2015ls	8	119854847	1	1	1	T	C	0	0	0	0.0026	0	0	.	NHLF,7_Weak_Enhancer;HMEC,5_Strong_Enhancer	.	IMR90,13_EnhA	.	.	.	.	ENSG00000164761.4	TNFRSF11B	3	80948	NM_002546	TNFRSF11B	3	80947	.	1
rs17684050	8	11330	47	29	119855817	0.408435	0.0558473	1e-05	4.39759e-13	7.32703e-08	5.52006e-08	0	0	119831320	119856209	gefos2015ls	8	119855817	1	1	1	T	C	0.04	0.13	0.21	0.04	0	0	.	NHLF,7_Weak_Enhancer;HMEC,5_Strong_Enhancer;HSMM,7_Weak_Enhancer;NHEK,5_Strong_Enhancer	MSC.ADIPC,6_TssD2	BR.H35,11_EnhWk1;PFF.1,12_EnhWk2;BM.MSC,12_EnhWk2;PFK.2,12_EnhWk2;ADI.MSC,12_EnhWk2;IMR90,14_Enh;MUS.SC,12_EnhWk2	.	.	.	NF-kappaB_disc2;Pdx1_1;Pdx1_2	ENSG00000164761.4	TNFRSF11B	3	79978	NM_002546	TNFRSF11B	3	79977	.	1
rs3134086	8	11330	47	29	119856209	1.47e-05	0.192045	1e-05	4.39759e-13	7.32703e-08	5.52006e-08	0	0	119831320	119856209	gefos2015ls	8	119856209	1	1	1	G	A	0.96	0.85	0.73	0.77	0	0	.	NHLF,7_Weak_Enhancer;HMEC,5_Strong_Enhancer;NHEK,5_Strong_Enhancer;HSMM,7_Weak_Enhancer	.	BR.H35,11_EnhWk1;PFF.1,12_EnhWk2;PFK.2,12_EnhWk2;ADI.MSC,12_EnhWk2;IMR90,14_Enh;MUS.SC,12_EnhWk2;MSC.ADIPC,12_EnhWk2;CHON.BMMSC,12_EnhWk2;BM.MSC,11_EnhWk1	AWG,HMEC,None;AWG,HSMMtube,None;Duke,AoSMC,None;Duke,Osteobl,None;Duke,PanIsletD,None;Duke,ProgFib,None;NA,HTR8svn,None;UW,AG04450,None;UW,AG09319,None;UW,AG10803,None;UW,HAEpiC,None;UW,HGF,None;UW,HPF,None	HeLa-S3,CEBPB,Stanford,None;HeLa-S3,CJUN,Stanford,None;HeLa-S3,JUND,Stanford,None;HeLa-S3,P300,Stanford,None;HeLa-S3,RAD21,Stanford,None;HeLa-S3,RFX5,Stanford,None;HeLa-S3,STAT3,Stanford,None;MCF10A-Er-Src,STAT3,Harvard(Weissman),TAM_1uM_36hr;MCF10A-Er-Src,STAT3,Stanford,EtOH_0.01pct_12hr	.	CEBPB_known5;Hsf_disc1;TATA_known2	ENSG00000164761.4	TNFRSF11B	3	79586	NM_002546	TNFRSF11B	3	79585	.	1
rs9297591	8	11330	47	29	119850376	0.735765	0.0217979	1e-05	4.39759e-13	7.32703e-08	5.52006e-08	0	0	119831320	119856209	gefos2015ls	8	119850376	1	1	1	C	A	0.0041	0.01	0	0.02	0	0	.	HMEC,5_Strong_Enhancer;HSMM,7_Weak_Enhancer;NHLF,7_Weak_Enhancer;NHEK,7_Weak_Enhancer	.	BR.H35,11_EnhWk1;R.MUC31,12_EnhWk2;BM.MSC,12_EnhWk2;PFK.2,12_EnhWk2;PFK.3,12_EnhWk2;H1.DMSC,12_EnhWk2;DUO.MUC61,12_EnhWk2;IPS.DF19,12_EnhWk2;PFF.2,12_EnhWk2	AWG,HeLa-S3,None;Duke,Ishikawa,4OHTAM_20nM_72hr;Duke,RWPE1,None;Duke,Urothelia,UT189;NA,HTR8svn,None;UW,HAc,None	HeLa-S3,CEBPB,Stanford,None;HeLa-S3,CTCF,Broad,None	.	SP1_disc3;TR4_disc2	ENSG00000164761.4	TNFRSF11B	3	85419	NM_002546	TNFRSF11B	3	85418	.	1
rs146009483	8	11332	27	13	119862038	0.455833	0.00620525	1e-05	4.08625e-09	1.924e-08	1.65331e-08	0	0	119857342	119867283	gefos2015ls	8	119862038	1	1	1	C	A	0.002	0	0	0.01	0	0	.	HMEC,5_Strong_Enhancer;NHEK,4_Strong_Enhancer	.	PFK.2,12_EnhWk2;IMR90,11_EnhWk1;BR.H35,11_EnhWk1;PFK.3,13_EnhA	.	.	.	Nanog_disc3	ENSG00000164761.4	TNFRSF11B	3	73757	NM_002546	TNFRSF11B	3	73756	.	1
rs149782497	8	11332	27	13	119863680	0.286046	0.0101034	1e-05	4.08625e-09	1.924e-08	1.65331e-08	0	0	119857342	119867283	gefos2015ls	8	119863680	1	1	1	G	C	0	0.02	0	0.01	0	0	.	HMEC,5_Strong_Enhancer;NHLF,6_Weak_Enhancer;NHEK,7_Weak_Enhancer	.	BR.H35,11_EnhWk1;PFK.3,13_EnhA;IMR90,11_EnhWk1	AWG,HMEC,None;AWG,HeLa-S3,None;Duke,Urothelia,UT189;UW,AoAF,None;UW,HNPCEpiC,None;UW,HPdLF,None;UW,NH-A,None;UW,NHLF,None;UW,SAEC,None;UW,WI-38,4OHTAM_20nM_72hr	HeLa-S3,CEBPB,Stanford,None	.	Nanog_disc4;Sox_1	ENSG00000164761.4	TNFRSF11B	3	72115	NM_002546	TNFRSF11B	3	72114	.	1
rs61339857	8	11332	27	13	119863876	0.788695	0.0925219	1e-05	4.08625e-09	1.924e-08	1.65331e-08	0	0	119857342	119867283	gefos2015ls	8	119863876	1	1	1	G	A	0.23	0.09	0.3	0.05	0	0	.	HMEC,5_Strong_Enhancer	.	IMR90,11_EnhWk1;PFK.3,14_Enh	.	HeLa-S3,CEBPB,Stanford,None	.	AIRE_2;Foxd1_1;Nkx2_11;Nkx2_4	ENSG00000164761.4	TNFRSF11B	3	71919	NM_002546	TNFRSF11B	3	71918	.	1
rs111385683	7	13191	80	44	38047248	0.2363	0.0281	1e-05	1.66533e-16	1.22619e-06	1.66265e-06	0	0	38035012	38050032	gefos2017tbbmd	7	38047248	1	1	1	A	T	0.04	0.01	0	0	0	0	.	HSMM,5_Strong_Enhancer	.	BM.MSC,12_EnhWk2;CHON.BMMSC,11_EnhWk1;MUS.SC,14_Enh	.	.	.	CEBPG;HDAC2_disc6;Nkx6-1_1	ENSG00000106483.7	SFRP4	0	0	NM_017549	EPDR1	3	55705	.	1
rs114262489	7	13191	80	44	38047467	0.9778	0.0218	1e-05	1.66533e-16	1.22619e-06	1.66265e-06	0	0	38035012	38050032	gefos2017tbbmd	7	38047467	1	1	1	A	G	0.04	0.0028	0	0	0	0	.	HSMM,5_Strong_Enhancer	.	BM.MSC,12_EnhWk2;MUS.SC,14_Enh	.	.	.	PLZF;SRF_known2;STAT_known15;Sox_13;Sox_16;Sox_2;XBP-1_1	ENSG00000106483.7	SFRP4	0	0	NM_017549	EPDR1	3	55924	.	1
rs114871777	7	13191	80	44	38046416	0.07822	0.02	1e-05	1.66533e-16	1.22619e-06	1.66265e-06	0	0	38035012	38050032	gefos2017tbbmd	7	38046416	1	1	1	T	C	0.03	0.01	0	0	0	0	.	HSMM,5_Strong_Enhancer	.	BM.MSC,12_EnhWk2;HD.CD56MESC,12_EnhWk2;CHON.BMMSC,11_EnhWk1	.	HepG2,MAFK,Stanford,None;HepG2,MAFK,Stanford,None	.	DMRT4;DMRT5;Gfi1_3	ENSG00000106483.7	SFRP4	0	0	NM_017549	EPDR1	3	54873	.	1
rs117563608	7	13191	80	44	38041917	0.2464	0.0103	1e-05	1.66533e-16	1.22619e-06	1.66265e-06	0	0	38035012	38050032	gefos2017tbbmd	7	38041917	1	1	1	C	G	0.002	0.02	0	0.01	0	0	.	HSMM,5_Strong_Enhancer	.	MSC.ADIPC,13_EnhA;ADI.NUC,14_Enh;MUS.SC,14_Enh;BM.MSC,11_EnhWk1;ADI.MSC,11_EnhWk1;SK.MUS63,11_EnhWk1	.	.	.	AP-1_known2;AP-1_known3;AP-1_known4;AP-2_disc1;BAF155_disc1;BATF_disc1;Bach1;Bach2;GATA_disc2;GR_disc2;HMGN3_disc1;KAP1_disc1;Myc_disc3;Pbx3_disc2;TCF4_disc1;p300_disc1	ENSG00000106483.7	SFRP4	0	0	NM_017549	EPDR1	3	50374	.	1
rs12534806	7	13191	80	44	38047062	4.911e-07	0.4529	1e-05	1.66533e-16	1.22619e-06	1.66265e-06	0	0	38035012	38050032	gefos2017tbbmd	7	38047062	1	1	1	T	G	0.49	0.45	0.18	0.49	0	0	.	HSMM,5_Strong_Enhancer	.	BM.MSC,12_EnhWk2;CHON.BMMSC,11_EnhWk1;MUS.SC,14_Enh	.	.	.	Hsf_known1;RXRA_known3	ENSG00000106483.7	SFRP4	0	0	NM_017549	EPDR1	3	55519	.	1
rs146509602	7	13191	80	44	38039676	0.03108	0.0096	1e-05	1.66533e-16	1.22619e-06	1.66265e-06	0	0	38035012	38050032	gefos2017tbbmd	7	38039676	1	1	1	T	A	0	0	0.06	0.0013	0	0	.	HSMM,4_Strong_Enhancer;NHLF,5_Strong_Enhancer	BM.MSC,6_TssD2;SK.MUS,6_TssD2;MUS.SC,2_TssF;MSC.ADIPC,2_TssF	DUO.SMUS,14_Enh;ADI.NUC,13_EnhA;PFM.3,12_EnhWk2;KID.FE,12_EnhWk2;ADI.MSC,13_EnhA;CHON.BMMSC,11_EnhWk1;ST.MUC,11_EnhWk1;SK.MUS63,13_EnhA;HD.CD56MESC,12_EnhWk2;SK.MUS62,13_EnhA;R.SMUS,12_EnhWk2;SPL,14_Enh	Duke,AoSMC,None	.	.	.	ENSG00000106483.7	SFRP4	0	0	NM_017549	EPDR1	3	48133	.	1
rs1524050	7	13191	80	44	38046849	8.784e-08	0.1833	1e-05	1.66533e-16	1.22619e-06	1.66265e-06	0	0	38035012	38050032	gefos2017tbbmd	7	38046849	1	1	1	T	C	0.23	0.21	0.12	0.2	0	0	.	HSMM,5_Strong_Enhancer	.	BM.MSC,12_EnhWk2;CHON.BMMSC,11_EnhWk1;MUS.SC,14_Enh	AWG,HSMM,None;AWG,HSMMtube,None;UW,AG09309,None;UW,BJ,None;UW,HA-h,None;UW,HAc,None;UW,NH-A,None;UW,NHLF,None	.	.	Gbx1	ENSG00000106483.7	SFRP4	0	0	NM_017549	EPDR1	3	55306	.	1
rs1574004	7	13191	80	44	38040584	0.1047	0.1016	1e-05	1.66533e-16	1.22619e-06	1.66265e-06	0	0	38035012	38050032	gefos2017tbbmd	7	38040584	1	1	1	A	G	0.05	0.06	0	0.1	0	0	.	HSMM,5_Strong_Enhancer	BM.MSC,6_TssD2;MSC.ADIPC,2_TssF	ADI.NUC,13_EnhA;ADI.MSC,13_EnhA;CHON.BMMSC,11_EnhWk1;SPL,14_Enh;SK.MUS62,14_Enh;MUS.SC,13_EnhA;SK.MUS63,14_Enh;SK.MUS,12_EnhWk2	.	.	.	LRH1;LXR_1;Nr2f2;Nrf1_known2	ENSG00000106483.7	SFRP4	0	0	NM_017549	EPDR1	3	49041	.	1
rs67534599	7	13191	80	44	38042475	0.3793	0.2237	1e-05	1.66533e-16	1.22619e-06	1.66265e-06	0	0	38035012	38050032	gefos2017tbbmd	7	38042475	1	1	1	AGACTTT	A					0	0	.	HSMM,5_Strong_Enhancer	MSC.ADIPC,4_TssWk;SK.MUS63,4_TssWk	ADI.NUC,14_Enh;MUS.SC,14_Enh;BM.MSC,11_EnhWk1;ADI.MSC,11_EnhWk1;SK.MUS,12_EnhWk2;IPS.20,12_EnhWk2;CHON.BMMSC,11_EnhWk1;HUES64,12_EnhWk2	AWG,HSMM,None;AWG,HSMMtube,None;Duke,AoSMC,None;Duke,FibroP,None;UW,AG09309,None;UW,BJ,None;UW,HPdLF,None	.	.	CEBPB_known4;Cdx;Irf_known3;PLZF;Pbx-1_2;Pou5f1_known2;TATA_disc6	ENSG00000106483.7	SFRP4	0	0	NM_017549	EPDR1	3	50932	.	1
rs6950561	7	13191	80	44	38042825	0.02084	0.168	1e-05	1.66533e-16	1.22619e-06	1.66265e-06	0	0	38035012	38050032	gefos2017tbbmd	7	38042825	1	1	1	G	A	0.23	0.11	0.5	0.16	0	0	.	HSMM,5_Strong_Enhancer	MSC.ADIPC,2_TssF	ADI.MSC,11_EnhWk1;SK.MUS,12_EnhWk2;IPS.20,12_EnhWk2;CHON.BMMSC,11_EnhWk1;ADI.NUC,13_EnhA;SK.MUS62,12_EnhWk2;SK.MUS63,12_EnhWk2;BM.MSC,11_EnhWk1;MUS.SC,14_Enh	Duke,Ishikawa,Estradiol_100nM_1hr	.	.	ERalpha-a_disc4;HDAC2_disc6;NRSF_disc4;NRSF_known1;NRSF_known3;Sin3Ak-20_disc1	ENSG00000106483.7	SFRP4	0	0	NM_017549	EPDR1	3	51282	.	1
rs73124894	7	13191	80	44	38047349	0.106	0.0644	1e-05	1.66533e-16	1.22619e-06	1.66265e-06	0	0	38035012	38050032	gefos2017tbbmd	7	38047349	1	1	1	A	G	0.13	0.03	0.5	0.05	0	0	.	HSMM,5_Strong_Enhancer	.	BM.MSC,12_EnhWk2;CHON.BMMSC,11_EnhWk1;MUS.SC,14_Enh	.	.	.	AFP1;Cdx	ENSG00000106483.7	SFRP4	0	0	NM_017549	EPDR1	3	55806	.	1
rs74729803	7	13191	80	44	38039237	0.3331	0.0444	1e-05	1.66533e-16	1.22619e-06	1.66265e-06	0	0	38035012	38050032	gefos2017tbbmd	7	38039237	1	1	1	T	A	0.08	0.01	0	0.0013	0	1	.	NHLF,7_Weak_Enhancer;HSMM,4_Strong_Enhancer	BM.MSC,6_TssD2	DUO.SMUS,14_Enh;ADI.NUC,13_EnhA;PFM.2,12_EnhWk2;MUS.SC,11_EnhWk1;PFM.3,12_EnhWk2;SK.MUS,11_EnhWk1;KID.FE,12_EnhWk2;ADI.MSC,13_EnhA;CHON.BMMSC,11_EnhWk1;SK.MUS62,11_EnhWk1;MSC.ADIPC,13_EnhA;ST.MUC,11_EnhWk1;SK.MUS63,13_EnhA;HD.CD56MESC,12_EnhWk2	.	.	.	DMRT1;DMRT2;HDAC2_disc6	ENSG00000106483.7	SFRP4	0	0	NM_017549	EPDR1	3	47694	.	1
rs78007943	7	13191	80	44	38042928	7.374e-08	0.0535	1e-05	1.66533e-16	1.22619e-06	1.66265e-06	0	0	38035012	38050032	gefos2017tbbmd	7	38042928	1	1	1	G	A	0.04	0.04	0.03	0.07	0	0	.	HSMM,5_Strong_Enhancer	MSC.ADIPC,2_TssF	ADI.MSC,11_EnhWk1;SK.MUS,12_EnhWk2;IPS.20,12_EnhWk2;CHON.BMMSC,11_EnhWk1;ADI.NUC,13_EnhA;SK.MUS62,12_EnhWk2;SK.MUS63,12_EnhWk2;BM.MSC,11_EnhWk1;MUS.SC,14_Enh	.	.	.	.	ENSG00000106483.7	SFRP4	0	0	NM_017549	EPDR1	3	51385	.	1
rs79006290	7	13191	80	44	38046665	0.4369	0.0295	1e-05	1.66533e-16	1.22619e-06	1.66265e-06	0	0	38035012	38050032	gefos2017tbbmd	7	38046665	1	1	1	A	C	0.05	0.01	0	0	0	0	.	HSMM,5_Strong_Enhancer	.	BM.MSC,12_EnhWk2;HD.CD56MESC,12_EnhWk2;CHON.BMMSC,11_EnhWk1;MUS.SC,14_Enh	.	.	.	Rad21_disc2	ENSG00000106483.7	SFRP4	0	0	NM_017549	EPDR1	3	55122	.	1
rs79047613	7	13191	80	44	38046870	0.7311	0.0171	1e-05	1.66533e-16	1.22619e-06	1.66265e-06	0	0	38035012	38050032	gefos2017tbbmd	7	38046870	1	1	1	G	T	0.02	0	0	0	0	0	.	HSMM,5_Strong_Enhancer	.	BM.MSC,12_EnhWk2;CHON.BMMSC,11_EnhWk1;MUS.SC,14_Enh	AWG,HSMM,None;AWG,HSMMtube,None;UW,AG09309,None;UW,BJ,None;UW,HA-h,None;UW,HAc,None;UW,NH-A,None;UW,NHLF,None	.	.	AP-2_known1;EBF_known3;PU.1_disc3;YY1_disc5	ENSG00000106483.7	SFRP4	0	0	NM_017549	EPDR1	3	55327	.	1
rs80202758	7	13191	80	44	38039242	0.7048	0.0067	1e-05	1.66533e-16	1.22619e-06	1.66265e-06	0	0	38035012	38050032	gefos2017tbbmd	7	38039242	1	1	1	T	C	0	0	0	0.004	1	1	.	NHLF,7_Weak_Enhancer;HSMM,4_Strong_Enhancer	BM.MSC,6_TssD2	DUO.SMUS,14_Enh;ADI.NUC,13_EnhA;PFM.2,12_EnhWk2;MUS.SC,11_EnhWk1;PFM.3,12_EnhWk2;SK.MUS,11_EnhWk1;KID.FE,12_EnhWk2;ADI.MSC,13_EnhA;CHON.BMMSC,11_EnhWk1;SK.MUS62,11_EnhWk1;MSC.ADIPC,13_EnhA;ST.MUC,11_EnhWk1;SK.MUS63,13_EnhA;HD.CD56MESC,12_EnhWk2	.	.	.	DMRT1;DMRT2;Foxj2_1	ENSG00000106483.7	SFRP4	0	0	NM_017549	EPDR1	3	47699	.	1
rs952369	7	13191	80	44	38046404	0.07069	0.0725	1e-05	1.66533e-16	1.22619e-06	1.66265e-06	0	0	38035012	38050032	gefos2017tbbmd	7	38046404	1	1	1	T	A	0.02	0.06	0.11	0.07	0	0	.	HSMM,5_Strong_Enhancer	.	BM.MSC,12_EnhWk2;HD.CD56MESC,12_EnhWk2;CHON.BMMSC,11_EnhWk1	Duke,Ishikawa,4OHTAM_20nM_72hr;Duke,Ishikawa,Estradiol_100nM_1hr	HepG2,MAFK,Stanford,None;HepG2,MAFK,Stanford,None	.	.	ENSG00000106483.7	SFRP4	0	0	NM_017549	EPDR1	3	54861	.	1
rs142388081	2	13925	24	13	166557262	0.785468	0.00405728	1e-05	1.67e-16	8.71e-13	7.43e-13	0	0	166552272	166561432	gefos2015fn	2	166557262	1	1	1	G	A	0	0	0	0.01	1	1	.	H1,7_Weak_Enhancer;HSMM,5_Strong_Enhancer	BN.MFL,6_TssD2	IPS.DF19,14_Enh;HUES64,11_EnhWk1;HUES48,11_EnhWk1;PANC.I,12_EnhWk2;NCC.COR2,13_EnhA;ES.I3,11_EnhWk1;BN.HM150,12_EnhWk2;CHON.BMMSC,12_EnhWk2;HUES6,11_EnhWk1;H1,11_EnhWk1;IPS.20,11_EnhWk1;IPS.18,11_EnhWk1;BN.FE1,12_EnhWk2;NCC.GED2,12_EnhWk2;BN.CC,12_EnhWk2;BN.SN,12_EnhWk2;BN.GM2,12_EnhWk2	AWG,HSMM,None;AWG,HSMMtube,None;Duke,HSMM_emb,None;UW,BE2_C,None;UW,SK-N-SH_RA,None;UW,SKMC,None	.	.	CTCF_disc7;SMC3_disc2	ENSG00000178662.11	CSRNP3	3	11344	NM_001172173	CSRNP3	3	11344	.	1
rs142388081	2	13925	24	13	166557262	0.565375	0.00405728	1e-05	1.89153e-08	1.17386e-07	1.06131e-07	0	0	166552272	166561432	gefos2015ls	2	166557262	1	1	1	G	A	0	0	0	0.01	1	1	.	H1,7_Weak_Enhancer;HSMM,5_Strong_Enhancer	BN.MFL,6_TssD2	IPS.DF19,14_Enh;HUES64,11_EnhWk1;HUES48,11_EnhWk1;PANC.I,12_EnhWk2;NCC.COR2,13_EnhA;ES.I3,11_EnhWk1;BN.HM150,12_EnhWk2;CHON.BMMSC,12_EnhWk2;HUES6,11_EnhWk1;H1,11_EnhWk1;IPS.20,11_EnhWk1;IPS.18,11_EnhWk1;BN.FE1,12_EnhWk2;NCC.GED2,12_EnhWk2;BN.CC,12_EnhWk2;BN.SN,12_EnhWk2;BN.GM2,12_EnhWk2	AWG,HSMM,None;AWG,HSMMtube,None;Duke,HSMM_emb,None;UW,BE2_C,None;UW,SK-N-SH_RA,None;UW,SKMC,None	.	.	CTCF_disc7;SMC3_disc2	ENSG00000178662.11	CSRNP3	3	11344	NM_001172173	CSRNP3	3	11344	.	1
rs145714365	2	13925	24	13	166556786	0.097175	0.00318218	1e-05	1.67e-16	8.71e-13	7.43e-13	0	0	166552272	166561432	gefos2015fn	2	166556786	1	1	1	C	G	0	0.01	0	0.01	0	0	.	H1,7_Weak_Enhancer;HSMM,5_Strong_Enhancer	.	IPS.DF19,14_Enh;HUES64,11_EnhWk1;HUES48,11_EnhWk1;PANC.I,12_EnhWk2;H9,11_EnhWk1;NCC.GED2,11_EnhWk1;NCC.COR2,13_EnhA;ES.I3,11_EnhWk1;BN.AC,12_EnhWk2;IPS.18,13_EnhA;BN.ITL,12_EnhWk2;BN.HM150,12_EnhWk2;CHON.BMMSC,12_EnhWk2;HUES6,11_EnhWk1;H1,11_EnhWk1;IPS.20,11_EnhWk1	.	.	.	GR_disc4	ENSG00000178662.11	CSRNP3	3	10868	NM_001172173	CSRNP3	3	10868	.	1
rs145714365	2	13925	24	13	166556786	0.133531	0.00318218	1e-05	1.89153e-08	1.17386e-07	1.06131e-07	0	0	166552272	166561432	gefos2015ls	2	166556786	1	1	1	C	G	0	0.01	0	0.01	0	0	.	H1,7_Weak_Enhancer;HSMM,5_Strong_Enhancer	.	IPS.DF19,14_Enh;HUES64,11_EnhWk1;HUES48,11_EnhWk1;PANC.I,12_EnhWk2;H9,11_EnhWk1;NCC.GED2,11_EnhWk1;NCC.COR2,13_EnhA;ES.I3,11_EnhWk1;BN.AC,12_EnhWk2;IPS.18,13_EnhA;BN.ITL,12_EnhWk2;BN.HM150,12_EnhWk2;CHON.BMMSC,12_EnhWk2;HUES6,11_EnhWk1;H1,11_EnhWk1;IPS.20,11_EnhWk1	.	.	.	GR_disc4	ENSG00000178662.11	CSRNP3	3	10868	NM_001172173	CSRNP3	3	10868	.	1
rs148773816	2	13925	24	13	166557131	0.314171	0.0128083	1e-05	1.67e-16	8.71e-13	7.43e-13	0	0	166552272	166561432	gefos2015fn	2	166557131	1	1	1	T	C	0	0.01	0	0.01	1	1	.	H1,7_Weak_Enhancer;HSMM,5_Strong_Enhancer	NCC.GED2,6_TssD2	IPS.DF19,14_Enh;HUES64,11_EnhWk1;HUES48,11_EnhWk1;PANC.I,12_EnhWk2;NCC.COR2,13_EnhA;ES.I3,11_EnhWk1;BN.HM150,12_EnhWk2;CHON.BMMSC,12_EnhWk2;HUES6,11_EnhWk1;H1,11_EnhWk1;IPS.20,11_EnhWk1;BN.MFL,11_EnhWk1;IPS.18,11_EnhWk1	UW,SK-N-SH_RA,None	.	.	.	ENSG00000178662.11	CSRNP3	3	11213	NM_001172173	CSRNP3	3	11213	.	1
rs148773816	2	13925	24	13	166557131	0.958383	0.0128083	1e-05	1.89153e-08	1.17386e-07	1.06131e-07	0	0	166552272	166561432	gefos2015ls	2	166557131	1	1	1	T	C	0	0.01	0	0.01	1	1	.	H1,7_Weak_Enhancer;HSMM,5_Strong_Enhancer	NCC.GED2,6_TssD2	IPS.DF19,14_Enh;HUES64,11_EnhWk1;HUES48,11_EnhWk1;PANC.I,12_EnhWk2;NCC.COR2,13_EnhA;ES.I3,11_EnhWk1;BN.HM150,12_EnhWk2;CHON.BMMSC,12_EnhWk2;HUES6,11_EnhWk1;H1,11_EnhWk1;IPS.20,11_EnhWk1;BN.MFL,11_EnhWk1;IPS.18,11_EnhWk1	UW,SK-N-SH_RA,None	.	.	.	ENSG00000178662.11	CSRNP3	3	11213	NM_001172173	CSRNP3	3	11213	.	1
rs9533089	13	14257	1	1	42951012	1.473e-19	0.4107	1.473e-19	1.473e-19	1.473e-19	1.473e-19	0	0	42951012	42951012	gefos2012ls	13	42951012	1	1	1	T	A	0.33	0.34	0.04	0.39	0	0	.	GM12878,5_Strong_Enhancer	.	CD3.P,11_EnhWk1;CC.TPC,11_EnhWk1	.	.	.	Pax-4_5;THAP1_disc1	ENSG00000023516.7	AKAP11	3	53615	NM_016248	AKAP11	3	53608	.	1
rs10807301	6	14521	31	22	44548984	2.445e-06	0.4032	1e-05	1.11302e-08	2.15931e-06	1.82925e-06	0	0	44548256	44554761	gefos2017tbbmd	6	44548984	1	1	1	A	G	0.74	0.33	0.03	0.44	0	0	.	HSMM,5_Strong_Enhancer;NHLF,5_Strong_Enhancer	.	HD.CD184EC,12_EnhWk2;MUS.SC,12_EnhWk2;BM.MSC,11_EnhWk1;ADI.MSC,12_EnhWk2;IMR90,12_EnhWk2;PFF.1,12_EnhWk2	Duke,Fibrobl,None;UW,BJ,None;UW,HFF-Myc,None;UW,HRPEpiC,None;UW,HVMF,None;UW,WI-38,None	HUVEC,GATA2,UCD,None	.	HNF4_known1;Pbx3_disc2;RORalpha1_2;RXR::LXR;RXRA_known1;RXRA_known6	ENSG00000237530.1	RP3-449H6.1	3	54492	NM_001253	CDC5L	3	134203	.	1
rs112862765	6	14521	31	22	44548914	0.543	0.0086	1e-05	1.11302e-08	2.15931e-06	1.82925e-06	0	0	44548256	44554761	gefos2017tbbmd	6	44548914	1	1	1	C	T	0	0.0028	0	0.0026	0	0	.	HSMM,5_Strong_Enhancer;NHLF,5_Strong_Enhancer	.	HD.CD184EC,12_EnhWk2;MUS.SC,12_EnhWk2;BM.MSC,11_EnhWk1;ADI.MSC,12_EnhWk2;IMR90,12_EnhWk2;PFF.1,12_EnhWk2	AWG,HSMMtube,None;Duke,AoSMC,None;Duke,FibroP,None;Duke,Fibrobl,None;Duke,Myometr,None;Duke,PanIsletD,None;Duke,ProgFib,None;Duke,Stellate,None;NA,HTR8svn,None;UW,AG04450,None;UW,AG09309,None;UW,AG09319,None;UW,BJ,None;UW,HAEpiC,None;UW,HAc,None;UW,HBMEC,None;UW,HCF,None;UW,HCM,None;UW,HCPEpiC,None;UW,HFF,None;UW,HFF-Myc,None;UW,HMF,None;UW,HMVEC-LBl,None;UW,HNPCEpiC,None;UW,HPF,None;UW,HRPEpiC,N…	HUVEC,GATA2,UCD,None	.	BDP1_disc3;Egr-1_known5	ENSG00000237530.1	RP3-449H6.1	3	54422	NM_001253	CDC5L	3	134133	.	1
rs1322665	6	14521	31	22	44548450	1.752e-05	0.3376	1e-05	1.11302e-08	2.15931e-06	1.82925e-06	0	0	44548256	44554761	gefos2017tbbmd	6	44548450	1	1	1	C	T	0.32	0.27	0.03	0.37	0	0	.	NHLF,6_Weak_Enhancer;HSMM,5_Strong_Enhancer	.	HD.CD184EC,12_EnhWk2;MUS.SC,12_EnhWk2;BM.MSC,11_EnhWk1	.	.	.	Mef2_known4;Nkx2_11;Nkx3_4	ENSG00000237530.1	RP3-449H6.1	3	53958	NM_001253	CDC5L	3	133669	.	1
rs143199992	6	14521	31	22	44549284	0.09942	0.0307	1e-05	1.11302e-08	2.15931e-06	1.82925e-06	0	0	44548256	44554761	gefos2017tbbmd	6	44549284	1	1	1	C	CA	0.06	0.0028	0	0.0026	0	0	.	NHLF,5_Strong_Enhancer;HSMM,7_Weak_Enhancer	.	MUS.SC,12_EnhWk2;BM.MSC,11_EnhWk1;ADI.MSC,12_EnhWk2;IMR90,12_EnhWk2;PFF.1,12_EnhWk2	.	.	.	Cphx;KAP1_disc2	ENSG00000237530.1	RP3-449H6.1	3	54792	NM_001253	CDC5L	3	134503	.	1
rs16872169	6	14521	31	22	44548698	0.4817	0.0227	1e-05	1.11302e-08	2.15931e-06	1.82925e-06	0	0	44548256	44554761	gefos2017tbbmd	6	44548698	1	1	1	T	A	0.02	0.0028	0	0.0026	0	0	.	HSMM,5_Strong_Enhancer;NHLF,7_Weak_Enhancer	.	HD.CD184EC,12_EnhWk2;MUS.SC,12_EnhWk2;BM.MSC,11_EnhWk1;ADI.MSC,12_EnhWk2	Duke,Urothelia,None;UW,HRE,None	HUVEC,GATA2,UCD,None	.	Nkx3_1	ENSG00000237530.1	RP3-449H6.1	3	54206	NM_001253	CDC5L	3	133917	.	1
rs326809	6	14521	31	22	44548875	1.029e-07	0.4896	1e-05	1.11302e-08	2.15931e-06	1.82925e-06	0	0	44548256	44554761	gefos2017tbbmd	6	44548875	1	1	1	C	T	0.06	0.59	0.95	0.46	0	0	.	HSMM,5_Strong_Enhancer;NHLF,5_Strong_Enhancer	.	HD.CD184EC,12_EnhWk2;MUS.SC,12_EnhWk2;BM.MSC,11_EnhWk1;ADI.MSC,12_EnhWk2;IMR90,12_EnhWk2;PFF.1,12_EnhWk2	AWG,HSMM,None;AWG,HSMMtube,None;Duke,AoSMC,None;Duke,FibroP,None;Duke,HSMM_emb,None;Duke,Myometr,None;Duke,Osteobl,None;Duke,PanIsletD,None;Duke,ProgFib,None;Duke,Stellate,None;NA,HTR8svn,None;UW,AG04449,None;UW,AG04450,None;UW,AG09309,None;UW,AG09319,None;UW,AG10803,None;UW,AoAF,None;UW,BJ,None;UW,HA-h,None;UW,HA-sp,None;UW,HAEpiC,None;UW,HAc,None;UW,HBMEC,None;UW,HCF,None;UW,HCFaa,None;UW,HCM,N…	HUVEC,GATA2,UCD,None	.	Pax-2_2	ENSG00000237530.1	RP3-449H6.1	3	54383	NM_001253	CDC5L	3	134094	.	1
rs6940697	6	14521	31	22	44548684	0.9822	0.0848	1e-05	1.11302e-08	2.15931e-06	1.82925e-06	0	0	44548256	44554761	gefos2017tbbmd	6	44548684	1	1	1	A	G	0.13	0.05	0	0.08	0	0	.	HSMM,5_Strong_Enhancer;NHLF,7_Weak_Enhancer	.	HD.CD184EC,12_EnhWk2;MUS.SC,12_EnhWk2;BM.MSC,11_EnhWk1;ADI.MSC,12_EnhWk2	Duke,Urothelia,None;UW,HRE,None	HUVEC,GATA2,UCD,None	.	Foxa_known2;Foxd3;GATA_known8;HP1-site-factor;Pax-4_4	ENSG00000237530.1	RP3-449H6.1	3	54192	NM_001253	CDC5L	3	133903	.	1
rs9472303	6	14521	31	22	44549113	0.5332	0.0468	1e-05	1.11302e-08	2.15931e-06	1.82925e-06	0	0	44548256	44554761	gefos2017tbbmd	6	44549113	1	1	1	C	T	0.09	0.04	0	0.07	0	0	.	HSMM,5_Strong_Enhancer;NHLF,5_Strong_Enhancer	.	HD.CD184EC,12_EnhWk2;MUS.SC,12_EnhWk2;BM.MSC,11_EnhWk1;ADI.MSC,12_EnhWk2;IMR90,12_EnhWk2;PFF.1,12_EnhWk2;LNG.FE,12_EnhWk2;CHON.BMMSC,11_EnhWk1	.	.	.	AP-1_disc8;Mef2_disc2;STAT_known13;STAT_known2;STAT_known8;p300_disc10	ENSG00000237530.1	RP3-449H6.1	3	54621	NM_001253	CDC5L	3	134332	.	1
rs680620	6	14526	13	10	44562461	4.516e-07	0.4624	1e-05	1.66533e-16	4.46498e-07	4.91634e-07	0	0	44562461	44564008	gefos2017tbbmd	6	44562461	1	1	1	C	T	0.24	0.63	0.95	0.52	0	0	.	HSMM,5_Strong_Enhancer;H1,7_Weak_Enhancer	.	HUES64,12_EnhWk2;H9,12_EnhWk2;ES.I3,12_EnhWk2;H1.BMP4DM,14_Enh;IPS.15,12_EnhWk2;H1.DNP,14_Enh;CD34.C,12_EnhWk2;ES.WA7,12_EnhWk2;H1,12_EnhWk2;IPS.20,12_EnhWk2;HD.CD56MESC,12_EnhWk2;H1.DMSC,11_EnhWk1;HUES6,13_EnhA;H1.BMP4DT,14_Enh;IPS.DF6,12_EnhWk2;HUES48,12_EnhWk2;CD34.MBP1562,12_EnhWk2;PFF.1,15_EnhP;IPS.DF19,11_EnhWk1	AWG,H1-hESC,None;AWG,HSMM,None;AWG,HSMMtube,None;Duke,GM12892,None;Duke,GM19238,None;Duke,GM19240,None;Duke,H9ES,None;Duke,HSMM_emb,None;Duke,Urothelia,UT189;UW,SKMC,None	GM12878,PU1,HudsonAlpha,None;GM12878,TCF12,HudsonAlpha,None;GM12891,PU1,HudsonAlpha,None	.	GR_disc6;RREB-1_1;SP1_known1;Zic_2	ENSG00000237530.1	RP3-449H6.1	3	67969	NM_001253	CDC5L	3	147680	.	1
rs79034923	6	14526	13	10	44562483	0.3246	0.0491	1e-05	1.66533e-16	4.46498e-07	4.91634e-07	0	0	44562461	44564008	gefos2017tbbmd	6	44562483	1	1	1	C	T	0	0	0.02	0.01	1	1	.	HSMM,5_Strong_Enhancer;H1,7_Weak_Enhancer	.	HUES64,12_EnhWk2;H9,12_EnhWk2;ES.I3,12_EnhWk2;H1.BMP4DM,14_Enh;IPS.15,12_EnhWk2;H1.DNP,14_Enh;CD34.C,12_EnhWk2;ES.WA7,12_EnhWk2;H1,12_EnhWk2;IPS.20,12_EnhWk2;HD.CD56MESC,12_EnhWk2;H1.DMSC,11_EnhWk1;HUES6,13_EnhA;H1.BMP4DT,14_Enh;IPS.DF6,12_EnhWk2;HUES48,12_EnhWk2;CD34.MBP1562,12_EnhWk2;PFF.1,15_EnhP;IPS.DF19,11_EnhWk1	AWG,H1-hESC,None;AWG,HSMM,None;AWG,HSMMtube,None;Duke,GM12892,None;Duke,GM19238,None;Duke,GM19240,None;Duke,H9ES,None;Duke,HSMM_emb,None;Duke,Urothelia,UT189;Duke,iPS,None;UW,NT2-D1,None;UW,SKMC,None	GM12878,PU1,HudsonAlpha,None;GM12878,TCF12,HudsonAlpha,None;GM12891,PU1,HudsonAlpha,None	.	Ascl2;BDP1_disc1;CTCF_disc8;Ets_known1;Ets_known9;Hsf_known1;INSM1;Rad21_disc7	ENSG00000237530.1	RP3-449H6.1	3	67991	NM_001253	CDC5L	3	147702	.	1
rs11997898	8	15158	1	1	119973830	6.111e-08	0.1162	6.111e-08	6.111e-08	6.111e-08	6.111e-08	0	0	119973830	119973830	gefos2012ls	8	119973830	1	1	1	C	T	0.01	0.09	0.0017	0.11	1	1	.	NHLF,5_Strong_Enhancer;HMEC,7_Weak_Enhancer	.	NCC.COR2,12_EnhWk2;BM.MSC,11_EnhWk1;H1.DMSC,13_EnhA;IMR90,13_EnhA;NCC.GED2,12_EnhWk2;CHON.BMMSC,13_EnhA;PFF.2,12_EnhWk2;PANC,12_EnhWk2;PFF.1,12_EnhWk2;ADI.NUC,12_EnhWk2;MSC.ADIPC,11_EnhWk1;MUS.SC,12_EnhWk2;ADI.MSC,13_EnhA;H1.BMP4DM,11_EnhWk1	AWG,HeLa-S3,None;AWG,HepG2,None;Duke,Ishikawa,4OHTAM_20nM_72hr;Duke,Ishikawa,Estradiol_100nM_1hr;UW,HAc,None	HeLa-S3,CTCF,UT-A,None	.	EWSR1-FLI1;GATA_disc5;PU.1_disc3;STAT_disc6;TATA_disc7;TCF12_disc5;p53_2	ENSG00000164761.4	TNFRSF11B	5	9390	NM_002546	TNFRSF11B	5	9446	.	1
rs2930972	11	15166	6	6	69286205	0.0007396	0.1784	1e-05	7.12403e-11	1.01401e-06	8.19682e-07	0	0	69285740	69286205	gefos2017tbbmd	11	69286205	1	1	1	C	T	0.95	0.85	0.81	0.79	1	0	.	H1,7_Weak_Enhancer;Huvec,5_Strong_Enhancer	PFM.1,6_TssD2;BN.FE1,1_TssP;NCC.GED2,6_TssD2;PFM.2,2_TssF	HUES6,12_EnhWk2;H1.DNP,14_Enh;H1,12_EnhWk2;SPL,14_Enh;PFM.3,13_EnhA;IMR90,11_EnhWk1;LV,14_Enh;NCC.COR2,11_EnhWk1;PFK.3,15_EnhP;PFF.2,15_EnhP;BN.GM2,15_EnhP;BN.HM150,15_EnhP;HUES64,12_EnhWk2;HD.CD56MESC,11_EnhWk1;BN.FE0,15_EnhP;LNG.FE,11_EnhWk1	AWG,HSMM,None;UW,HAEpiC,None;UW,HBMEC,None;UW,HCM,None;UW,HIPEpiC,None;UW,HMVEC-LBl,None;UW,HMVEC-LLy,None;UW,HMVEC-dAd,None;UW,HMVEC-dLy-Neo,None;UW,HMVEC-dNeo,None;UW,HPAEC,None;UW,HRGEC,None;UW,HRPEpiC,None;UW,WI-38,None	HUVEC,CFOS,UCD,None	.	DMRT3;Sox_2	ENSG00000261347.1	AP000439.5	3	1731	NM_053056	CCND1	5	169666	.	1
rs117308897	12	19373	38	28	90343393	0.1405	0.028	0.001	1.66533e-16	9.94089e-07	1.90856e-06	0	0	90338518	90349999	gefos2017tbbmd	12	90343393	1	1	1	A	G	0.0041	0.03	0	0.03	1	0	.	NHEK,5_Strong_Enhancer;HMEC,5_Strong_Enhancer;NHLF,7_Weak_Enhancer;Huvec,5_Strong_Enhancer;HSMM,5_Strong_Enhancer;GM12878,5_Strong_Enhancer	CD34.MBP1562,2_TssF	CD34.MBP1508,11_EnhWk1;NCC.COR2,13_EnhA;CCIP.LSMPTP,13_EnhA;CD34.MBP1536,13_EnhA;BR.MYO,11_EnhWk1;CCIP.LSTP,13_EnhA;CCC.TMP,14_Enh;R.MUC31,13_EnhA;PANC.I,11_EnhWk1;COL.SMUS,11_EnhWk1;CCCRO.MP,13_EnhA;IMR90,14_Enh;ADI.MSC,13_EnhA;MSC.ADIPC,13_EnhA;CHON.BMMSC,13_EnhA;R.MUC29,11_EnhWk1;DUO.MUC61,11_EnhWk1;R.SMUS,12_EnhWk2;CD34.MBP1480,13_EnhA;CD34.P,12_EnhWk2;CD4.MP,13_EnhA;CD3.P,13_EnhA;PFK.3,11_En…	AWG,A549,None;AWG,HMEC,None;AWG,HSMM,None;AWG,HeLa-S3,None;AWG,LNCaP,None;Duke,AoSMC,None;Duke,FibroP,None;Duke,LNCaP,androgen;Duke,Melano,None;Duke,PanIsletD,None;Duke,ProgFib,None;Duke,T-47D,None;UW,AG04449,None;UW,AG04450,None;UW,AG09309,None;UW,AG09319,None;UW,AG10803,None;UW,AoAF,None;UW,BJ,None;UW,HCFaa,None;UW,HCM,None;UW,HEEpiC,None;UW,HFF,None;UW,HGF,None;UW,HIPEpiC,None;UW,HL-60,None;UW…	HeLa-S3,CEBPB,Stanford,None;HeLa-S3,CJUN,Stanford,None;HeLa-S3,P300,Stanford,None;HeLa-S3,STAT3,Stanford,None;MCF10A-Er-Src,STAT3,Harvard(Weissman),EtOH_0.01pct_4hr;MCF10A-Er-Src,STAT3,Stanford,EtOH_0.01pct_12hr;T-47D,FOXA1,HudsonAlpha,DMSO_0.02pct;T-47D,GATA3,HudsonAlpha,DMSO_0.02pct;T-47D,P300,HudsonAlpha,DMSO_0.02pct	.	CEBPB_known3;Irf_known5;Nkx3_3;PU.1_known3;Pax-5_disc4;Pou1f1_2;p300_disc10;p300_disc5	ENSG00000257725.1	RP11-654D12.3	0	0	NR_028138	LOC338758	3	237663	.	1
rs118112626	12	19373	38	28	90341710	0.5248	0.0058	0.001	1.66533e-16	9.94089e-07	1.90856e-06	0	0	90338518	90349999	gefos2017tbbmd	12	90341710	1	1	1	G	A	0	0.0028	0	0.01	0	0	.	HSMM,4_Strong_Enhancer;Huvec,4_Strong_Enhancer;NHLF,4_Strong_Enhancer;H1,6_Weak_Enhancer;NHEK,4_Strong_Enhancer;HMEC,4_Strong_Enhancer;GM12878,5_Strong_Enhancer	BM.MSC,2_TssF;CD34.MBP1562,2_TssF;ADI.MSC,2_TssF;CHON.BMMSC,2_TssF;MUS.SC,2_TssF;IMR90,2_TssF;DUO.MUC61,2_TssF;NCC.GED2,4_TssWk;PFK.3,2_TssF;MSC.ADIPC,2_TssF;ST.MUC,2_TssF;CD34.MBP1480,2_TssF;R.MUC29,6_TssD2;R.SMUS,6_TssD2;PFK.2,6_TssD2;ADI.NUC,6_TssD2	HD.CD56MESC,11_EnhWk1;CD34.MBP1508,11_EnhWk1;NCC.COR2,13_EnhA;HUES6,12_EnhWk2;BN.FE0,12_EnhWk2;CD34.P,11_EnhWk1;HD.CD184EC,11_EnhWk1;H1.BMP4DT,14_Enh;DUO.SMUS,13_EnhA;BN.FE2,12_EnhWk2;SPL,14_Enh;CD4.MP,11_EnhWk1;GAS,14_Enh;CC.TPC,11_EnhWk1;SK.MUS62,14_Enh;CCCRA.NP,14_Enh;ES.I3,12_EnhWk2;IPS.18,11_EnhWk1;CD34.C,12_EnhWk2;ESO,14_Enh;HUES48,11_EnhWk1;IPS.20,11_EnhWk1;CCIP.LSMPTP,13_EnhA;CD34.MBP1536…	Duke,H9ES,None;Duke,Ishikawa,Estradiol_100nM_1hr;UW,HCT-116,None;UW,HFF-Myc,None;UW,HMVEC-LBl,None;UW,NT2-D1,None;UW,WERI-Rb-1,None	A549,GR,HudsonAlpha,DEX_100nM;A549,GR,HudsonAlpha,DEX_50nM;HUVEC,GATA2,UCD,None;HUVEC,POL2,Stanford,None;HeLa-S3,POL2,HudsonAlpha,None;HeLa-S3,POL2,UT-A,None;HeLa-S3,SMC3,Stanford,None;HeLa-S3,TAF1,HudsonAlpha,None;HeLa-S3,TBP,Stanford,None;MCF10A-Er-Src,POL2,Harvard(Weissman),TAM_1uM_36hr;MCF10A-Er-Src,POL2,Stanford,EtOH_0.01pct;SK-N-SH_RA,P300,HudsonAlpha,None	.	EWSR1-FLI1	ENSG00000257725.1	RP11-654D12.3	0	0	NR_028138	LOC338758	3	235980	.	1
rs141021449	12	19373	38	28	90344290	0.0496	0.0235	0.001	1.66533e-16	9.94089e-07	1.90856e-06	0	0	90338518	90349999	gefos2017tbbmd	12	90344290	1	1	1	A	G	0.002	0.02	0	0.02	0	0	.	NHEK,5_Strong_Enhancer;HMEC,5_Strong_Enhancer;Huvec,5_Strong_Enhancer;HSMM,5_Strong_Enhancer;NHLF,7_Weak_Enhancer;GM12878,4_Strong_Enhancer	CD19.P,2_TssF;R.MUC29,6_TssD2;CCIP.LSMPTP,2_TssF;PANC.I,6_TssD2;CD34.MBP1562,2_TssF;CCCRO.MP,2_TssF	NCC.COR2,13_EnhA;CD34.MBP1536,13_EnhA;BR.MYO,11_EnhWk1;CCIP.LSTP,13_EnhA;CCC.TMP,14_Enh;COL.SMUS,11_EnhWk1;CHON.BMMSC,13_EnhA;R.SMUS,12_EnhWk2;CD34.MBP1480,13_EnhA;CD34.P,12_EnhWk2;CD4.MP,13_EnhA;CD3.P,13_EnhA;PFK.3,11_EnhWk1;CCC.TREGP,12_EnhWk2;BM.MSC,13_EnhA;CC.TPC,13_EnhA;NCC.GED2,13_EnhA;MUS.SC,13_EnhA;CCCRA.NP,13_EnhA;SK.MUS62,14_Enh;ADI.NUC,11_EnhWk1;BN.GM2,14_Enh;ST.MUC,11_EnhWk1;DUO.SMUS,…	.	GM12878,EBF1,HudsonAlpha,None	.	BATF_disc2;Pbx-1_4	ENSG00000258216.1	RP11-654D12.2	0	0	NR_028138	LOC338758	3	238560	.	1
rs149561808	12	19373	38	28	90345832	0.8111	0.0065	0.001	1.66533e-16	9.94089e-07	1.90856e-06	0	0	90338518	90349999	gefos2017tbbmd	12	90345832	1	1	1	G	A	0	0	0	0.01	0	0	.	HMEC,5_Strong_Enhancer;NHEK,7_Weak_Enhancer	.	ST.MUC,11_EnhWk1;BR.H35,11_EnhWk1;DUO.MUC61,11_EnhWk1;PANC.I,12_EnhWk2;CD19.P,12_EnhWk2;CD4.MP,11_EnhWk1;CCIP.LSMPTP,11_EnhWk1;MUS.SC,11_EnhWk1;R.MUC29,11_EnhWk1;R.MUC31,14_Enh	Duke,pHTE,None	.	.	Foxc1_1;Foxd1_2;Foxf2;Foxj1_2;Foxk1;Foxo_1;Foxo_4;TATA_disc6	ENSG00000258216.1	RP11-654D12.2	0	0	NR_028138	LOC338758	3	240102	.	1
rs150425221	12	19373	38	28	90344863	0.06826	0.0207	0.001	1.66533e-16	9.94089e-07	1.90856e-06	0	0	90338518	90349999	gefos2017tbbmd	12	90344863	1	1	1	T	C	0	0	0	0.02	0	0	.	NHEK,5_Strong_Enhancer;NHLF,7_Weak_Enhancer;GM12878,5_Strong_Enhancer;HMEC,7_Weak_Enhancer;HSMM,7_Weak_Enhancer	.	NCC.COR2,13_EnhA;BR.MYO,11_EnhWk1;CCIP.LSTP,13_EnhA;CCC.TMP,14_Enh;COL.SMUS,11_EnhWk1;CHON.BMMSC,13_EnhA;CD3.P,13_EnhA;PFK.3,11_EnhWk1;CCC.TREGP,12_EnhWk2;CC.TPC,13_EnhA;MUS.SC,13_EnhA;BN.GM2,14_Enh;ST.MUC,11_EnhWk1;BR.H35,11_EnhWk1;CD34.MBP1508,12_EnhWk2;R.MUC31,13_EnhA;IMR90,12_EnhWk2;ADI.MSC,13_EnhA;MSC.ADIPC,11_EnhWk1;DUO.MUC61,11_EnhWk1;CD8.NP,12_EnhWk2;CD8.MP,11_EnhWk1;PANC.I,12_EnhWk2;CD34…	.	.	.	Evi-1_4;HDAC2_disc6;Irf_known9;TATA_disc7;p300_disc5	ENSG00000258216.1	RP11-654D12.2	0	0	NR_028138	LOC338758	3	239133	.	1
rs17836918	12	19373	38	28	90342007	0.06562	0.0401	0.001	1.66533e-16	9.94089e-07	1.90856e-06	0	0	90338518	90349999	gefos2017tbbmd	12	90342007	1	1	1	C	T	0.01	0.07	0.09	0.03	0	0	.	HSMM,4_Strong_Enhancer;Huvec,4_Strong_Enhancer;HMEC,4_Strong_Enhancer;GM12878,7_Weak_Enhancer;H1,7_Weak_Enhancer;NHLF,5_Strong_Enhancer;NHEK,5_Strong_Enhancer	BM.MSC,2_TssF;CD34.MBP1562,2_TssF;NCC.GED2,3_TssA	HD.CD56MESC,11_EnhWk1;CD34.MBP1508,11_EnhWk1;NCC.COR2,13_EnhA;HD.CD184EC,11_EnhWk1;H1.BMP4DT,14_Enh;DUO.SMUS,13_EnhA;CC.TPC,11_EnhWk1;SK.MUS62,14_Enh;CCCRA.NP,14_Enh;ES.I3,12_EnhWk2;IPS.18,11_EnhWk1;CD34.C,12_EnhWk2;ESO,14_Enh;HUES48,11_EnhWk1;IPS.20,11_EnhWk1;CCIP.LSMPTP,13_EnhA;CD34.MBP1536,13_EnhA;BR.MYO,11_EnhWk1;CCIP.LSTP,13_EnhA;LNG.FE,13_EnhA;KID.FE,12_EnhWk2;H1,12_EnhWk2;PFM.3,11_EnhWk1;H…	AWG,HMEC,None;AWG,LNCaP,None;AWG,MCF-7,None;AWG,NHEK,None;Duke,AoSMC,None;Duke,HPDE6-E6E7,None;Duke,HSMM_emb,None;Duke,HeLa-S3,IFNa4h;Duke,Ishikawa,4OHTAM_20nM_72hr;Duke,Ishikawa,Estradiol_100nM_1hr;Duke,Melano,None;Duke,PanIsletD,None;Duke,PanIslets,None;Duke,ProgFib,None;Duke,RWPE1,None;Duke,Stellate,None;NA,HTR8svn,None;UW,AG09319,None;UW,AoAF,None;UW,HAc,None;UW,HCF,None;UW,HCM,None;UW,HCPEpi…	A549,USF1,HudsonAlpha,DEX_100nM;HUVEC,CFOS,UCD,None;HUVEC,CJUN,Stanford,None;HeLa-S3,CJUN,Stanford,None;HeLa-S3,JUND,Stanford,None;HeLa-S3,P300,Stanford,None;HeLa-S3,STAT3,Stanford,None;MCF10A-Er-Src,POL2,Harvard(Weissman),TAM_1uM_36hr;MCF10A-Er-Src,POL2,Stanford,EtOH_0.01pct;MCF10A-Er-Src,STAT3,Stanford,EtOH_0.01pct_12hr	.	Foxq1;Tel2	ENSG00000257725.1	RP11-654D12.3	0	0	NR_028138	LOC338758	3	236277	.	1
rs190854857	12	19373	38	28	90343281	0.5958	0.0122	0.001	1.66533e-16	9.94089e-07	1.90856e-06	0	0	90338518	90349999	gefos2017tbbmd	12	90343281	1	1	1	T	C	0.01	0	0	0.01	0	0	.	NHEK,5_Strong_Enhancer;HMEC,5_Strong_Enhancer;NHLF,7_Weak_Enhancer;Huvec,5_Strong_Enhancer;HSMM,5_Strong_Enhancer;GM12878,5_Strong_Enhancer	CD34.MBP1562,2_TssF	CD34.MBP1508,11_EnhWk1;NCC.COR2,13_EnhA;CCIP.LSMPTP,13_EnhA;CD34.MBP1536,13_EnhA;BR.MYO,11_EnhWk1;CCIP.LSTP,13_EnhA;CCC.TMP,14_Enh;R.MUC31,13_EnhA;PANC.I,11_EnhWk1;COL.SMUS,11_EnhWk1;CCCRO.MP,13_EnhA;IMR90,14_Enh;ADI.MSC,13_EnhA;MSC.ADIPC,13_EnhA;CHON.BMMSC,13_EnhA;R.MUC29,11_EnhWk1;DUO.MUC61,11_EnhWk1;R.SMUS,12_EnhWk2;CD34.MBP1480,13_EnhA;CD34.P,12_EnhWk2;CD4.MP,13_EnhA;CD3.P,13_EnhA;PFK.3,11_En…	AWG,HSMM,None;AWG,HeLa-S3,None	HeLa-S3,CEBPB,Stanford,None;HeLa-S3,STAT3,Stanford,None;MCF10A-Er-Src,STAT3,Harvard(Weissman),EtOH_0.01pct_4hr;MCF10A-Er-Src,STAT3,Stanford,EtOH_0.01pct_12hr;T-47D,GATA3,HudsonAlpha,DMSO_0.02pct;T-47D,P300,HudsonAlpha,DMSO_0.02pct	.	AP-1_disc3;Foxa_known2;Foxj2_1;Foxk1;Foxl1_1;PRDM1_disc2;Pou1f1_1;Pou1f1_2;Pou3f2_2;Pou5f1_disc2	ENSG00000257725.1	RP11-654D12.3	0	0	NR_028138	LOC338758	3	237551	.	1
rs199716302	12	19373	38	28	90344730	0.5573	0.0214	0.001	1.66533e-16	9.94089e-07	1.90856e-06	0	0	90338518	90349999	gefos2017tbbmd	12	90344730	1	1	1	C	CT	0.03	0.01	0	0	0	0	.	NHEK,5_Strong_Enhancer;NHLF,7_Weak_Enhancer;GM12878,5_Strong_Enhancer;HMEC,7_Weak_Enhancer;HSMM,7_Weak_Enhancer	.	NCC.COR2,13_EnhA;CD34.MBP1536,13_EnhA;BR.MYO,11_EnhWk1;CCIP.LSTP,13_EnhA;CCC.TMP,14_Enh;COL.SMUS,11_EnhWk1;CHON.BMMSC,13_EnhA;CD4.MP,13_EnhA;CD3.P,13_EnhA;PFK.3,11_EnhWk1;CCC.TREGP,12_EnhWk2;BM.MSC,13_EnhA;CC.TPC,13_EnhA;NCC.GED2,13_EnhA;MUS.SC,13_EnhA;BN.GM2,14_Enh;ST.MUC,11_EnhWk1;HD.CD56MESC,11_EnhWk1;BR.H35,11_EnhWk1;CD34.MBP1508,12_EnhWk2;R.MUC31,13_EnhA;CD34.MBP1549,13_EnhA;IMR90,12_EnhWk2;…	.	.	.	HNF4_disc2;HNF4_known2;LBP-1_2;PU.1_known1;STAT_known13	ENSG00000258216.1	RP11-654D12.2	0	0	NR_028138	LOC338758	3	239000	.	1
rs55973975	12	19373	38	28	90340733	0.1477	0.1404	0.001	1.66533e-16	9.94089e-07	1.90856e-06	0	0	90338518	90349999	gefos2017tbbmd	12	90340733	1	1	1	C	T	0.03	0.07	0.01	0.15	0	0	.	NHLF,7_Weak_Enhancer;HMEC,7_Weak_Enhancer;GM12878,7_Weak_Enhancer;Huvec,7_Weak_Enhancer;HSMM,5_Strong_Enhancer;NHEK,7_Weak_Enhancer	.	DUO.SMUS,14_Enh;ST.MUC,11_EnhWk1;DUO.MUC61,11_EnhWk1;NCC.GED2,11_EnhWk1;CD34.MBP1536,14_Enh;CD34.MBP1562,13_EnhA;LNG.FE,11_EnhWk1;CD34.MBP1549,14_Enh;R.MUC29,11_EnhWk1;HD.CD56MESC,11_EnhWk1;BM.MSC,11_EnhWk1;IMR90,11_EnhWk1;CD34.MBP1480,11_EnhWk1;PFF.1,12_EnhWk2;MUS.SC,11_EnhWk1;CHON.BMMSC,11_EnhWk1;PANC.I,12_EnhWk2;BN.GM2,11_EnhWk1;R.MUC31,13_EnhA;COL.SMUS,11_EnhWk1;CD34.MBP1508,11_EnhWk1;NCC.COR…	UW,HPF,None	.	.	.	ENSG00000258216.1	RP11-654D12.2	0	0	NR_028138	LOC338758	3	235003	.	1
rs56162932	12	19373	38	28	90347525	0.05155	0.2634	0.001	1.66533e-16	9.94089e-07	1.90856e-06	0	0	90338518	90349999	gefos2017tbbmd	12	90347525	1	1	1	C	A	0.04	0.17	0.11	0.27	0	0	.	HSMM,5_Strong_Enhancer	.	MUS.SC,13_EnhA	.	.	.	Bbx;CDP_4;Foxi1;Foxj2_1;Foxl1_1;Pou1f1_2	ENSG00000258216.1	RP11-654D12.2	0	0	NR_028138	LOC338758	3	241795	.	1
rs7294671	12	19373	38	28	90344695	1.07e-07	0.4742	0.001	1.66533e-16	9.94089e-07	1.90856e-06	0	0	90338518	90349999	gefos2017tbbmd	12	90344695	1	1	1	A	G	0.46	0.5	0.74	0.46	0	0	.	NHEK,5_Strong_Enhancer;NHLF,7_Weak_Enhancer;GM12878,5_Strong_Enhancer;HMEC,7_Weak_Enhancer;HSMM,7_Weak_Enhancer	.	NCC.COR2,13_EnhA;CD34.MBP1536,13_EnhA;BR.MYO,11_EnhWk1;CCIP.LSTP,13_EnhA;CCC.TMP,14_Enh;COL.SMUS,11_EnhWk1;CHON.BMMSC,13_EnhA;CD4.MP,13_EnhA;CD3.P,13_EnhA;PFK.3,11_EnhWk1;CCC.TREGP,12_EnhWk2;BM.MSC,13_EnhA;CC.TPC,13_EnhA;NCC.GED2,13_EnhA;MUS.SC,13_EnhA;BN.GM2,14_Enh;ST.MUC,11_EnhWk1;HD.CD56MESC,11_EnhWk1;BR.H35,11_EnhWk1;CD34.MBP1508,12_EnhWk2;R.MUC31,13_EnhA;CD34.MBP1549,13_EnhA;IMR90,12_EnhWk2;…	.	.	.	CDP_7;GATA_known4;Hoxb6;Pax-4_4;Pdx1_1;Pou2f2_known3;Sox_10;Sox_13;Sox_14;Sox_15;Sox_16;Sox_4;Sox_7;Sox_9	ENSG00000258216.1	RP11-654D12.2	0	0	NR_028138	LOC338758	3	238965	.	1
rs77669322	12	19373	38	28	90343517	0.7115	0.0255	0.001	1.66533e-16	9.94089e-07	1.90856e-06	0	0	90338518	90349999	gefos2017tbbmd	12	90343517	1	1	1	T	C	0.06	0.01	0	0	1	0	.	NHEK,5_Strong_Enhancer;HMEC,5_Strong_Enhancer;NHLF,7_Weak_Enhancer;Huvec,5_Strong_Enhancer;HSMM,5_Strong_Enhancer;GM12878,4_Strong_Enhancer	CD34.MBP1562,2_TssF;PANC.I,6_TssD2;CD19.P,2_TssF	CD34.MBP1508,11_EnhWk1;NCC.COR2,13_EnhA;CCIP.LSMPTP,13_EnhA;CD34.MBP1536,13_EnhA;BR.MYO,11_EnhWk1;CCIP.LSTP,13_EnhA;CCC.TMP,14_Enh;COL.SMUS,11_EnhWk1;IMR90,14_Enh;ADI.MSC,13_EnhA;MSC.ADIPC,13_EnhA;CHON.BMMSC,13_EnhA;R.MUC29,11_EnhWk1;DUO.MUC61,11_EnhWk1;R.SMUS,12_EnhWk2;CD34.MBP1480,13_EnhA;CD34.P,12_EnhWk2;CD4.MP,13_EnhA;CD3.P,13_EnhA;PFK.3,11_EnhWk1;CCC.TREGP,12_EnhWk2;CD4.NP,11_EnhWk1;BM.MSC,1…	UW,HCFaa,None;UW,HPF,None;UW,SAEC,None	HUVEC,CFOS,UCD,None;HeLa-S3,CEBPB,Stanford,None;HeLa-S3,CJUN,Stanford,None;MCF10A-Er-Src,STAT3,Harvard(Weissman),EtOH_0.01pct_4hr;T-47D,P300,HudsonAlpha,DMSO_0.02pct	.	CEBPB_known4;Evi-1_4;Nkx3_1;Pou3f3;Pou5f1_disc1;Pou5f1_known1	ENSG00000258216.1	RP11-654D12.2	0	0	NR_028138	LOC338758	3	237787	.	1
rs79112651	12	19373	38	28	90348236	0.07425	0.0365	0.001	1.66533e-16	9.94089e-07	1.90856e-06	0	0	90338518	90349999	gefos2017tbbmd	12	90348236	1	1	1	G	T	0	0.02	0	0.04	0	0	.	HSMM,5_Strong_Enhancer;GM12878,7_Weak_Enhancer	.	MUS.SC,13_EnhA;MSC.ADIPC,11_EnhWk1	UW,BE2_C,None	.	.	FXR_2;SP1_disc3	ENSG00000258216.1	RP11-654D12.2	0	0	NR_028138	LOC338758	3	242506	.	1
rs61926987	12	19378	11	9	90409494	0.03309	0.2382	0.001	1.17323e-10	1.22455e-06	1.1008e-06	0	0	90409494	90413465	gefos2017tbbmd	12	90409494	1	1	1	C	T	0.03	0.16	0.1	0.25	0	0	.	HMEC,7_Weak_Enhancer;NHEK,7_Weak_Enhancer;HSMM,5_Strong_Enhancer	MUS.SC,6_TssD2	BN.AC,14_Enh;COL.SMUS,11_EnhWk1;CHON.BMMSC,14_Enh;R.SMUS,12_EnhWk2;ADI.MSC,11_EnhWk1;PFK.3,12_EnhWk2;BR.H35,11_EnhWk1;H1.BMP4DT,11_EnhWk1;PFF.1,12_EnhWk2;PFK.2,12_EnhWk2;BN.ITL,14_Enh;H1.DNP,12_EnhWk2;IPS.DF6,12_EnhWk2;LV,12_EnhWk2;BR.MYO,11_EnhWk1;BM.MSC,13_EnhA;BN.MFL,14_Enh	.	.	.	Pax-2_1	ENSG00000258216.1	RP11-654D12.2	3	26427	NR_028138	LOC338758	3	303764	.	1
rs12296603	12	19388	9	6	90485741	0.2569	0.0309	1e-05	1.66533e-16	3.43026e-07	4.73263e-07	0	0	90485617	90486592	gefos2017tbbmd	12	90485741	1	1	1	G	A	0.03	0.01	0	0	0	0	.	NHLF,5_Strong_Enhancer;H1,7_Weak_Enhancer;HMEC,5_Strong_Enhancer;HSMM,5_Strong_Enhancer;NHEK,5_Strong_Enhancer	.	PFK.3,13_EnhA;BN.AC,14_Enh;HD.CD56MESC,12_EnhWk2;CD3.P,11_EnhWk1;PFK.2,12_EnhWk2;BR.MYO,11_EnhWk1;PFM.2,12_EnhWk2;ADI.MSC,13_EnhA;CHON.BMMSC,13_EnhA;HUES6,13_EnhA;H1,14_Enh;R.MUC31,12_EnhWk2;MUS.SC,13_EnhA;ES.I3,12_EnhWk2;IPS.15,12_EnhWk2;ST.MUC,12_EnhWk2;SK.MUS62,12_EnhWk2;IMR90,12_EnhWk2;IPS.18,12_EnhWk2;H1.BMP4DM,13_EnhA;HUES48,12_EnhWk2;HUES64,11_EnhWk1;R.MUC29,12_EnhWk2;DUO.MUC61,12_EnhWk2;H…	UW,WERI-Rb-1,None	.	.	AP-1_disc4;AP-1_disc8;Barx1;Dbx2;En-1_3;HNF1_7;Hoxa5_3;Hoxb6;Hoxb7;Hoxc6;Irf_disc3;Irf_known1;Irf_known11;Irf_known5;Lhx3_1;Msx-1_2;Nkx6-2;Pou1f1_2;Pou2f2_known8;STAT_disc3	ENSG00000257194.1	RP11-567C2.1	5	15774	NR_028138	LOC338758	3	380011	.	1
rs61924662	12	19388	9	6	90485617	6.808e-05	0.3417	1e-05	1.66533e-16	3.43026e-07	4.73263e-07	0	0	90485617	90486592	gefos2017tbbmd	12	90485617	1	1	1	G	A	0.17	0.34	0.22	0.36	0	0	.	HSMM,4_Strong_Enhancer;NHEK,4_Strong_Enhancer;NHLF,5_Strong_Enhancer;H1,7_Weak_Enhancer;HMEC,5_Strong_Enhancer	.	PFK.3,13_EnhA;BN.AC,14_Enh;HD.CD56MESC,12_EnhWk2;CD3.P,11_EnhWk1;PFK.2,12_EnhWk2;BR.MYO,11_EnhWk1;PFM.2,12_EnhWk2;ADI.MSC,13_EnhA;CHON.BMMSC,13_EnhA;HUES6,13_EnhA;H1,14_Enh;R.MUC31,12_EnhWk2;MUS.SC,13_EnhA;ES.I3,12_EnhWk2;IPS.15,12_EnhWk2;ST.MUC,12_EnhWk2;SK.MUS62,12_EnhWk2;IMR90,12_EnhWk2;IPS.18,12_EnhWk2;H1.BMP4DM,13_EnhA;HUES48,12_EnhWk2;HUES64,11_EnhWk1;R.MUC29,12_EnhWk2;DUO.MUC61,12_EnhWk2;H…	UW,HA-sp,None	.	.	Foxa_known3;Foxd1_1;Foxk1;Pou3f3	ENSG00000257194.1	RP11-567C2.1	5	15898	NR_028138	LOC338758	3	379887	.	1
rs78553126	5	22084	11	7	112269494	0.923	0.032	1e-05	3.60599e-09	3.7905e-07	3.62233e-07	0	0	112267880	112269494	gefos2017tbbmd	5	112269494	1	1	1	C	G,T	0.07	0.05	0.1	0.0013	0	0	.	NHLF,5_Strong_Enhancer	.	ADI.MSC,13_EnhA;ADI.NUC,14_Enh;PFF.1,12_EnhWk2;MSC.ADIPC,11_EnhWk1;BM.MSC,12_EnhWk2;MUS.SC,11_EnhWk1;IMR90,14_Enh;PFF.2,12_EnhWk2	AWG,HMEC,None;AWG,HSMM,None;Duke,AoSMC,None;Duke,FibroP,None;Duke,Fibrobl,None;Duke,Myometr,None;Duke,PanIsletD,None;Duke,ProgFib,None;Duke,Stellate,None;UW,AG04450,None;UW,AG09319,None;UW,AoAF,None;UW,HA-sp,None;UW,HBMEC,None;UW,HFF,None;UW,HPAF,None;UW,HPdLF,None;UW,HVMF,None;UW,NHDF-Ad,None	HeLa-S3,CEBPB,Stanford,None;SK-N-SH_RA,RAD21,HudsonAlpha,None	.	.	ENSG00000129625.8	REEP5	5	11257	NM_005669	REEP5	5	11462	.	1
rs6971215	7	23842	25	19	96039267	1.626e-07	0.2544	1e-05	1.66533e-16	1.49657e-06	1.90535e-06	0	0	96036979	96041231	gefos2017tbbmd	7	96039267	1	1	1	G	T	0.38	0.22	0.04	0.27	1	1	.	HepG2,7_Weak_Enhancer;Huvec,5_Strong_Enhancer	.	CHON.BMMSC,11_EnhWk1;HD.CD56MESC,12_EnhWk2	AWG,HUVEC,None;Duke,Ishikawa,Estradiol_100nM_1hr;UW,HMVEC-LBl,None;UW,HMVEC-LLy,None;UW,HMVEC-dBl-Neo,None;UW,HMVEC-dNeo,None;UW,HNPCEpiC,None;UW,HRGEC,None;UW,HRPEpiC,None	HUVEC,CFOS,UCD,None	.	HMG-IY_2;PLZF;Pou5f1_disc1;p300_disc7	ENSG00000252872.1	U7	3	32034	NM_001201451	FLJ42280	3	71669	.	1
rs6971575	7	23842	25	19	96039648	2.135e-05	0.2848	1e-05	1.66533e-16	1.49657e-06	1.90535e-06	0	0	96036979	96041231	gefos2017tbbmd	7	96039648	1	1	1	C	G	0.82	0.72	0.59	0.72	0	0	.	HepG2,7_Weak_Enhancer;Huvec,5_Strong_Enhancer	.	CHON.BMMSC,11_EnhWk1;ADI.MSC,12_EnhWk2;HRT.FE,12_EnhWk2;SPL,14_Enh;SK.MUS62,12_EnhWk2;SK.MUS,12_EnhWk2;LV,12_EnhWk2;SK.MUS63,12_EnhWk2	.	.	.	Ik-2_3;Irf_known2;Irf_known7;NF-AT;p300_disc5	ENSG00000252872.1	U7	3	32415	NM_001201451	FLJ42280	3	71288	.	1
rs73708344	7	23867	67	43	96178271	0.3903	0.1225	0.2	1.40424e-08	0.00010543	0.000228298	0	0	96162479	96180537	gefos2017tbbmd	7	96178271	1	1	1	C	T	0.26	0.02	0	0	0	0	.	HMEC,7_Weak_Enhancer;HepG2,6_Weak_Enhancer;NHEK,5_Strong_Enhancer	.	PFK.3,12_EnhWk2;PFK.2,12_EnhWk2;BN.GM2,12_EnhWk2;BR.H35,12_EnhWk2;LIV.A,13_EnhA;ST.MUC,12_EnhWk2	AWG,HepG2,None;Duke,HPDE6-E6E7,None;Duke,HeLa-S3,IFNa4h;Duke,Huh-7,None;Duke,LNCaP,androgen;Duke,MCF-7,Hypoxia_LacAcid;Duke,Melano,None;Duke,RWPE1,None;Duke,pHTE,None;UW,BE2_C,None	HeLa-S3,AP2ALPHA,UCD,None;HeLa-S3,AP2GAMMA,UCD,None;HeLa-S3,CJUN,Stanford,None;HeLa-S3,GTF2F1,Stanford,None;HeLa-S3,P300,Stanford,None;HeLa-S3,RFX5,Stanford,None;HeLa-S3,STAT3,Stanford,None;HepG2,HNF4A,HudsonAlpha,None;HepG2,JUND,HudsonAlpha,None;HepG2,P300,HudsonAlpha,None;MCF10A-Er-Src,STAT3,Harvard(Weissman),EtOH_0.01pct_4hr;MCF10A-Er-Src,STAT3,Harvard(Weissman),TAM_1uM_36hr;MCF10A-Er-Src,STAT…	.	Ets_known8;STAT_disc7;ZBTB7A_disc1;p300_known1	ENSG00000127922.5	SHFM1	0	0	NM_001201451	FLJ42280	5	45435	.	1
rs77136111	7	23867	67	43	96178573	0.1231	0.0377	0.2	1.40424e-08	0.00010543	0.000228298	0	0	96162479	96180537	gefos2017tbbmd	7	96178573	1	1	1	A	T	0.08	0.01	0	0	0	0	.	HMEC,7_Weak_Enhancer;HepG2,6_Weak_Enhancer;NHEK,5_Strong_Enhancer	LIV.A,2_TssF	PFK.3,12_EnhWk2;PFK.2,12_EnhWk2;BN.GM2,12_EnhWk2;ST.MUC,12_EnhWk2	.	.	.	Pou2f2_known11	ENSG00000127922.5	SHFM1	0	0	NM_001201451	FLJ42280	5	45737	.	1
rs1021880	1	24318	14	9	110424529	0.3139	0.0931	0.001	1.10902e-09	1.73551e-06	1.91138e-06	0	0	110424529	110427190	gefos2017tbbmd	1	110424529	1	1	1	A	G	0.68	0.94	0.84	0.95	0	0	HepG2,2_Weak_Promoter	K562,5_Strong_Enhancer;HSMM,7_Weak_Enhancer	.	MSC.ADIPC,14_Enh;SK.MUS,14_Enh;H1.BMP4DT,11_EnhWk1;IPS.DF19,11_EnhWk1;ST.SMUS28,14_Enh;SPL,11_EnhWk1;H1.DMSC,11_EnhWk1;ADI.MSC,11_EnhWk1;IPS.18,11_EnhWk1;BN.ITL,13_EnhA;IMR90,12_EnhWk2;ADI.NUC,11_EnhWk1;BN.CC,13_EnhA;BN.HM150,13_EnhA;BN.AC,13_EnhA;BN.MFL,13_EnhA;BN.SN,13_EnhA;BN.AG,13_EnhA;SK.MUS62,11_EnhWk1;SK.MUS63,11_EnhWk1	Duke,Chorion,None	.	.	Smad3_1;Smad_2	ENSG00000235005.1	RP11-195M16.1	3	2268	NM_172211	CSF1	5	28702	.	1
rs114405742	1	24318	14	9	110424927	0.8519	0.0241	0.001	1.10902e-09	1.73551e-06	1.91138e-06	0	0	110424529	110427190	gefos2017tbbmd	1	110424927	1	1	1	G	A	0.04	0	0	0	0	0	HepG2,1_Active_Promoter	K562,5_Strong_Enhancer;HSMM,7_Weak_Enhancer	.	MSC.ADIPC,14_Enh;H1.BMP4DT,11_EnhWk1;IPS.18,11_EnhWk1;BN.ITL,13_EnhA;IMR90,12_EnhWk2;ADI.NUC,11_EnhWk1;BN.CC,13_EnhA;BN.HM150,13_EnhA;BN.AC,13_EnhA;BN.MFL,13_EnhA;BN.SN,13_EnhA;BN.AG,13_EnhA;SK.MUS62,11_EnhWk1;SK.MUS63,11_EnhWk1;ES.I3,12_EnhWk2;SPL,13_EnhA;HD.CD56MESC,11_EnhWk1;ST.SMUS28,13_EnhA;HUES6,11_EnhWk1;CD15.P,11_EnhWk1;SK.MUS,13_EnhA	Duke,Melano,None;UW,H7-hESC,None	K562,POL24H8,HudsonAlpha,None	.	.	ENSG00000235005.1	RP11-195M16.1	3	1870	NM_172211	CSF1	5	28304	.	1
rs12060402	1	24318	14	9	110425350	0.122	0.0317	0.001	1.10902e-09	1.73551e-06	1.91138e-06	0	0	110424529	110427190	gefos2017tbbmd	1	110425350	1	1	1	C	A	0.05	0.0028	0	0	1	1	HepG2,2_Weak_Promoter	K562,5_Strong_Enhancer	.	MSC.ADIPC,14_Enh;H1.BMP4DT,11_EnhWk1;BN.ITL,13_EnhA;ADI.NUC,11_EnhWk1;BN.CC,13_EnhA;BN.HM150,13_EnhA;BN.SN,13_EnhA;BN.AG,13_EnhA;SK.MUS62,11_EnhWk1;SK.MUS63,11_EnhWk1;HD.CD56MESC,11_EnhWk1;CD15.P,11_EnhWk1;SK.MUS,13_EnhA;DUO.MUC61,11_EnhWk1;GAS,11_EnhWk1;SPL,11_EnhWk1;ST.MUC,11_EnhWk1;BN.AC,14_Enh;ST.SMUS28,11_EnhWk1;BN.MFL,14_Enh;COL.SMUS,11_EnhWk1	AWG,HepG2,None;Duke,Hepatocytes,None;Duke,Huh-7,None;Duke,LNCaP,androgen;UW,Caco-2,None;UW,H7-hESC,None	HepG2,BHLHE40,HudsonAlpha,None;HepG2,FOXA1,HudsonAlpha,None;HepG2,FOXA2,HudsonAlpha,None;HepG2,HDAC2,HudsonAlpha,None;HepG2,P300,HudsonAlpha,None;HepG2,SP1,HudsonAlpha,None;HepG2b,TCF4,UCD,None;K562,E2F6,HudsonAlpha,None;K562,MAX,HudsonAlpha,None	.	.	ENSG00000235005.1	RP11-195M16.1	3	1447	NM_172211	CSF1	5	27881	.	1
rs141186588	1	24318	14	9	110425374	0.114	0.0154	0.001	1.10902e-09	1.73551e-06	1.91138e-06	0	0	110424529	110427190	gefos2017tbbmd	1	110425374	1	1	1	G	A	0.03	0	0	0.01	1	1	HepG2,2_Weak_Promoter	K562,5_Strong_Enhancer	.	MSC.ADIPC,14_Enh;H1.BMP4DT,11_EnhWk1;BN.ITL,13_EnhA;ADI.NUC,11_EnhWk1;BN.CC,13_EnhA;BN.HM150,13_EnhA;BN.SN,13_EnhA;BN.AG,13_EnhA;SK.MUS62,11_EnhWk1;SK.MUS63,11_EnhWk1;HD.CD56MESC,11_EnhWk1;CD15.P,11_EnhWk1;SK.MUS,13_EnhA;DUO.MUC61,11_EnhWk1;GAS,11_EnhWk1;SPL,11_EnhWk1;ST.MUC,11_EnhWk1;BN.AC,14_Enh;ST.SMUS28,11_EnhWk1;BN.MFL,14_Enh;COL.SMUS,11_EnhWk1	AWG,HepG2,None;Duke,Hepatocytes,None;Duke,Huh-7,None;Duke,LNCaP,androgen;UW,Caco-2,None;UW,H7-hESC,None	HepG2,BHLHE40,HudsonAlpha,None;HepG2,FOXA1,HudsonAlpha,None;HepG2,FOXA1,HudsonAlpha,None;HepG2,FOXA2,HudsonAlpha,None;HepG2,HDAC2,HudsonAlpha,None;HepG2,P300,HudsonAlpha,None;HepG2,SP1,HudsonAlpha,None;HepG2b,TCF4,UCD,None;K562,E2F6,HudsonAlpha,None;K562,MAX,HudsonAlpha,None	.	ERalpha-a_disc4;Hic1_1;Irf_disc4;PU.1_disc3;Rad21_disc10;SP1_known2;STAT_disc7;Sin3Ak-20_disc6;YY1_disc5	ENSG00000235005.1	RP11-195M16.1	3	1423	NM_172211	CSF1	5	27857	.	1
rs139361915	1	24340	26	16	110490818	0.08806	0.0159	1e-05	3.38162e-11	1.6894e-06	1.51407e-06	0	0	110490037	110493945	gefos2017tbbmd	1	110490818	1	1	1	T	C	0.03	0.0028	0	0	0	0	.	GM12878,6_Weak_Enhancer;HepG2,4_Strong_Enhancer;Huvec,5_Strong_Enhancer;K562,7_Weak_Enhancer	R.MUC29,4_TssWk;ST.MUC,6_TssD2	GAS,14_Enh;COL.MUC32,12_EnhWk2;HD.CD184EC,12_EnhWk2;DUO.MUC61,11_EnhWk1;LIV.A,11_EnhWk1;R.MUC31,12_EnhWk2	AWG,HepG2,None;Duke,GM19238,None;Duke,HeLa-S3,IFNa4h;UW,Adult_CD4_Th0,None	A549,GR,HudsonAlpha,DEX_100nM;A549,GR,HudsonAlpha,DEX_50nM;A549,GR,HudsonAlpha,DEX_5nM	.	CTCF_disc1;RAR	ENSG00000184371.9	CSF1	3	17203	NM_172211	CSF1	3	18462	.	1
rs17025223	1	24340	26	16	110490341	0.8665	0.1215	1e-05	3.38162e-11	1.6894e-06	1.51407e-06	0	0	110490037	110493945	gefos2017tbbmd	1	110490341	1	1	1	C	T	0.18	0.06	0.29	0.1	0	0	.	GM12878,6_Weak_Enhancer;H1,7_Weak_Enhancer;HepG2,4_Strong_Enhancer;Huvec,5_Strong_Enhancer	.	R.MUC31,11_EnhWk1;ST.MUC,11_EnhWk1;H1.BMP4DT,12_EnhWk2;DUO.MUC61,12_EnhWk2;GAS,14_Enh;COL.MUC32,12_EnhWk2;LIV.A,11_EnhWk1;H9,12_EnhWk2;ES.I3,12_EnhWk2;HUES48,12_EnhWk2;HUES6,12_EnhWk2;PANC,13_EnhA;SPL,14_Enh	AWG,HepG2,None;UW,H7-hESC,None;UW,HMVEC-dBl-Ad,None;UW,HMVEC-dBl-Neo,None;UW,HMVEC-dLy-Neo,None;UW,HPAEC,None	HepG2,FOSL2,HudsonAlpha,None;HepG2,FOXA1,HudsonAlpha,None;HepG2,FOXA1,HudsonAlpha,None;HepG2,P300,HudsonAlpha,None;HepG2,P300,HudsonAlpha,None	.	Irf_known2;p53_1	ENSG00000184371.9	CSF1	3	16726	NM_172211	CSF1	3	17985	.	1
rs114896783	5	24967	41	25	123112701	0.9414	0.0382	1e-05	1.66533e-16	2.19248e-06	1.75925e-06	0	0	123111351	123117953	gefos2017tbbmd	5	123112701	1	1	1	C	T	0.05	0.01	0	0	0	0	.	HSMM,5_Strong_Enhancer	.	HD.CD56MESC,12_EnhWk2;PFF.1,12_EnhWk2;MUS.SC,12_EnhWk2;BM.MSC,12_EnhWk2;CHON.BMMSC,12_EnhWk2;PFK.2,12_EnhWk2;PFK.3,12_EnhWk2	AWG,HSMM,None;AWG,HSMMtube,None;AWG,NHEK,None;Duke,AoSMC,None;Duke,FibroP,None;Duke,Myometr,None;Duke,ProgFib,None;Duke,RWPE1,None;Duke,Stellate,None;UW,AG04449,None;UW,AG04450,None;UW,AG09309,None;UW,AG10803,None;UW,AoAF,None;UW,HA-h,None;UW,HA-sp,None;UW,HAEpiC,None;UW,HBMEC,None;UW,HCM,None;UW,HCPEpiC,None;UW,HEEpiC,None;UW,HFF,None;UW,HFF-Myc,None;UW,HIPEpiC,None;UW,HNPCEpiC,None;UW,HPAF,None…	.	.	.	ENSG00000151292.13	CSNK1G3	3	159961	NM_001044723	CSNK1G3	3	160236	.	1
rs3849052	5	24967	41	25	123112329	0.01472	0.0287	1e-05	1.66533e-16	2.19248e-06	1.75925e-06	0	0	123111351	123117953	gefos2017tbbmd	5	123112329	1	1	1	T	A	0.07	0.0028	0	0	0	0	.	HSMM,5_Strong_Enhancer	.	HD.CD56MESC,12_EnhWk2;PFF.1,12_EnhWk2;MUS.SC,12_EnhWk2	.	.	.	Homez;Mef2_known1;Mef2_known3;Mef2_known4;Mef2_known6;TATA_known1	ENSG00000151292.13	CSNK1G3	3	159589	NM_001044723	CSNK1G3	3	159864	.	1
rs4092403	5	24967	41	25	123112396	3.533e-06	0.3554	1e-05	1.66533e-16	2.19248e-06	1.75925e-06	0	0	123111351	123117953	gefos2017tbbmd	5	123112396	1	1	1	C	A	0.46	0.37	0.74	0.32	0	0	.	HSMM,5_Strong_Enhancer	.	HD.CD56MESC,12_EnhWk2;PFF.1,12_EnhWk2;MUS.SC,12_EnhWk2	.	.	.	Hoxa5_1;Pax-6_3;TATA_known5	ENSG00000151292.13	CSNK1G3	3	159656	NM_001044723	CSNK1G3	3	159931	.	1
rs10719041	11	27036	54	34	121915422	0.6189	0.0257	1e-05	3.61933e-14	1.16596e-06	1.33158e-06	0	0	121907885	121916663	gefos2017tbbmd	11	121915422	1	1	1	CA	C					0	0	.	NHLF,5_Strong_Enhancer;Huvec,5_Strong_Enhancer;HMEC,7_Weak_Enhancer;NHEK,7_Weak_Enhancer;HSMM,7_Weak_Enhancer	.	BM.MSC,11_EnhWk1;HD.CD56MESC,11_EnhWk1;PFK.3,11_EnhWk1;PFF.1,11_EnhWk1;PFK.2,11_EnhWk1;MUS.SC,13_EnhA;BR.H35,11_EnhWk1;ADI.MSC,13_EnhA;MSC.ADIPC,11_EnhWk1;IMR90,14_Enh;CHON.BMMSC,14_Enh	.	.	.	Dbx1;Evi-1_4;Foxp1;HDAC2_disc6;HMG-IY_2;HNF1_6;HNF1_7;Ncx_2;Pax-4_2;Zfp105;p300_disc5	ENSG00000255248.2	RP11-166D19.1	0	0	NR_024430	MIR100HG	3	44387	.	1
rs10790481	11	27036	54	34	121915571	0.8504	0.074	1e-05	3.61933e-14	1.16596e-06	1.33158e-06	0	0	121907885	121916663	gefos2017tbbmd	11	121915571	1	1	1	A	T	0.68	0.97	0.98	0.96	0	0	.	NHLF,5_Strong_Enhancer;Huvec,5_Strong_Enhancer;HMEC,7_Weak_Enhancer;NHEK,7_Weak_Enhancer;HSMM,7_Weak_Enhancer	.	BM.MSC,11_EnhWk1;HD.CD56MESC,11_EnhWk1;PFK.3,11_EnhWk1;PFF.1,11_EnhWk1;PFK.2,11_EnhWk1;MUS.SC,13_EnhA;BR.H35,11_EnhWk1;ADI.MSC,13_EnhA;MSC.ADIPC,11_EnhWk1;IMR90,14_Enh;CHON.BMMSC,14_Enh	.	.	.	Sox_14;Sox_9	ENSG00000255248.2	RP11-166D19.1	0	0	NR_024430	MIR100HG	3	44238	.	1
rs11218508	11	27036	54	34	121914558	0.006718	0.2075	1e-05	3.61933e-14	1.16596e-06	1.33158e-06	0	0	121907885	121916663	gefos2017tbbmd	11	121914558	1	1	1	T	C	0.09	0.11	0.07	0.22	0	0	.	NHLF,5_Strong_Enhancer	.	CHON.BMMSC,14_Enh;BM.MSC,11_EnhWk1;HD.CD56MESC,11_EnhWk1;IMR90,11_EnhWk1;ADI.MSC,9_TxEnhG1;PFF.2,11_EnhWk1;PFK.3,11_EnhWk1;PFF.1,11_EnhWk1;PFK.2,11_EnhWk1;MUS.SC,13_EnhA	.	.	.	TATA_disc7;ZBTB33_known1	ENSG00000255248.2	RP11-166D19.1	0	0	NR_024430	MIR100HG	3	45251	.	1
rs112754438	11	27036	54	34	121910191	4.401e-05	0.0214	1e-05	3.61933e-14	1.16596e-06	1.33158e-06	0	0	121907885	121916663	gefos2017tbbmd	11	121910191	1	1	1	G	A	0	0.01	0	0.01	0	0	.	NHLF,5_Strong_Enhancer;HSMM,5_Strong_Enhancer	.	IPS.18,12_EnhWk2;IPS.15,12_EnhWk2;IPS.20,12_EnhWk2;BM.MSC,13_EnhA;CHON.BMMSC,14_Enh;MSC.ADIPC,14_Enh;H1.DMSC,14_Enh;HRT.FE,11_EnhWk1;HD.CD56MESC,11_EnhWk1;MUS.SC,11_EnhWk1;PFF.1,11_EnhWk1;ADI.MSC,11_EnhWk1;IMR90,14_Enh	.	.	.	ERalpha-a_disc4;TCF11::MafG;ZID	ENSG00000255248.2	RP11-166D19.1	0	0	NR_024430	MIR100HG	3	49618	.	1
rs12295396	11	27036	54	34	121916663	5.247e-08	0.3758	1e-05	3.61933e-14	1.16596e-06	1.33158e-06	0	0	121907885	121916663	gefos2017tbbmd	11	121916663	1	1	1	A	C	0.28	0.51	0.62	0.38	0	0	.	Huvec,5_Strong_Enhancer;NHEK,5_Strong_Enhancer;HSMM,7_Weak_Enhancer;NHLF,7_Weak_Enhancer;HMEC,7_Weak_Enhancer	.	PFF.1,11_EnhWk1;PFK.2,11_EnhWk1;MUS.SC,13_EnhA;IMR90,14_Enh;BM.MSC,13_EnhA;ESO,14_Enh;PFF.2,11_EnhWk1;PFK.3,13_EnhA;ADI.MSC,14_Enh;CHON.BMMSC,14_Enh	.	.	.	AhR_1;AhR_2;CHOP::CEBPalpha	ENSG00000255248.2	RP11-166D19.1	0	0	NR_024430	MIR100HG	3	43146	.	1
rs140505829	11	27036	54	34	121909225	0.7743	0.0361	1e-05	3.61933e-14	1.16596e-06	1.33158e-06	0	0	121907885	121916663	gefos2017tbbmd	11	121909225	1	1	1	AT	A	0.08	0.04	0.02	0.04	0	0	.	NHLF,5_Strong_Enhancer;HSMM,4_Strong_Enhancer;HMEC,7_Weak_Enhancer;NHEK,7_Weak_Enhancer	.	ES.I3,11_EnhWk1;IPS.18,12_EnhWk2;IPS.15,12_EnhWk2;IPS.20,12_EnhWk2;BM.MSC,13_EnhA;CHON.BMMSC,14_Enh;MSC.ADIPC,14_Enh;PFF.1,13_EnhA;H1.DMSC,14_Enh;HRT.FE,11_EnhWk1;HD.CD56MESC,11_EnhWk1;MUS.SC,13_EnhA;PFK.2,11_EnhWk1;ADI.MSC,13_EnhA;HUES48,11_EnhWk1;PFK.3,12_EnhWk2;IMR90,14_Enh;HUES6,11_EnhWk1	.	.	.	HDAC2_disc6;Pou2f2_known2;TATA_known1;Zfp105	ENSG00000255248.2	RP11-166D19.1	0	0	NR_024430	MIR100HG	3	50584	.	1
rs142770275	11	27036	54	34	121915120	0.4198	0.0229	1e-05	3.61933e-14	1.16596e-06	1.33158e-06	0	0	121907885	121916663	gefos2017tbbmd	11	121915120	1	1	1	C	T	0	0.01	0	0.03	0	0	.	NHLF,5_Strong_Enhancer;HSMM,5_Strong_Enhancer;NHEK,6_Weak_Enhancer;Huvec,5_Strong_Enhancer;HMEC,7_Weak_Enhancer	.	BM.MSC,11_EnhWk1;HD.CD56MESC,11_EnhWk1;PFK.3,11_EnhWk1;PFF.1,11_EnhWk1;PFK.2,11_EnhWk1;MUS.SC,13_EnhA;CHON.BMMSC,13_EnhA;BR.H35,11_EnhWk1;ADI.MSC,13_EnhA;MSC.ADIPC,11_EnhWk1;IMR90,14_Enh	.	.	.	Cphx;Pbx-1_2;Pbx-1_3	ENSG00000255248.2	RP11-166D19.1	0	0	NR_024430	MIR100HG	3	44689	.	1
rs147992960	11	27036	54	34	121910664	0.1491	0.0215	1e-05	3.61933e-14	1.16596e-06	1.33158e-06	0	0	121907885	121916663	gefos2017tbbmd	11	121910664	1	1	1	A	G	0.04	0	0	0	0	0	.	NHLF,5_Strong_Enhancer;HSMM,5_Strong_Enhancer	.	IPS.20,12_EnhWk2;BM.MSC,13_EnhA;CHON.BMMSC,14_Enh;MSC.ADIPC,14_Enh;HD.CD56MESC,11_EnhWk1;PFF.1,11_EnhWk1;ADI.MSC,11_EnhWk1;IMR90,14_Enh;H9,12_EnhWk2;HUES6,14_Enh;IPS.18,15_EnhP;BR.MYO,14_Enh;BN.GM2,11_EnhWk1	.	.	.	.	ENSG00000255248.2	RP11-166D19.1	0	0	NR_024430	MIR100HG	3	49145	.	1
rs148417044	11	27036	54	34	121915332	0.9874	0.007	1e-05	3.61933e-14	1.16596e-06	1.33158e-06	0	0	121907885	121916663	gefos2017tbbmd	11	121915332	1	1	1	A	T	0	0.01	0.01	0.01	0	0	.	NHLF,5_Strong_Enhancer;HSMM,5_Strong_Enhancer;Huvec,5_Strong_Enhancer;HMEC,7_Weak_Enhancer;NHEK,7_Weak_Enhancer	.	BM.MSC,11_EnhWk1;HD.CD56MESC,11_EnhWk1;PFK.3,11_EnhWk1;PFF.1,11_EnhWk1;PFK.2,11_EnhWk1;MUS.SC,13_EnhA;BR.H35,11_EnhWk1;ADI.MSC,13_EnhA;MSC.ADIPC,11_EnhWk1;IMR90,14_Enh;CHON.BMMSC,14_Enh	.	.	.	Arnt_2;BHLHE40_disc1;BHLHE40_known1;DEC;Myc_known3;SIRT6_disc1	ENSG00000255248.2	RP11-166D19.1	0	0	NR_024430	MIR100HG	3	44477	.	1
rs184460964	11	27036	54	34	121909244	0.5527	0.0141	1e-05	3.61933e-14	1.16596e-06	1.33158e-06	0	0	121907885	121916663	gefos2017tbbmd	11	121909244	1	1	1	A	T	0	0.02	0	0.02	0	0	.	NHLF,5_Strong_Enhancer;HSMM,4_Strong_Enhancer;HMEC,7_Weak_Enhancer;NHEK,7_Weak_Enhancer	.	ES.I3,11_EnhWk1;IPS.18,12_EnhWk2;IPS.15,12_EnhWk2;IPS.20,12_EnhWk2;BM.MSC,13_EnhA;CHON.BMMSC,14_Enh;MSC.ADIPC,14_Enh;PFF.1,13_EnhA;H1.DMSC,14_Enh;HRT.FE,11_EnhWk1;HD.CD56MESC,11_EnhWk1;MUS.SC,13_EnhA;PFK.2,11_EnhWk1;ADI.MSC,13_EnhA;HUES48,11_EnhWk1;PFK.3,12_EnhWk2;IMR90,14_Enh;HUES6,11_EnhWk1	.	.	.	Evi-1_4;Pou1f1_1;Pou2f2_known2;TATA_known1	ENSG00000255248.2	RP11-166D19.1	0	0	NR_024430	MIR100HG	3	50565	.	1
rs185829300	11	27036	54	34	121910433	0.1577	0.0093	1e-05	3.61933e-14	1.16596e-06	1.33158e-06	0	0	121907885	121916663	gefos2017tbbmd	11	121910433	1	1	1	T	C	0	0	0	0.004	0	0	.	NHLF,5_Strong_Enhancer;HSMM,5_Strong_Enhancer	.	IPS.18,12_EnhWk2;IPS.20,12_EnhWk2;BM.MSC,13_EnhA;CHON.BMMSC,14_Enh;MSC.ADIPC,14_Enh;HRT.FE,11_EnhWk1;HD.CD56MESC,11_EnhWk1;PFF.1,11_EnhWk1;ADI.MSC,11_EnhWk1;IMR90,14_Enh	.	.	.	SETDB1_disc1;SP1_disc3;SP1_known3;Znf143_disc3	ENSG00000255248.2	RP11-166D19.1	0	0	NR_024430	MIR100HG	3	49376	.	1
rs2850787	11	27036	54	34	121908691	9.934e-08	0.3716	1e-05	3.61933e-14	1.16596e-06	1.33158e-06	0	0	121907885	121916663	gefos2017tbbmd	11	121908691	1	1	1	T	C	0.23	0.51	0.61	0.38	0	0	.	HSMM,5_Strong_Enhancer;NHLF,5_Strong_Enhancer	.	ES.I3,11_EnhWk1;IPS.18,12_EnhWk2;IPS.15,12_EnhWk2;IPS.20,12_EnhWk2;BM.MSC,13_EnhA;MUS.SC,14_Enh;CHON.BMMSC,14_Enh;MSC.ADIPC,14_Enh;IMR90,14_Enh;ADI.MSC,9_TxEnhG1;PFF.1,13_EnhA;H1.DMSC,14_Enh;HRT.FE,11_EnhWk1;HD.CD56MESC,11_EnhWk1	.	.	.	AP-3;Maf_known1	ENSG00000255248.2	RP11-166D19.1	0	0	NR_024430	MIR100HG	3	51118	.	1
rs61169804	11	27036	54	34	121908860	0.8739	0.0255	1e-05	3.61933e-14	1.16596e-06	1.33158e-06	0	0	121907885	121916663	gefos2017tbbmd	11	121908860	1	1	1	C	T	0.03	0.02	0.02	0.04	0	0	.	NHLF,5_Strong_Enhancer;HSMM,4_Strong_Enhancer	.	ES.I3,11_EnhWk1;IPS.18,12_EnhWk2;IPS.15,12_EnhWk2;IPS.20,12_EnhWk2;BM.MSC,13_EnhA;CHON.BMMSC,14_Enh;MSC.ADIPC,14_Enh;ADI.MSC,9_TxEnhG1;PFF.1,13_EnhA;H1.DMSC,14_Enh;HRT.FE,11_EnhWk1;HD.CD56MESC,11_EnhWk1;H1.BMP4DT,12_EnhWk2;IMR90,13_EnhA;HUES64,11_EnhWk1;MUS.SC,13_EnhA	AWG,HSMM,None;AWG,HSMMtube,None;UW,HRPEpiC,None	.	.	ERalpha-a_disc1;ERalpha-a_known3;ERalpha-a_known4;Esr2;TATA_disc7	ENSG00000255248.2	RP11-166D19.1	0	0	NR_024430	MIR100HG	3	50949	.	1
rs67038467	11	27036	54	34	121910170	0.04591	0.3442	1e-05	3.61933e-14	1.16596e-06	1.33158e-06	0	0	121907885	121916663	gefos2017tbbmd	11	121910170	1	1	1	C	CT					0	0	.	NHLF,5_Strong_Enhancer;HSMM,5_Strong_Enhancer	.	IPS.18,12_EnhWk2;IPS.15,12_EnhWk2;IPS.20,12_EnhWk2;BM.MSC,13_EnhA;CHON.BMMSC,14_Enh;MSC.ADIPC,14_Enh;H1.DMSC,14_Enh;HRT.FE,11_EnhWk1;HD.CD56MESC,11_EnhWk1;MUS.SC,11_EnhWk1;PFF.1,11_EnhWk1;ADI.MSC,11_EnhWk1;IMR90,14_Enh	.	.	.	.	ENSG00000255248.2	RP11-166D19.1	0	0	NR_024430	MIR100HG	3	49639	.	1
rs73598963	11	27036	54	34	121915122	0.2175	0.0297	1e-05	3.61933e-14	1.16596e-06	1.33158e-06	0	0	121907885	121916663	gefos2017tbbmd	11	121915122	1	1	1	G	A	0.05	0.03	0	0.03	0	0	.	NHLF,5_Strong_Enhancer;HSMM,5_Strong_Enhancer;NHEK,6_Weak_Enhancer;Huvec,5_Strong_Enhancer;HMEC,7_Weak_Enhancer	.	BM.MSC,11_EnhWk1;HD.CD56MESC,11_EnhWk1;PFK.3,11_EnhWk1;PFF.1,11_EnhWk1;PFK.2,11_EnhWk1;MUS.SC,13_EnhA;CHON.BMMSC,13_EnhA;BR.H35,11_EnhWk1;ADI.MSC,13_EnhA;MSC.ADIPC,11_EnhWk1;IMR90,14_Enh	.	.	.	AP-1_known4;Cphx	ENSG00000255248.2	RP11-166D19.1	0	0	NR_024430	MIR100HG	3	44687	.	1
rs76074199	11	27036	54	34	121909649	0.9658	0.0237	1e-05	3.61933e-14	1.16596e-06	1.33158e-06	0	0	121907885	121916663	gefos2017tbbmd	11	121909649	1	1	1	A	G	0.02	0	0	0	0	0	.	NHLF,5_Strong_Enhancer;HSMM,4_Strong_Enhancer	.	ES.I3,11_EnhWk1;IPS.18,12_EnhWk2;IPS.15,12_EnhWk2;IPS.20,12_EnhWk2;BM.MSC,13_EnhA;CHON.BMMSC,14_Enh;MSC.ADIPC,14_Enh;H1.DMSC,14_Enh;HRT.FE,11_EnhWk1;HD.CD56MESC,11_EnhWk1;PFK.2,11_EnhWk1;ADI.MSC,13_EnhA;HUES48,11_EnhWk1;IMR90,14_Enh;HUES6,11_EnhWk1;MUS.SC,11_EnhWk1;PFF.1,11_EnhWk1	.	.	.	Myb_4;RFX5_known1	ENSG00000255248.2	RP11-166D19.1	0	0	NR_024430	MIR100HG	3	50160	.	1
rs77279418	11	27036	54	34	121910646	0.1953	0.0245	1e-05	3.61933e-14	1.16596e-06	1.33158e-06	0	0	121907885	121916663	gefos2017tbbmd	11	121910646	1	1	1	A	G	0	0.02	0	0.02	0	0	.	NHLF,5_Strong_Enhancer;HSMM,5_Strong_Enhancer	.	IPS.20,12_EnhWk2;BM.MSC,13_EnhA;CHON.BMMSC,14_Enh;MSC.ADIPC,14_Enh;HD.CD56MESC,11_EnhWk1;PFF.1,11_EnhWk1;ADI.MSC,11_EnhWk1;IMR90,14_Enh;H9,12_EnhWk2;HUES6,14_Enh;IPS.18,15_EnhP;BR.MYO,14_Enh;BN.GM2,11_EnhWk1	.	.	.	AP-1_disc4;Pou5f1_known2	ENSG00000255248.2	RP11-166D19.1	0	0	NR_024430	MIR100HG	3	49163	.	1
rs78374318	11	27036	54	34	121915228	0.2484	0.0346	1e-05	3.61933e-14	1.16596e-06	1.33158e-06	0	0	121907885	121916663	gefos2017tbbmd	11	121915228	1	1	1	G	A	0.1	0.01	0	0	0	0	.	NHLF,5_Strong_Enhancer;HSMM,5_Strong_Enhancer;Huvec,5_Strong_Enhancer;HMEC,7_Weak_Enhancer;NHEK,7_Weak_Enhancer	.	BM.MSC,11_EnhWk1;HD.CD56MESC,11_EnhWk1;PFK.3,11_EnhWk1;PFF.1,11_EnhWk1;PFK.2,11_EnhWk1;MUS.SC,13_EnhA;BR.H35,11_EnhWk1;ADI.MSC,13_EnhA;MSC.ADIPC,11_EnhWk1;IMR90,14_Enh;CHON.BMMSC,14_Enh	.	.	.	CEBPB_known6;Nkx6-1_1;p300_disc2	ENSG00000255248.2	RP11-166D19.1	0	0	NR_024430	MIR100HG	3	44581	.	1
rs34641592	11	27037	2	2	121916841	6.398e-07	0.3944	1e-05	1.66533e-16	1.27942e-06	1.27812e-06	0	0	121916841	121916904	gefos2017tbbmd	11	121916841	1	1	1	C	T	0.5	0.54	0.61	0.39	0	0	.	Huvec,5_Strong_Enhancer;NHEK,5_Strong_Enhancer;HSMM,7_Weak_Enhancer;NHLF,7_Weak_Enhancer;HMEC,7_Weak_Enhancer	.	PFF.1,11_EnhWk1;PFK.2,11_EnhWk1;MUS.SC,13_EnhA;IMR90,14_Enh;BM.MSC,13_EnhA;ESO,14_Enh;PFF.2,11_EnhWk1;PFK.3,13_EnhA;CHON.BMMSC,14_Enh;ADI.MSC,9_TxEnhG1	.	.	.	HNF4_known3;Nr2f2;T3R;p300_known1	ENSG00000255248.2	RP11-166D19.1	0	0	NR_024430	MIR100HG	3	42968	.	1
rs4936669	11	27037	2	2	121916904	0.004493	0.3457	1e-05	1.66533e-16	1.27942e-06	1.27812e-06	0	0	121916841	121916904	gefos2017tbbmd	11	121916904	1	1	1	A	G	0.13	0.29	0.29	0.33	0	0	.	Huvec,5_Strong_Enhancer;NHEK,5_Strong_Enhancer;HSMM,7_Weak_Enhancer;NHLF,7_Weak_Enhancer;HMEC,7_Weak_Enhancer	.	PFF.1,11_EnhWk1;PFK.2,11_EnhWk1;MUS.SC,13_EnhA;IMR90,14_Enh;BM.MSC,13_EnhA;ESO,14_Enh;PFF.2,11_EnhWk1;PFK.3,13_EnhA;CHON.BMMSC,14_Enh;ADI.MSC,9_TxEnhG1	.	.	.	E2A_5;Lmo2-complex_1;NRSF_disc5;Sin3Ak-20_disc5;TCF12_disc1;TCF12_disc3;ZEB1_disc1;ZEB1_known3	ENSG00000255248.2	RP11-166D19.1	0	0	NR_024430	MIR100HG	3	42905	.	1
rs74576250	6	28906	84	58	133520413	0.9666	0.0222	0.001	1.19749e-08	1.79187e-05	1.68716e-05	0	0	133508652	133524284	gefos2017tbbmd	6	133520413	1	1	1	G	A	0.04	0.01	0	0	0	0	.	HMEC,7_Weak_Enhancer;NHEK,5_Strong_Enhancer	.	PFM.2,12_EnhWk2;PFM.3,12_EnhWk2;PFK.2,12_EnhWk2	.	.	.	AP-1_disc4;BCL_disc4;Irf_disc3;Irf_known6;Irf_known9;Pax-5_disc3;p300_disc5	ENSG00000112319.13	EYA4	5	41322	NM_172105	EYA4	5	42080	.	1
rs112325066	3	34612	23	17	156436162	0.7773	0.0196	1e-05	1.32485e-10	1.22782e-06	1.11726e-06	0	0	156430628	156438321	gefos2017tbbmd	3	156436162	1	1	1	G	A	0.01	0.03	0	0.03	0	0	.	NHLF,7_Weak_Enhancer;Huvec,5_Strong_Enhancer;HMEC,5_Strong_Enhancer	.	MSC.ADIPC,9_TxEnhG1;NCC.COR2,11_EnhWk1;GAS,14_Enh;BR.H35,9_TxEnhG1;PFK.3,9_TxEnhG1;MUS.SC,9_TxEnhG1;BR.MYO,11_EnhWk1;PFF.1,14_Enh;HD.CD184EC,11_EnhWk1;H1.BMP4DM,14_Enh;H1.DMSC,11_EnhWk1;PFK.2,9_TxEnhG1;ST.MUC,11_EnhWk1;PFF.2,11_EnhWk1;H1.BMP4DT,14_Enh;BM.MSC,11_EnhWk1;CHON.BMMSC,9_TxEnhG1	AWG,HUVEC,None	.	.	CDP_7	ENSG00000163659.8	TIPARP	3	11602	NM_001184717	TIPARP	3	11604	.	1
rs34242730	3	34612	23	17	156436989	1.289e-06	0.4722	1e-05	1.32485e-10	1.22782e-06	1.11726e-06	0	0	156430628	156438321	gefos2017tbbmd	3	156436987	1	1	1	C	CA					0	0	.	HMEC,5_Strong_Enhancer;Huvec,7_Weak_Enhancer	HD.CD184EC,6_TssD2	NCC.COR2,11_EnhWk1;BR.H35,9_TxEnhG1;PFK.3,9_TxEnhG1;MUS.SC,9_TxEnhG1;BR.MYO,11_EnhWk1;H1.BMP4DM,14_Enh;BM.MSC,11_EnhWk1;CHON.BMMSC,9_TxEnhG1;HD.CD56MESC,9_TxEnhG1;ADI.NUC,11_EnhWk1;ADI.MSC,11_EnhWk1;NCC.GED2,11_EnhWk1;MSC.ADIPC,11_EnhWk1;ST.MUC,11_EnhWk1;PFF.1,11_EnhWk1;HUES64,11_EnhWk1	AWG,HSMM,None;UW,AG10803,None;UW,BJ,None;UW,Caco-2,None;UW,HAEpiC,None;UW,HCFaa,None;UW,HNPCEpiC,None;UW,HRE,None	HeLa-S3,CEBPB,Stanford,None;HeLa-S3,P300,Stanford,None;MCF10A-Er-Src,STAT3,Harvard(Weissman),EtOH_0.01pct_4hr;T-47D,GATA3,HudsonAlpha,DMSO_0.02pct	.	DMRT7	ENSG00000163659.8	TIPARP	3	12427	NM_001184717	TIPARP	3	12429	.	1
rs79500282	3	34612	23	17	156436259	0.2199	0.0365	1e-05	1.32485e-10	1.22782e-06	1.11726e-06	0	0	156430628	156438321	gefos2017tbbmd	3	156436259	1	1	1	A	G	0.002	0.05	0	0.04	0	0	.	NHLF,7_Weak_Enhancer;Huvec,5_Strong_Enhancer;HMEC,5_Strong_Enhancer	.	MSC.ADIPC,9_TxEnhG1;NCC.COR2,11_EnhWk1;GAS,14_Enh;BR.H35,9_TxEnhG1;PFK.3,9_TxEnhG1;MUS.SC,9_TxEnhG1;BR.MYO,11_EnhWk1;PFF.1,14_Enh;HD.CD184EC,11_EnhWk1;H1.BMP4DM,14_Enh;PFK.2,9_TxEnhG1;ST.MUC,11_EnhWk1;PFF.2,11_EnhWk1;H1.BMP4DT,14_Enh;BM.MSC,11_EnhWk1;CHON.BMMSC,9_TxEnhG1;PFM.2,11_EnhWk1;HD.CD56MESC,9_TxEnhG1	.	.	.	Arid3a_2;Foxd3;Hoxb9;Hoxd10;Isl2;Lhx3_2;RXRA_known7	ENSG00000163659.8	TIPARP	3	11699	NM_001184717	TIPARP	3	11701	.	1
