# Supplementary material for: Simultaneous detection of novel genes and SNPs by adaptive p-value combination
Source: Front Genet. 2022 Nov 17;13:1009428. doi: 10.3389/fgene.2022.1009428 (PMC9713700; doi:10.3389/fgene.2022.1009428)
Supplement: Supplementary file 2 [file DataSheet1.ZIP › novel_haploblocks.xlsx]

## Sheet: all_novel_block_snps072322
CHR	id	size	prunesize	BP	SNP	Pval	maf	tau	Pval_otfishercct	Pval_cct	Pval_gates	gene	is.literature.gene	is.literature.snp	start	end	dataset
1	2060	2	2	22686493	rs12029258	1.071e-05	0.1642	0.01	3.36525e-12	6.27782e-10	5.85301e-10		0	0	22686493	22687651	gefos2012fn
1	2060	2	2	22687651	rs11810369	3.139e-10	0.1664	0.01	3.36525e-12	6.27782e-10	5.85301e-10		0	0	22686493	22687651	gefos2012fn
1	2061	7	6	22688484	rs4655052	0.2592	0.2048	1e-05	1.66533e-16	1.49753e-09	9.65432e-10		0	0	22688484	22690765	gefos2012fn
1	2061	7	6	22689273	rs12750721	2.496e-10	0.1662	1e-05	1.66533e-16	1.49753e-09	9.65432e-10		0	0	22688484	22690765	gefos2012fn
1	2061	7	6	22689804	rs1320596	1.113e-05	0.164	1e-05	1.66533e-16	1.49753e-09	9.65432e-10		0	0	22688484	22690765	gefos2012fn
1	2061	7	6	22690417	rs2211179	0.2076	0.4383	1e-05	1.66533e-16	1.49753e-09	9.65432e-10		0	0	22688484	22690765	gefos2012fn
1	2061	7	6	22690547	rs12048810	1.03e-05	0.1644	1e-05	1.66533e-16	1.49753e-09	9.65432e-10		0	0	22688484	22690765	gefos2012fn
1	2061	7	6	22690765	rs4233287	0.001047	0.3847	1e-05	1.66533e-16	1.49753e-09	9.65432e-10		0	0	22688484	22690765	gefos2012fn
1	2067	13	8	22725224	rs10917223	0.2655	0.2805	1e-05	1.66533e-16	1.08802e-14	9.95273e-15		0	0	22725224	22734591	gefos2012fn
1	2067	13	8	22725825	rs2185341	0.3	0.2803	1e-05	1.66533e-16	1.08802e-14	9.95273e-15		0	0	22725224	22734591	gefos2012fn
1	2067	13	8	22728093	rs7534009	0.001884	0.0362	1e-05	1.66533e-16	1.08802e-14	9.95273e-15		0	0	22725224	22734591	gefos2012fn
1	2067	13	8	22731100	rs11581927	0.0001453	0.0712	1e-05	1.66533e-16	1.08802e-14	9.95273e-15		0	0	22725224	22734591	gefos2012fn
1	2067	13	8	22731269	rs7543680	1.826e-15	0.2164	1e-05	1.66533e-16	1.08802e-14	9.95273e-15		0	0	22725224	22734591	gefos2012fn
1	2067	13	8	22732518	rs4394609	5.174e-15	0.13	1e-05	1.66533e-16	1.08802e-14	9.95273e-15		0	0	22725224	22734591	gefos2012fn
1	2067	13	8	22732703	rs4609399	0.2608	0.2802	1e-05	1.66533e-16	1.08802e-14	9.95273e-15		0	0	22725224	22734591	gefos2012fn
1	2067	13	8	22734591	rs10799749	6.447e-08	0.4917	1e-05	1.66533e-16	1.08802e-14	9.95273e-15		0	0	22725224	22734591	gefos2012fn
3	4811	11	5	41109561	rs370243	2.278e-07	0.3297	1e-05	5.55112e-17	5.55112e-15	6.05369e-15		0	0	41109561	41114867	gefos2012fn
3	4811	11	5	41110710	rs7643852	0.0001771	0.1494	1e-05	5.55112e-17	5.55112e-15	6.05369e-15		0	0	41109561	41114867	gefos2012fn
3	4811	11	5	41113201	rs416183	8.969e-08	0.3271	1e-05	5.55112e-17	5.55112e-15	6.05369e-15		0	0	41109561	41114867	gefos2012fn
3	4811	11	5	41113327	rs11717807	2.185e-15	0.4609	1e-05	5.55112e-17	5.55112e-15	6.05369e-15		0	0	41109561	41114867	gefos2012fn
3	4811	11	5	41114867	rs384934	2.185e-15	0.4606	1e-05	5.55112e-17	5.55112e-15	6.05369e-15		0	0	41109561	41114867	gefos2012fn
3	4812	9	3	41116506	rs391459	3.581e-15	0.4688	1e-05	0	2.22045e-15	2.42703e-15		0	0	41116506	41119907	gefos2012fn
3	4812	9	3	41116831	rs436705	2.185e-15	0.458	1e-05	0	2.22045e-15	2.42703e-15		0	0	41116506	41119907	gefos2012fn
3	4812	9	3	41119907	rs431867	1.622e-15	0.4613	1e-05	0	2.22045e-15	2.42703e-15		0	0	41116506	41119907	gefos2012fn
3	4815	2	2	41155345	rs4973920	9.544e-14	0.4439	1e-05	0	1.82077e-13	1.83122e-13		0	0	41155345	41155615	gefos2012fn
3	4815	2	2	41155615	rs108606	1.961e-12	0.4375	1e-05	0	1.82077e-13	1.83122e-13		0	0	41155345	41155615	gefos2012fn
3	4816	5	5	41157575	rs1984856	4.993e-13	0.4643	1e-05	1.66533e-16	6.98663e-13	8.64137e-13		0	0	41157575	41162974	gefos2012fn
3	4816	5	5	41158322	rs1156916	8.134e-13	0.4673	1e-05	1.66533e-16	6.98663e-13	8.64137e-13		0	0	41157575	41162974	gefos2012fn
3	4816	5	5	41160573	rs12485899	4.594e-13	0.4422	1e-05	1.66533e-16	6.98663e-13	8.64137e-13		0	0	41157575	41162974	gefos2012fn
3	4816	5	5	41161343	rs4437116	1.251e-12	0.4685	1e-05	1.66533e-16	6.98663e-13	8.64137e-13		0	0	41157575	41162974	gefos2012fn
3	4816	5	5	41162974	rs11720396	1.054e-12	0.4681	1e-05	1.66533e-16	6.98663e-13	8.64137e-13		0	0	41157575	41162974	gefos2012fn
3	24555	1	1	41157267	rs6772565	8.868e-13	0.467	8.868e-13	8.868e-13	8.868e-13	8.868e-13		0	0	41157267	41157267	gefos2012fn
3	25808	1	1	41164756	rs7609599	2.273e-12	0.4656	2.273e-12	2.273e-12	2.273e-12	2.273e-12		0	0	41164756	41164756	gefos2012fn
3	26562	1	1	41164908	rs7642431	5.39e-12	0.4642	5.39e-12	5.39e-12	5.39e-12	5.39e-12		0	0	41164908	41164908	gefos2012fn
4	6364	6	5	88651954	rs7684821	0.0002156	0.0323	1e-05	1.66533e-16	2.40284e-07	1.91639e-07		0	0	88651954	88653869	gefos2012fn
4	6364	6	5	88652577	rs4416440	0.002257	0.2109	1e-05	1.66533e-16	2.40284e-07	1.91639e-07		0	0	88651954	88653869	gefos2012fn
4	6364	6	5	88653616	rs2627690	4.825e-08	0.286	1e-05	1.66533e-16	2.40284e-07	1.91639e-07		0	0	88651954	88653869	gefos2012fn
4	6364	6	5	88653805	rs4440183	1.278e-05	0.2624	1e-05	1.66533e-16	2.40284e-07	1.91639e-07		0	0	88651954	88653869	gefos2012fn
4	6364	6	5	88653869	rs4502648	0.3097	0.3083	1e-05	1.66533e-16	2.40284e-07	1.91639e-07		0	0	88651954	88653869	gefos2012fn
4	6390	47	22	88817225	rs17013531	0.2228	0.1088	1e-05	1.66533e-16	6.31578e-07	9.71864e-07		0	0	88817225	88848016	gefos2012fn
4	6390	47	22	88817414	rs2169612	0.4965	0.2067	1e-05	1.66533e-16	6.31578e-07	9.71864e-07		0	0	88817225	88848016	gefos2012fn
4	6390	47	22	88817431	rs2169611	0.1577	0.0844	1e-05	1.66533e-16	6.31578e-07	9.71864e-07		0	0	88817225	88848016	gefos2012fn
4	6390	47	22	88818075	rs12513126	5.987e-07	0.452	1e-05	1.66533e-16	6.31578e-07	9.71864e-07		0	0	88817225	88848016	gefos2012fn
4	6390	47	22	88821873	rs12651696	0.5605	0.1825	1e-05	1.66533e-16	6.31578e-07	9.71864e-07		0	0	88817225	88848016	gefos2012fn
4	6390	47	22	88823643	rs17013544	0.4621	0.2088	1e-05	1.66533e-16	6.31578e-07	9.71864e-07		0	0	88817225	88848016	gefos2012fn
4	6390	47	22	88824921	rs6810598	0.1457	0.0163	1e-05	1.66533e-16	6.31578e-07	9.71864e-07		0	0	88817225	88848016	gefos2012fn
4	6390	47	22	88826327	rs17013545	0.5417	0.1815	1e-05	1.66533e-16	6.31578e-07	9.71864e-07		0	0	88817225	88848016	gefos2012fn
4	6390	47	22	88827443	rs12502739	1.157e-07	0.4815	1e-05	1.66533e-16	6.31578e-07	9.71864e-07		0	0	88817225	88848016	gefos2012fn
4	6390	47	22	88827844	rs985930	0.009577	0.0292	1e-05	1.66533e-16	6.31578e-07	9.71864e-07		0	0	88817225	88848016	gefos2012fn
4	6390	47	22	88828775	rs13140622	1.012e-07	0.4819	1e-05	1.66533e-16	6.31578e-07	9.71864e-07		0	0	88817225	88848016	gefos2012fn
4	6390	47	22	88830632	rs10013836	3.46e-05	0.4799	1e-05	1.66533e-16	6.31578e-07	9.71864e-07		0	0	88817225	88848016	gefos2012fn
4	6390	47	22	88832053	rs17783296	0.0004715	0.2166	1e-05	1.66533e-16	6.31578e-07	9.71864e-07		0	0	88817225	88848016	gefos2012fn
4	6390	47	22	88832209	rs17783320	0.06976	0.0253	1e-05	1.66533e-16	6.31578e-07	9.71864e-07		0	0	88817225	88848016	gefos2012fn
4	6390	47	22	88832799	rs1381949	8.958e-06	0.4791	1e-05	1.66533e-16	6.31578e-07	9.71864e-07		0	0	88817225	88848016	gefos2012fn
4	6390	47	22	88833389	rs10011284	0.001783	0.4427	1e-05	1.66533e-16	6.31578e-07	9.71864e-07		0	0	88817225	88848016	gefos2012fn
4	6390	47	22	88836002	rs716202	0.4798	0.1684	1e-05	1.66533e-16	6.31578e-07	9.71864e-07		0	0	88817225	88848016	gefos2012fn
4	6390	47	22	88836036	rs716203	8.278e-08	0.495	1e-05	1.66533e-16	6.31578e-07	9.71864e-07		0	0	88817225	88848016	gefos2012fn
4	6390	47	22	88838571	rs17013562	0.0006655	0.0344	1e-05	1.66533e-16	6.31578e-07	9.71864e-07		0	0	88817225	88848016	gefos2012fn
4	6390	47	22	88838825	rs13147471	0.001858	0.4421	1e-05	1.66533e-16	6.31578e-07	9.71864e-07		0	0	88817225	88848016	gefos2012fn
4	6390	47	22	88840386	rs6846509	7.553e-05	0.2797	1e-05	1.66533e-16	6.31578e-07	9.71864e-07		0	0	88817225	88848016	gefos2012fn
4	6390	47	22	88848016	rs6811514	4.167e-07	0.4925	1e-05	1.66533e-16	6.31578e-07	9.71864e-07		0	0	88817225	88848016	gefos2012fn
4	6391	18	8	88848691	rs16996103	0.3466	0.1044	1e-05	9.35075e-08	1.31672e-07	8.87801e-08		0	0	88848691	88859131	gefos2012fn
4	6391	18	8	88849669	rs1477602	0.0001139	0.2809	1e-05	9.35075e-08	1.31672e-07	8.87801e-08		0	0	88848691	88859131	gefos2012fn
4	6391	18	8	88854260	rs7694756	0.005791	0.0291	1e-05	9.35075e-08	1.31672e-07	8.87801e-08		0	0	88848691	88859131	gefos2012fn
4	6391	18	8	88856229	rs1477600	1.689e-08	0.4032	1e-05	9.35075e-08	1.31672e-07	8.87801e-08		0	0	88848691	88859131	gefos2012fn
4	6391	18	8	88856264	rs1463117	6.526e-07	0.4925	1e-05	9.35075e-08	1.31672e-07	8.87801e-08		0	0	88848691	88859131	gefos2012fn
4	6391	18	8	88856342	rs1463116	0.0001232	0.3537	1e-05	9.35075e-08	1.31672e-07	8.87801e-08		0	0	88848691	88859131	gefos2012fn
4	6391	18	8	88856531	rs17009134	0.3502	0.1043	1e-05	9.35075e-08	1.31672e-07	8.87801e-08		0	0	88848691	88859131	gefos2012fn
4	6391	18	8	88859131	rs11723364	0.0013	0.2167	1e-05	9.35075e-08	1.31672e-07	8.87801e-08		0	0	88848691	88859131	gefos2012fn
4	16474	1	1	88848608	rs13130558	2.629e-09	0.4153	2.629e-09	2.629e-09	2.629e-09	2.629e-09		0	0	88848608	88848608	gefos2012fn
5	6379	4	3	87985295	rs26579	4.171e-07	0.4174	1e-05	5.85801e-11	1.2513e-06	9.80939e-07	LINC00461	0	0	87985295	87988733	gefos2012fn
5	6379	4	3	87988057	rs6894196	0.5006	0.1144	1e-05	5.85801e-11	1.2513e-06	9.80939e-07	LINC00461	0	0	87985295	87988733	gefos2012fn
5	6379	4	3	87988733	rs2304607	0.3053	0.1534	1e-05	5.85801e-11	1.2513e-06	9.80939e-07	LINC00461	0	0	87985295	87988733	gefos2012fn
5	6392	3	3	88427942	rs16903468	2.882e-09	0.2086	1e-05	3.66374e-15	5.14533e-09	6.36381e-09		0	0	88427942	88429077	gefos2012fn
5	6392	3	3	88429024	rs4244201	0.109	0.3387	1e-05	3.66374e-15	5.14533e-09	6.36381e-09		0	0	88427942	88429077	gefos2012fn
5	6392	3	3	88429077	rs4244202	4.236e-09	0.3978	1e-05	3.66374e-15	5.14533e-09	6.36381e-09		0	0	88427942	88429077	gefos2012fn
5	19204	1	1	88421363	rs1864180	6.911e-14	0.4938	6.911e-14	6.911e-14	6.911e-14	6.911e-14		0	0	88421363	88421363	gefos2012fn
6	2510	2	2	21368678	rs6456420	8.654e-06	0.3756	1e-05	1.66533e-16	1.73067e-05	1.65727e-05		0	0	21368678	21369139	gefos2012fn
6	2510	2	2	21369139	rs17623091	0.1114	0.2068	1e-05	1.66533e-16	1.73067e-05	1.65727e-05		0	0	21368678	21369139	gefos2012fn
6	11317	18	11	151975473	rs851973	0.1247	0.3127	1e-05	1.66533e-16	1.12415e-11	9.4564e-12		0	0	151975473	151986594	gefos2012fn
6	11317	18	11	151975773	rs851972	0.001318	0.3988	1e-05	1.66533e-16	1.12415e-11	9.4564e-12		0	0	151975473	151986594	gefos2012fn
6	11317	18	11	151977085	rs6915267	0.003486	0.1085	1e-05	1.66533e-16	1.12415e-11	9.4564e-12		0	0	151975473	151986594	gefos2012fn
6	11317	18	11	151978439	rs712219	1.617e-12	0.4005	1e-05	1.66533e-16	1.12415e-11	9.4564e-12		0	0	151975473	151986594	gefos2012fn
6	11317	18	11	151979157	rs851970	2.777e-12	0.3941	1e-05	1.66533e-16	1.12415e-11	9.4564e-12		0	0	151975473	151986594	gefos2012fn
6	11317	18	11	151980730	rs17081551	0.3746	0.1447	1e-05	1.66533e-16	1.12415e-11	9.4564e-12		0	0	151975473	151986594	gefos2012fn
6	11317	18	11	151981001	rs851968	0.4851	0.278	1e-05	1.66533e-16	1.12415e-11	9.4564e-12		0	0	151975473	151986594	gefos2012fn
6	11317	18	11	151981210	rs851966	0.0004635	0.4547	1e-05	1.66533e-16	1.12415e-11	9.4564e-12		0	0	151975473	151986594	gefos2012fn
6	11317	18	11	151982413	rs866457	0.0004039	0.4551	1e-05	1.66533e-16	1.12415e-11	9.4564e-12		0	0	151975473	151986594	gefos2012fn
6	11317	18	11	151986003	rs9397442	0.001655	0.1497	1e-05	1.66533e-16	1.12415e-11	9.4564e-12		0	0	151975473	151986594	gefos2012fn
6	11317	18	11	151986594	rs9371226	0.009343	0.0869	1e-05	1.66533e-16	1.12415e-11	9.4564e-12		0	0	151975473	151986594	gefos2012fn
6	11319	7	4	151997210	rs1293945	4.491e-08	0.4568	1e-05	3.4716e-11	2.9241e-08	2.03009e-08		0	0	151997210	152001190	gefos2012fn
6	11319	7	4	151998263	rs980281	5.055e-07	0.4454	1e-05	3.4716e-11	2.9241e-08	2.03009e-08		0	0	151997210	152001190	gefos2012fn
6	11319	7	4	151999091	rs1293940	8.885e-09	0.4904	1e-05	3.4716e-11	2.9241e-08	2.03009e-08		0	0	151997210	152001190	gefos2012fn
6	11319	7	4	152001190	rs852001	0.1712	0.3057	1e-05	3.4716e-11	2.9241e-08	2.03009e-08		0	0	151997210	152001190	gefos2012fn
7	8319	7	6	96074122	rs17167549	0.0275	0.1334	1e-05	1.66533e-16	3.87541e-11	3.13693e-11		0	0	96074122	96077225	gefos2012fn
7	8319	7	6	96074544	rs17167552	0.07549	0.0191	1e-05	1.66533e-16	3.87541e-11	3.13693e-11		0	0	96074122	96077225	gefos2012fn
7	8319	7	6	96076927	rs2724041	0.0718	0.4335	1e-05	1.66533e-16	3.87541e-11	3.13693e-11		0	0	96074122	96077225	gefos2012fn
7	8319	7	6	96077009	rs2524971	0.0004848	0.1842	1e-05	1.66533e-16	3.87541e-11	3.13693e-11		0	0	96074122	96077225	gefos2012fn
7	8319	7	6	96077048	rs3094752	6.459e-12	0.2678	1e-05	1.66533e-16	3.87541e-11	3.13693e-11		0	0	96074122	96077225	gefos2012fn
7	8319	7	6	96077225	rs2524970	0.202	0.4213	1e-05	1.66533e-16	3.87541e-11	3.13693e-11		0	0	96074122	96077225	gefos2012fn
7	8324	5	4	96156877	rs4397320	0.08397	0.0497	1e-05	1.66533e-16	1.50434e-07	1.14632e-07		0	0	96156877	96160388	gefos2012fn
7	8324	5	4	96158339	rs7808600	0.2056	0.0684	1e-05	1.66533e-16	1.50434e-07	1.14632e-07		0	0	96156877	96160388	gefos2012fn
7	8324	5	4	96158820	rs4490763	0.0009044	0.1826	1e-05	1.66533e-16	1.50434e-07	1.14632e-07		0	0	96156877	96160388	gefos2012fn
7	8324	5	4	96160388	rs4566970	3.761e-08	0.2897	1e-05	1.66533e-16	1.50434e-07	1.14632e-07		0	0	96156877	96160388	gefos2012fn
7	8329	10	8	96189507	rs11765423	0.001727	0.1742	1	1.00533e-07	9.21578e-07	8.99682e-07		0	0	96189507	96193141	gefos2012fn
7	8329	10	8	96189871	rs4727339	2.011e-06	0.3014	1	1.00533e-07	9.21578e-07	8.99682e-07		0	0	96189507	96193141	gefos2012fn
7	8329	10	8	96190614	rs6961100	0.0001793	0.1138	1	1.00533e-07	9.21578e-07	8.99682e-07		0	0	96189507	96193141	gefos2012fn
7	8329	10	8	96190803	rs6961162	2.014e-06	0.3008	1	1.00533e-07	9.21578e-07	8.99682e-07		0	0	96189507	96193141	gefos2012fn
7	8329	10	8	96191823	rs4346936	0.4786	0.0369	1	1.00533e-07	9.21578e-07	8.99682e-07		0	0	96189507	96193141	gefos2012fn
7	8329	10	8	96191905	rs4346937	1.902e-06	0.3012	1	1.00533e-07	9.21578e-07	8.99682e-07		0	0	96189507	96193141	gefos2012fn
7	8329	10	8	96192854	rs9918701	2.007e-07	0.2806	1	1.00533e-07	9.21578e-07	8.99682e-07		0	0	96189507	96193141	gefos2012fn
7	8329	10	8	96193141	rs4313087	4.603e-07	0.3043	1	1.00533e-07	9.21578e-07	8.99682e-07		0	0	96189507	96193141	gefos2012fn
7	8330	40	6	96194571	rs6964260	4.089e-07	0.3369	1e-05	1.66533e-16	1.86083e-07	2.40061e-07		0	0	96194571	96228434	gefos2012fn
7	8330	40	6	96195483	rs4990847	0.9811	0.0453	1e-05	1.66533e-16	1.86083e-07	2.40061e-07		0	0	96194571	96228434	gefos2012fn
7	8330	40	6	96216543	rs6959178	6.129e-08	0.3146	1e-05	1.66533e-16	1.86083e-07	2.40061e-07		0	0	96194571	96228434	gefos2012fn
7	8330	40	6	96218575	rs1554659	0.6752	0.0457	1e-05	1.66533e-16	1.86083e-07	2.40061e-07		0	0	96194571	96228434	gefos2012fn
7	8330	40	6	96222790	rs1524924	7.419e-08	0.314	1e-05	1.66533e-16	1.86083e-07	2.40061e-07		0	0	96194571	96228434	gefos2012fn
7	8330	40	6	96228434	rs1404508	0.0002942	0.143	1e-05	1.66533e-16	1.86083e-07	2.40061e-07		0	0	96194571	96228434	gefos2012fn
7	8331	7	6	96230631	rs10240174	0.001463	0.1727	1e-05	1.66533e-16	5.71591e-09	4.33296e-09		0	0	96230631	96238771	gefos2012fn
7	8331	7	6	96230686	rs10464592	9.677e-10	0.4462	1e-05	1.66533e-16	5.71591e-09	4.33296e-09		0	0	96230631	96238771	gefos2012fn
7	8331	7	6	96231614	rs17410662	0.0001542	0.1428	1e-05	1.66533e-16	5.71591e-09	4.33296e-09		0	0	96230631	96238771	gefos2012fn
7	8331	7	6	96231714	rs10274117	6.129e-08	0.3133	1e-05	1.66533e-16	5.71591e-09	4.33296e-09		0	0	96230631	96238771	gefos2012fn
7	8331	7	6	96237054	rs4729270	0.02468	0.0332	1e-05	1.66533e-16	5.71591e-09	4.33296e-09		0	0	96230631	96238771	gefos2012fn
7	8331	7	6	96238771	rs6962528	0.001797	0.1814	1e-05	1.66533e-16	5.71591e-09	4.33296e-09		0	0	96230631	96238771	gefos2012fn
7	8332	6	5	96241603	rs1917486	6.129e-08	0.3129	1e-05	1.66533e-16	1.62228e-07	1.89596e-07	LOC100506136	0	0	96241603	96254519	gefos2012fn
7	8332	6	5	96243327	rs1524919	1.017e-07	0.3088	1e-05	1.66533e-16	1.62228e-07	1.89596e-07	LOC100506136	0	0	96241603	96254519	gefos2012fn
7	8332	6	5	96248028	rs1917483	0.4476	0.0398	1e-05	1.66533e-16	1.62228e-07	1.89596e-07	LOC100506136	0	0	96241603	96254519	gefos2012fn
7	8332	6	5	96252391	rs6970996	0.0001768	0.1425	1e-05	1.66533e-16	1.62228e-07	1.89596e-07	LOC100506136	0	0	96241603	96254519	gefos2012fn
7	8332	6	5	96254519	rs13233151	2.143e-07	0.3103	1e-05	1.66533e-16	1.62228e-07	1.89596e-07	LOC100506136	0	0	96241603	96254519	gefos2012fn
7	20342	1	1	96156848	rs4296976	3.761e-08	0.2894	3.761e-08	3.761e-08	3.761e-08	3.761e-08		0	0	96156848	96156848	gefos2012fn
8	7594	20	9	71781849	rs6472551	4.63e-07	0.4869	1e-05	7.37199e-09	2.82887e-06	2.71927e-06		0	0	71781849	71822479	gefos2012fn
8	7594	20	9	71782940	rs10453108	9.828e-07	0.3998	1e-05	7.37199e-09	2.82887e-06	2.71927e-06		0	0	71781849	71822479	gefos2012fn
8	7594	20	9	71788444	rs1845216	0.0004832	0.1004	1e-05	7.37199e-09	2.82887e-06	2.71927e-06		0	0	71781849	71822479	gefos2012fn
8	7594	20	9	71800975	rs7831410	0.6859	0.0938	1e-05	7.37199e-09	2.82887e-06	2.71927e-06		0	0	71781849	71822479	gefos2012fn
8	7594	20	9	71805132	rs4629903	0.002122	0.4176	1e-05	7.37199e-09	2.82887e-06	2.71927e-06		0	0	71781849	71822479	gefos2012fn
8	7594	20	9	71805628	rs1602813	0.6808	0.0939	1e-05	7.37199e-09	2.82887e-06	2.71927e-06		0	0	71781849	71822479	gefos2012fn
8	7594	20	9	71811922	rs17689379	0.0006187	0.0945	1e-05	7.37199e-09	2.82887e-06	2.71927e-06		0	0	71781849	71822479	gefos2012fn
8	7594	20	9	71821325	rs3098898	0.7313	0.04	1e-05	7.37199e-09	2.82887e-06	2.71927e-06		0	0	71781849	71822479	gefos2012fn
8	7594	20	9	71822479	rs16937258	0.1986	0.1075	1e-05	7.37199e-09	2.82887e-06	2.71927e-06		0	0	71781849	71822479	gefos2012fn
8	7595	62	19	71827042	rs13258297	0.6786	0.0943	1e-05	1.66533e-16	3.18141e-06	5.56592e-06		0	0	71827042	71916082	gefos2012fn
8	7595	62	19	71827665	rs6984663	1.044e-06	0.4001	1e-05	1.66533e-16	3.18141e-06	5.56592e-06		0	0	71827042	71916082	gefos2012fn
8	7595	62	19	71832012	rs17689776	0.0005635	0.0943	1e-05	1.66533e-16	3.18141e-06	5.56592e-06		0	0	71827042	71916082	gefos2012fn
8	7595	62	19	71834440	rs1473522	0.01625	0.1854	1e-05	1.66533e-16	3.18141e-06	5.56592e-06		0	0	71827042	71916082	gefos2012fn
8	7595	62	19	71834534	rs3103860	0.004138	0.3242	1e-05	1.66533e-16	3.18141e-06	5.56592e-06		0	0	71827042	71916082	gefos2012fn
8	7595	62	19	71836156	rs3103859	0.2734	0.1712	1e-05	1.66533e-16	3.18141e-06	5.56592e-06		0	0	71827042	71916082	gefos2012fn
8	7595	62	19	71844288	rs3103854	0.002544	0.3403	1e-05	1.66533e-16	3.18141e-06	5.56592e-06		0	0	71827042	71916082	gefos2012fn
8	7595	62	19	71849484	rs10089583	5.845e-07	0.4915	1e-05	1.66533e-16	3.18141e-06	5.56592e-06		0	0	71827042	71916082	gefos2012fn
8	7595	62	19	71856944	rs10504488	0.7476	0.0432	1e-05	1.66533e-16	3.18141e-06	5.56592e-06		0	0	71827042	71916082	gefos2012fn
8	7595	62	19	71873457	rs7015180	0.03529	0.2019	1e-05	1.66533e-16	3.18141e-06	5.56592e-06		0	0	71827042	71916082	gefos2012fn
8	7595	62	19	71894109	rs12544464	0.2763	0.0374	1e-05	1.66533e-16	3.18141e-06	5.56592e-06		0	0	71827042	71916082	gefos2012fn
8	7595	62	19	71896819	rs2732127	1.177e-06	0.4043	1e-05	1.66533e-16	3.18141e-06	5.56592e-06		0	0	71827042	71916082	gefos2012fn
8	7595	62	19	71897251	rs1845217	0.002122	0.4186	1e-05	1.66533e-16	3.18141e-06	5.56592e-06		0	0	71827042	71916082	gefos2012fn
8	7595	62	19	71898682	rs2732124	1.177e-06	0.4041	1e-05	1.66533e-16	3.18141e-06	5.56592e-06		0	0	71827042	71916082	gefos2012fn
8	7595	62	19	71900368	rs6995086	0.8276	0.0941	1e-05	1.66533e-16	3.18141e-06	5.56592e-06		0	0	71827042	71916082	gefos2012fn
8	7595	62	19	71904993	rs2732120	1.249e-06	0.4039	1e-05	1.66533e-16	3.18141e-06	5.56592e-06		0	0	71827042	71916082	gefos2012fn
8	7595	62	19	71905587	rs1493202	0.2521	0.4891	1e-05	1.66533e-16	3.18141e-06	5.56592e-06		0	0	71827042	71916082	gefos2012fn
8	7595	62	19	71913174	rs2639942	1.249e-06	0.4036	1e-05	1.66533e-16	3.18141e-06	5.56592e-06		0	0	71827042	71916082	gefos2012fn
8	7595	62	19	71916082	rs13271298	0.7629	0.1051	1e-05	1.66533e-16	3.18141e-06	5.56592e-06		0	0	71827042	71916082	gefos2012fn
8	7596	93	16	71919093	rs13281173	0.182	0.0172	1e-05	1.66533e-16	4.77472e-06	7.67332e-06		0	0	71919093	71963411	gefos2012fn
8	7596	93	16	71919570	rs1018015	0.002019	0.3396	1e-05	1.66533e-16	4.77472e-06	7.67332e-06		0	0	71919093	71963411	gefos2012fn
8	7596	93	16	71920310	rs2639898	1.573e-06	0.4849	1e-05	1.66533e-16	4.77472e-06	7.67332e-06		0	0	71919093	71963411	gefos2012fn
8	7596	93	16	71923202	rs2639957	1.573e-06	0.4846	1e-05	1.66533e-16	4.77472e-06	7.67332e-06		0	0	71919093	71963411	gefos2012fn
8	7596	93	16	71923817	rs3103852	0.161	0.17	1e-05	1.66533e-16	4.77472e-06	7.67332e-06		0	0	71919093	71963411	gefos2012fn
8	7596	93	16	71932086	rs11784872	0.001253	0.1059	1e-05	1.66533e-16	4.77472e-06	7.67332e-06		0	0	71919093	71963411	gefos2012fn
8	7596	93	16	71932916	rs10106506	0.8326	0.0819	1e-05	1.66533e-16	4.77472e-06	7.67332e-06		0	0	71919093	71963411	gefos2012fn
8	7596	93	16	71936126	rs11778170	0.1867	0.0191	1e-05	1.66533e-16	4.77472e-06	7.67332e-06		0	0	71919093	71963411	gefos2012fn
8	7596	93	16	71937469	rs3098878	1.249e-06	0.4063	1e-05	1.66533e-16	4.77472e-06	7.67332e-06		0	0	71919093	71963411	gefos2012fn
8	7596	93	16	71938050	rs3110255	1.779e-06	0.485	1e-05	1.66533e-16	4.77472e-06	7.67332e-06		0	0	71919093	71963411	gefos2012fn
8	7596	93	16	71942692	rs3110263	0.001957	0.4193	1e-05	1.66533e-16	4.77472e-06	7.67332e-06		0	0	71919093	71963411	gefos2012fn
8	7596	93	16	71943014	rs4738104	0.2305	0.1265	1e-05	1.66533e-16	4.77472e-06	7.67332e-06		0	0	71919093	71963411	gefos2012fn
8	7596	93	16	71947512	rs13271663	0.8164	0.0811	1e-05	1.66533e-16	4.77472e-06	7.67332e-06		0	0	71919093	71963411	gefos2012fn
8	7596	93	16	71955183	rs6472561	1.4e-06	0.4844	1e-05	1.66533e-16	4.77472e-06	7.67332e-06		0	0	71919093	71963411	gefos2012fn
8	7596	93	16	71963318	rs16937327	0.002333	0.0977	1e-05	1.66533e-16	4.77472e-06	7.67332e-06		0	0	71919093	71963411	gefos2012fn
8	7596	93	16	71963411	rs17699084	0.004123	0.4195	1e-05	1.66533e-16	4.77472e-06	7.67332e-06		0	0	71919093	71963411	gefos2012fn
8	10570	3	3	119974978	rs11984630	0.0001598	0.147	1e-05	5.55112e-17	1.11022e-15	1.00433e-15		0	0	119974978	119975670	gefos2012fn
8	10570	3	3	119975589	rs1564859	0.8646	0.2586	1e-05	5.55112e-17	1.11022e-15	1.00433e-15		0	0	119974978	119975670	gefos2012fn
8	10570	3	3	119975670	rs1564860	3.996e-16	0.3	1e-05	5.55112e-17	1.11022e-15	1.00433e-15		0	0	119974978	119975670	gefos2012fn
8	15939	1	1	120013090	rs13264791	5.956e-13	0.4617	5.956e-13	5.956e-13	5.956e-13	5.956e-13		0	0	120013090	120013090	gefos2012fn
8	16331	1	1	119974708	rs1385499	3.417e-15	0.3341	3.417e-15	3.417e-15	3.417e-15	3.417e-15		0	0	119974708	119974708	gefos2012fn
8	18549	1	1	120007708	rs2220189	1.106e-13	0.4464	1.106e-13	1.106e-13	1.106e-13	1.106e-13		0	0	120007708	120007708	gefos2012fn
9	11335	24	9	133426823	rs12238632	0.8186	0.0599	1e-05	9.17351e-11	1.2906e-06	1.35581e-06		0	0	133426823	133436730	gefos2012fn
9	11335	24	9	133426961	rs11243757	4.487e-05	0.4345	1e-05	9.17351e-11	1.2906e-06	1.35581e-06		0	0	133426823	133436730	gefos2012fn
9	11335	24	9	133427016	rs12346094	2.69e-07	0.3687	1e-05	9.17351e-11	1.2906e-06	1.35581e-06		0	0	133426823	133436730	gefos2012fn
9	11335	24	9	133427274	rs1560532	5.582e-05	0.4071	1e-05	9.17351e-11	1.2906e-06	1.35581e-06		0	0	133426823	133436730	gefos2012fn
9	11335	24	9	133427524	rs11243759	8.709e-07	0.3862	1e-05	9.17351e-11	1.2906e-06	1.35581e-06		0	0	133426823	133436730	gefos2012fn
9	11335	24	9	133430525	rs4740346	0.3143	0.2112	1e-05	9.17351e-11	1.2906e-06	1.35581e-06		0	0	133426823	133436730	gefos2012fn
9	11335	24	9	133435047	rs4740195	0.0001003	0.4452	1e-05	9.17351e-11	1.2906e-06	1.35581e-06		0	0	133426823	133436730	gefos2012fn
9	11335	24	9	133435678	rs10793930	4.879e-07	0.3553	1e-05	9.17351e-11	1.2906e-06	1.35581e-06		0	0	133426823	133436730	gefos2012fn
9	11335	24	9	133436730	rs10793932	0.0001246	0.474	1e-05	9.17351e-11	1.2906e-06	1.35581e-06		0	0	133426823	133436730	gefos2012fn
11	1814	29	5	15730511	rs11827785	9.913e-15	0.2004	1e-05	1.66533e-16	4.996e-14	3.98916e-14		0	0	15730511	15741485	gefos2012fn
11	1814	29	5	15730991	rs4556502	0.1585	0.0311	1e-05	1.66533e-16	4.996e-14	3.98916e-14		0	0	15730511	15741485	gefos2012fn
11	1814	29	5	15731049	rs4548583	5.853e-06	0.4716	1e-05	1.66533e-16	4.996e-14	3.98916e-14		0	0	15730511	15741485	gefos2012fn
11	1814	29	5	15740882	rs900863	1.449e-05	0.4307	1e-05	1.66533e-16	4.996e-14	3.98916e-14		0	0	15730511	15741485	gefos2012fn
11	1814	29	5	15741485	rs10832506	0.1687	0.2465	1e-05	1.66533e-16	4.996e-14	3.98916e-14		0	0	15730511	15741485	gefos2012fn
11	3198	11	6	30852782	rs1005019	0.0003391	0.4235	1e-05	1.66533e-16	1.85547e-06	2.4978e-06		0	0	30852782	30860580	gefos2012fn
11	3198	11	6	30853618	rs2021806	1.135e-06	0.3241	1e-05	1.66533e-16	1.85547e-06	2.4978e-06		0	0	30852782	30860580	gefos2012fn
11	3198	11	6	30854334	rs686901	6.584e-06	0.3094	1e-05	1.66533e-16	1.85547e-06	2.4978e-06		0	0	30852782	30860580	gefos2012fn
11	3198	11	6	30855237	rs546181	1.071e-06	0.3233	1e-05	1.66533e-16	1.85547e-06	2.4978e-06		0	0	30852782	30860580	gefos2012fn
11	3198	11	6	30858104	rs12362465	0.06535	0.1102	1e-05	1.66533e-16	1.85547e-06	2.4978e-06		0	0	30852782	30860580	gefos2012fn
11	3198	11	6	30860580	rs10767877	7.911e-07	0.3232	1e-05	1.66533e-16	1.85547e-06	2.4978e-06		0	0	30852782	30860580	gefos2012fn
17	3076	7	6	41772813	rs6503468	1.795e-06	0.4138	1e-05	1.66533e-16	9.90536e-08	8.22109e-08		0	0	41772813	41777286	gefos2012fn
17	3076	7	6	41774270	rs1107747	1.671e-07	0.3756	1e-05	1.66533e-16	9.90536e-08	8.22109e-08		0	0	41772813	41777286	gefos2012fn
17	3076	7	6	41775043	rs1877633	1.442e-06	0.3483	1e-05	1.66533e-16	9.90536e-08	8.22109e-08		0	0	41772813	41777286	gefos2012fn
17	3076	7	6	41776686	rs12600549	7.252e-08	0.3751	1e-05	1.66533e-16	9.90536e-08	8.22109e-08		0	0	41772813	41777286	gefos2012fn
17	3076	7	6	41776859	rs9908642	4.896e-08	0.3749	1e-05	1.66533e-16	9.90536e-08	8.22109e-08		0	0	41772813	41777286	gefos2012fn
17	3076	7	6	41777286	rs4793016	5.229e-08	0.3746	1e-05	1.66533e-16	9.90536e-08	8.22109e-08		0	0	41772813	41777286	gefos2012fn
17	3078	2	2	41797692	rs1828720	2.691e-08	0.3632	0.001	1.06655e-07	5.382e-08	5.28932e-08		0	0	41797692	41798098	gefos2012fn
17	3078	2	2	41798098	rs16940132	0.9525	0.0591	0.001	1.06655e-07	5.382e-08	5.28932e-08		0	0	41797692	41798098	gefos2012fn
1	2024	8	6	22498103	rs4655030	0.005043	0.4509	1e-05	1.66533e-16	2.78341e-07	2.20412e-07		0	0	22498103	22499530	gefos2012ls
1	2024	8	6	22498599	rs2807368	0.6245	0.2006	1e-05	1.66533e-16	2.78341e-07	2.20412e-07		0	0	22498103	22499530	gefos2012ls
1	2024	8	6	22498824	rs1014987	5.192e-08	0.273	1e-05	1.66533e-16	2.78341e-07	2.20412e-07		0	0	22498103	22499530	gefos2012ls
1	2024	8	6	22499222	rs1014986	5.797e-05	0.1808	1e-05	1.66533e-16	2.78341e-07	2.20412e-07		0	0	22498103	22499530	gefos2012ls
1	2024	8	6	22499255	rs1014985	4.389e-07	0.4787	1e-05	1.66533e-16	2.78341e-07	2.20412e-07		0	0	22498103	22499530	gefos2012ls
1	2024	8	6	22499530	rs17360053	0.03661	0.3507	1e-05	1.66533e-16	2.78341e-07	2.20412e-07		0	0	22498103	22499530	gefos2012ls
1	2026	3	3	22501628	rs10917165	0.0001209	0.3721	1e-05	9.06012e-09	3.62637e-07	2.73969e-07		0	0	22501628	22502000	gefos2012ls
1	2026	3	3	22501846	rs742356	1.21e-07	0.2722	1e-05	9.06012e-09	3.62637e-07	2.73969e-07		0	0	22501628	22502000	gefos2012ls
1	2026	3	3	22502000	rs11799918	0.1216	0.1084	1e-05	9.06012e-09	3.62637e-07	2.73969e-07		0	0	22501628	22502000	gefos2012ls
1	2028	14	7	22504565	rs12032458	1.728e-07	0.275	1e-05	2.23926e-12	5.7194e-07	5.2478e-07		0	0	22504565	22509251	gefos2012ls
1	2028	14	7	22505742	rs2982284	0.8084	0.2113	1e-05	2.23926e-12	5.7194e-07	5.2478e-07		0	0	22504565	22509251	gefos2012ls
1	2028	14	7	22506253	rs2982285	5.613e-06	0.4916	1e-05	2.23926e-12	5.7194e-07	5.2478e-07		0	0	22504565	22509251	gefos2012ls
1	2028	14	7	22506437	rs12023766	1.638e-07	0.288	1e-05	2.23926e-12	5.7194e-07	5.2478e-07		0	0	22504565	22509251	gefos2012ls
1	2028	14	7	22507423	rs2807346	5.923e-06	0.4906	1e-05	2.23926e-12	5.7194e-07	5.2478e-07		0	0	22504565	22509251	gefos2012ls
1	2028	14	7	22508799	rs6678085	0.0704	0.3431	1e-05	2.23926e-12	5.7194e-07	5.2478e-07		0	0	22504565	22509251	gefos2012ls
1	2028	14	7	22509251	rs2744712	0.8229	0.2115	1e-05	2.23926e-12	5.7194e-07	5.2478e-07		0	0	22504565	22509251	gefos2012ls
1	2040	9	5	22575918	rs875977	7.839e-09	0.2632	1e-05	7.60047e-11	3.91932e-08	2.91957e-08		0	0	22575918	22577937	gefos2012ls
1	2040	9	5	22576398	rs875976	0.0001872	0.3986	1e-05	7.60047e-11	3.91932e-08	2.91957e-08		0	0	22575918	22577937	gefos2012ls
1	2040	9	5	22577290	rs12239548	0.4104	0.2458	1e-05	7.60047e-11	3.91932e-08	2.91957e-08		0	0	22575918	22577937	gefos2012ls
1	2040	9	5	22577371	rs2807337	0.00259	0.3549	1e-05	7.60047e-11	3.91932e-08	2.91957e-08		0	0	22575918	22577937	gefos2012ls
1	2040	9	5	22577937	rs2744757	0.5192	0.2512	1e-05	7.60047e-11	3.91932e-08	2.91957e-08		0	0	22575918	22577937	gefos2012ls
1	2052	6	3	22652501	rs10917214	5.333e-07	0.4853	1e-05	1.66533e-16	1.59917e-06	1.29828e-06		0	0	22652501	22653550	gefos2012ls
1	2052	6	3	22652997	rs7525483	0.124	0.0302	1e-05	1.66533e-16	1.59917e-06	1.29828e-06		0	0	22652501	22653550	gefos2012ls
1	2052	6	3	22653550	rs4433361	0.001184	0.3397	1e-05	1.66533e-16	1.59917e-06	1.29828e-06		0	0	22652501	22653550	gefos2012ls
1	2057	2	2	22686493	rs12029258	6.552e-07	0.165	1e-05	0	1.53277e-12	1.42904e-12		0	0	22686493	22687651	gefos2012ls
1	2057	2	2	22687651	rs11810369	7.664e-13	0.1671	1e-05	0	1.53277e-12	1.42904e-12		0	0	22686493	22687651	gefos2012ls
1	2058	7	6	22688484	rs4655052	0.01327	0.2054	1e-05	1.66533e-16	3.59535e-12	2.31766e-12		0	0	22688484	22690765	gefos2012ls
1	2058	7	6	22689273	rs12750721	5.992e-13	0.1669	1e-05	1.66533e-16	3.59535e-12	2.31766e-12		0	0	22688484	22690765	gefos2012ls
1	2058	7	6	22689804	rs1320596	8.38e-07	0.1649	1e-05	1.66533e-16	3.59535e-12	2.31766e-12		0	0	22688484	22690765	gefos2012ls
1	2058	7	6	22690417	rs2211179	0.02873	0.4386	1e-05	1.66533e-16	3.59535e-12	2.31766e-12		0	0	22688484	22690765	gefos2012ls
1	2058	7	6	22690547	rs12048810	8.38e-07	0.1653	1e-05	1.66533e-16	3.59535e-12	2.31766e-12		0	0	22688484	22690765	gefos2012ls
1	2058	7	6	22690765	rs4233287	0.003444	0.384	1e-05	1.66533e-16	3.59535e-12	2.31766e-12		0	0	22688484	22690765	gefos2012ls
1	2064	13	8	22725224	rs10917223	0.8342	0.281	1e-05	1.66533e-16	1.96132e-12	1.34247e-12		0	0	22725224	22734591	gefos2012ls
1	2064	13	8	22725825	rs2185341	0.8835	0.2807	1e-05	1.66533e-16	1.96132e-12	1.34247e-12		0	0	22725224	22734591	gefos2012ls
1	2064	13	8	22728093	rs7534009	0.002462	0.0362	1e-05	1.66533e-16	1.96132e-12	1.34247e-12		0	0	22725224	22734591	gefos2012ls
1	2064	13	8	22731100	rs11581927	0.02779	0.0712	1e-05	1.66533e-16	1.96132e-12	1.34247e-12		0	0	22725224	22734591	gefos2012ls
1	2064	13	8	22731269	rs7543680	5.163e-11	0.2157	1e-05	1.66533e-16	1.96132e-12	1.34247e-12		0	0	22725224	22734591	gefos2012ls
1	2064	13	8	22732518	rs4394609	2.463e-13	0.1301	1e-05	1.66533e-16	1.96132e-12	1.34247e-12		0	0	22725224	22734591	gefos2012ls
1	2064	13	8	22732703	rs4609399	0.8038	0.2808	1e-05	1.66533e-16	1.96132e-12	1.34247e-12		0	0	22725224	22734591	gefos2012ls
1	2064	13	8	22734591	rs10799749	2.13e-07	0.4914	1e-05	1.66533e-16	1.96132e-12	1.34247e-12		0	0	22725224	22734591	gefos2012ls
2	6172	16	8	54630902	rs4671212	0.0001132	0.4889	1e-05	1.66533e-16	1.02392e-07	1.01115e-07		0	0	54630902	54643692	gefos2012ls
2	6172	16	8	54630941	rs7597837	2.135e-07	0.3463	1e-05	1.66533e-16	1.02392e-07	1.01115e-07		0	0	54630902	54643692	gefos2012ls
2	6172	16	8	54631603	rs6752816	0.7178	0.0846	1e-05	1.66533e-16	1.02392e-07	1.01115e-07		0	0	54630902	54643692	gefos2012ls
2	6172	16	8	54632995	rs4439997	2.047e-08	0.4548	1e-05	1.66533e-16	1.02392e-07	1.01115e-07		0	0	54630902	54643692	gefos2012ls
2	6172	16	8	54634288	rs7592359	1.792e-07	0.3447	1e-05	1.66533e-16	1.02392e-07	1.01115e-07		0	0	54630902	54643692	gefos2012ls
2	6172	16	8	54638968	rs6718253	1.119e-07	0.3438	1e-05	1.66533e-16	1.02392e-07	1.01115e-07		0	0	54630902	54643692	gefos2012ls
2	6172	16	8	54643106	rs17045866	0.4107	0.1038	1e-05	1.66533e-16	1.02392e-07	1.01115e-07		0	0	54630902	54643692	gefos2012ls
2	6172	16	8	54643692	rs4671214	9.931e-08	0.3409	1e-05	1.66533e-16	1.02392e-07	1.01115e-07		0	0	54630902	54643692	gefos2012ls
2	6173	6	4	54643778	rs4671215	9.355e-08	0.3407	1e-05	1.66533e-16	3.52747e-07	2.81019e-07		0	0	54643778	54645650	gefos2012ls
2	6173	6	4	54644991	rs13393949	2.122e-06	0.2726	1e-05	1.66533e-16	3.52747e-07	2.81019e-07		0	0	54643778	54645650	gefos2012ls
2	6173	6	4	54645072	rs7560205	1.724e-05	0.3016	1e-05	1.66533e-16	3.52747e-07	2.81019e-07		0	0	54643778	54645650	gefos2012ls
2	6173	6	4	54645650	rs4671216	8.275e-06	0.464	1e-05	1.66533e-16	3.52747e-07	2.81019e-07		0	0	54643778	54645650	gefos2012ls
2	6177	8	4	54664296	rs4558622	8.227e-08	0.4598	1e-05	1.78941e-11	2.59422e-07	2.13878e-07		0	0	54664296	54668247	gefos2012ls
2	6177	8	4	54666228	rs7419821	2.115e-06	0.2783	1e-05	1.78941e-11	2.59422e-07	2.13878e-07		0	0	54664296	54668247	gefos2012ls
2	6177	8	4	54666673	rs17189981	0.1995	0.1833	1e-05	1.78941e-11	2.59422e-07	2.13878e-07		0	0	54664296	54668247	gefos2012ls
2	6177	8	4	54668247	rs4306748	3.583e-07	0.451	1e-05	1.78941e-11	2.59422e-07	2.13878e-07		0	0	54664296	54668247	gefos2012ls
3	4809	11	5	41109561	rs370243	5.048e-05	0.3309	0.001	4.20786e-12	1.69749e-10	1.88122e-10		0	0	41109561	41114867	gefos2012ls
3	4809	11	5	41110710	rs7643852	0.001816	0.1494	0.001	4.20786e-12	1.69749e-10	1.88122e-10		0	0	41109561	41114867	gefos2012ls
3	4809	11	5	41113201	rs416183	6.638e-06	0.3283	0.001	4.20786e-12	1.69749e-10	1.88122e-10		0	0	41109561	41114867	gefos2012ls
3	4809	11	5	41113327	rs11717807	6.79e-11	0.4619	0.001	4.20786e-12	1.69749e-10	1.88122e-10		0	0	41109561	41114867	gefos2012ls
3	4809	11	5	41114867	rs384934	6.79e-11	0.4616	0.001	4.20786e-12	1.69749e-10	1.88122e-10		0	0	41109561	41114867	gefos2012ls
3	4810	9	3	41116506	rs391459	7.928e-11	0.4697	1e-05	1.66533e-16	9.81334e-11	1.18628e-10		0	0	41116506	41119907	gefos2012ls
3	4810	9	3	41116831	rs436705	1.258e-10	0.4588	1e-05	1.66533e-16	9.81334e-11	1.18628e-10		0	0	41116506	41119907	gefos2012ls
3	4810	9	3	41119907	rs431867	9.992e-11	0.4622	1e-05	1.66533e-16	9.81334e-11	1.18628e-10		0	0	41116506	41119907	gefos2012ls
3	4813	2	2	41155345	rs4973920	1.326e-08	0.4451	1e-05	1.66533e-16	5.99915e-10	5.88852e-10		0	0	41155345	41155615	gefos2012ls
3	4813	2	2	41155615	rs108606	3.069e-10	0.4379	1e-05	1.66533e-16	5.99915e-10	5.88852e-10		0	0	41155345	41155615	gefos2012ls
3	4814	5	5	41157575	rs1984856	7.15e-10	0.4643	1e-05	1.66533e-16	5.87468e-10	7.08093e-10		0	0	41157575	41162974	gefos2012ls
3	4814	5	5	41158322	rs1156916	4.687e-10	0.4673	1e-05	1.66533e-16	5.87468e-10	7.08093e-10		0	0	41157575	41162974	gefos2012ls
3	4814	5	5	41160573	rs12485899	8.539e-08	0.4437	1e-05	1.66533e-16	5.87468e-10	7.08093e-10		0	0	41157575	41162974	gefos2012ls
3	4814	5	5	41161343	rs4437116	4.687e-10	0.4688	1e-05	1.66533e-16	5.87468e-10	7.08093e-10		0	0	41157575	41162974	gefos2012ls
3	4814	5	5	41162974	rs11720396	3.529e-10	0.4685	1e-05	1.66533e-16	5.87468e-10	7.08093e-10		0	0	41157575	41162974	gefos2012ls
3	24540	1	1	41157267	rs6772565	5.03e-10	0.4673	5.03e-10	5.03e-10	5.03e-10	5.03e-10		0	0	41157267	41157267	gefos2012ls
3	25790	1	1	41164756	rs7609599	1.642e-09	0.4652	1.642e-09	1.642e-09	1.642e-09	1.642e-09		0	0	41164756	41164756	gefos2012ls
3	26542	1	1	41164908	rs7642431	1.806e-09	0.4636	1.806e-09	1.806e-09	1.806e-09	1.806e-09		0	0	41164908	41164908	gefos2012ls
4	6387	47	22	88817225	rs17013531	0.628	0.1099	1e-05	1.66533e-16	5.1028e-09	2.81768e-09		0	0	88817225	88848016	gefos2012ls
4	6387	47	22	88817414	rs2169612	0.3995	0.2074	1e-05	1.66533e-16	5.1028e-09	2.81768e-09		0	0	88817225	88848016	gefos2012ls
4	6387	47	22	88817431	rs2169611	0.007802	0.0852	1e-05	1.66533e-16	5.1028e-09	2.81768e-09		0	0	88817225	88848016	gefos2012ls
4	6387	47	22	88818075	rs12513126	9.329e-07	0.4499	1e-05	1.66533e-16	5.1028e-09	2.81768e-09		0	0	88817225	88848016	gefos2012ls
4	6387	47	22	88821873	rs12651696	0.09298	0.1833	1e-05	1.66533e-16	5.1028e-09	2.81768e-09		0	0	88817225	88848016	gefos2012ls
4	6387	47	22	88823643	rs17013544	0.4315	0.2098	1e-05	1.66533e-16	5.1028e-09	2.81768e-09		0	0	88817225	88848016	gefos2012ls
4	6387	47	22	88824921	rs6810598	0.7221	0.0167	1e-05	1.66533e-16	5.1028e-09	2.81768e-09		0	0	88817225	88848016	gefos2012ls
4	6387	47	22	88826327	rs17013545	0.09965	0.1823	1e-05	1.66533e-16	5.1028e-09	2.81768e-09		0	0	88817225	88848016	gefos2012ls
4	6387	47	22	88827443	rs12502739	3.267e-08	0.4801	1e-05	1.66533e-16	5.1028e-09	2.81768e-09		0	0	88817225	88848016	gefos2012ls
4	6387	47	22	88827844	rs985930	0.5786	0.03	1e-05	1.66533e-16	5.1028e-09	2.81768e-09		0	0	88817225	88848016	gefos2012ls
4	6387	47	22	88828775	rs13140622	2.866e-08	0.4805	1e-05	1.66533e-16	5.1028e-09	2.81768e-09		0	0	88817225	88848016	gefos2012ls
4	6387	47	22	88830632	rs10013836	2.069e-07	0.4812	1e-05	1.66533e-16	5.1028e-09	2.81768e-09		0	0	88817225	88848016	gefos2012ls
4	6387	47	22	88832053	rs17783296	1.055e-07	0.2178	1e-05	1.66533e-16	5.1028e-09	2.81768e-09		0	0	88817225	88848016	gefos2012ls
4	6387	47	22	88832209	rs17783320	0.004587	0.0257	1e-05	1.66533e-16	5.1028e-09	2.81768e-09		0	0	88817225	88848016	gefos2012ls
4	6387	47	22	88832799	rs1381949	7.298e-08	0.4791	1e-05	1.66533e-16	5.1028e-09	2.81768e-09		0	0	88817225	88848016	gefos2012ls
4	6387	47	22	88833389	rs10011284	6.671e-06	0.4431	1e-05	1.66533e-16	5.1028e-09	2.81768e-09		0	0	88817225	88848016	gefos2012ls
4	6387	47	22	88836002	rs716202	0.1009	0.1684	1e-05	1.66533e-16	5.1028e-09	2.81768e-09		0	0	88817225	88848016	gefos2012ls
4	6387	47	22	88836036	rs716203	2.351e-08	0.4945	1e-05	1.66533e-16	5.1028e-09	2.81768e-09		0	0	88817225	88848016	gefos2012ls
4	6387	47	22	88838571	rs17013562	0.01305	0.0355	1e-05	1.66533e-16	5.1028e-09	2.81768e-09		0	0	88817225	88848016	gefos2012ls
4	6387	47	22	88838825	rs13147471	7.842e-06	0.4426	1e-05	1.66533e-16	5.1028e-09	2.81768e-09		0	0	88817225	88848016	gefos2012ls
4	6387	47	22	88840386	rs6846509	2.4e-10	0.2802	1e-05	1.66533e-16	5.1028e-09	2.81768e-09		0	0	88817225	88848016	gefos2012ls
4	6387	47	22	88848016	rs6811514	1.371e-07	0.4935	1e-05	1.66533e-16	5.1028e-09	2.81768e-09		0	0	88817225	88848016	gefos2012ls
4	6388	18	8	88848691	rs16996103	0.7418	0.1052	1e-05	5.55112e-17	6.03948e-09	4.07737e-09		0	0	88848691	88859131	gefos2012ls
4	6388	18	8	88849669	rs1477602	7.757e-10	0.2814	1e-05	5.55112e-17	6.03948e-09	4.07737e-09		0	0	88848691	88859131	gefos2012ls
4	6388	18	8	88854260	rs7694756	0.6153	0.03	1e-05	5.55112e-17	6.03948e-09	4.07737e-09		0	0	88848691	88859131	gefos2012ls
4	6388	18	8	88856229	rs1477600	3.685e-08	0.4037	1e-05	5.55112e-17	6.03948e-09	4.07737e-09		0	0	88848691	88859131	gefos2012ls
4	6388	18	8	88856264	rs1463117	1.88e-07	0.4934	1e-05	5.55112e-17	6.03948e-09	4.07737e-09		0	0	88848691	88859131	gefos2012ls
4	6388	18	8	88856342	rs1463116	2.1e-06	0.3537	1e-05	5.55112e-17	6.03948e-09	4.07737e-09		0	0	88848691	88859131	gefos2012ls
4	6388	18	8	88856531	rs17009134	0.7518	0.1051	1e-05	5.55112e-17	6.03948e-09	4.07737e-09		0	0	88848691	88859131	gefos2012ls
4	6388	18	8	88859131	rs11723364	3.958e-07	0.2177	1e-05	5.55112e-17	6.03948e-09	4.07737e-09		0	0	88848691	88859131	gefos2012ls
4	16468	1	1	88848608	rs13130558	1.8e-08	0.4153	1.8e-08	1.8e-08	1.8e-08	1.8e-08		0	0	88848608	88848608	gefos2012ls
6	11314	18	11	151975473	rs851973	0.9915	0.3127	1e-05	8.32667e-16	5.34086e-11	4.22994e-11		0	0	151975473	151986594	gefos2012ls
6	11314	18	11	151975773	rs851972	0.1387	0.3993	1e-05	8.32667e-16	5.34086e-11	4.22994e-11		0	0	151975473	151986594	gefos2012ls
6	11314	18	11	151977085	rs6915267	0.01284	0.1097	1e-05	8.32667e-16	5.34086e-11	4.22994e-11		0	0	151975473	151986594	gefos2012ls
6	11314	18	11	151978439	rs712219	7.233e-12	0.402	1e-05	8.32667e-16	5.34086e-11	4.22994e-11		0	0	151975473	151986594	gefos2012ls
6	11314	18	11	151979157	rs851970	1.477e-11	0.3953	1e-05	8.32667e-16	5.34086e-11	4.22994e-11		0	0	151975473	151986594	gefos2012ls
6	11314	18	11	151980730	rs17081551	0.2931	0.1516	1e-05	8.32667e-16	5.34086e-11	4.22994e-11		0	0	151975473	151986594	gefos2012ls
6	11314	18	11	151981001	rs851968	0.4617	0.2772	1e-05	8.32667e-16	5.34086e-11	4.22994e-11		0	0	151975473	151986594	gefos2012ls
6	11314	18	11	151981210	rs851966	0.02157	0.455	1e-05	8.32667e-16	5.34086e-11	4.22994e-11		0	0	151975473	151986594	gefos2012ls
6	11314	18	11	151982413	rs866457	0.02092	0.4555	1e-05	8.32667e-16	5.34086e-11	4.22994e-11		0	0	151975473	151986594	gefos2012ls
6	11314	18	11	151986003	rs9397442	0.003862	0.1521	1e-05	8.32667e-16	5.34086e-11	4.22994e-11		0	0	151975473	151986594	gefos2012ls
6	11314	18	11	151986594	rs9371226	0.01357	0.0873	1e-05	8.32667e-16	5.34086e-11	4.22994e-11		0	0	151975473	151986594	gefos2012ls
7	4930	4	3	38065480	rs1721398	4.239e-06	0.2609	1e-05	4.14696e-12	5.45969e-08	4.40223e-08		0	0	38065480	38066534	gefos2012ls
7	4930	4	3	38065562	rs7810404	1.954e-06	0.1012	1e-05	4.14696e-12	5.45969e-08	4.40223e-08		0	0	38065480	38066534	gefos2012ls
7	4930	4	3	38066534	rs1717739	1.845e-08	0.193	1e-05	4.14696e-12	5.45969e-08	4.40223e-08		0	0	38065480	38066534	gefos2012ls
7	4931	24	9	38067611	rs1524073	4.996e-05	0.4554	1e-05	1.45999e-10	2.64429e-08	1.74317e-08		0	0	38067611	38093233	gefos2012ls
7	4931	24	9	38069335	rs1618546	2.347e-06	0.2605	1e-05	1.45999e-10	2.64429e-08	1.74317e-08		0	0	38067611	38093233	gefos2012ls
7	4931	24	9	38072195	rs12672796	0.0002683	0.1961	1e-05	1.45999e-10	2.64429e-08	1.74317e-08		0	0	38067611	38093233	gefos2012ls
7	4931	24	9	38073533	rs7807315	0.09115	0.3535	1e-05	1.45999e-10	2.64429e-08	1.74317e-08		0	0	38067611	38093233	gefos2012ls
7	4931	24	9	38075650	rs1357656	3.03e-09	0.2015	1e-05	1.45999e-10	2.64429e-08	1.74317e-08		0	0	38067611	38093233	gefos2012ls
7	4931	24	9	38076822	rs1721393	0.4637	0.4653	1e-05	1.45999e-10	2.64429e-08	1.74317e-08		0	0	38067611	38093233	gefos2012ls
7	4931	24	9	38077707	rs1717750	1.015e-07	0.1892	1e-05	1.45999e-10	2.64429e-08	1.74317e-08		0	0	38067611	38093233	gefos2012ls
7	4931	24	9	38082013	rs10246844	4.915e-05	0.1285	1e-05	1.45999e-10	2.64429e-08	1.74317e-08		0	0	38067611	38093233	gefos2012ls
7	4931	24	9	38093233	rs1524071	0.4926	0.4641	1e-05	1.45999e-10	2.64429e-08	1.74317e-08		0	0	38067611	38093233	gefos2012ls
7	8324	4	4	96156877	rs4397320	0.2077	0.0509	1e-05	1.63718e-08	6.46682e-07	4.92848e-07		0	0	96156877	96160388	gefos2012ls
7	8324	4	4	96158339	rs7808600	0.5593	0.0703	1e-05	1.63718e-08	6.46682e-07	4.92848e-07		0	0	96156877	96160388	gefos2012ls
7	8324	4	4	96158820	rs4490763	0.0008899	0.1829	1e-05	1.63718e-08	6.46682e-07	4.92848e-07		0	0	96156877	96160388	gefos2012ls
7	8324	4	4	96160388	rs4566970	1.617e-07	0.2899	1e-05	1.63718e-08	6.46682e-07	4.92848e-07		0	0	96156877	96160388	gefos2012ls
7	8329	10	8	96189507	rs11765423	0.0003615	0.1744	1e-05	1.66533e-16	4.24734e-07	3.60635e-07		0	0	96189507	96193141	gefos2012ls
7	8329	10	8	96189871	rs4727339	5.877e-06	0.3016	1e-05	1.66533e-16	4.24734e-07	3.60635e-07		0	0	96189507	96193141	gefos2012ls
7	8329	10	8	96190614	rs6961100	0.001246	0.1143	1e-05	1.66533e-16	4.24734e-07	3.60635e-07		0	0	96189507	96193141	gefos2012ls
7	8329	10	8	96190803	rs6961162	1.255e-06	0.3009	1e-05	1.66533e-16	4.24734e-07	3.60635e-07		0	0	96189507	96193141	gefos2012ls
7	8329	10	8	96191823	rs4346936	0.1848	0.0374	1e-05	1.66533e-16	4.24734e-07	3.60635e-07		0	0	96189507	96193141	gefos2012ls
7	8329	10	8	96191905	rs4346937	5.316e-06	0.3014	1e-05	1.66533e-16	4.24734e-07	3.60635e-07		0	0	96189507	96193141	gefos2012ls
7	8329	10	8	96192854	rs9918701	8.045e-08	0.2807	1e-05	1.66533e-16	4.24734e-07	3.60635e-07		0	0	96189507	96193141	gefos2012ls
7	8329	10	8	96193141	rs4313087	1.906e-07	0.3045	1e-05	1.66533e-16	4.24734e-07	3.60635e-07		0	0	96189507	96193141	gefos2012ls
7	8330	40	6	96194571	rs6964260	2.62e-07	0.337	1e-05	5.64886e-10	4.06214e-08	5.04581e-08		0	0	96194571	96228434	gefos2012ls
7	8330	40	6	96195483	rs4990847	0.3561	0.0461	1e-05	5.64886e-10	4.06214e-08	5.04581e-08		0	0	96194571	96228434	gefos2012ls
7	8330	40	6	96216543	rs6959178	1.308e-08	0.3146	1e-05	5.64886e-10	4.06214e-08	5.04581e-08		0	0	96194571	96228434	gefos2012ls
7	8330	40	6	96218575	rs1554659	0.5888	0.0466	1e-05	5.64886e-10	4.06214e-08	5.04581e-08		0	0	96194571	96228434	gefos2012ls
7	8330	40	6	96222790	rs1524924	1.483e-08	0.314	1e-05	5.64886e-10	4.06214e-08	5.04581e-08		0	0	96194571	96228434	gefos2012ls
7	8330	40	6	96228434	rs1404508	0.0001933	0.1431	1e-05	5.64886e-10	4.06214e-08	5.04581e-08		0	0	96194571	96228434	gefos2012ls
7	8331	7	6	96230631	rs10240174	0.000435	0.1727	1e-05	1.66533e-16	4.16004e-09	3.29013e-09		0	0	96230631	96238771	gefos2012ls
7	8331	7	6	96230686	rs10464592	7.348e-10	0.4467	1e-05	1.66533e-16	4.16004e-09	3.29013e-09		0	0	96230631	96238771	gefos2012ls
7	8331	7	6	96231614	rs17410662	0.0001305	0.1429	1e-05	1.66533e-16	4.16004e-09	3.29013e-09		0	0	96230631	96238771	gefos2012ls
7	8331	7	6	96231714	rs10274117	1.229e-08	0.3132	1e-05	1.66533e-16	4.16004e-09	3.29013e-09		0	0	96230631	96238771	gefos2012ls
7	8331	7	6	96237054	rs4729270	0.04826	0.0335	1e-05	1.66533e-16	4.16004e-09	3.29013e-09		0	0	96230631	96238771	gefos2012ls
7	8331	7	6	96238771	rs6962528	0.0008032	0.1813	1e-05	1.66533e-16	4.16004e-09	3.29013e-09		0	0	96230631	96238771	gefos2012ls
7	8332	6	5	96241603	rs1917486	8.415e-09	0.3127	1e-05	1.07581e-13	2.41904e-08	2.60311e-08	LOC100506136	0	0	96241603	96254519	gefos2012ls
7	8332	6	5	96243327	rs1524919	2.023e-08	0.3086	1e-05	1.07581e-13	2.41904e-08	2.60311e-08	LOC100506136	0	0	96241603	96254519	gefos2012ls
7	8332	6	5	96248028	rs1917483	0.219	0.0397	1e-05	1.07581e-13	2.41904e-08	2.60311e-08	LOC100506136	0	0	96241603	96254519	gefos2012ls
7	8332	6	5	96252391	rs6970996	0.0001106	0.1425	1e-05	1.07581e-13	2.41904e-08	2.60311e-08	LOC100506136	0	0	96241603	96254519	gefos2012ls
7	8332	6	5	96254519	rs13233151	2.603e-08	0.3103	1e-05	1.07581e-13	2.41904e-08	2.60311e-08	LOC100506136	0	0	96241603	96254519	gefos2012ls
7	8340	2	2	96412502	rs2922927	2.338e-06	0.4089	0.001	6.68748e-08	3.02457e-06	4.282e-06		0	0	96412502	96414506	gefos2012ls
7	8340	2	2	96414506	rs7786855	4.282e-06	0.4205	0.001	6.68748e-08	3.02457e-06	4.282e-06		0	0	96412502	96414506	gefos2012ls
7	20489	1	1	38153390	rs4576333	1.036e-07	0.2017	1.036e-07	1.036e-07	1.036e-07	1.036e-07		0	0	38153390	38153390	gefos2012ls
8	10558	16	12	119831320	rs903611	1.466e-07	0.3474	1e-05	1.66533e-16	6.27138e-10	5.15262e-10		0	0	119831320	119856209	gefos2012ls
8	10558	16	12	119831413	rs17751221	0.0884	0.0988	1e-05	1.66533e-16	6.27138e-10	5.15262e-10		0	0	119831320	119856209	gefos2012ls
8	10558	16	12	119835846	rs3133584	1.973e-05	0.2518	1e-05	1.66533e-16	6.27138e-10	5.15262e-10		0	0	119831320	119856209	gefos2012ls
8	10558	16	12	119837151	rs3133585	7.242e-11	0.4475	1e-05	1.66533e-16	6.27138e-10	5.15262e-10		0	0	119831320	119856209	gefos2012ls
8	10558	16	12	119838389	rs3133586	0.6965	0.0749	1e-05	1.66533e-16	6.27138e-10	5.15262e-10		0	0	119831320	119856209	gefos2012ls
8	10558	16	12	119838685	rs3134078	3.777e-06	0.2522	1e-05	1.66533e-16	6.27138e-10	5.15262e-10		0	0	119831320	119856209	gefos2012ls
8	10558	16	12	119846102	rs4876862	0.02428	0.046	1e-05	1.66533e-16	6.27138e-10	5.15262e-10		0	0	119831320	119856209	gefos2012ls
8	10558	16	12	119846666	rs1493934	1.882e-10	0.4472	1e-05	1.66533e-16	6.27138e-10	5.15262e-10		0	0	119831320	119856209	gefos2012ls
8	10558	16	12	119846737	rs3134081	3.438e-06	0.2524	1e-05	1.66533e-16	6.27138e-10	5.15262e-10		0	0	119831320	119856209	gefos2012ls
8	10558	16	12	119848956	rs1493935	2.198e-07	0.3474	1e-05	1.66533e-16	6.27138e-10	5.15262e-10		0	0	119831320	119856209	gefos2012ls
8	10558	16	12	119855817	rs17684050	0.7915	0.0576	1e-05	1.66533e-16	6.27138e-10	5.15262e-10		0	0	119831320	119856209	gefos2012ls
8	10558	16	12	119856209	rs3134086	1.368e-06	0.2063	1e-05	1.66533e-16	6.27138e-10	5.15262e-10		0	0	119831320	119856209	gefos2012ls
8	10559	5	4	119858126	rs3103971	3.262e-09	0.424	1e-05	1.66533e-16	2.02189e-09	1.34322e-09		0	0	119858126	119872439	gefos2012ls
8	10559	5	4	119859675	rs2101752	7.331e-09	0.4336	1e-05	1.66533e-16	2.02189e-09	1.34322e-09		0	0	119858126	119872439	gefos2012ls
8	10559	5	4	119859803	rs3103969	7.781e-09	0.4335	1e-05	1.66533e-16	2.02189e-09	1.34322e-09		0	0	119858126	119872439	gefos2012ls
8	10559	5	4	119872439	rs2035979	7.108e-10	0.4276	1e-05	1.66533e-16	2.02189e-09	1.34322e-09		0	0	119858126	119872439	gefos2012ls
8	10562	3	3	119886091	rs3103991	0.01894	0.2022	1e-05	1.10362e-11	1.93739e-07	1.7229e-07		0	0	119886091	119886889	gefos2012ls
8	10562	3	3	119886101	rs3134095	0.1113	0.0655	1e-05	1.10362e-11	1.93739e-07	1.7229e-07		0	0	119886091	119886889	gefos2012ls
8	10562	3	3	119886889	rs16891617	6.458e-08	0.0963	1e-05	1.10362e-11	1.93739e-07	1.7229e-07		0	0	119886091	119886889	gefos2012ls
8	10563	14	5	119886923	rs2055101	1.933e-13	0.4931	1e-05	5.87863e-14	9.6656e-13	5.46972e-13		0	0	119886923	119897611	gefos2012ls
8	10563	14	5	119894844	rs4532625	0.2464	0.0998	1e-05	5.87863e-14	9.6656e-13	5.46972e-13		0	0	119886923	119897611	gefos2012ls
8	10563	14	5	119897042	rs4242588	0.2593	0.0999	1e-05	5.87863e-14	9.6656e-13	5.46972e-13		0	0	119886923	119897611	gefos2012ls
8	10563	14	5	119897318	rs4355804	0.2726	0.0998	1e-05	5.87863e-14	9.6656e-13	5.46972e-13		0	0	119886923	119897611	gefos2012ls
8	10563	14	5	119897611	rs4242591	0.2646	0.0998	1e-05	5.87863e-14	9.6656e-13	5.46972e-13		0	0	119886923	119897611	gefos2012ls
8	10570	3	2	119976144	rs1485302	8.186e-13	0.4402	0.001	7.54008e-13	1.63725e-12	1.48902e-12		0	0	119976144	119976229	gefos2012ls
8	10570	3	2	119976229	rs12675217	0.5907	0.0555	0.001	7.54008e-13	1.63725e-12	1.48902e-12		0	0	119976144	119976229	gefos2012ls
8	15158	1	1	119973830	rs11997898	6.111e-08	0.1162	6.111e-08	6.111e-08	6.111e-08	6.111e-08		0	0	119973830	119973830	gefos2012ls
8	15936	1	1	120013090	rs13264791	1.269e-18	0.4621	1.269e-18	1.269e-18	1.269e-18	1.269e-18		0	0	120013090	120013090	gefos2012ls
8	16328	1	1	119974708	rs1385499	8.904e-16	0.3333	8.904e-16	8.904e-16	8.904e-16	8.904e-16		0	0	119974708	119974708	gefos2012ls
8	18543	1	1	120007708	rs2220189	3.476e-20	0.4468	3.476e-20	3.476e-20	3.476e-20	3.476e-20		0	0	120007708	120007708	gefos2012ls
10	6853	19	8	79444753	rs4979906	2.082e-09	0.2125	1e-05	1.70974e-14	7.20792e-09	6.5426e-09		0	0	79444753	79458340	gefos2012ls
10	6853	19	8	79444965	rs4979786	1.345e-07	0.1896	1e-05	1.70974e-14	7.20792e-09	6.5426e-09		0	0	79444753	79458340	gefos2012ls
10	6853	19	8	79447228	rs11002249	1.661e-09	0.2083	1e-05	1.70974e-14	7.20792e-09	6.5426e-09		0	0	79444753	79458340	gefos2012ls
10	6853	19	8	79448404	rs7916977	0.04424	0.0274	1e-05	1.70974e-14	7.20792e-09	6.5426e-09		0	0	79444753	79458340	gefos2012ls
10	6853	19	8	79450652	rs12784740	0.0435	0.0273	1e-05	1.70974e-14	7.20792e-09	6.5426e-09		0	0	79444753	79458340	gefos2012ls
10	6853	19	8	79451336	rs12354768	0.3287	0.3048	1e-05	1.70974e-14	7.20792e-09	6.5426e-09		0	0	79444753	79458340	gefos2012ls
10	6853	19	8	79453162	rs11813624	1.044e-07	0.185	1e-05	1.70974e-14	7.20792e-09	6.5426e-09		0	0	79444753	79458340	gefos2012ls
10	6853	19	8	79458340	rs2395494	9.504e-08	0.1852	1e-05	1.70974e-14	7.20792e-09	6.5426e-09		0	0	79444753	79458340	gefos2012ls
10	6854	6	4	79462180	rs12245985	0.04514	0.027	0.001	4.66223e-10	6.64811e-08	6.81954e-08		0	0	79462180	79464078	gefos2012ls
10	6854	6	4	79462793	rs2048787	6.5e-08	0.185	0.001	4.66223e-10	6.64811e-08	6.81954e-08		0	0	79462180	79464078	gefos2012ls
10	6854	6	4	79464056	rs2619646	0.2381	0.4026	0.001	4.66223e-10	6.64811e-08	6.81954e-08		0	0	79462180	79464078	gefos2012ls
10	6854	6	4	79464078	rs1609790	2.233e-08	0.1895	0.001	4.66223e-10	6.64811e-08	6.81954e-08		0	0	79462180	79464078	gefos2012ls
10	17876	1	1	79425310	rs2670159	1.287e-08	0.498	1.287e-08	1.287e-08	1.287e-08	1.287e-08		0	0	79425310	79425310	gefos2012ls
10	20171	1	1	79459524	rs7086586	9.963e-08	0.1851	9.963e-08	9.963e-08	9.963e-08	9.963e-08		0	0	79459524	79459524	gefos2012ls
11	3191	31	14	30809653	rs911268	1.095e-07	0.3226	1e-05	3.35176e-13	9.12204e-07	8.36852e-07		0	0	30809653	30851403	gefos2012ls
11	3191	31	14	30810059	rs607165	9.558e-06	0.4238	1e-05	3.35176e-13	9.12204e-07	8.36852e-07		0	0	30809653	30851403	gefos2012ls
11	3191	31	14	30815659	rs11031200	0.417	0.1123	1e-05	3.35176e-13	9.12204e-07	8.36852e-07		0	0	30809653	30851403	gefos2012ls
11	3191	31	14	30816001	rs7128775	1.178e-05	0.426	1e-05	3.35176e-13	9.12204e-07	8.36852e-07		0	0	30809653	30851403	gefos2012ls
11	3191	31	14	30816258	rs10835708	1.178e-05	0.426	1e-05	3.35176e-13	9.12204e-07	8.36852e-07		0	0	30809653	30851403	gefos2012ls
11	3191	31	14	30820101	rs1232039	0.539	0.0191	1e-05	3.35176e-13	9.12204e-07	8.36852e-07		0	0	30809653	30851403	gefos2012ls
11	3191	31	14	30837058	rs7950105	8.73e-06	0.4266	1e-05	3.35176e-13	9.12204e-07	8.36852e-07		0	0	30809653	30851403	gefos2012ls
11	3191	31	14	30838689	rs978751	6.671e-06	0.4215	1e-05	3.35176e-13	9.12204e-07	8.36852e-07		0	0	30809653	30851403	gefos2012ls
11	3191	31	14	30840249	rs505613	4.588e-06	0.4221	1e-05	3.35176e-13	9.12204e-07	8.36852e-07		0	0	30809653	30851403	gefos2012ls
11	3191	31	14	30842913	rs1448944	0.4588	0.1088	1e-05	3.35176e-13	9.12204e-07	8.36852e-07		0	0	30809653	30851403	gefos2012ls
11	3191	31	14	30846092	rs11031213	0.05774	0.013	1e-05	3.35176e-13	9.12204e-07	8.36852e-07		0	0	30809653	30851403	gefos2012ls
11	3191	31	14	30846842	rs113026	1.9e-07	0.3214	1e-05	3.35176e-13	9.12204e-07	8.36852e-07		0	0	30809653	30851403	gefos2012ls
11	3191	31	14	30847247	rs17420901	0.9434	0.0153	1e-05	3.35176e-13	9.12204e-07	8.36852e-07		0	0	30809653	30851403	gefos2012ls
11	3191	31	14	30851403	rs514320	5.127e-06	0.4226	1e-05	3.35176e-13	9.12204e-07	8.36852e-07		0	0	30809653	30851403	gefos2012ls
11	3192	11	6	30852782	rs1005019	4.104e-06	0.4234	1e-05	1.66533e-16	2.28049e-07	2.94014e-07		0	0	30852782	30860580	gefos2012ls
11	3192	11	6	30853618	rs2021806	1.259e-07	0.3234	1e-05	1.66533e-16	2.28049e-07	2.94014e-07		0	0	30852782	30860580	gefos2012ls
11	3192	11	6	30854334	rs686901	3.171e-07	0.3083	1e-05	1.66533e-16	2.28049e-07	2.94014e-07		0	0	30852782	30860580	gefos2012ls
11	3192	11	6	30855237	rs546181	1.336e-07	0.3226	1e-05	1.66533e-16	2.28049e-07	2.94014e-07		0	0	30852782	30860580	gefos2012ls
11	3192	11	6	30858104	rs12362465	0.4686	0.1112	1e-05	1.66533e-16	2.28049e-07	2.94014e-07		0	0	30852782	30860580	gefos2012ls
11	3192	11	6	30860580	rs10767877	1.336e-07	0.3225	1e-05	1.66533e-16	2.28049e-07	2.94014e-07		0	0	30852782	30860580	gefos2012ls
11	5092	5	2	68388588	rs11228295	2.541e-07	0.229	1e-05	1.66533e-16	5.08198e-07	4.89697e-07		0	0	68388588	68392358	gefos2012ls
11	5092	5	2	68392358	rs7123591	0.08226	0.1073	1e-05	1.66533e-16	5.08198e-07	4.89697e-07		0	0	68388588	68392358	gefos2012ls
11	5095	13	6	68411347	rs4930585	9.08e-09	0.1646	1e-05	2.9327e-11	1.90771e-08	2.65105e-08		0	0	68411347	68420974	gefos2012ls
11	5095	13	6	68417094	rs2513281	9.68e-09	0.1544	1e-05	2.9327e-11	1.90771e-08	2.65105e-08		0	0	68411347	68420974	gefos2012ls
11	5095	13	6	68419122	rs11820105	0.4965	0.0143	1e-05	2.9327e-11	1.90771e-08	2.65105e-08		0	0	68411347	68420974	gefos2012ls
11	5095	13	6	68419185	rs4930238	7.098e-07	0.2484	1e-05	2.9327e-11	1.90771e-08	2.65105e-08		0	0	68411347	68420974	gefos2012ls
11	5095	13	6	68420798	rs948862	7.47e-07	0.2406	1e-05	2.9327e-11	1.90771e-08	2.65105e-08		0	0	68411347	68420974	gefos2012ls
11	5095	13	6	68420974	rs948863	1.017e-08	0.1544	1e-05	2.9327e-11	1.90771e-08	2.65105e-08		0	0	68411347	68420974	gefos2012ls
11	5096	3	3	68421867	rs4930590	3.75e-07	0.3498	1e-05	3.13444e-11	8.82822e-07	7.11683e-07		0	0	68421867	68423272	gefos2012ls
11	5096	3	3	68421892	rs4930591	1.367e-06	0.2419	1e-05	3.13444e-11	8.82822e-07	7.11683e-07		0	0	68421867	68423272	gefos2012ls
11	5096	3	3	68423272	rs7106347	0.5711	0.0745	1e-05	3.13444e-11	8.82822e-07	7.11683e-07		0	0	68421867	68423272	gefos2012ls
11	5097	7	5	68425034	rs2510404	2.156e-08	0.1852	1e-05	1.66533e-16	6.89186e-08	6.02832e-08		0	0	68425034	68441197	gefos2012ls
11	5097	7	5	68427244	rs2156464	3.823e-08	0.1861	1e-05	1.66533e-16	6.89186e-08	6.02832e-08		0	0	68425034	68441197	gefos2012ls
11	5097	7	5	68434181	rs4930593	0.0001029	0.2908	1e-05	1.66533e-16	6.89186e-08	6.02832e-08		0	0	68425034	68441197	gefos2012ls
11	5097	7	5	68438198	rs7117788	0.6047	0.0745	1e-05	1.66533e-16	6.89186e-08	6.02832e-08		0	0	68425034	68441197	gefos2012ls
11	5097	7	5	68441197	rs6591348	0.6999	0.0791	1e-05	1.66533e-16	6.89186e-08	6.02832e-08		0	0	68425034	68441197	gefos2012ls
11	19642	1	1	68387984	rs7128942	1.232e-08	0.1662	1.232e-08	1.232e-08	1.232e-08	1.232e-08		0	0	68387984	68387984	gefos2012ls
13	2421	15	10	42920160	rs430586	0.006033	0.4725	1e-05	5.55112e-17	2.9976e-15	1.5908e-15		0	0	42920160	42930322	gefos2012ls
13	2421	15	10	42920520	rs9525614	0.0156	0.1396	1e-05	5.55112e-17	2.9976e-15	1.5908e-15		0	0	42920160	42930322	gefos2012ls
13	2421	15	10	42922259	rs17063218	0.0156	0.1397	1e-05	5.55112e-17	2.9976e-15	1.5908e-15		0	0	42920160	42930322	gefos2012ls
13	2421	15	10	42922506	rs11842146	5.03e-10	0.3702	1e-05	5.55112e-17	2.9976e-15	1.5908e-15		0	0	42920160	42930322	gefos2012ls
13	2421	15	10	42923361	rs238255	4.687e-10	0.3698	1e-05	5.55112e-17	2.9976e-15	1.5908e-15		0	0	42920160	42930322	gefos2012ls
13	2421	15	10	42923391	rs7998154	3.984e-07	0.0278	1e-05	5.55112e-17	2.9976e-15	1.5908e-15		0	0	42920160	42930322	gefos2012ls
13	2421	15	10	42923675	rs238256	3.529e-10	0.3694	1e-05	5.55112e-17	2.9976e-15	1.5908e-15		0	0	42920160	42930322	gefos2012ls
13	2421	15	10	42924883	rs238257	3.013e-16	0.4966	1e-05	5.55112e-17	2.9976e-15	1.5908e-15		0	0	42920160	42930322	gefos2012ls
13	2421	15	10	42925732	rs9594733	2.142e-06	0.239	1e-05	5.55112e-17	2.9976e-15	1.5908e-15		0	0	42920160	42930322	gefos2012ls
13	2421	15	10	42930322	rs7999972	1.032e-07	0.3319	1e-05	5.55112e-17	2.9976e-15	1.5908e-15		0	0	42920160	42930322	gefos2012ls
13	2423	6	5	42932925	rs238270	1.488e-10	0.3733	0.001	1.66533e-16	4.52416e-12	3.86731e-12		0	0	42932925	42938474	gefos2012ls
13	2423	6	5	42933413	rs7995775	5.132e-07	0.3353	0.001	1.66533e-16	4.52416e-12	3.86731e-12		0	0	42932925	42938474	gefos2012ls
13	2423	6	5	42933855	rs238272	0.09395	0.3005	0.001	1.66533e-16	4.52416e-12	3.86731e-12		0	0	42932925	42938474	gefos2012ls
13	2423	6	5	42934040	rs180851	9.103e-13	0.052	0.001	1.66533e-16	4.52416e-12	3.86731e-12		0	0	42932925	42938474	gefos2012ls
13	2423	6	5	42938474	rs238280	7.121e-06	0.171	0.001	1.66533e-16	4.52416e-12	3.86731e-12		0	0	42932925	42938474	gefos2012ls
13	2429	15	8	43058031	rs9594770	0.003224	0.3173	1e-05	1.66533e-16	2.81744e-11	2.03836e-11		0	0	43058031	43066117	gefos2012ls
13	2429	15	8	43059127	rs7991069	0.009822	0.0286	1e-05	1.66533e-16	2.81744e-11	2.03836e-11		0	0	43058031	43066117	gefos2012ls
13	2429	15	8	43060407	rs17536071	0.001243	0.2328	1e-05	1.66533e-16	2.81744e-11	2.03836e-11		0	0	43058031	43066117	gefos2012ls
13	2429	15	8	43062379	rs6561055	3.536e-12	0.05	1e-05	1.66533e-16	2.81744e-11	2.03836e-11		0	0	43058031	43066117	gefos2012ls
13	2429	15	8	43064910	rs12868231	0.001196	0.23	1e-05	1.66533e-16	2.81744e-11	2.03836e-11		0	0	43058031	43066117	gefos2012ls
13	2429	15	8	43065232	rs7983721	1.804e-09	0.237	1e-05	1.66533e-16	2.81744e-11	2.03836e-11		0	0	43058031	43066117	gefos2012ls
13	2429	15	8	43065404	rs9533128	1.701e-09	0.2288	1e-05	1.66533e-16	2.81744e-11	2.03836e-11		0	0	43058031	43066117	gefos2012ls
13	2429	15	8	43066117	rs9533129	0.002901	0.3173	1e-05	1.66533e-16	2.81744e-11	2.03836e-11		0	0	43058031	43066117	gefos2012ls
13	2430	26	11	43070780	rs9315922	0.02311	0.2838	1e-05	2.69418e-10	1.70908e-12	9.6992e-13		0	0	43070780	43099648	gefos2012ls
13	2430	26	11	43070894	rs9315923	0.9444	0.4515	1e-05	2.69418e-10	1.70908e-12	9.6992e-13		0	0	43070780	43099648	gefos2012ls
13	2430	26	11	43071817	rs17063373	0.1951	0.018	1e-05	2.69418e-10	1.70908e-12	9.6992e-13		0	0	43070780	43099648	gefos2012ls
13	2430	26	11	43073157	rs10507510	0.0207	0.2833	1e-05	2.69418e-10	1.70908e-12	9.6992e-13		0	0	43070780	43099648	gefos2012ls
13	2430	26	11	43073459	rs12869389	0.01109	0.2664	1e-05	2.69418e-10	1.70908e-12	9.6992e-13		0	0	43070780	43099648	gefos2012ls
13	2430	26	11	43082400	rs6561056	0.0156	0.2849	1e-05	2.69418e-10	1.70908e-12	9.6992e-13		0	0	43070780	43099648	gefos2012ls
13	2430	26	11	43083876	rs17536113	0.0008761	0.2857	1e-05	2.69418e-10	1.70908e-12	9.6992e-13		0	0	43070780	43099648	gefos2012ls
13	2430	26	11	43084305	rs346599	0.0156	0.2848	1e-05	2.69418e-10	1.70908e-12	9.6992e-13		0	0	43070780	43099648	gefos2012ls
13	2430	26	11	43088407	rs17639156	1.553e-13	0.0619	1e-05	2.69418e-10	1.70908e-12	9.6992e-13		0	0	43070780	43099648	gefos2012ls
13	2430	26	11	43097559	rs9562406	8.375e-08	0.1665	1e-05	2.69418e-10	1.70908e-12	9.6992e-13		0	0	43070780	43099648	gefos2012ls
13	2430	26	11	43099648	rs9533139	0.6456	0.4353	1e-05	2.69418e-10	1.70908e-12	9.6992e-13		0	0	43070780	43099648	gefos2012ls
13	14257	1	1	42951012	rs9533089	1.473e-19	0.4107	1.473e-19	1.473e-19	1.473e-19	1.473e-19		0	0	42951012	42951012	gefos2012ls
16	3496	2	1	51000977	rs8059348	1.932e-08	0.4722	1.932e-08	1.932e-08	1.932e-08	1.932e-08		0	0	51000977	51000977	gefos2012ls
17	3074	7	6	41772813	rs6503468	1.632e-05	0.413	1e-05	1.46598e-09	6.74719e-07	5.74435e-07		0	0	41772813	41777286	gefos2012ls
17	3074	7	6	41774270	rs1107747	8.122e-07	0.3749	1e-05	1.46598e-09	6.74719e-07	5.74435e-07		0	0	41772813	41777286	gefos2012ls
17	3074	7	6	41775043	rs1877633	1.21e-05	0.3473	1e-05	1.46598e-09	6.74719e-07	5.74435e-07		0	0	41772813	41777286	gefos2012ls
17	3074	7	6	41776686	rs12600549	5.443e-07	0.3745	1e-05	1.46598e-09	6.74719e-07	5.74435e-07		0	0	41772813	41777286	gefos2012ls
17	3074	7	6	41776859	rs9908642	3.421e-07	0.3741	1e-05	1.46598e-09	6.74719e-07	5.74435e-07		0	0	41772813	41777286	gefos2012ls
17	3074	7	6	41777286	rs4793016	3.627e-07	0.3739	1e-05	1.46598e-09	6.74719e-07	5.74435e-07		0	0	41772813	41777286	gefos2012ls
17	3075	8	2	41781069	rs4793018	1.058e-07	0.3621	1e-05	1.18894e-12	6.79905e-08	5.009e-08		0	0	41781069	41786076	gefos2012ls
17	3075	8	2	41786076	rs1881107	5.009e-08	0.3644	1e-05	1.18894e-12	6.79905e-08	5.009e-08		0	0	41781069	41786076	gefos2012ls
17	3205	3	2	44787313	rs538628	2.582e-06	0.2086	0.001	1.51255e-10	3.47515e-06	4.55531e-06	NSF	0	0	44787313	44788310	gefos2012ls
17	3205	3	2	44788310	rs183211	5.313e-06	0.2564	0.001	1.51255e-10	3.47515e-06	4.55531e-06	NSF	0	0	44787313	44788310	gefos2012ls
17	3206	21	9	44793283	rs17692129	0.03084	0.3399	1e-05	2.66616e-10	4.94459e-06	7.4094e-06	NSF	0	0	44793283	44817408	gefos2012ls
17	3206	21	9	44793606	rs2316278	0.486	0.2008	1e-05	2.66616e-10	4.94459e-06	7.4094e-06	NSF	0	0	44793283	44817408	gefos2012ls
17	3206	21	9	44795234	rs142167	4.192e-06	0.256	1e-05	2.66616e-10	4.94459e-06	7.4094e-06	NSF	0	0	44793283	44817408	gefos2012ls
17	3206	21	9	44797919	rs199456	1.966e-06	0.2081	1e-05	2.66616e-10	4.94459e-06	7.4094e-06	NSF	0	0	44793283	44817408	gefos2012ls
17	3206	21	9	44799216	rs199455	3.997e-06	0.256	1e-05	2.66616e-10	4.94459e-06	7.4094e-06	NSF	0	0	44793283	44817408	gefos2012ls
17	3206	21	9	44800046	rs7224296	4.939e-06	0.2883	1e-05	2.66616e-10	4.94459e-06	7.4094e-06	NSF	0	0	44793283	44817408	gefos2012ls
17	3206	21	9	44800110	rs199454	3.997e-06	0.256	1e-05	2.66616e-10	4.94459e-06	7.4094e-06	NSF	0	0	44793283	44817408	gefos2012ls
17	3206	21	9	44815743	rs7216231	0.4915	0.2001	1e-05	2.66616e-10	4.94459e-06	7.4094e-06	NSF	0	0	44793283	44817408	gefos2012ls
17	3206	21	9	44817408	rs199445	2.702e-06	0.2081	1e-05	2.66616e-10	4.94459e-06	7.4094e-06	NSF	0	0	44793283	44817408	gefos2012ls
17	3691	14	7	52110876	rs7216874	0.01036	0.0621	1e-05	1.66533e-16	1.34012e-05	8.23604e-06		0	0	52110876	52119135	gefos2012ls
17	3691	14	7	52112171	rs9897856	1.929e-06	0.1624	1e-05	1.66533e-16	1.34012e-05	8.23604e-06		0	0	52110876	52119135	gefos2012ls
17	3691	14	7	52113697	rs8070985	0.01053	0.0621	1e-05	1.66533e-16	1.34012e-05	8.23604e-06		0	0	52110876	52119135	gefos2012ls
17	3691	14	7	52115619	rs10515055	0.3906	0.045	1e-05	1.66533e-16	1.34012e-05	8.23604e-06		0	0	52110876	52119135	gefos2012ls
17	3691	14	7	52116763	rs10515056	0.0005015	0.0967	1e-05	1.66533e-16	1.34012e-05	8.23604e-06		0	0	52110876	52119135	gefos2012ls
17	3691	14	7	52116928	rs8075901	0.001526	0.0986	1e-05	1.66533e-16	1.34012e-05	8.23604e-06		0	0	52110876	52119135	gefos2012ls
17	3691	14	7	52119135	rs16954092	0.0009113	0.0913	1e-05	1.66533e-16	1.34012e-05	8.23604e-06		0	0	52110876	52119135	gefos2012ls
2	4460	49	15	38733777	rs11678798	1.13e-06	0.245744	1e-05	1.66533e-16	2.71284e-06	2.61545e-06	LOC101929596	0	0	38733777	38744032	gefos2015fa
2	4460	49	15	38733895	rs190917913	0.704953	0.00461416	1e-05	1.66533e-16	2.71284e-06	2.61545e-06	LOC101929596	0	0	38733777	38744032	gefos2015fa
2	4460	49	15	38734559	rs76332533	0.006248	0.00517104	1e-05	1.66533e-16	2.71284e-06	2.61545e-06	LOC101929596	0	0	38733777	38744032	gefos2015fa
2	4460	49	15	38735100	rs6749040	0.927727	0.0369133	1e-05	1.66533e-16	2.71284e-06	2.61545e-06	LOC101929596	0	0	38733777	38744032	gefos2015fa
2	4460	49	15	38735642	rs62142583	0.007533	0.0320605	1e-05	1.66533e-16	2.71284e-06	2.61545e-06	LOC101929596	0	0	38733777	38744032	gefos2015fa
2	4460	49	15	38735915	rs34573730	2.34e-06	0.114956	1e-05	1.66533e-16	2.71284e-06	2.61545e-06	LOC101929596	0	0	38733777	38744032	gefos2015fa
2	4460	49	15	38736826	rs9989795	0.594983	0.236993	1e-05	1.66533e-16	2.71284e-06	2.61545e-06	LOC101929596	0	0	38733777	38744032	gefos2015fa
2	4460	49	15	38737124	rs62142585	1.6e-05	0.439539	1e-05	1.66533e-16	2.71284e-06	2.61545e-06	LOC101929596	0	0	38733777	38744032	gefos2015fa
2	4460	49	15	38740405	rs71439220	0.277525	0.0089101	1e-05	1.66533e-16	2.71284e-06	2.61545e-06	LOC101929596	0	0	38733777	38744032	gefos2015fa
2	4460	49	15	38741112	rs77066249	0.064249	0.0805887	1e-05	1.66533e-16	2.71284e-06	2.61545e-06	LOC101929596	0	0	38733777	38744032	gefos2015fa
2	4460	49	15	38741215	rs114359504	0.171657	0.00684169	1e-05	1.66533e-16	2.71284e-06	2.61545e-06	LOC101929596	0	0	38733777	38744032	gefos2015fa
2	4460	49	15	38741373	rs80305169	0.486596	0.11599	1e-05	1.66533e-16	2.71284e-06	2.61545e-06	LOC101929596	0	0	38733777	38744032	gefos2015fa
2	4460	49	15	38742078	rs12623965	6.3e-06	0.45895	1e-05	1.66533e-16	2.71284e-06	2.61545e-06	LOC101929596	0	0	38733777	38744032	gefos2015fa
2	4460	49	15	38742640	rs4566347	2.57e-07	0.32673	1e-05	1.66533e-16	2.71284e-06	2.61545e-06	LOC101929596	0	0	38733777	38744032	gefos2015fa
2	4460	49	15	38744032	rs56187096	9.58e-06	0.459268	1e-05	1.66533e-16	2.71284e-06	2.61545e-06	LOC101929596	0	0	38733777	38744032	gefos2015fa
2	4462	6	5	38745624	rs13423976	2.3e-08	0.285998	1e-05	1.56919e-12	1.12469e-07	8.01072e-08	LOC101929596	0	0	38745624	38745998	gefos2015fa
2	4462	6	5	38745821	rs13398871	1.59e-06	0.484089	1e-05	1.56919e-12	1.12469e-07	8.01072e-08	LOC101929596	0	0	38745624	38745998	gefos2015fa
2	4462	6	5	38745822	rs11890666	0.849805	0.160143	1e-05	1.56919e-12	1.12469e-07	8.01072e-08	LOC101929596	0	0	38745624	38745998	gefos2015fa
2	4462	6	5	38745840	rs112004917	0.297878	0.018218	1e-05	1.56919e-12	1.12469e-07	8.01072e-08	LOC101929596	0	0	38745624	38745998	gefos2015fa
2	4462	6	5	38745998	rs12615669	2.86e-06	0.496102	1e-05	1.56919e-12	1.12469e-07	8.01072e-08	LOC101929596	0	0	38745624	38745998	gefos2015fa
7	41759	1	1	120954469	rs74879064	3.77e-12	0.0124105	3.77e-12	3.77e-12	3.77e-12	3.77e-12		0	0	120954469	120954469	gefos2015fa
1	2955	30	18	22669656	rs7553482	0.029954	0.347971	1e-05	1.67e-16	2.83e-08	3.35e-08		0	0	22669656	22679309	gefos2015fn
1	2955	30	18	22670050	rs4655049	0.053025	0.00342084	1e-05	1.67e-16	2.83e-08	3.35e-08		0	0	22669656	22679309	gefos2015fn
1	2955	30	18	22670664	rs12078899	4.47e-09	0.444789	1e-05	1.67e-16	2.83e-08	3.35e-08		0	0	22669656	22679309	gefos2015fn
1	2955	30	18	22670695	rs79483286	0.885541	0.0206842	1e-05	1.67e-16	2.83e-08	3.35e-08		0	0	22669656	22679309	gefos2015fn
1	2955	30	18	22673121	rs112525958	0.877719	0.00342084	1e-05	1.67e-16	2.83e-08	3.35e-08		0	0	22669656	22679309	gefos2015fn
1	2955	30	18	22673610	rs190140364	0.831915	0.00461416	1e-05	1.67e-16	2.83e-08	3.35e-08		0	0	22669656	22679309	gefos2015fn
1	2955	30	18	22673644	rs4655050	4.66e-09	0.373906	1e-05	1.67e-16	2.83e-08	3.35e-08		0	0	22669656	22679309	gefos2015fn
1	2955	30	18	22674007	rs4655051	3.93e-05	0.216627	1e-05	1.67e-16	2.83e-08	3.35e-08		0	0	22669656	22679309	gefos2015fn
1	2955	30	18	22674115	rs149857527	0.181292	0.0070008	1e-05	1.67e-16	2.83e-08	3.35e-08		0	0	22669656	22679309	gefos2015fn
1	2955	30	18	22674370	rs10917219	0.000224	0.330867	1e-05	1.67e-16	2.83e-08	3.35e-08		0	0	22669656	22679309	gefos2015fn
1	2955	30	18	22675158	rs6664282	0.320036	0.00891	1e-05	1.67e-16	2.83e-08	3.35e-08		0	0	22669656	22679309	gefos2015fn
1	2955	30	18	22675766	rs143254054	0.002237	0.00676213	1e-05	1.67e-16	2.83e-08	3.35e-08		0	0	22669656	22679309	gefos2015fn
1	2955	30	18	22676292	rs4233285	0.009638	0.35887	1e-05	1.67e-16	2.83e-08	3.35e-08		0	0	22669656	22679309	gefos2015fn
1	2955	30	18	22677646	rs112843613	5.03e-09	0.0399364	1e-05	1.67e-16	2.83e-08	3.35e-08		0	0	22669656	22679309	gefos2015fn
1	2955	30	18	22677703	rs17430940	0.746242	0.0263325	1e-05	1.67e-16	2.83e-08	3.35e-08		0	0	22669656	22679309	gefos2015fn
1	2955	30	18	22679088	rs12088685	0.232133	0.0325378	1e-05	1.67e-16	2.83e-08	3.35e-08		0	0	22669656	22679309	gefos2015fn
1	2955	30	18	22679247	rs147638476	0.52652	0.00652347	1e-05	1.67e-16	2.83e-08	3.35e-08		0	0	22669656	22679309	gefos2015fn
1	2955	30	18	22679309	rs1343987	0.000821	0.189976	1e-05	1.67e-16	2.83e-08	3.35e-08		0	0	22669656	22679309	gefos2015fn
1	2956	24	16	22681201	rs56232568	0.187591	0.381066	1e-05	2.74e-11	4.32e-12	3.29e-12		0	0	22681201	22686594	gefos2015fn
1	2956	24	16	22681214	rs34761529	2.7e-13	0.25362	1e-05	2.74e-11	4.32e-12	3.29e-12		0	0	22681201	22686594	gefos2015fn
1	2956	24	16	22681615	rs12045139	0.003147	0.163166	1e-05	2.74e-11	4.32e-12	3.29e-12		0	0	22681201	22686594	gefos2015fn
1	2956	24	16	22682620	rs192708043	0.086911	0.00429594	1e-05	2.74e-11	4.32e-12	3.29e-12		0	0	22681201	22686594	gefos2015fn
1	2956	24	16	22683405	rs10917220	2.94e-05	0.365155	1e-05	2.74e-11	4.32e-12	3.29e-12		0	0	22681201	22686594	gefos2015fn
1	2956	24	16	22683528	rs114229200	0.165044	0.00294352	1e-05	2.74e-11	4.32e-12	3.29e-12		0	0	22681201	22686594	gefos2015fn
1	2956	24	16	22684517	rs77582331	0.006763	0.0425617	1e-05	2.74e-11	4.32e-12	3.29e-12		0	0	22681201	22686594	gefos2015fn
1	2956	24	16	22684553	rs146207415	0.122125	0.00111376	1e-05	2.74e-11	4.32e-12	3.29e-12		0	0	22681201	22686594	gefos2015fn
1	2956	24	16	22684755	rs12756978	7.94e-06	0.199045	1e-05	2.74e-11	4.32e-12	3.29e-12		0	0	22681201	22686594	gefos2015fn
1	2956	24	16	22684919	rs12097230	3.07e-06	0.470724	1e-05	2.74e-11	4.32e-12	3.29e-12		0	0	22681201	22686594	gefos2015fn
1	2956	24	16	22685034	rs35158109	0.822341	0.00811456	1e-05	2.74e-11	4.32e-12	3.29e-12		0	0	22681201	22686594	gefos2015fn
1	2956	24	16	22685251	rs10753536	0.001703	0.411456	1e-05	2.74e-11	4.32e-12	3.29e-12		0	0	22681201	22686594	gefos2015fn
1	2956	24	16	22685447	rs148018251	0.005986	0.0235481	1e-05	2.74e-11	4.32e-12	3.29e-12		0	0	22681201	22686594	gefos2015fn
1	2956	24	16	22686144	rs111641927	0.458115	0.0043755	1e-05	2.74e-11	4.32e-12	3.29e-12		0	0	22681201	22686594	gefos2015fn
1	2956	24	16	22686447	rs76883087	1.28e-09	0.0451074	1e-05	2.74e-11	4.32e-12	3.29e-12		0	0	22681201	22686594	gefos2015fn
1	2956	24	16	22686594	rs61769165	0.963834	0.222514	1e-05	2.74e-11	4.32e-12	3.29e-12		0	0	22681201	22686594	gefos2015fn
1	32144	1	1	22686887	rs113633002	1.61e-09	0.044471	1.61e-09	1.61e-09	1.61e-09	1.61e-09		0	0	22686887	22686887	gefos2015fn
1	32146	1	1	22687173	rs111830527	2.48e-09	0.0449483	2.48e-09	2.48e-09	2.48e-09	2.48e-09		0	0	22687173	22687173	gefos2015fn
2	13925	24	13	166552272	rs699482	1.59e-06	0.34113	1e-05	1.67e-16	8.71e-13	7.43e-13		0	0	166552272	166561432	gefos2015fn
2	13925	24	13	166552918	rs34462569	0.107472	0.0486874	1e-05	1.67e-16	8.71e-13	7.43e-13		0	0	166552272	166561432	gefos2015fn
2	13925	24	13	166553005	rs144275700	0.178606	0.0122514	1e-05	1.67e-16	8.71e-13	7.43e-13		0	0	166552272	166561432	gefos2015fn
2	13925	24	13	166554346	rs145191196	0.736707	0.00485282	1e-05	1.67e-16	8.71e-13	7.43e-13		0	0	166552272	166561432	gefos2015fn
2	13925	24	13	166554455	rs188277537	0.102459	0.00071599	1e-05	1.67e-16	8.71e-13	7.43e-13		0	0	166552272	166561432	gefos2015fn
2	13925	24	13	166555552	rs777356	2.48e-10	0.461575	1e-05	1.67e-16	8.71e-13	7.43e-13		0	0	166552272	166561432	gefos2015fn
2	13925	24	13	166555960	rs1834279	0.037873	0.0377884	1e-05	1.67e-16	8.71e-13	7.43e-13		0	0	166552272	166561432	gefos2015fn
2	13925	24	13	166556786	rs145714365	0.097175	0.00318218	1e-05	1.67e-16	8.71e-13	7.43e-13		0	0	166552272	166561432	gefos2015fn
2	13925	24	13	166557131	rs148773816	0.314171	0.0128083	1e-05	1.67e-16	8.71e-13	7.43e-13		0	0	166552272	166561432	gefos2015fn
2	13925	24	13	166557262	rs142388081	0.785468	0.00405728	1e-05	1.67e-16	8.71e-13	7.43e-13		0	0	166552272	166561432	gefos2015fn
2	13925	24	13	166559219	rs56038327	0.001352	0.161973	1e-05	1.67e-16	8.71e-13	7.43e-13		0	0	166552272	166561432	gefos2015fn
2	13925	24	13	166560539	rs112333128	0.031077	0.0105012	1e-05	1.67e-16	8.71e-13	7.43e-13		0	0	166552272	166561432	gefos2015fn
2	13925	24	13	166561432	rs11677550	6.7e-14	0.426412	1e-05	1.67e-16	8.71e-13	7.43e-13		0	0	166552272	166561432	gefos2015fn
2	59955	1	1	166551494	rs35745544	1.74e-12	0.455131	1.74e-12	1.74e-12	1.74e-12	1.74e-12		0	0	166551494	166551494	gefos2015fn
3	5302	8	5	41106065	rs429988	3.73e-08	0.359427	1e-05	1.67e-16	1.86e-07	1.73e-07		0	0	41106065	41107173	gefos2015fn
3	5302	8	5	41106259	rs145904485	0.02766	0.00135243	1e-05	1.67e-16	1.86e-07	1.73e-07		0	0	41106065	41107173	gefos2015fn
3	5302	8	5	41106988	rs76006601	0.533743	0.0260939	1e-05	1.67e-16	1.86e-07	1.73e-07		0	0	41106065	41107173	gefos2015fn
3	5302	8	5	41107106	rs114965706	0.109966	0.0104216	1e-05	1.67e-16	1.86e-07	1.73e-07		0	0	41106065	41107173	gefos2015fn
3	5302	8	5	41107173	rs6788984	0.007772	0.161575	1e-05	1.67e-16	1.86e-07	1.73e-07		0	0	41106065	41107173	gefos2015fn
3	5303	49	19	41108552	rs12107052	0.003813	0.14821	1e-05	0	4.44e-15	3.59e-15		0	0	41108552	41120307	gefos2015fn
3	5303	49	19	41109311	rs77078287	0.001026	0.107239	1e-05	0	4.44e-15	3.59e-15		0	0	41108552	41120307	gefos2015fn
3	5303	49	19	41109674	rs190684264	0.29253	0.00198886	1e-05	0	4.44e-15	3.59e-15		0	0	41108552	41120307	gefos2015fn
3	5303	49	19	41110105	rs114226240	0.626595	0.0104216	1e-05	0	4.44e-15	3.59e-15		0	0	41108552	41120307	gefos2015fn
3	5303	49	19	41110354	rs111308512	0.612829	0.0116945	1e-05	0	4.44e-15	3.59e-15		0	0	41108552	41120307	gefos2015fn
3	5303	49	19	41110757	rs116056203	0.736046	0.0365951	1e-05	0	4.44e-15	3.59e-15		0	0	41108552	41120307	gefos2015fn
3	5303	49	19	41111150	rs139733200	0.122122	0.00970565	1e-05	0	4.44e-15	3.59e-15		0	0	41108552	41120307	gefos2015fn
3	5303	49	19	41111450	rs448359	4.54e-09	0.378282	1e-05	0	4.44e-15	3.59e-15		0	0	41108552	41120307	gefos2015fn
3	5303	49	19	41111461	rs115343047	0.00267	0.0491647	1e-05	0	4.44e-15	3.59e-15		0	0	41108552	41120307	gefos2015fn
3	5303	49	19	41111759	rs75172588	0.480025	0.00668258	1e-05	0	4.44e-15	3.59e-15		0	0	41108552	41120307	gefos2015fn
3	5303	49	19	41114867	rs384934	3.44e-15	0.483771	1e-05	0	4.44e-15	3.59e-15		0	0	41108552	41120307	gefos2015fn
3	5303	49	19	41115693	rs442024	1.83e-08	0.410342	1e-05	0	4.44e-15	3.59e-15		0	0	41108552	41120307	gefos2015fn
3	5303	49	19	41116369	rs182601480	0.426171	0.00405728	1e-05	0	4.44e-15	3.59e-15		0	0	41108552	41120307	gefos2015fn
3	5303	49	19	41116831	rs436705	2.64e-16	0.468019	1e-05	0	4.44e-15	3.59e-15		0	0	41108552	41120307	gefos2015fn
3	5303	49	19	41118103	rs77311174	0.746429	0.0118536	1e-05	0	4.44e-15	3.59e-15		0	0	41108552	41120307	gefos2015fn
3	5303	49	19	41118238	rs74391560	0.014473	0.0225139	1e-05	0	4.44e-15	3.59e-15		0	0	41108552	41120307	gefos2015fn
3	5303	49	19	41119146	rs149868435	0.969846	0.00270485	1e-05	0	4.44e-15	3.59e-15		0	0	41108552	41120307	gefos2015fn
3	5303	49	19	41119331	rs1798795	0.122739	0.001273	1e-05	0	4.44e-15	3.59e-15		0	0	41108552	41120307	gefos2015fn
3	5303	49	19	41120307	rs431052	1.33e-15	0.493317	1e-05	0	4.44e-15	3.59e-15		0	0	41108552	41120307	gefos2015fn
3	5306	14	9	41155615	rs108606	8.01e-15	0.445664	1e-05	5.55e-17	1.95e-14	3.58e-14		0	0	41155615	41162974	gefos2015fn
3	5306	14	9	41156515	rs185786978	0.210274	0.00389817	1e-05	5.55e-17	1.95e-14	3.58e-14		0	0	41155615	41162974	gefos2015fn
3	5306	14	9	41156899	rs192579128	0.722012	0.00723946	1e-05	5.55e-17	1.95e-14	3.58e-14		0	0	41155615	41162974	gefos2015fn
3	5306	14	9	41157336	rs104817	0.099987	0.005887	1e-05	5.55e-17	1.95e-14	3.58e-14		0	0	41155615	41162974	gefos2015fn
3	5306	14	9	41158322	rs1156916	9.82e-15	0.471519	1e-05	5.55e-17	1.95e-14	3.58e-14		0	0	41155615	41162974	gefos2015fn
3	5306	14	9	41158906	rs62260281	0.226304	0.00628481	1e-05	5.55e-17	1.95e-14	3.58e-14		0	0	41155615	41162974	gefos2015fn
3	5306	14	9	41159226	rs9878224	3.52e-14	0.45354	1e-05	5.55e-17	1.95e-14	3.58e-14		0	0	41155615	41162974	gefos2015fn
3	5306	14	9	41160573	rs12485899	5.94e-15	0.48934	1e-05	5.55e-17	1.95e-14	3.58e-14		0	0	41155615	41162974	gefos2015fn
3	5306	14	9	41162974	rs11720396	2.62e-14	0.456006	1e-05	5.55e-17	1.95e-14	3.58e-14		0	0	41155615	41162974	gefos2015fn
3	5311	6	3	41191142	rs7632211	3.29e-07	0.38035	1e-05	1.67e-16	5.8e-07	7.18e-07		0	0	41191142	41194938	gefos2015fn
3	5311	6	3	41192446	rs142029349	0.389314	0.0128083	1e-05	1.67e-16	5.8e-07	7.18e-07		0	0	41191142	41194938	gefos2015fn
3	5311	6	3	41194938	rs4974071	4.69e-07	0.433652	1e-05	1.67e-16	5.8e-07	7.18e-07		0	0	41191142	41194938	gefos2015fn
3	33270	1	1	41155345	rs4973920	7.38e-14	0.461973	7.38e-14	7.38e-14	7.38e-14	7.38e-14		0	0	41155345	41155345	gefos2015fn
3	33274	1	1	41164756	rs7609599	1.47e-14	0.483134	1.47e-14	1.47e-14	1.47e-14	1.47e-14		0	0	41164756	41164756	gefos2015fn
3	33275	1	1	41164908	rs7642431	5.67e-14	0.463723	5.67e-14	5.67e-14	5.67e-14	5.67e-14		0	0	41164908	41164908	gefos2015fn
3	33276	1	1	41186405	rs406664	1.41e-08	0.384805	1.41e-08	1.41e-08	1.41e-08	1.41e-08		0	0	41186405	41186405	gefos2015fn
5	6693	231	141	88438444	rs72773878	0.000224	0.0663484	0.7	9.65e-10	4.4e-06	2.78e-06		0	0	88438444	88588302	gefos2015fn
5	6693	231	141	88439330	rs71644891	0.869173	0.00564837	0.7	9.65e-10	4.4e-06	2.78e-06		0	0	88438444	88588302	gefos2015fn
5	6693	231	141	88439561	rs151176430	0.0813	0.00731901	0.7	9.65e-10	4.4e-06	2.78e-06		0	0	88438444	88588302	gefos2015fn
5	6693	231	141	88440435	rs10059700	0.007226	0.090215	0.7	9.65e-10	4.4e-06	2.78e-06		0	0	88438444	88588302	gefos2015fn
5	6693	231	141	88441204	rs143699123	5.8e-06	0.0158313	0.7	9.65e-10	4.4e-06	2.78e-06		0	0	88438444	88588302	gefos2015fn
5	6693	231	141	88444350	rs72773879	0.015599	0.0362768	0.7	9.65e-10	4.4e-06	2.78e-06		0	0	88438444	88588302	gefos2015fn
5	6693	231	141	88445458	rs146765340	0.17736	0.0284805	0.7	9.65e-10	4.4e-06	2.78e-06		0	0	88438444	88588302	gefos2015fn
5	6693	231	141	88446078	rs114916281	0.250332	0.00922832	0.7	9.65e-10	4.4e-06	2.78e-06		0	0	88438444	88588302	gefos2015fn
5	6693	231	141	88447262	rs115325761	0.984588	0.014638	0.7	9.65e-10	4.4e-06	2.78e-06		0	0	88438444	88588302	gefos2015fn
5	6693	231	141	88447467	rs180796337	0.010246	0.00167064	0.7	9.65e-10	4.4e-06	2.78e-06		0	0	88438444	88588302	gefos2015fn
5	6693	231	141	88449567	rs16903472	0.031434	0.0892601	0.7	9.65e-10	4.4e-06	2.78e-06		0	0	88438444	88588302	gefos2015fn
5	6693	231	141	88450546	rs72773880	0.000321	0.163007	0.7	9.65e-10	4.4e-06	2.78e-06		0	0	88438444	88588302	gefos2015fn
5	6693	231	141	88450967	rs75510137	0.096709	0.0089101	0.7	9.65e-10	4.4e-06	2.78e-06		0	0	88438444	88588302	gefos2015fn
5	6693	231	141	88453807	rs113782912	0.008985	0.00556881	0.7	9.65e-10	4.4e-06	2.78e-06		0	0	88438444	88588302	gefos2015fn
5	6693	231	141	88454229	rs75934051	0.291717	0.0143198	0.7	9.65e-10	4.4e-06	2.78e-06		0	0	88438444	88588302	gefos2015fn
5	6693	231	141	88454434	rs34375464	0.564508	0.00930788	0.7	9.65e-10	4.4e-06	2.78e-06		0	0	88438444	88588302	gefos2015fn
5	6693	231	141	88454784	rs111820843	0.411196	0.00413683	0.7	9.65e-10	4.4e-06	2.78e-06		0	0	88438444	88588302	gefos2015fn
5	6693	231	141	88454935	rs62378185	0.454803	0.0124901	0.7	9.65e-10	4.4e-06	2.78e-06		0	0	88438444	88588302	gefos2015fn
5	6693	231	141	88456414	rs149532220	0.017212	0.0143994	0.7	9.65e-10	4.4e-06	2.78e-06		0	0	88438444	88588302	gefos2015fn
5	6693	231	141	88459211	rs141719935	0.956527	0.00326173	0.7	9.65e-10	4.4e-06	2.78e-06		0	0	88438444	88588302	gefos2015fn
5	6693	231	141	88462321	rs79242704	0.618084	0.00230708	0.7	9.65e-10	4.4e-06	2.78e-06		0	0	88438444	88588302	gefos2015fn
5	6693	231	141	88462456	rs10053875	0.190857	0.010819	0.7	9.65e-10	4.4e-06	2.78e-06		0	0	88438444	88588302	gefos2015fn
5	6693	231	141	88462557	rs116665632	0.082436	0.00938743	0.7	9.65e-10	4.4e-06	2.78e-06		0	0	88438444	88588302	gefos2015fn
5	6693	231	141	88462983	rs116565048	0.432406	0.00365951	0.7	9.65e-10	4.4e-06	2.78e-06		0	0	88438444	88588302	gefos2015fn
5	6693	231	141	88464655	rs139737032	0.028497	0.00811456	0.7	9.65e-10	4.4e-06	2.78e-06		0	0	88438444	88588302	gefos2015fn
5	6693	231	141	88467094	rs143961539	0.100972	0.01965	0.7	9.65e-10	4.4e-06	2.78e-06		0	0	88438444	88588302	gefos2015fn
5	6693	231	141	88468185	rs11746572	0.003223	0.306046	0.7	9.65e-10	4.4e-06	2.78e-06		0	0	88438444	88588302	gefos2015fn
5	6693	231	141	88469474	rs150858173	0.167675	0.00373906	0.7	9.65e-10	4.4e-06	2.78e-06		0	0	88438444	88588302	gefos2015fn
5	6693	231	141	88470330	rs17499351	0.606259	0.040175	0.7	9.65e-10	4.4e-06	2.78e-06		0	0	88438444	88588302	gefos2015fn
5	6693	231	141	88471800	rs186552323	0.571905	0.000238663	0.7	9.65e-10	4.4e-06	2.78e-06		0	0	88438444	88588302	gefos2015fn
5	6693	231	141	88471957	rs181582545	0.514363	0.00286396	0.7	9.65e-10	4.4e-06	2.78e-06		0	0	88438444	88588302	gefos2015fn
5	6693	231	141	88472173	rs12659570	0.005423	0.156325	0.7	9.65e-10	4.4e-06	2.78e-06		0	0	88438444	88588302	gefos2015fn
5	6693	231	141	88472953	rs115000418	0.177137	0.0136038	0.7	9.65e-10	4.4e-06	2.78e-06		0	0	88438444	88588302	gefos2015fn
5	6693	231	141	88473181	rs60654108	0.727745	0.0112967	0.7	9.65e-10	4.4e-06	2.78e-06		0	0	88438444	88588302	gefos2015fn
5	6693	231	141	88473320	rs187368648	0.48265	0.00198886	0.7	9.65e-10	4.4e-06	2.78e-06		0	0	88438444	88588302	gefos2015fn
5	6693	231	141	88474502	rs11959069	0.979141	0.00708035	0.7	9.65e-10	4.4e-06	2.78e-06		0	0	88438444	88588302	gefos2015fn
5	6693	231	141	88474722	rs56368881	0.251415	0.0490851	0.7	9.65e-10	4.4e-06	2.78e-06		0	0	88438444	88588302	gefos2015fn
5	6693	231	141	88475400	rs13164740	0.099594	0.00588703	0.7	9.65e-10	4.4e-06	2.78e-06		0	0	88438444	88588302	gefos2015fn
5	6693	231	141	88477842	rs187661598	0.469724	0.00310263	0.7	9.65e-10	4.4e-06	2.78e-06		0	0	88438444	88588302	gefos2015fn
5	6693	231	141	88478788	rs191842414	0.228482	0.00318218	0.7	9.65e-10	4.4e-06	2.78e-06		0	0	88438444	88588302	gefos2015fn
5	6693	231	141	88479279	rs189044128	0.41583	0.00365951	0.7	9.65e-10	4.4e-06	2.78e-06		0	0	88438444	88588302	gefos2015fn
5	6693	231	141	88479642	rs74713769	0.023502	0.0117741	0.7	9.65e-10	4.4e-06	2.78e-06		0	0	88438444	88588302	gefos2015fn
5	6693	231	141	88480600	rs181929829	0.00542	0.00357995	0.7	9.65e-10	4.4e-06	2.78e-06		0	0	88438444	88588302	gefos2015fn
5	6693	231	141	88481093	rs182848155	0.235406	0.00723946	0.7	9.65e-10	4.4e-06	2.78e-06		0	0	88438444	88588302	gefos2015fn
5	6693	231	141	88481215	rs10474292	3.14e-08	0.361337	0.7	9.65e-10	4.4e-06	2.78e-06		0	0	88438444	88588302	gefos2015fn
5	6693	231	141	88484320	rs34367533	0.027108	0.0431981	0.7	9.65e-10	4.4e-06	2.78e-06		0	0	88438444	88588302	gefos2015fn
5	6693	231	141	88485802	rs7738002	0.002056	0.182657	0.7	9.65e-10	4.4e-06	2.78e-06		0	0	88438444	88588302	gefos2015fn
5	6693	231	141	88486031	rs7704247	0.797907	0.005807	0.7	9.65e-10	4.4e-06	2.78e-06		0	0	88438444	88588302	gefos2015fn
5	6693	231	141	88486322	rs149635706	0.887045	0.00477327	0.7	9.65e-10	4.4e-06	2.78e-06		0	0	88438444	88588302	gefos2015fn
5	6693	231	141	88487208	rs188849965	0.879851	0.000477327	0.7	9.65e-10	4.4e-06	2.78e-06		0	0	88438444	88588302	gefos2015fn
5	6693	231	141	88487434	rs10474293	0.302338	0.0962609	0.7	9.65e-10	4.4e-06	2.78e-06		0	0	88438444	88588302	gefos2015fn
5	6693	231	141	88489418	rs6414948	0.232957	0.120048	0.7	9.65e-10	4.4e-06	2.78e-06		0	0	88438444	88588302	gefos2015fn
5	6693	231	141	88489746	rs78530756	0.044453	0.0392204	0.7	9.65e-10	4.4e-06	2.78e-06		0	0	88438444	88588302	gefos2015fn
5	6693	231	141	88489869	rs115785181	0.090514	0.00493238	0.7	9.65e-10	4.4e-06	2.78e-06		0	0	88438444	88588302	gefos2015fn
5	6693	231	141	88490182	rs189125007	0.043987	0.00389817	0.7	9.65e-10	4.4e-06	2.78e-06		0	0	88438444	88588302	gefos2015fn
5	6693	231	141	88492111	rs190690158	0.739649	0.0043755	0.7	9.65e-10	4.4e-06	2.78e-06		0	0	88438444	88588302	gefos2015fn
5	6693	231	141	88492751	rs148133814	0.15495	0.00668258	0.7	9.65e-10	4.4e-06	2.78e-06		0	0	88438444	88588302	gefos2015fn
5	6693	231	141	88493355	rs184535946	0.351006	0.00270485	0.7	9.65e-10	4.4e-06	2.78e-06		0	0	88438444	88588302	gefos2015fn
5	6693	231	141	88495638	rs151246440	0.391587	0.00652347	0.7	9.65e-10	4.4e-06	2.78e-06		0	0	88438444	88588302	gefos2015fn
5	6693	231	141	88499966	rs145999895	0.742316	0.00604614	0.7	9.65e-10	4.4e-06	2.78e-06		0	0	88438444	88588302	gefos2015fn
5	6693	231	141	88504841	rs77519585	0.111536	7.96e-05	0.7	9.65e-10	4.4e-06	2.78e-06		0	0	88438444	88588302	gefos2015fn
5	6693	231	141	88505036	rs114557917	0.018832	0.0428003	0.7	9.65e-10	4.4e-06	2.78e-06		0	0	88438444	88588302	gefos2015fn
5	6693	231	141	88506122	rs149548491	0.466325	0.00182975	0.7	9.65e-10	4.4e-06	2.78e-06		0	0	88438444	88588302	gefos2015fn
5	6693	231	141	88510048	rs77159698	0.058308	0.00875099	0.7	9.65e-10	4.4e-06	2.78e-06		0	0	88438444	88588302	gefos2015fn
5	6693	231	141	88511697	rs62378193	0.310906	0.0123309	0.7	9.65e-10	4.4e-06	2.78e-06		0	0	88438444	88588302	gefos2015fn
5	6693	231	141	88512369	rs10063358	0.70858	0.0211615	0.7	9.65e-10	4.4e-06	2.78e-06		0	0	88438444	88588302	gefos2015fn
5	6693	231	141	88512684	rs184621944	0.128303	0.00206842	0.7	9.65e-10	4.4e-06	2.78e-06		0	0	88438444	88588302	gefos2015fn
5	6693	231	141	88513137	rs142695339	0.887702	0.00397772	0.7	9.65e-10	4.4e-06	2.78e-06		0	0	88438444	88588302	gefos2015fn
5	6693	231	141	88514767	rs182039235	0.062104	0.00684169	0.7	9.65e-10	4.4e-06	2.78e-06		0	0	88438444	88588302	gefos2015fn
5	6693	231	141	88516879	rs4298284	0.024486	0.0845664	0.7	9.65e-10	4.4e-06	2.78e-06		0	0	88438444	88588302	gefos2015fn
5	6693	231	141	88517505	rs141885466	0.012652	0.0245028	0.7	9.65e-10	4.4e-06	2.78e-06		0	0	88438444	88588302	gefos2015fn
5	6693	231	141	88519379	rs188565258	0.000704	0.0659507	0.7	9.65e-10	4.4e-06	2.78e-06		0	0	88438444	88588302	gefos2015fn
5	6693	231	141	88520139	rs140778649	0.29585	0.00397772	0.7	9.65e-10	4.4e-06	2.78e-06		0	0	88438444	88588302	gefos2015fn
5	6693	231	141	88520921	rs76232370	0.001939	0.028401	0.7	9.65e-10	4.4e-06	2.78e-06		0	0	88438444	88588302	gefos2015fn
5	6693	231	141	88521868	rs190328053	0.507429	0.00485282	0.7	9.65e-10	4.4e-06	2.78e-06		0	0	88438444	88588302	gefos2015fn
5	6693	231	141	88522649	rs187804780	0.325573	0.0158313	0.7	9.65e-10	4.4e-06	2.78e-06		0	0	88438444	88588302	gefos2015fn
5	6693	231	141	88522826	rs13173174	0.176369	0.0457438	0.7	9.65e-10	4.4e-06	2.78e-06		0	0	88438444	88588302	gefos2015fn
5	6693	231	141	88523213	rs114856722	0.105246	0.0103421	0.7	9.65e-10	4.4e-06	2.78e-06		0	0	88438444	88588302	gefos2015fn
5	6693	231	141	88526565	rs80159151	0.001759	0.140573	0.7	9.65e-10	4.4e-06	2.78e-06		0	0	88438444	88588302	gefos2015fn
5	6693	231	141	88527177	rs114188095	0.850839	0.008035	0.7	9.65e-10	4.4e-06	2.78e-06		0	0	88438444	88588302	gefos2015fn
5	6693	231	141	88527989	rs62378213	0.023611	0.0505967	0.7	9.65e-10	4.4e-06	2.78e-06		0	0	88438444	88588302	gefos2015fn
5	6693	231	141	88528073	rs190770160	0.967622	0.00580748	0.7	9.65e-10	4.4e-06	2.78e-06		0	0	88438444	88588302	gefos2015fn
5	6693	231	141	88531276	rs181163690	0.295513	0.00310263	0.7	9.65e-10	4.4e-06	2.78e-06		0	0	88438444	88588302	gefos2015fn
5	6693	231	141	88531872	rs62378215	0.001382	0.19817	0.7	9.65e-10	4.4e-06	2.78e-06		0	0	88438444	88588302	gefos2015fn
5	6693	231	141	88532845	rs114146633	0.000602	0.00954654	0.7	9.65e-10	4.4e-06	2.78e-06		0	0	88438444	88588302	gefos2015fn
5	6693	231	141	88533048	rs114628857	0.310002	0.00723946	0.7	9.65e-10	4.4e-06	2.78e-06		0	0	88438444	88588302	gefos2015fn
5	6693	231	141	88534431	rs141303173	0.013342	0.0108194	0.7	9.65e-10	4.4e-06	2.78e-06		0	0	88438444	88588302	gefos2015fn
5	6693	231	141	88535532	rs144857101	0.974591	0.00509149	0.7	9.65e-10	4.4e-06	2.78e-06		0	0	88438444	88588302	gefos2015fn
5	6693	231	141	88535741	rs114647493	0.01509	0.00779634	0.7	9.65e-10	4.4e-06	2.78e-06		0	0	88438444	88588302	gefos2015fn
5	6693	231	141	88536633	rs150557131	0.618794	0.00429594	0.7	9.65e-10	4.4e-06	2.78e-06		0	0	88438444	88588302	gefos2015fn
5	6693	231	141	88538943	rs10037415	0.000163	0.163325	0.7	9.65e-10	4.4e-06	2.78e-06		0	0	88438444	88588302	gefos2015fn
5	6693	231	141	88540204	rs146930811	0.400692	0.00636436	0.7	9.65e-10	4.4e-06	2.78e-06		0	0	88438444	88588302	gefos2015fn
5	6693	231	141	88542101	rs139710070	0.169072	0.0097852	0.7	9.65e-10	4.4e-06	2.78e-06		0	0	88438444	88588302	gefos2015fn
5	6693	231	141	88542892	rs35188877	0.190069	0.0517104	0.7	9.65e-10	4.4e-06	2.78e-06		0	0	88438444	88588302	gefos2015fn
5	6693	231	141	88542996	rs190313495	0.1059	0.00119332	0.7	9.65e-10	4.4e-06	2.78e-06		0	0	88438444	88588302	gefos2015fn
5	6693	231	141	88546012	rs181824950	0.411866	0.00421639	0.7	9.65e-10	4.4e-06	2.78e-06		0	0	88438444	88588302	gefos2015fn
5	6693	231	141	88547732	rs80098849	0.178621	0.0183771	0.7	9.65e-10	4.4e-06	2.78e-06		0	0	88438444	88588302	gefos2015fn
5	6693	231	141	88548324	rs185761221	0.649755	0.00397772	0.7	9.65e-10	4.4e-06	2.78e-06		0	0	88438444	88588302	gefos2015fn
5	6693	231	141	88548615	rs183178818	0.964448	0.00365951	0.7	9.65e-10	4.4e-06	2.78e-06		0	0	88438444	88588302	gefos2015fn
5	6693	231	141	88551755	rs140821637	0.209824	0.000556881	0.7	9.65e-10	4.4e-06	2.78e-06		0	0	88438444	88588302	gefos2015fn
5	6693	231	141	88552134	rs149072888	0.106372	0.0250597	0.7	9.65e-10	4.4e-06	2.78e-06		0	0	88438444	88588302	gefos2015fn
5	6693	231	141	88553688	rs80208480	0.297848	0.0122514	0.7	9.65e-10	4.4e-06	2.78e-06		0	0	88438444	88588302	gefos2015fn
5	6693	231	141	88554431	rs115967113	0.479364	0.00652347	0.7	9.65e-10	4.4e-06	2.78e-06		0	0	88438444	88588302	gefos2015fn
5	6693	231	141	88554502	rs13183402	0.001497	0.301989	0.7	9.65e-10	4.4e-06	2.78e-06		0	0	88438444	88588302	gefos2015fn
5	6693	231	141	88557709	rs116575702	0.798892	0.00135243	0.7	9.65e-10	4.4e-06	2.78e-06		0	0	88438444	88588302	gefos2015fn
5	6693	231	141	88558978	rs190714601	0.887656	0.00254574	0.7	9.65e-10	4.4e-06	2.78e-06		0	0	88438444	88588302	gefos2015fn
5	6693	231	141	88562391	rs191558127	0.366572	0.0136038	0.7	9.65e-10	4.4e-06	2.78e-06		0	0	88438444	88588302	gefos2015fn
5	6693	231	141	88562445	rs2545606	0.001753	0.139539	0.7	9.65e-10	4.4e-06	2.78e-06		0	0	88438444	88588302	gefos2015fn
5	6693	231	141	88562591	rs194131	0.001776	0.201193	0.7	9.65e-10	4.4e-06	2.78e-06		0	0	88438444	88588302	gefos2015fn
5	6693	231	141	88563608	rs17500041	0.021075	0.0774065	0.7	9.65e-10	4.4e-06	2.78e-06		0	0	88438444	88588302	gefos2015fn
5	6693	231	141	88564305	rs146228811	0.530298	0.00493238	0.7	9.65e-10	4.4e-06	2.78e-06		0	0	88438444	88588302	gefos2015fn
5	6693	231	141	88564391	rs40603	0.043118	0.0506762	0.7	9.65e-10	4.4e-06	2.78e-06		0	0	88438444	88588302	gefos2015fn
5	6693	231	141	88564626	rs17565889	0.440176	0.00795545	0.7	9.65e-10	4.4e-06	2.78e-06		0	0	88438444	88588302	gefos2015fn
5	6693	231	141	88564646	rs180893165	0.438744	0.00501193	0.7	9.65e-10	4.4e-06	2.78e-06		0	0	88438444	88588302	gefos2015fn
5	6693	231	141	88564930	rs185204107	0.223165	0.00445505	0.7	9.65e-10	4.4e-06	2.78e-06		0	0	88438444	88588302	gefos2015fn
5	6693	231	141	88565227	rs191561918	0.867036	0.0155927	0.7	9.65e-10	4.4e-06	2.78e-06		0	0	88438444	88588302	gefos2015fn
5	6693	231	141	88565433	rs146121430	0.812669	0.0052506	0.7	9.65e-10	4.4e-06	2.78e-06		0	0	88438444	88588302	gefos2015fn
5	6693	231	141	88566159	rs183982794	0.865989	0.00684169	0.7	9.65e-10	4.4e-06	2.78e-06		0	0	88438444	88588302	gefos2015fn
5	6693	231	141	88566256	rs71629708	0.197876	-9	0.7	9.65e-10	4.4e-06	2.78e-06		0	0	88438444	88588302	gefos2015fn
5	6693	231	141	88567401	rs17565938	3.2e-05	0.0159109	0.7	9.65e-10	4.4e-06	2.78e-06		0	0	88438444	88588302	gefos2015fn
5	6693	231	141	88567917	rs188195151	0.470856	0.00254574	0.7	9.65e-10	4.4e-06	2.78e-06		0	0	88438444	88588302	gefos2015fn
5	6693	231	141	88568181	rs78887662	0.35717	0.00270485	0.7	9.65e-10	4.4e-06	2.78e-06		0	0	88438444	88588302	gefos2015fn
5	6693	231	141	88569014	rs72773893	0.090886	0.0192522	0.7	9.65e-10	4.4e-06	2.78e-06		0	0	88438444	88588302	gefos2015fn
5	6693	231	141	88571239	rs150713572	0.839006	0.00381862	0.7	9.65e-10	4.4e-06	2.78e-06		0	0	88438444	88588302	gefos2015fn
5	6693	231	141	88573055	rs111654746	0.269705	0.0101034	0.7	9.65e-10	4.4e-06	2.78e-06		0	0	88438444	88588302	gefos2015fn
5	6693	231	141	88573234	rs148901485	0.599777	0.00294352	0.7	9.65e-10	4.4e-06	2.78e-06		0	0	88438444	88588302	gefos2015fn
5	6693	231	141	88573885	rs116761417	0.772524	0.00708035	0.7	9.65e-10	4.4e-06	2.78e-06		0	0	88438444	88588302	gefos2015fn
5	6693	231	141	88576170	rs79975022	0.08531	0.00389817	0.7	9.65e-10	4.4e-06	2.78e-06		0	0	88438444	88588302	gefos2015fn
5	6693	231	141	88576202	rs181563994	0.139427	0.00365951	0.7	9.65e-10	4.4e-06	2.78e-06		0	0	88438444	88588302	gefos2015fn
5	6693	231	141	88579712	rs41134	0.002698	0.0784407	0.7	9.65e-10	4.4e-06	2.78e-06		0	0	88438444	88588302	gefos2015fn
5	6693	231	141	88579861	rs180899308	0.195289	7.96e-05	0.7	9.65e-10	4.4e-06	2.78e-06		0	0	88438444	88588302	gefos2015fn
5	6693	231	141	88580360	rs116574224	0.013261	0.0181384	0.7	9.65e-10	4.4e-06	2.78e-06		0	0	88438444	88588302	gefos2015fn
5	6693	231	141	88580401	rs12514576	0.028912	0.0151154	0.7	9.65e-10	4.4e-06	2.78e-06		0	0	88438444	88588302	gefos2015fn
5	6693	231	141	88580998	rs918418	0.157704	0.106603	0.7	9.65e-10	4.4e-06	2.78e-06		0	0	88438444	88588302	gefos2015fn
5	6693	231	141	88581185	rs190304949	0.108743	0.00509149	0.7	9.65e-10	4.4e-06	2.78e-06		0	0	88438444	88588302	gefos2015fn
5	6693	231	141	88583110	rs186614224	0.492497	0.00485282	0.7	9.65e-10	4.4e-06	2.78e-06		0	0	88438444	88588302	gefos2015fn
5	6693	231	141	88585515	rs188197452	0.532819	0.00334129	0.7	9.65e-10	4.4e-06	2.78e-06		0	0	88438444	88588302	gefos2015fn
5	6693	231	141	88585628	rs146782787	0.650783	0.00318218	0.7	9.65e-10	4.4e-06	2.78e-06		0	0	88438444	88588302	gefos2015fn
5	6693	231	141	88586274	rs113371225	0.3407	0.023389	0.7	9.65e-10	4.4e-06	2.78e-06		0	0	88438444	88588302	gefos2015fn
5	6693	231	141	88587123	rs149989434	0.832494	0.0118536	0.7	9.65e-10	4.4e-06	2.78e-06		0	0	88438444	88588302	gefos2015fn
5	6693	231	141	88588302	rs4916749	0.000199	0.283214	0.7	9.65e-10	4.4e-06	2.78e-06		0	0	88438444	88588302	gefos2015fn
7	9281	88	34	96162479	rs7793261	0.055042	0.421241	1e-05	4.91e-09	1.42e-07	1.06e-07		0	0	96162479	96188399	gefos2015fn
7	9281	88	34	96162825	rs7776689	0.002564	0.245107	1e-05	4.91e-09	1.42e-07	1.06e-07		0	0	96162479	96188399	gefos2015fn
7	9281	88	34	96163058	rs181734535	0.869257	0.00365951	1e-05	4.91e-09	1.42e-07	1.06e-07		0	0	96162479	96188399	gefos2015fn
7	9281	88	34	96163621	rs12530658	3.87e-08	0.355768	1e-05	4.91e-09	1.42e-07	1.06e-07		0	0	96162479	96188399	gefos2015fn
7	9281	88	34	96164858	rs189186549	0.828883	0.00421639	1e-05	4.91e-09	1.42e-07	1.06e-07		0	0	96162479	96188399	gefos2015fn
7	9281	88	34	96165602	rs79701056	0.464587	0.0170247	1e-05	4.91e-09	1.42e-07	1.06e-07		0	0	96162479	96188399	gefos2015fn
7	9281	88	34	96165694	rs73224503	0.002	0.0874304	1e-05	4.91e-09	1.42e-07	1.06e-07		0	0	96162479	96188399	gefos2015fn
7	9281	88	34	96166524	rs73224504	0.000292	0.152745	1e-05	4.91e-09	1.42e-07	1.06e-07		0	0	96162479	96188399	gefos2015fn
7	9281	88	34	96166900	rs7797827	1.7e-05	0.103978	1e-05	4.91e-09	1.42e-07	1.06e-07		0	0	96162479	96188399	gefos2015fn
7	9281	88	34	96167267	rs62471372	0.023979	0.00731901	1e-05	4.91e-09	1.42e-07	1.06e-07		0	0	96162479	96188399	gefos2015fn
7	9281	88	34	96167541	rs138378595	0.16529	0.00286396	1e-05	4.91e-09	1.42e-07	1.06e-07		0	0	96162479	96188399	gefos2015fn
7	9281	88	34	96167810	rs150691387	0.577936	0.00811456	1e-05	4.91e-09	1.42e-07	1.06e-07		0	0	96162479	96188399	gefos2015fn
7	9281	88	34	96167814	rs188924614	0.599144	0.00652347	1e-05	4.91e-09	1.42e-07	1.06e-07		0	0	96162479	96188399	gefos2015fn
7	9281	88	34	96168217	rs4577892	0.571133	0.243755	1e-05	4.91e-09	1.42e-07	1.06e-07		0	0	96162479	96188399	gefos2015fn
7	9281	88	34	96170054	rs6963647	0.001475	0.189181	1e-05	4.91e-09	1.42e-07	1.06e-07		0	0	96162479	96188399	gefos2015fn
7	9281	88	34	96171071	rs192702857	0.243805	0.00540971	1e-05	4.91e-09	1.42e-07	1.06e-07		0	0	96162479	96188399	gefos2015fn
7	9281	88	34	96173420	rs75610133	0.493492	0.0171838	1e-05	4.91e-09	1.42e-07	1.06e-07		0	0	96162479	96188399	gefos2015fn
7	9281	88	34	96174155	rs74760123	0.062298	0.0497216	1e-05	4.91e-09	1.42e-07	1.06e-07		0	0	96162479	96188399	gefos2015fn
7	9281	88	34	96176457	rs76896727	0.000333	0.0384248	1e-05	4.91e-09	1.42e-07	1.06e-07		0	0	96162479	96188399	gefos2015fn
7	9281	88	34	96176629	rs142197262	0.641451	0.0101034	1e-05	4.91e-09	1.42e-07	1.06e-07		0	0	96162479	96188399	gefos2015fn
7	9281	88	34	96178072	rs117191785	0.737854	0.00397772	1e-05	4.91e-09	1.42e-07	1.06e-07		0	0	96162479	96188399	gefos2015fn
7	9281	88	34	96180939	rs10260345	0.001793	0.204773	1e-05	4.91e-09	1.42e-07	1.06e-07		0	0	96162479	96188399	gefos2015fn
7	9281	88	34	96180941	rs187038911	0.838527	0.00501193	1e-05	4.91e-09	1.42e-07	1.06e-07		0	0	96162479	96188399	gefos2015fn
7	9281	88	34	96181370	rs10953184	0.001415	0.260461	1e-05	4.91e-09	1.42e-07	1.06e-07		0	0	96162479	96188399	gefos2015fn
7	9281	88	34	96184234	rs6465520	4.68e-09	0.369133	1e-05	4.91e-09	1.42e-07	1.06e-07		0	0	96162479	96188399	gefos2015fn
7	9281	88	34	96184284	rs6465521	0.460194	0.390453	1e-05	4.91e-09	1.42e-07	1.06e-07		0	0	96162479	96188399	gefos2015fn
7	9281	88	34	96185642	rs181043325	0.754225	0.0198091	1e-05	4.91e-09	1.42e-07	1.06e-07		0	0	96162479	96188399	gefos2015fn
7	9281	88	34	96187037	rs11762600	0.188031	0.265314	1e-05	4.91e-09	1.42e-07	1.06e-07		0	0	96162479	96188399	gefos2015fn
7	9281	88	34	96187044	rs11762559	0.005982	0.361973	1e-05	4.91e-09	1.42e-07	1.06e-07		0	0	96162479	96188399	gefos2015fn
7	9281	88	34	96187105	rs61609163	0.04175	0.0987271	1e-05	4.91e-09	1.42e-07	1.06e-07		0	0	96162479	96188399	gefos2015fn
7	9281	88	34	96187573	rs62471400	0.032389	0.00731901	1e-05	4.91e-09	1.42e-07	1.06e-07		0	0	96162479	96188399	gefos2015fn
7	9281	88	34	96187694	rs62471401	0.172328	0.248051	1e-05	4.91e-09	1.42e-07	1.06e-07		0	0	96162479	96188399	gefos2015fn
7	9281	88	34	96188007	rs73224518	0.767647	0.00421639	1e-05	4.91e-09	1.42e-07	1.06e-07		0	0	96162479	96188399	gefos2015fn
7	9281	88	34	96188399	rs6465523	0.862344	0.061337	1e-05	4.91e-09	1.42e-07	1.06e-07		0	0	96162479	96188399	gefos2015fn
7	9282	26	11	96188528	rs6465525	1.3e-08	0.279873	0.001	4.51e-12	2.41e-08	4.15e-08		0	0	96188528	96192956	gefos2015fn
7	9282	26	11	96188627	rs117187978	0.637826	0.0201273	0.001	4.51e-12	2.41e-08	4.15e-08		0	0	96188528	96192956	gefos2015fn
7	9282	26	11	96189444	rs76897126	0.188382	0.0122514	0.001	4.51e-12	2.41e-08	4.15e-08		0	0	96188528	96192956	gefos2015fn
7	9282	26	11	96190372	rs28404071	0.000521	0.164757	0.001	4.51e-12	2.41e-08	4.15e-08		0	0	96188528	96192956	gefos2015fn
7	9282	26	11	96190375	rs13232140	0.761155	0.073508	0.001	4.51e-12	2.41e-08	4.15e-08		0	0	96188528	96192956	gefos2015fn
7	9282	26	11	96190803	rs6961162	1.39e-08	0.371758	0.001	4.51e-12	2.41e-08	4.15e-08		0	0	96188528	96192956	gefos2015fn
7	9282	26	11	96190954	rs4486124	7.16e-09	0.336993	0.001	4.51e-12	2.41e-08	4.15e-08		0	0	96188528	96192956	gefos2015fn
7	9282	26	11	96192134	rs76173762	2.64e-05	0.0957041	0.001	4.51e-12	2.41e-08	4.15e-08		0	0	96188528	96192956	gefos2015fn
7	9282	26	11	96192229	rs181349739	0.091744	0.00898966	0.001	4.51e-12	2.41e-08	4.15e-08		0	0	96188528	96192956	gefos2015fn
7	9282	26	11	96192854	rs9918701	5.97e-09	0.281623	0.001	4.51e-12	2.41e-08	4.15e-08		0	0	96188528	96192956	gefos2015fn
7	9282	26	11	96192956	rs77493457	0.64385	0.0171042	0.001	4.51e-12	2.41e-08	4.15e-08		0	0	96188528	96192956	gefos2015fn
7	9283	209	58	96195924	rs62471404	1.88e-08	0.296022	1e-05	1.67e-16	1.07e-07	9.19e-08	LOC100506136	0	0	96195924	96253795	gefos2015fn
7	9283	209	58	96196906	rs67055449	2.47e-09	0.396897	1e-05	1.67e-16	1.07e-07	9.19e-08	LOC100506136	0	0	96195924	96253795	gefos2015fn
7	9283	209	58	96198948	rs62471405	3.61e-05	0.1179	1e-05	1.67e-16	1.07e-07	9.19e-08	LOC100506136	0	0	96195924	96253795	gefos2015fn
7	9283	209	58	96200948	rs142390513	0.624719	0.00946698	1e-05	1.67e-16	1.07e-07	9.19e-08	LOC100506136	0	0	96195924	96253795	gefos2015fn
7	9283	209	58	96201587	rs12534177	0.563426	0.0407319	1e-05	1.67e-16	1.07e-07	9.19e-08	LOC100506136	0	0	96195924	96253795	gefos2015fn
7	9283	209	58	96201991	rs150375074	0.386419	0.0582339	1e-05	1.67e-16	1.07e-07	9.19e-08	LOC100506136	0	0	96195924	96253795	gefos2015fn
7	9283	209	58	96202210	rs184986724	0.897992	0.00071599	1e-05	1.67e-16	1.07e-07	9.19e-08	LOC100506136	0	0	96195924	96253795	gefos2015fn
7	9283	209	58	96203236	rs191725610	0.860255	0.00517104	1e-05	1.67e-16	1.07e-07	9.19e-08	LOC100506136	0	0	96195924	96253795	gefos2015fn
7	9283	209	58	96203347	rs10953188	0.796287	0.279952	1e-05	1.67e-16	1.07e-07	9.19e-08	LOC100506136	0	0	96195924	96253795	gefos2015fn
7	9283	209	58	96203934	rs73224537	0.00237	0.0184566	1e-05	1.67e-16	1.07e-07	9.19e-08	LOC100506136	0	0	96195924	96253795	gefos2015fn
7	9283	209	58	96204231	rs149680151	0.746768	0.00357995	1e-05	1.67e-16	1.07e-07	9.19e-08	LOC100506136	0	0	96195924	96253795	gefos2015fn
7	9283	209	58	96204523	rs148874187	0.000638	0.0383453	1e-05	1.67e-16	1.07e-07	9.19e-08	LOC100506136	0	0	96195924	96253795	gefos2015fn
7	9283	209	58	96206082	rs146193960	0.831791	0.00485282	1e-05	1.67e-16	1.07e-07	9.19e-08	LOC100506136	0	0	96195924	96253795	gefos2015fn
7	9283	209	58	96206283	rs112690422	0.00267	0.166905	1e-05	1.67e-16	1.07e-07	9.19e-08	LOC100506136	0	0	96195924	96253795	gefos2015fn
7	9283	209	58	96207098	rs117352374	0.258679	0.0274463	1e-05	1.67e-16	1.07e-07	9.19e-08	LOC100506136	0	0	96195924	96253795	gefos2015fn
7	9283	209	58	96210604	rs145674691	0.013496	0.133413	1e-05	1.67e-16	1.07e-07	9.19e-08	LOC100506136	0	0	96195924	96253795	gefos2015fn
7	9283	209	58	96211216	rs143676367	0.036622	-9	1e-05	1.67e-16	1.07e-07	9.19e-08	LOC100506136	0	0	96195924	96253795	gefos2015fn
7	9283	209	58	96211259	rs6960223	0.794043	0.037868	1e-05	1.67e-16	1.07e-07	9.19e-08	LOC100506136	0	0	96195924	96253795	gefos2015fn
7	9283	209	58	96214242	rs186154123	0.294133	0.144471	1e-05	1.67e-16	1.07e-07	9.19e-08	LOC100506136	0	0	96195924	96253795	gefos2015fn
7	9283	209	58	96214816	rs7790239	0.242831	0.022753	1e-05	1.67e-16	1.07e-07	9.19e-08	LOC100506136	0	0	96195924	96253795	gefos2015fn
7	9283	209	58	96215107	rs4335059	0.223019	0.388703	1e-05	1.67e-16	1.07e-07	9.19e-08	LOC100506136	0	0	96195924	96253795	gefos2015fn
7	9283	209	58	96218575	rs1554659	0.955735	0.095465	1e-05	1.67e-16	1.07e-07	9.19e-08	LOC100506136	0	0	96195924	96253795	gefos2015fn
7	9283	209	58	96218698	rs6465529	0.201821	0.08401	1e-05	1.67e-16	1.07e-07	9.19e-08	LOC100506136	0	0	96195924	96253795	gefos2015fn
7	9283	209	58	96223464	rs114972150	0.339314	0.0163882	1e-05	1.67e-16	1.07e-07	9.19e-08	LOC100506136	0	0	96195924	96253795	gefos2015fn
7	9283	209	58	96224085	rs68189065	0.755659	0.202228	1e-05	1.67e-16	1.07e-07	9.19e-08	LOC100506136	0	0	96195924	96253795	gefos2015fn
7	9283	209	58	96225178	rs17495203	0.35552	0.0155131	1e-05	1.67e-16	1.07e-07	9.19e-08	LOC100506136	0	0	96195924	96253795	gefos2015fn
7	9283	209	58	96226102	rs77262669	0.780211	0.0422434	1e-05	1.67e-16	1.07e-07	9.19e-08	LOC100506136	0	0	96195924	96253795	gefos2015fn
7	9283	209	58	96227720	rs56290730	0.444915	0.199364	1e-05	1.67e-16	1.07e-07	9.19e-08	LOC100506136	0	0	96195924	96253795	gefos2015fn
7	9283	209	58	96227833	rs117802389	0.804079	0.00469372	1e-05	1.67e-16	1.07e-07	9.19e-08	LOC100506136	0	0	96195924	96253795	gefos2015fn
7	9283	209	58	96229033	rs7808184	0.000117	0.159268	1e-05	1.67e-16	1.07e-07	9.19e-08	LOC100506136	0	0	96195924	96253795	gefos2015fn
7	9283	209	58	96230538	rs62471428	0.009937	0.00851233	1e-05	1.67e-16	1.07e-07	9.19e-08	LOC100506136	0	0	96195924	96253795	gefos2015fn
7	9283	209	58	96230686	rs10464592	2.35e-08	0.406205	1e-05	1.67e-16	1.07e-07	9.19e-08	LOC100506136	0	0	96195924	96253795	gefos2015fn
7	9283	209	58	96230692	rs74712217	0.872137	0.0132856	1e-05	1.67e-16	1.07e-07	9.19e-08	LOC100506136	0	0	96195924	96253795	gefos2015fn
7	9283	209	58	96231292	rs940620	0.002267	0.205012	1e-05	1.67e-16	1.07e-07	9.19e-08	LOC100506136	0	0	96195924	96253795	gefos2015fn
7	9283	209	58	96231363	rs75325807	0.373239	0.00835322	1e-05	1.67e-16	1.07e-07	9.19e-08	LOC100506136	0	0	96195924	96253795	gefos2015fn
7	9283	209	58	96234579	rs117724924	0.56003	0.0125696	1e-05	1.67e-16	1.07e-07	9.19e-08	LOC100506136	0	0	96195924	96253795	gefos2015fn
7	9283	209	58	96236939	rs34999158	0.001217	0.391567	1e-05	1.67e-16	1.07e-07	9.19e-08	LOC100506136	0	0	96195924	96253795	gefos2015fn
7	9283	209	58	96237524	rs191137450	0.033755	0.00413683	1e-05	1.67e-16	1.07e-07	9.19e-08	LOC100506136	0	0	96195924	96253795	gefos2015fn
7	9283	209	58	96239072	rs6963000	0.0021	0.119809	1e-05	1.67e-16	1.07e-07	9.19e-08	LOC100506136	0	0	96195924	96253795	gefos2015fn
7	9283	209	58	96239232	rs76984113	0.232572	0.0419252	1e-05	1.67e-16	1.07e-07	9.19e-08	LOC100506136	0	0	96195924	96253795	gefos2015fn
7	9283	209	58	96240316	rs111838376	0.003203	0.0303898	1e-05	1.67e-16	1.07e-07	9.19e-08	LOC100506136	0	0	96195924	96253795	gefos2015fn
7	9283	209	58	96240767	rs150658016	0.669885	0.00509149	1e-05	1.67e-16	1.07e-07	9.19e-08	LOC100506136	0	0	96195924	96253795	gefos2015fn
7	9283	209	58	96241603	rs1917486	6.55e-08	0.339539	1e-05	1.67e-16	1.07e-07	9.19e-08	LOC100506136	0	0	96195924	96253795	gefos2015fn
7	9283	209	58	96242099	rs184882591	0.813048	0.0377884	1e-05	1.67e-16	1.07e-07	9.19e-08	LOC100506136	0	0	96195924	96253795	gefos2015fn
7	9283	209	58	96242321	rs11767158	9.81e-08	0.401273	1e-05	1.67e-16	1.07e-07	9.19e-08	LOC100506136	0	0	96195924	96253795	gefos2015fn
7	9283	209	58	96242858	rs140788340	0.018958	0.00954654	1e-05	1.67e-16	1.07e-07	9.19e-08	LOC100506136	0	0	96195924	96253795	gefos2015fn
7	9283	209	58	96243946	rs10258890	1.24e-07	0.319491	1e-05	1.67e-16	1.07e-07	9.19e-08	LOC100506136	0	0	96195924	96253795	gefos2015fn
7	9283	209	58	96244736	rs148024124	0.154292	0.00636436	1e-05	1.67e-16	1.07e-07	9.19e-08	LOC100506136	0	0	96195924	96253795	gefos2015fn
7	9283	209	58	96245373	rs147449525	0.254158	0.0122514	1e-05	1.67e-16	1.07e-07	9.19e-08	LOC100506136	0	0	96195924	96253795	gefos2015fn
7	9283	209	58	96245646	rs180756092	0.306172	0.00278441	1e-05	1.67e-16	1.07e-07	9.19e-08	LOC100506136	0	0	96195924	96253795	gefos2015fn
7	9283	209	58	96246243	rs182194117	0.005063	0.0035004	1e-05	1.67e-16	1.07e-07	9.19e-08	LOC100506136	0	0	96195924	96253795	gefos2015fn
7	9283	209	58	96246331	rs117311280	0.005442	0.00676213	1e-05	1.67e-16	1.07e-07	9.19e-08	LOC100506136	0	0	96195924	96253795	gefos2015fn
7	9283	209	58	96246863	rs78562989	0.000554	0.0382657	1e-05	1.67e-16	1.07e-07	9.19e-08	LOC100506136	0	0	96195924	96253795	gefos2015fn
7	9283	209	58	96249513	rs12669203	1.1e-07	0.25187	1e-05	1.67e-16	1.07e-07	9.19e-08	LOC100506136	0	0	96195924	96253795	gefos2015fn
7	9283	209	58	96249804	rs138244297	0.379965	0.00676213	1e-05	1.67e-16	1.07e-07	9.19e-08	LOC100506136	0	0	96195924	96253795	gefos2015fn
7	9283	209	58	96252814	rs118167379	0.001165	0.118934	1e-05	1.67e-16	1.07e-07	9.19e-08	LOC100506136	0	0	96195924	96253795	gefos2015fn
7	9283	209	58	96253675	rs76501992	0.564619	0.00851233	1e-05	1.67e-16	1.07e-07	9.19e-08	LOC100506136	0	0	96195924	96253795	gefos2015fn
7	9283	209	58	96253795	rs192544935	0.131597	0.00540971	1e-05	1.67e-16	1.07e-07	9.19e-08	LOC100506136	0	0	96195924	96253795	gefos2015fn
7	40454	1	1	96188457	rs6465524	1.2e-08	0.292283	1.2e-08	1.2e-08	1.2e-08	1.2e-08		0	0	96188457	96188457	gefos2015fn
8	43425	1	1	119974708	rs1385499	1.06e-10	0.328481	1.06e-10	1.06e-10	1.06e-10	1.06e-10		0	0	119974708	119974708	gefos2015fn
11	2141	33	19	15630635	rs12272967	7.25e-09	0.47685	1e-05	1.67e-16	1.08e-08	9.59e-09		0	0	15630635	15644243	gefos2015fn
11	2141	33	19	15631727	rs113122560	0.462757	0.0285601	1e-05	1.67e-16	1.08e-08	9.59e-09		0	0	15630635	15644243	gefos2015fn
11	2141	33	19	15632127	rs72871161	0.240675	0.0246619	1e-05	1.67e-16	1.08e-08	9.59e-09		0	0	15630635	15644243	gefos2015fn
11	2141	33	19	15633860	rs148949428	0.832841	0.00572792	1e-05	1.67e-16	1.08e-08	9.59e-09		0	0	15630635	15644243	gefos2015fn
11	2141	33	19	15633861	rs189986101	0.801453	0.00357995	1e-05	1.67e-16	1.08e-08	9.59e-09		0	0	15630635	15644243	gefos2015fn
11	2141	33	19	15633906	rs180789229	0.473212	0.00445505	1e-05	1.67e-16	1.08e-08	9.59e-09		0	0	15630635	15644243	gefos2015fn
11	2141	33	19	15634227	rs11601272	0.000161	0.384407	1e-05	1.67e-16	1.08e-08	9.59e-09		0	0	15630635	15644243	gefos2015fn
11	2141	33	19	15635808	rs77586302	0.512004	0.0212411	1e-05	1.67e-16	1.08e-08	9.59e-09		0	0	15630635	15644243	gefos2015fn
11	2141	33	19	15636352	rs76291893	0.794052	0.110024	1e-05	1.67e-16	1.08e-08	9.59e-09		0	0	15630635	15644243	gefos2015fn
11	2141	33	19	15636359	rs148391860	0.734239	0.0151154	1e-05	1.67e-16	1.08e-08	9.59e-09		0	0	15630635	15644243	gefos2015fn
11	2141	33	19	15637468	rs140317222	0.571148	0.00755768	1e-05	1.67e-16	1.08e-08	9.59e-09		0	0	15630635	15644243	gefos2015fn
11	2141	33	19	15638013	rs142480971	0.746917	0.00365951	1e-05	1.67e-16	1.08e-08	9.59e-09		0	0	15630635	15644243	gefos2015fn
11	2141	33	19	15638907	rs147119838	0.991851	0.0154336	1e-05	1.67e-16	1.08e-08	9.59e-09		0	0	15630635	15644243	gefos2015fn
11	2141	33	19	15639215	rs186186671	0.786104	0.00365951	1e-05	1.67e-16	1.08e-08	9.59e-09		0	0	15630635	15644243	gefos2015fn
11	2141	33	19	15640818	rs1124115	6.19e-10	0.370804	1e-05	1.67e-16	1.08e-08	9.59e-09		0	0	15630635	15644243	gefos2015fn
11	2141	33	19	15640894	rs1573997	0.446144	0.127765	1e-05	1.67e-16	1.08e-08	9.59e-09		0	0	15630635	15644243	gefos2015fn
11	2141	33	19	15642520	rs10832488	0.842699	0.114877	1e-05	1.67e-16	1.08e-08	9.59e-09		0	0	15630635	15644243	gefos2015fn
11	2141	33	19	15643264	rs75153892	0.071332	0.0206046	1e-05	1.67e-16	1.08e-08	9.59e-09		0	0	15630635	15644243	gefos2015fn
11	2141	33	19	15644243	rs117583635	0.253536	0.00684169	1e-05	1.67e-16	1.08e-08	9.59e-09		0	0	15630635	15644243	gefos2015fn
11	2143	58	17	15730816	rs4556501	2.37e-13	0.227526	1e-05	1e-14	4.03e-12	3.63e-12		0	0	15730816	15741673	gefos2015fn
11	2143	58	17	15731755	rs980750	0.948213	0.003819	1e-05	1e-14	4.03e-12	3.63e-12		0	0	15730816	15741673	gefos2015fn
11	2143	58	17	15732265	rs16931838	9.67e-05	0.0474145	1e-05	1e-14	4.03e-12	3.63e-12		0	0	15730816	15741673	gefos2015fn
11	2143	58	17	15732952	rs10832504	0.807642	0.242562	1e-05	1e-14	4.03e-12	3.63e-12		0	0	15730816	15741673	gefos2015fn
11	2143	58	17	15733378	rs4032243	0.948488	0.005887	1e-05	1e-14	4.03e-12	3.63e-12		0	0	15730816	15741673	gefos2015fn
11	2143	58	17	15735619	rs116972198	0.08305	0.0178202	1e-05	1e-14	4.03e-12	3.63e-12		0	0	15730816	15741673	gefos2015fn
11	2143	58	17	15735793	rs7933146	0.293725	0.0389021	1e-05	1e-14	4.03e-12	3.63e-12		0	0	15730816	15741673	gefos2015fn
11	2143	58	17	15736146	rs181660557	0.075722	0.00795545	1e-05	1e-14	4.03e-12	3.63e-12		0	0	15730816	15741673	gefos2015fn
11	2143	58	17	15736691	rs191614553	0.388099	0.00294352	1e-05	1e-14	4.03e-12	3.63e-12		0	0	15730816	15741673	gefos2015fn
11	2143	58	17	15736887	rs117818147	0.954596	0.0125696	1e-05	1e-14	4.03e-12	3.63e-12		0	0	15730816	15741673	gefos2015fn
11	2143	58	17	15737625	rs80095216	0.014879	0.00596659	1e-05	1e-14	4.03e-12	3.63e-12		0	0	15730816	15741673	gefos2015fn
11	2143	58	17	15738173	rs138367438	0.855618	0.00381862	1e-05	1e-14	4.03e-12	3.63e-12		0	0	15730816	15741673	gefos2015fn
11	2143	58	17	15738229	rs35906272	0.256673	0.00628481	1e-05	1e-14	4.03e-12	3.63e-12		0	0	15730816	15741673	gefos2015fn
11	2143	58	17	15738326	rs146071596	0.38413	0.017502	1e-05	1e-14	4.03e-12	3.63e-12		0	0	15730816	15741673	gefos2015fn
11	2143	58	17	15740652	rs74436620	0.320627	0.0202068	1e-05	1e-14	4.03e-12	3.63e-12		0	0	15730816	15741673	gefos2015fn
11	2143	58	17	15740882	rs900863	1.7e-07	0.465712	1e-05	1e-14	4.03e-12	3.63e-12		0	0	15730816	15741673	gefos2015fn
11	2143	58	17	15741673	rs1471757	0.783885	0.28035	1e-05	1e-14	4.03e-12	3.63e-12		0	0	15730816	15741673	gefos2015fn
11	2176	9	6	16593142	rs72859467	2.59e-07	0.117184	1e-05	9.67e-09	1.55e-06	1.46e-06		0	0	16593142	16596318	gefos2015fn
11	2176	9	6	16593347	rs35384953	0.001815	0.149642	1e-05	9.67e-09	1.55e-06	1.46e-06		0	0	16593142	16596318	gefos2015fn
11	2176	9	6	16595253	rs142573433	0.112367	0.0061257	1e-05	9.67e-09	1.55e-06	1.46e-06		0	0	16593142	16596318	gefos2015fn
11	2176	9	6	16595895	rs187693296	0.360404	0.00294352	1e-05	9.67e-09	1.55e-06	1.46e-06		0	0	16593142	16596318	gefos2015fn
11	2176	9	6	16596152	rs4359170	0.208709	0.378918	1e-05	9.67e-09	1.55e-06	1.46e-06		0	0	16593142	16596318	gefos2015fn
11	2176	9	6	16596318	rs12421422	0.001751	0.200239	1e-05	9.67e-09	1.55e-06	1.46e-06		0	0	16593142	16596318	gefos2015fn
12	2973	15	11	28012003	rs258408	0.106596	0.232538	1e-05	1.67e-16	3.68e-06	5.19e-06		0	0	28012003	28018998	gefos2015fn
12	2973	15	11	28012141	rs183591662	0.790394	0.00397772	1e-05	1.67e-16	3.68e-06	5.19e-06		0	0	28012003	28018998	gefos2015fn
12	2973	15	11	28013288	rs61916489	6.9e-06	0.108433	1e-05	1.67e-16	3.68e-06	5.19e-06		0	0	28012003	28018998	gefos2015fn
12	2973	15	11	28013375	rs12825775	0.000603	0.0710422	1e-05	1.67e-16	3.68e-06	5.19e-06		0	0	28012003	28018998	gefos2015fn
12	2973	15	11	28013563	rs11049204	2.39e-06	0.1393	1e-05	1.67e-16	3.68e-06	5.19e-06		0	0	28012003	28018998	gefos2015fn
12	2973	15	11	28014486	rs258410	0.212817	0.406523	1e-05	1.67e-16	3.68e-06	5.19e-06		0	0	28012003	28018998	gefos2015fn
12	2973	15	11	28015391	rs10743612	8.77e-07	0.202864	1e-05	1.67e-16	3.68e-06	5.19e-06		0	0	28012003	28018998	gefos2015fn
12	2973	15	11	28017188	rs117515165	0.145119	0.034288	1e-05	1.67e-16	3.68e-06	5.19e-06		0	0	28012003	28018998	gefos2015fn
12	2973	15	11	28017522	rs258415	9.93e-05	0.202784	1e-05	1.67e-16	3.68e-06	5.19e-06		0	0	28012003	28018998	gefos2015fn
12	2973	15	11	28018653	rs11049207	8e-07	0.138663	1e-05	1.67e-16	3.68e-06	5.19e-06		0	0	28012003	28018998	gefos2015fn
12	2973	15	11	28018998	rs35110698	4.97e-05	0.152347	1e-05	1.67e-16	3.68e-06	5.19e-06		0	0	28012003	28018998	gefos2015fn
12	2974	16	10	28022388	rs258417	4.21e-05	0.162212	0.5	2.27e-08	6.01e-05	6.51e-05		0	0	28022388	28028403	gefos2015fn
12	2974	16	10	28023691	rs4931010	0.390152	0.398011	0.5	2.27e-08	6.01e-05	6.51e-05		0	0	28022388	28028403	gefos2015fn
12	2974	16	10	28024610	rs77969305	0.003561	0.00811456	0.5	2.27e-08	6.01e-05	6.51e-05		0	0	28022388	28028403	gefos2015fn
12	2974	16	10	28025988	rs146112900	0.018734	0.0265712	0.5	2.27e-08	6.01e-05	6.51e-05		0	0	28022388	28028403	gefos2015fn
12	2974	16	10	28026413	rs190099943	0.111774	0.0109785	0.5	2.27e-08	6.01e-05	6.51e-05		0	0	28022388	28028403	gefos2015fn
12	2974	16	10	28026500	rs11610021	0.633533	0.00994431	0.5	2.27e-08	6.01e-05	6.51e-05		0	0	28022388	28028403	gefos2015fn
12	2974	16	10	28026547	rs190768375	0.895793	0.0103421	0.5	2.27e-08	6.01e-05	6.51e-05		0	0	28022388	28028403	gefos2015fn
12	2974	16	10	28026954	rs143252183	0.000269	0.0415274	0.5	2.27e-08	6.01e-05	6.51e-05		0	0	28022388	28028403	gefos2015fn
12	2974	16	10	28028145	rs12305606	7.21e-06	0.213047	0.5	2.27e-08	6.01e-05	6.51e-05		0	0	28022388	28028403	gefos2015fn
12	2974	16	10	28028403	rs117191384	0.085281	0.0351631	0.5	2.27e-08	6.01e-05	6.51e-05		0	0	28022388	28028403	gefos2015fn
17	4099	2	1	41779870	rs4792907	6.68e-09	0.404773	6.68e-09	6.68e-09	6.68e-09	6.68e-09		0	0	41779870	41779870	gefos2015fn
17	4100	59	16	41781182	rs117499577	0.19738	0.0167064	1e-05	1.67e-16	1.47e-07	1.37e-07		0	0	41781182	41798664	gefos2015fn
17	4100	59	16	41781907	rs180865139	0.214988	0.00373906	1e-05	1.67e-16	1.47e-07	1.37e-07		0	0	41781182	41798664	gefos2015fn
17	4100	59	16	41782178	rs11867512	0.134969	0.0026253	1e-05	1.67e-16	1.47e-07	1.37e-07		0	0	41781182	41798664	gefos2015fn
17	4100	59	16	41782417	rs138575682	0.127138	0.00620525	1e-05	1.67e-16	1.47e-07	1.37e-07		0	0	41781182	41798664	gefos2015fn
17	4100	59	16	41782567	rs143340927	0.861734	0.0101034	1e-05	1.67e-16	1.47e-07	1.37e-07		0	0	41781182	41798664	gefos2015fn
17	4100	59	16	41784403	rs118114662	0.163931	0.0155131	1e-05	1.67e-16	1.47e-07	1.37e-07		0	0	41781182	41798664	gefos2015fn
17	4100	59	16	41784422	rs117090362	0.343316	0.0154336	1e-05	1.67e-16	1.47e-07	1.37e-07		0	0	41781182	41798664	gefos2015fn
17	4100	59	16	41785642	rs111399166	0.071136	0.0113763	1e-05	1.67e-16	1.47e-07	1.37e-07		0	0	41781182	41798664	gefos2015fn
17	4100	59	16	41785803	rs140149974	0.806695	0.00469372	1e-05	1.67e-16	1.47e-07	1.37e-07		0	0	41781182	41798664	gefos2015fn
17	4100	59	16	41786076	rs1881107	9.85e-09	0.436118	1e-05	1.67e-16	1.47e-07	1.37e-07		0	0	41781182	41798664	gefos2015fn
17	4100	59	16	41789220	rs79059932	0.430991	0.0151154	1e-05	1.67e-16	1.47e-07	1.37e-07		0	0	41781182	41798664	gefos2015fn
17	4100	59	16	41789247	rs185986343	0.51182	0.00501193	1e-05	1.67e-16	1.47e-07	1.37e-07		0	0	41781182	41798664	gefos2015fn
17	4100	59	16	41791049	rs76449013	3.39e-06	0.0410501	1e-05	1.67e-16	1.47e-07	1.37e-07		0	0	41781182	41798664	gefos2015fn
17	4100	59	16	41791724	rs12951160	1.37e-07	0.352426	1e-05	1.67e-16	1.47e-07	1.37e-07		0	0	41781182	41798664	gefos2015fn
17	4100	59	16	41792752	rs192276619	0.030737	0.00334129	1e-05	1.67e-16	1.47e-07	1.37e-07		0	0	41781182	41798664	gefos2015fn
17	4100	59	16	41798664	rs9908621	0.009724	0.114718	1e-05	1.67e-16	1.47e-07	1.37e-07		0	0	41781182	41798664	gefos2015fn
1	2952	24	16	22681201	rs56232568	0.012476	0.381066	1e-05	1.66533e-16	2.976e-11	2.26796e-11		0	0	22681201	22686594	gefos2015ls
1	2952	24	16	22681214	rs34761529	1.86e-12	0.25362	1e-05	1.66533e-16	2.976e-11	2.26796e-11		0	0	22681201	22686594	gefos2015ls
1	2952	24	16	22681615	rs12045139	0.010961	0.163166	1e-05	1.66533e-16	2.976e-11	2.26796e-11		0	0	22681201	22686594	gefos2015ls
1	2952	24	16	22682620	rs192708043	0.088257	0.00429594	1e-05	1.66533e-16	2.976e-11	2.26796e-11		0	0	22681201	22686594	gefos2015ls
1	2952	24	16	22683405	rs10917220	0.002535	0.365155	1e-05	1.66533e-16	2.976e-11	2.26796e-11		0	0	22681201	22686594	gefos2015ls
1	2952	24	16	22683528	rs114229200	0.406277	0.00294352	1e-05	1.66533e-16	2.976e-11	2.26796e-11		0	0	22681201	22686594	gefos2015ls
1	2952	24	16	22684517	rs77582331	0.044017	0.0425617	1e-05	1.66533e-16	2.976e-11	2.26796e-11		0	0	22681201	22686594	gefos2015ls
1	2952	24	16	22684553	rs146207415	0.318517	0.00111376	1e-05	1.66533e-16	2.976e-11	2.26796e-11		0	0	22681201	22686594	gefos2015ls
1	2952	24	16	22684755	rs12756978	1.95e-06	0.199045	1e-05	1.66533e-16	2.976e-11	2.26796e-11		0	0	22681201	22686594	gefos2015ls
1	2952	24	16	22684919	rs12097230	0.000279	0.470724	1e-05	1.66533e-16	2.976e-11	2.26796e-11		0	0	22681201	22686594	gefos2015ls
1	2952	24	16	22685034	rs35158109	0.970292	0.00811456	1e-05	1.66533e-16	2.976e-11	2.26796e-11		0	0	22681201	22686594	gefos2015ls
1	2952	24	16	22685251	rs10753536	0.022715	0.411456	1e-05	1.66533e-16	2.976e-11	2.26796e-11		0	0	22681201	22686594	gefos2015ls
1	2952	24	16	22685447	rs148018251	0.587548	0.0235481	1e-05	1.66533e-16	2.976e-11	2.26796e-11		0	0	22681201	22686594	gefos2015ls
1	2952	24	16	22686144	rs111641927	0.280241	0.0043755	1e-05	1.66533e-16	2.976e-11	2.26796e-11		0	0	22681201	22686594	gefos2015ls
1	2952	24	16	22686447	rs76883087	8.45e-07	0.0451074	1e-05	1.66533e-16	2.976e-11	2.26796e-11		0	0	22681201	22686594	gefos2015ls
1	2952	24	16	22686594	rs61769165	0.340133	0.222514	1e-05	1.66533e-16	2.976e-11	2.26796e-11		0	0	22681201	22686594	gefos2015ls
1	2954	15	8	22687982	rs80004629	0.004386	0.013206	1e-05	1.20521e-10	4.6545e-06	4.4849e-06		0	0	22687982	22690364	gefos2015ls
1	2954	15	8	22688018	rs55739621	0.009588	0.172554	1e-05	1.20521e-10	4.6545e-06	4.4849e-06		0	0	22687982	22690364	gefos2015ls
1	2954	15	8	22688484	rs4655052	0.710297	0.206444	1e-05	1.20521e-10	4.6545e-06	4.4849e-06		0	0	22687982	22690364	gefos2015ls
1	2954	15	8	22688589	rs4233286	1.65e-05	0.42681	1e-05	1.20521e-10	4.6545e-06	4.4849e-06		0	0	22687982	22690364	gefos2015ls
1	2954	15	8	22689273	rs12750721	7.1e-07	0.207876	1e-05	1.20521e-10	4.6545e-06	4.4849e-06		0	0	22687982	22690364	gefos2015ls
1	2954	15	8	22689941	rs76376051	0.213258	0.00389817	1e-05	1.20521e-10	4.6545e-06	4.4849e-06		0	0	22687982	22690364	gefos2015ls
1	2954	15	8	22690202	rs112383753	4.01e-06	0.0451074	1e-05	1.20521e-10	4.6545e-06	4.4849e-06		0	0	22687982	22690364	gefos2015ls
1	2954	15	8	22690364	rs4655053	0.488983	0.439698	1e-05	1.20521e-10	4.6545e-06	4.4849e-06		0	0	22687982	22690364	gefos2015ls
2	13925	24	13	166552272	rs699482	0.000387	0.34113	1e-05	1.89153e-08	1.17386e-07	1.06131e-07		0	0	166552272	166561432	gefos2015ls
2	13925	24	13	166552918	rs34462569	0.681605	0.0486874	1e-05	1.89153e-08	1.17386e-07	1.06131e-07		0	0	166552272	166561432	gefos2015ls
2	13925	24	13	166553005	rs144275700	0.26763	0.0122514	1e-05	1.89153e-08	1.17386e-07	1.06131e-07		0	0	166552272	166561432	gefos2015ls
2	13925	24	13	166554346	rs145191196	0.009635	0.00485282	1e-05	1.89153e-08	1.17386e-07	1.06131e-07		0	0	166552272	166561432	gefos2015ls
2	13925	24	13	166554455	rs188277537	0.022293	0.00071599	1e-05	1.89153e-08	1.17386e-07	1.06131e-07		0	0	166552272	166561432	gefos2015ls
2	13925	24	13	166555552	rs777356	1.6e-07	0.461575	1e-05	1.89153e-08	1.17386e-07	1.06131e-07		0	0	166552272	166561432	gefos2015ls
2	13925	24	13	166555960	rs1834279	0.261275	0.0377884	1e-05	1.89153e-08	1.17386e-07	1.06131e-07		0	0	166552272	166561432	gefos2015ls
2	13925	24	13	166556786	rs145714365	0.133531	0.00318218	1e-05	1.89153e-08	1.17386e-07	1.06131e-07		0	0	166552272	166561432	gefos2015ls
2	13925	24	13	166557131	rs148773816	0.958383	0.0128083	1e-05	1.89153e-08	1.17386e-07	1.06131e-07		0	0	166552272	166561432	gefos2015ls
2	13925	24	13	166557262	rs142388081	0.565375	0.00405728	1e-05	1.89153e-08	1.17386e-07	1.06131e-07		0	0	166552272	166561432	gefos2015ls
2	13925	24	13	166559219	rs56038327	0.016871	0.161973	1e-05	1.89153e-08	1.17386e-07	1.06131e-07		0	0	166552272	166561432	gefos2015ls
2	13925	24	13	166560539	rs112333128	0.485488	0.0105012	1e-05	1.89153e-08	1.17386e-07	1.06131e-07		0	0	166552272	166561432	gefos2015ls
2	13925	24	13	166561432	rs11677550	9.57e-09	0.426412	1e-05	1.89153e-08	1.17386e-07	1.06131e-07		0	0	166552272	166561432	gefos2015ls
3	5305	49	19	41108552	rs12107052	0.097154	0.14821	1e-05	1.66533e-16	7.78116e-09	1.23594e-08		0	0	41108552	41120307	gefos2015ls
3	5305	49	19	41109311	rs77078287	0.10066	0.107239	1e-05	1.66533e-16	7.78116e-09	1.23594e-08		0	0	41108552	41120307	gefos2015ls
3	5305	49	19	41109674	rs190684264	0.838397	0.00198886	1e-05	1.66533e-16	7.78116e-09	1.23594e-08		0	0	41108552	41120307	gefos2015ls
3	5305	49	19	41110105	rs114226240	0.232629	0.0104216	1e-05	1.66533e-16	7.78116e-09	1.23594e-08		0	0	41108552	41120307	gefos2015ls
3	5305	49	19	41110354	rs111308512	0.486645	0.0116945	1e-05	1.66533e-16	7.78116e-09	1.23594e-08		0	0	41108552	41120307	gefos2015ls
3	5305	49	19	41110757	rs116056203	0.482762	0.0365951	1e-05	1.66533e-16	7.78116e-09	1.23594e-08		0	0	41108552	41120307	gefos2015ls
3	5305	49	19	41111150	rs139733200	0.195274	0.00970565	1e-05	1.66533e-16	7.78116e-09	1.23594e-08		0	0	41108552	41120307	gefos2015ls
3	5305	49	19	41111450	rs448359	2.31e-07	0.378282	1e-05	1.66533e-16	7.78116e-09	1.23594e-08		0	0	41108552	41120307	gefos2015ls
3	5305	49	19	41111461	rs115343047	0.037183	0.0491647	1e-05	1.66533e-16	7.78116e-09	1.23594e-08		0	0	41108552	41120307	gefos2015ls
3	5305	49	19	41111759	rs75172588	0.504429	0.00668258	1e-05	1.66533e-16	7.78116e-09	1.23594e-08		0	0	41108552	41120307	gefos2015ls
3	5305	49	19	41114867	rs384934	1.83e-09	0.483771	1e-05	1.66533e-16	7.78116e-09	1.23594e-08		0	0	41108552	41120307	gefos2015ls
3	5305	49	19	41115693	rs442024	2.12e-07	0.410342	1e-05	1.66533e-16	7.78116e-09	1.23594e-08		0	0	41108552	41120307	gefos2015ls
3	5305	49	19	41116369	rs182601480	0.049701	0.00405728	1e-05	1.66533e-16	7.78116e-09	1.23594e-08		0	0	41108552	41120307	gefos2015ls
3	5305	49	19	41116831	rs436705	9.1e-10	0.468019	1e-05	1.66533e-16	7.78116e-09	1.23594e-08		0	0	41108552	41120307	gefos2015ls
3	5305	49	19	41118103	rs77311174	0.584521	0.0118536	1e-05	1.66533e-16	7.78116e-09	1.23594e-08		0	0	41108552	41120307	gefos2015ls
3	5305	49	19	41118238	rs74391560	0.474926	0.0225139	1e-05	1.66533e-16	7.78116e-09	1.23594e-08		0	0	41108552	41120307	gefos2015ls
3	5305	49	19	41119146	rs149868435	0.197043	0.00270485	1e-05	1.66533e-16	7.78116e-09	1.23594e-08		0	0	41108552	41120307	gefos2015ls
3	5305	49	19	41119331	rs1798795	0.139511	0.001273	1e-05	1.66533e-16	7.78116e-09	1.23594e-08		0	0	41108552	41120307	gefos2015ls
3	5305	49	19	41120307	rs431052	1.27e-09	0.493317	1e-05	1.66533e-16	7.78116e-09	1.23594e-08		0	0	41108552	41120307	gefos2015ls
3	5306	3	2	41121251	rs436448	1.28e-09	0.480191	1e-05	1.66533e-16	2.56e-09	2.31616e-09		0	0	41121251	41121663	gefos2015ls
3	5306	3	2	41121663	rs74550315	0.743272	0.0322196	1e-05	1.66533e-16	2.56e-09	2.31616e-09		0	0	41121251	41121663	gefos2015ls
3	5308	14	9	41155615	rs108606	2.57e-09	0.445664	1e-05	1.66533e-16	1.1795e-08	1.54886e-08		0	0	41155615	41162974	gefos2015ls
3	5308	14	9	41156515	rs185786978	0.091783	0.00389817	1e-05	1.66533e-16	1.1795e-08	1.54886e-08		0	0	41155615	41162974	gefos2015ls
3	5308	14	9	41156899	rs192579128	0.434656	0.00723946	1e-05	1.66533e-16	1.1795e-08	1.54886e-08		0	0	41155615	41162974	gefos2015ls
3	5308	14	9	41157336	rs104817	0.017769	0.005887	1e-05	1.66533e-16	1.1795e-08	1.54886e-08		0	0	41155615	41162974	gefos2015ls
3	5308	14	9	41158322	rs1156916	6.47e-09	0.471519	1e-05	1.66533e-16	1.1795e-08	1.54886e-08		0	0	41155615	41162974	gefos2015ls
3	5308	14	9	41158906	rs62260281	0.786777	0.00628481	1e-05	1.66533e-16	1.1795e-08	1.54886e-08		0	0	41155615	41162974	gefos2015ls
3	5308	14	9	41159226	rs9878224	1.45e-08	0.45354	1e-05	1.66533e-16	1.1795e-08	1.54886e-08		0	0	41155615	41162974	gefos2015ls
3	5308	14	9	41160573	rs12485899	2.99e-08	0.48934	1e-05	1.66533e-16	1.1795e-08	1.54886e-08		0	0	41155615	41162974	gefos2015ls
3	5308	14	9	41162974	rs11720396	8.55e-09	0.456006	1e-05	1.66533e-16	1.1795e-08	1.54886e-08		0	0	41155615	41162974	gefos2015ls
3	33199	1	1	41155345	rs4973920	2.08e-08	0.461973	2.08e-08	2.08e-08	2.08e-08	2.08e-08		0	0	41155345	41155345	gefos2015ls
3	33203	1	1	41164756	rs7609599	9.6e-09	0.483134	9.6e-09	9.6e-09	9.6e-09	9.6e-09		0	0	41164756	41164756	gefos2015ls
3	33204	1	1	41164908	rs7642431	2.35e-08	0.463723	2.35e-08	2.35e-08	2.35e-08	2.35e-08		0	0	41164908	41164908	gefos2015ls
6	12483	24	13	151963232	rs852002	1.31e-06	0.417422	1e-05	1.66533e-16	7.43082e-08	6.7104e-08		0	0	151963232	151969737	gefos2015ls
6	12483	24	13	151963635	rs76794182	0.340978	0.020366	1e-05	1.66533e-16	7.43082e-08	6.7104e-08		0	0	151963232	151969737	gefos2015ls
6	12483	24	13	151963734	rs144719002	0.31857	0.0112967	1e-05	1.66533e-16	7.43082e-08	6.7104e-08		0	0	151963232	151969737	gefos2015ls
6	12483	24	13	151964260	rs140175140	0.073195	0.0317422	1e-05	1.66533e-16	7.43082e-08	6.7104e-08		0	0	151963232	151969737	gefos2015ls
6	12483	24	13	151965558	rs145490958	0.736432	0.00381862	1e-05	1.66533e-16	7.43082e-08	6.7104e-08		0	0	151963232	151969737	gefos2015ls
6	12483	24	13	151965827	rs142259034	0.107667	0.0191726	1e-05	1.66533e-16	7.43082e-08	6.7104e-08		0	0	151963232	151969737	gefos2015ls
6	12483	24	13	151966387	rs1293965	0.693791	0.209626	1e-05	1.66533e-16	7.43082e-08	6.7104e-08		0	0	151963232	151969737	gefos2015ls
6	12483	24	13	151966967	rs144328560	0.927787	0.0104216	1e-05	1.66533e-16	7.43082e-08	6.7104e-08		0	0	151963232	151969737	gefos2015ls
6	12483	24	13	151967175	rs1293964	6.04e-09	0.410979	1e-05	1.66533e-16	7.43082e-08	6.7104e-08		0	0	151963232	151969737	gefos2015ls
6	12483	24	13	151967983	rs1293962	0.537175	0.114399	1e-05	1.66533e-16	7.43082e-08	6.7104e-08		0	0	151963232	151969737	gefos2015ls
6	12483	24	13	151969198	rs77275268	0.066439	0.0872713	1e-05	1.66533e-16	7.43082e-08	6.7104e-08		0	0	151963232	151969737	gefos2015ls
6	12483	24	13	151969326	rs3020302	1.16e-07	0.205012	1e-05	1.66533e-16	7.43082e-08	6.7104e-08		0	0	151963232	151969737	gefos2015ls
6	12483	24	13	151969737	rs191228265	0.535189	0.00588703	1e-05	1.66533e-16	7.43082e-08	6.7104e-08		0	0	151963232	151969737	gefos2015ls
7	5590	164	67	38026156	rs185883438	0.054237	0.0932379	1e-05	1.27621e-08	5.18412e-06	6.34489e-06		0	0	38026156	38062167	gefos2015ls
7	5590	164	67	38027164	rs151127583	0.105053	0.0111376	1e-05	1.27621e-08	5.18412e-06	6.34489e-06		0	0	38026156	38062167	gefos2015ls
7	5590	164	67	38027287	rs17171245	0.422218	0.0818616	1e-05	1.27621e-08	5.18412e-06	6.34489e-06		0	0	38026156	38062167	gefos2015ls
7	5590	164	67	38027445	rs1668364	0.181819	0.00533	1e-05	1.27621e-08	5.18412e-06	6.34489e-06		0	0	38026156	38062167	gefos2015ls
7	5590	164	67	38027816	rs2598097	0.505024	0.164757	1e-05	1.27621e-08	5.18412e-06	6.34489e-06		0	0	38026156	38062167	gefos2015ls
7	5590	164	67	38028548	rs10234987	0.000678	0.423309	1e-05	1.27621e-08	5.18412e-06	6.34489e-06		0	0	38026156	38062167	gefos2015ls
7	5590	164	67	38028603	rs116897034	0.303626	0.00485282	1e-05	1.27621e-08	5.18412e-06	6.34489e-06		0	0	38026156	38062167	gefos2015ls
7	5590	164	67	38028956	rs117535055	0.414394	0.058393	1e-05	1.27621e-08	5.18412e-06	6.34489e-06		0	0	38026156	38062167	gefos2015ls
7	5590	164	67	38029651	rs9986874	0.002998	0.486794	1e-05	1.27621e-08	5.18412e-06	6.34489e-06		0	0	38026156	38062167	gefos2015ls
7	5590	164	67	38030153	rs184877572	0.874131	0.00708035	1e-05	1.27621e-08	5.18412e-06	6.34489e-06		0	0	38026156	38062167	gefos2015ls
7	5590	164	67	38030483	rs148803426	0.883529	0.0447096	1e-05	1.27621e-08	5.18412e-06	6.34489e-06		0	0	38026156	38062167	gefos2015ls
7	5590	164	67	38031039	rs74483218	0.894705	0.00994431	1e-05	1.27621e-08	5.18412e-06	6.34489e-06		0	0	38026156	38062167	gefos2015ls
7	5590	164	67	38031217	rs148899275	0.237413	0.0107399	1e-05	1.27621e-08	5.18412e-06	6.34489e-06		0	0	38026156	38062167	gefos2015ls
7	5590	164	67	38031255	rs117167593	0.102802	0.0135243	1e-05	1.27621e-08	5.18412e-06	6.34489e-06		0	0	38026156	38062167	gefos2015ls
7	5590	164	67	38031980	rs118028598	0.88907	0.0177407	1e-05	1.27621e-08	5.18412e-06	6.34489e-06		0	0	38026156	38062167	gefos2015ls
7	5590	164	67	38033984	rs117183090	0.001545	0.00580748	1e-05	1.27621e-08	5.18412e-06	6.34489e-06		0	0	38026156	38062167	gefos2015ls
7	5590	164	67	38034393	rs11972319	7.6e-07	0.145982	1e-05	1.27621e-08	5.18412e-06	6.34489e-06		0	0	38026156	38062167	gefos2015ls
7	5590	164	67	38034573	rs11982779	0.689761	0.089101	1e-05	1.27621e-08	5.18412e-06	6.34489e-06		0	0	38026156	38062167	gefos2015ls
7	5590	164	67	38034683	rs186264614	0.174065	0.013206	1e-05	1.27621e-08	5.18412e-06	6.34489e-06		0	0	38026156	38062167	gefos2015ls
7	5590	164	67	38034935	rs7809999	0.466106	0.29642	1e-05	1.27621e-08	5.18412e-06	6.34489e-06		0	0	38026156	38062167	gefos2015ls
7	5590	164	67	38034960	rs189201199	0.011312	0.196261	1e-05	1.27621e-08	5.18412e-06	6.34489e-06		0	0	38026156	38062167	gefos2015ls
7	5590	164	67	38035152	rs185382324	0.008105	0.00493238	1e-05	1.27621e-08	5.18412e-06	6.34489e-06		0	0	38026156	38062167	gefos2015ls
7	5590	164	67	38035653	rs183460430	0.948047	0.00763723	1e-05	1.27621e-08	5.18412e-06	6.34489e-06		0	0	38026156	38062167	gefos2015ls
7	5590	164	67	38035703	rs192794753	0.969118	0.00644391	1e-05	1.27621e-08	5.18412e-06	6.34489e-06		0	0	38026156	38062167	gefos2015ls
7	5590	164	67	38036232	rs189792918	0.654344	0.00365951	1e-05	1.27621e-08	5.18412e-06	6.34489e-06		0	0	38026156	38062167	gefos2015ls
7	5590	164	67	38036628	rs144800346	0.793575	0.017502	1e-05	1.27621e-08	5.18412e-06	6.34489e-06		0	0	38026156	38062167	gefos2015ls
7	5590	164	67	38036774	rs138191739	0.002448	0.00540971	1e-05	1.27621e-08	5.18412e-06	6.34489e-06		0	0	38026156	38062167	gefos2015ls
7	5590	164	67	38039300	rs6971093	0.001939	0.48751	1e-05	1.27621e-08	5.18412e-06	6.34489e-06		0	0	38026156	38062167	gefos2015ls
7	5590	164	67	38041352	rs143520574	0.749774	0.0112172	1e-05	1.27621e-08	5.18412e-06	6.34489e-06		0	0	38026156	38062167	gefos2015ls
7	5590	164	67	38041917	rs117563608	0.991879	0.00572792	1e-05	1.27621e-08	5.18412e-06	6.34489e-06		0	0	38026156	38062167	gefos2015ls
7	5590	164	67	38042825	rs6950561	0.551671	0.177963	1e-05	1.27621e-08	5.18412e-06	6.34489e-06		0	0	38026156	38062167	gefos2015ls
7	5590	164	67	38042928	rs78007943	3.78e-05	0.0520286	1e-05	1.27621e-08	5.18412e-06	6.34489e-06		0	0	38026156	38062167	gefos2015ls
7	5590	164	67	38043223	rs117562264	0.967679	0.0177407	1e-05	1.27621e-08	5.18412e-06	6.34489e-06		0	0	38026156	38062167	gefos2015ls
7	5590	164	67	38044613	rs139225014	0.028347	0.0109785	1e-05	1.27621e-08	5.18412e-06	6.34489e-06		0	0	38026156	38062167	gefos2015ls
7	5590	164	67	38045024	rs139826812	0.069117	0.0101034	1e-05	1.27621e-08	5.18412e-06	6.34489e-06		0	0	38026156	38062167	gefos2015ls
7	5590	164	67	38045589	rs143479981	0.74811	0.0071599	1e-05	1.27621e-08	5.18412e-06	6.34489e-06		0	0	38026156	38062167	gefos2015ls
7	5590	164	67	38046404	rs952369	0.396364	0.0805091	1e-05	1.27621e-08	5.18412e-06	6.34489e-06		0	0	38026156	38062167	gefos2015ls
7	5590	164	67	38046849	rs1524050	8.54e-07	0.186555	1e-05	1.27621e-08	5.18412e-06	6.34489e-06		0	0	38026156	38062167	gefos2015ls
7	5590	164	67	38046866	rs118008598	0.348713	0.0577566	1e-05	1.27621e-08	5.18412e-06	6.34489e-06		0	0	38026156	38062167	gefos2015ls
7	5590	164	67	38047349	rs73124894	0.876853	0.0894193	1e-05	1.27621e-08	5.18412e-06	6.34489e-06		0	0	38026156	38062167	gefos2015ls
7	5590	164	67	38048906	rs12234835	0.758961	0.228321	1e-05	1.27621e-08	5.18412e-06	6.34489e-06		0	0	38026156	38062167	gefos2015ls
7	5590	164	67	38049092	rs1717754	1.68e-07	0.227049	1e-05	1.27621e-08	5.18412e-06	6.34489e-06		0	0	38026156	38062167	gefos2015ls
7	5590	164	67	38049227	rs1621709	0.543171	0.160461	1e-05	1.27621e-08	5.18412e-06	6.34489e-06		0	0	38026156	38062167	gefos2015ls
7	5590	164	67	38050604	rs76975447	0.742015	0.00509149	1e-05	1.27621e-08	5.18412e-06	6.34489e-06		0	0	38026156	38062167	gefos2015ls
7	5590	164	67	38051483	rs10256933	0.000195	0.43755	1e-05	1.27621e-08	5.18412e-06	6.34489e-06		0	0	38026156	38062167	gefos2015ls
7	5590	164	67	38051955	rs75828528	0.032275	0.0136834	1e-05	1.27621e-08	5.18412e-06	6.34489e-06		0	0	38026156	38062167	gefos2015ls
7	5590	164	67	38052169	rs138407756	0.902204	0.00739857	1e-05	1.27621e-08	5.18412e-06	6.34489e-06		0	0	38026156	38062167	gefos2015ls
7	5590	164	67	38052177	rs142997150	0.979816	0.00731901	1e-05	1.27621e-08	5.18412e-06	6.34489e-06		0	0	38026156	38062167	gefos2015ls
7	5590	164	67	38052205	rs1464717	0.475609	0.350994	1e-05	1.27621e-08	5.18412e-06	6.34489e-06		0	0	38026156	38062167	gefos2015ls
7	5590	164	67	38053602	rs1717758	0.576737	0.249801	1e-05	1.27621e-08	5.18412e-06	6.34489e-06		0	0	38026156	38062167	gefos2015ls
7	5590	164	67	38054014	rs1721403	2.27e-07	0.15179	1e-05	1.27621e-08	5.18412e-06	6.34489e-06		0	0	38026156	38062167	gefos2015ls
7	5590	164	67	38055072	rs139794593	0.339265	0.00795545	1e-05	1.27621e-08	5.18412e-06	6.34489e-06		0	0	38026156	38062167	gefos2015ls
7	5590	164	67	38055241	rs34540250	0.800136	0.0910103	1e-05	1.27621e-08	5.18412e-06	6.34489e-06		0	0	38026156	38062167	gefos2015ls
7	5590	164	67	38056052	rs36056459	0.57047	0.011615	1e-05	1.27621e-08	5.18412e-06	6.34489e-06		0	0	38026156	38062167	gefos2015ls
7	5590	164	67	38056445	rs1524078	0.901444	0.416388	1e-05	1.27621e-08	5.18412e-06	6.34489e-06		0	0	38026156	38062167	gefos2015ls
7	5590	164	67	38056996	rs75958946	3.66e-05	0.0548926	1e-05	1.27621e-08	5.18412e-06	6.34489e-06		0	0	38026156	38062167	gefos2015ls
7	5590	164	67	38057038	rs75926048	0.183602	0.00509149	1e-05	1.27621e-08	5.18412e-06	6.34489e-06		0	0	38026156	38062167	gefos2015ls
7	5590	164	67	38057758	rs117495909	0.001145	0.00723946	1e-05	1.27621e-08	5.18412e-06	6.34489e-06		0	0	38026156	38062167	gefos2015ls
7	5590	164	67	38058259	rs140178799	0.91474	0.0124105	1e-05	1.27621e-08	5.18412e-06	6.34489e-06		0	0	38026156	38062167	gefos2015ls
7	5590	164	67	38059126	rs73126806	0.839464	0.0341289	1e-05	1.27621e-08	5.18412e-06	6.34489e-06		0	0	38026156	38062167	gefos2015ls
7	5590	164	67	38059237	rs6965880	0.001697	0.498807	1e-05	1.27621e-08	5.18412e-06	6.34489e-06		0	0	38026156	38062167	gefos2015ls
7	5590	164	67	38059251	rs138951436	0.711747	0.0164678	1e-05	1.27621e-08	5.18412e-06	6.34489e-06		0	0	38026156	38062167	gefos2015ls
7	5590	164	67	38059719	rs76840945	6.28e-05	0.0256961	1e-05	1.27621e-08	5.18412e-06	6.34489e-06		0	0	38026156	38062167	gefos2015ls
7	5590	164	67	38060204	rs67767155	0.616017	0.252824	1e-05	1.27621e-08	5.18412e-06	6.34489e-06		0	0	38026156	38062167	gefos2015ls
7	5590	164	67	38060785	rs1721400	0.549484	0.160382	1e-05	1.27621e-08	5.18412e-06	6.34489e-06		0	0	38026156	38062167	gefos2015ls
7	5590	164	67	38061499	rs117495740	0.377683	0.0755768	1e-05	1.27621e-08	5.18412e-06	6.34489e-06		0	0	38026156	38062167	gefos2015ls
7	5590	164	67	38062167	rs13233221	0.809325	0.180111	1e-05	1.27621e-08	5.18412e-06	6.34489e-06		0	0	38026156	38062167	gefos2015ls
7	9289	211	60	96195924	rs62471404	5.52e-07	0.296022	1e-05	1.66533e-16	1.21009e-06	1.92878e-06	LOC100506136	0	0	96195924	96253795	gefos2015ls
7	9289	211	60	96196906	rs67055449	1.29e-07	0.396897	1e-05	1.66533e-16	1.21009e-06	1.92878e-06	LOC100506136	0	0	96195924	96253795	gefos2015ls
7	9289	211	60	96198948	rs62471405	0.000732	0.1179	1e-05	1.66533e-16	1.21009e-06	1.92878e-06	LOC100506136	0	0	96195924	96253795	gefos2015ls
7	9289	211	60	96200948	rs142390513	0.787152	0.00946698	1e-05	1.66533e-16	1.21009e-06	1.92878e-06	LOC100506136	0	0	96195924	96253795	gefos2015ls
7	9289	211	60	96201587	rs12534177	0.455521	0.0407319	1e-05	1.66533e-16	1.21009e-06	1.92878e-06	LOC100506136	0	0	96195924	96253795	gefos2015ls
7	9289	211	60	96201991	rs150375074	0.938425	0.0582339	1e-05	1.66533e-16	1.21009e-06	1.92878e-06	LOC100506136	0	0	96195924	96253795	gefos2015ls
7	9289	211	60	96202210	rs184986724	0.937537	0.00071599	1e-05	1.66533e-16	1.21009e-06	1.92878e-06	LOC100506136	0	0	96195924	96253795	gefos2015ls
7	9289	211	60	96203236	rs191725610	0.153948	0.00517104	1e-05	1.66533e-16	1.21009e-06	1.92878e-06	LOC100506136	0	0	96195924	96253795	gefos2015ls
7	9289	211	60	96203347	rs10953188	0.413858	0.279952	1e-05	1.66533e-16	1.21009e-06	1.92878e-06	LOC100506136	0	0	96195924	96253795	gefos2015ls
7	9289	211	60	96203475	rs6964137	0.392284	0.04105	1e-05	1.66533e-16	1.21009e-06	1.92878e-06	LOC100506136	0	0	96195924	96253795	gefos2015ls
7	9289	211	60	96203934	rs73224537	0.01291	0.0184566	1e-05	1.66533e-16	1.21009e-06	1.92878e-06	LOC100506136	0	0	96195924	96253795	gefos2015ls
7	9289	211	60	96204231	rs149680151	0.710277	0.00357995	1e-05	1.66533e-16	1.21009e-06	1.92878e-06	LOC100506136	0	0	96195924	96253795	gefos2015ls
7	9289	211	60	96204523	rs148874187	0.046599	0.0383453	1e-05	1.66533e-16	1.21009e-06	1.92878e-06	LOC100506136	0	0	96195924	96253795	gefos2015ls
7	9289	211	60	96206082	rs146193960	0.369802	0.00485282	1e-05	1.66533e-16	1.21009e-06	1.92878e-06	LOC100506136	0	0	96195924	96253795	gefos2015ls
7	9289	211	60	96206283	rs112690422	0.00169	0.166905	1e-05	1.66533e-16	1.21009e-06	1.92878e-06	LOC100506136	0	0	96195924	96253795	gefos2015ls
7	9289	211	60	96207098	rs117352374	0.066559	0.0274463	1e-05	1.66533e-16	1.21009e-06	1.92878e-06	LOC100506136	0	0	96195924	96253795	gefos2015ls
7	9289	211	60	96210604	rs145674691	0.019757	0.133413	1e-05	1.66533e-16	1.21009e-06	1.92878e-06	LOC100506136	0	0	96195924	96253795	gefos2015ls
7	9289	211	60	96211216	rs143676367	0.372458	-9	1e-05	1.66533e-16	1.21009e-06	1.92878e-06	LOC100506136	0	0	96195924	96253795	gefos2015ls
7	9289	211	60	96211259	rs6960223	0.69187	0.037868	1e-05	1.66533e-16	1.21009e-06	1.92878e-06	LOC100506136	0	0	96195924	96253795	gefos2015ls
7	9289	211	60	96214242	rs186154123	0.841374	0.144471	1e-05	1.66533e-16	1.21009e-06	1.92878e-06	LOC100506136	0	0	96195924	96253795	gefos2015ls
7	9289	211	60	96214816	rs7790239	0.35172	0.022753	1e-05	1.66533e-16	1.21009e-06	1.92878e-06	LOC100506136	0	0	96195924	96253795	gefos2015ls
7	9289	211	60	96215107	rs4335059	0.240201	0.388703	1e-05	1.66533e-16	1.21009e-06	1.92878e-06	LOC100506136	0	0	96195924	96253795	gefos2015ls
7	9289	211	60	96215108	rs147164427	0.934284	0.0211615	1e-05	1.66533e-16	1.21009e-06	1.92878e-06	LOC100506136	0	0	96195924	96253795	gefos2015ls
7	9289	211	60	96218575	rs1554659	0.737503	0.095465	1e-05	1.66533e-16	1.21009e-06	1.92878e-06	LOC100506136	0	0	96195924	96253795	gefos2015ls
7	9289	211	60	96218698	rs6465529	0.713611	0.08401	1e-05	1.66533e-16	1.21009e-06	1.92878e-06	LOC100506136	0	0	96195924	96253795	gefos2015ls
7	9289	211	60	96223464	rs114972150	0.040409	0.0163882	1e-05	1.66533e-16	1.21009e-06	1.92878e-06	LOC100506136	0	0	96195924	96253795	gefos2015ls
7	9289	211	60	96224085	rs68189065	0.469819	0.202228	1e-05	1.66533e-16	1.21009e-06	1.92878e-06	LOC100506136	0	0	96195924	96253795	gefos2015ls
7	9289	211	60	96225178	rs17495203	0.551225	0.0155131	1e-05	1.66533e-16	1.21009e-06	1.92878e-06	LOC100506136	0	0	96195924	96253795	gefos2015ls
7	9289	211	60	96226102	rs77262669	0.582631	0.0422434	1e-05	1.66533e-16	1.21009e-06	1.92878e-06	LOC100506136	0	0	96195924	96253795	gefos2015ls
7	9289	211	60	96227720	rs56290730	0.194833	0.199364	1e-05	1.66533e-16	1.21009e-06	1.92878e-06	LOC100506136	0	0	96195924	96253795	gefos2015ls
7	9289	211	60	96227833	rs117802389	0.667902	0.00469372	1e-05	1.66533e-16	1.21009e-06	1.92878e-06	LOC100506136	0	0	96195924	96253795	gefos2015ls
7	9289	211	60	96229033	rs7808184	0.001153	0.159268	1e-05	1.66533e-16	1.21009e-06	1.92878e-06	LOC100506136	0	0	96195924	96253795	gefos2015ls
7	9289	211	60	96230538	rs62471428	0.074681	0.00851233	1e-05	1.66533e-16	1.21009e-06	1.92878e-06	LOC100506136	0	0	96195924	96253795	gefos2015ls
7	9289	211	60	96230686	rs10464592	5.08e-08	0.406205	1e-05	1.66533e-16	1.21009e-06	1.92878e-06	LOC100506136	0	0	96195924	96253795	gefos2015ls
7	9289	211	60	96230692	rs74712217	0.475217	0.0132856	1e-05	1.66533e-16	1.21009e-06	1.92878e-06	LOC100506136	0	0	96195924	96253795	gefos2015ls
7	9289	211	60	96231292	rs940620	0.000902	0.205012	1e-05	1.66533e-16	1.21009e-06	1.92878e-06	LOC100506136	0	0	96195924	96253795	gefos2015ls
7	9289	211	60	96231363	rs75325807	0.822042	0.00835322	1e-05	1.66533e-16	1.21009e-06	1.92878e-06	LOC100506136	0	0	96195924	96253795	gefos2015ls
7	9289	211	60	96234579	rs117724924	0.713698	0.0125696	1e-05	1.66533e-16	1.21009e-06	1.92878e-06	LOC100506136	0	0	96195924	96253795	gefos2015ls
7	9289	211	60	96236939	rs34999158	6.13e-06	0.391567	1e-05	1.66533e-16	1.21009e-06	1.92878e-06	LOC100506136	0	0	96195924	96253795	gefos2015ls
7	9289	211	60	96237524	rs191137450	0.110621	0.00413683	1e-05	1.66533e-16	1.21009e-06	1.92878e-06	LOC100506136	0	0	96195924	96253795	gefos2015ls
7	9289	211	60	96239072	rs6963000	0.001483	0.119809	1e-05	1.66533e-16	1.21009e-06	1.92878e-06	LOC100506136	0	0	96195924	96253795	gefos2015ls
7	9289	211	60	96239232	rs76984113	0.808068	0.0419252	1e-05	1.66533e-16	1.21009e-06	1.92878e-06	LOC100506136	0	0	96195924	96253795	gefos2015ls
7	9289	211	60	96240316	rs111838376	0.00133	0.0303898	1e-05	1.66533e-16	1.21009e-06	1.92878e-06	LOC100506136	0	0	96195924	96253795	gefos2015ls
7	9289	211	60	96240767	rs150658016	0.616428	0.00509149	1e-05	1.66533e-16	1.21009e-06	1.92878e-06	LOC100506136	0	0	96195924	96253795	gefos2015ls
7	9289	211	60	96241603	rs1917486	1.94e-07	0.339539	1e-05	1.66533e-16	1.21009e-06	1.92878e-06	LOC100506136	0	0	96195924	96253795	gefos2015ls
7	9289	211	60	96242099	rs184882591	0.587535	0.0377884	1e-05	1.66533e-16	1.21009e-06	1.92878e-06	LOC100506136	0	0	96195924	96253795	gefos2015ls
7	9289	211	60	96242321	rs11767158	1.07e-07	0.401273	1e-05	1.66533e-16	1.21009e-06	1.92878e-06	LOC100506136	0	0	96195924	96253795	gefos2015ls
7	9289	211	60	96242858	rs140788340	0.659507	0.00954654	1e-05	1.66533e-16	1.21009e-06	1.92878e-06	LOC100506136	0	0	96195924	96253795	gefos2015ls
7	9289	211	60	96243946	rs10258890	2.64e-07	0.319491	1e-05	1.66533e-16	1.21009e-06	1.92878e-06	LOC100506136	0	0	96195924	96253795	gefos2015ls
7	9289	211	60	96244736	rs148024124	0.985988	0.00636436	1e-05	1.66533e-16	1.21009e-06	1.92878e-06	LOC100506136	0	0	96195924	96253795	gefos2015ls
7	9289	211	60	96245373	rs147449525	0.319916	0.0122514	1e-05	1.66533e-16	1.21009e-06	1.92878e-06	LOC100506136	0	0	96195924	96253795	gefos2015ls
7	9289	211	60	96245646	rs180756092	0.990893	0.00278441	1e-05	1.66533e-16	1.21009e-06	1.92878e-06	LOC100506136	0	0	96195924	96253795	gefos2015ls
7	9289	211	60	96246243	rs182194117	0.174307	0.0035004	1e-05	1.66533e-16	1.21009e-06	1.92878e-06	LOC100506136	0	0	96195924	96253795	gefos2015ls
7	9289	211	60	96246331	rs117311280	0.038461	0.00676213	1e-05	1.66533e-16	1.21009e-06	1.92878e-06	LOC100506136	0	0	96195924	96253795	gefos2015ls
7	9289	211	60	96246863	rs78562989	0.025055	0.0382657	1e-05	1.66533e-16	1.21009e-06	1.92878e-06	LOC100506136	0	0	96195924	96253795	gefos2015ls
7	9289	211	60	96249513	rs12669203	5.33e-07	0.25187	1e-05	1.66533e-16	1.21009e-06	1.92878e-06	LOC100506136	0	0	96195924	96253795	gefos2015ls
7	9289	211	60	96249804	rs138244297	0.913442	0.00676213	1e-05	1.66533e-16	1.21009e-06	1.92878e-06	LOC100506136	0	0	96195924	96253795	gefos2015ls
7	9289	211	60	96252814	rs118167379	0.000715	0.118934	1e-05	1.66533e-16	1.21009e-06	1.92878e-06	LOC100506136	0	0	96195924	96253795	gefos2015ls
7	9289	211	60	96253675	rs76501992	0.867163	0.00851233	1e-05	1.66533e-16	1.21009e-06	1.92878e-06	LOC100506136	0	0	96195924	96253795	gefos2015ls
7	9289	211	60	96253795	rs192544935	0.156822	0.00540971	1e-05	1.66533e-16	1.21009e-06	1.92878e-06	LOC100506136	0	0	96195924	96253795	gefos2015ls
7	32277	1	1	38154542	rs9648061	4.27e-09	0.267144	4.27e-09	4.27e-09	4.27e-09	4.27e-09		0	0	38154542	38154542	gefos2015ls
8	11329	40	21	119821936	rs3133596	0.048952	0.218377	1e-05	1.66533e-16	6.1072e-08	5.4051e-08		0	0	119821936	119831150	gefos2015ls
8	11329	40	21	119822573	rs12545372	7.24e-08	0.450676	1e-05	1.66533e-16	6.1072e-08	5.4051e-08		0	0	119821936	119831150	gefos2015ls
8	11329	40	21	119822843	rs3134047	0.003968	0.14996	1e-05	1.66533e-16	6.1072e-08	5.4051e-08		0	0	119821936	119831150	gefos2015ls
8	11329	40	21	119824006	rs144946721	0.105759	0.0113763	1e-05	1.66533e-16	6.1072e-08	5.4051e-08		0	0	119821936	119831150	gefos2015ls
8	11329	40	21	119824386	rs77417190	0.022909	0.0165473	1e-05	1.66533e-16	6.1072e-08	5.4051e-08		0	0	119821936	119831150	gefos2015ls
8	11329	40	21	119825523	rs186028909	0.126468	0.00572792	1e-05	1.66533e-16	6.1072e-08	5.4051e-08		0	0	119821936	119831150	gefos2015ls
8	11329	40	21	119825558	rs1874034	3.03e-09	0.462053	1e-05	1.66533e-16	6.1072e-08	5.4051e-08		0	0	119821936	119831150	gefos2015ls
8	11329	40	21	119826005	rs144595136	0.153982	0.00636436	1e-05	1.66533e-16	6.1072e-08	5.4051e-08		0	0	119821936	119831150	gefos2015ls
8	11329	40	21	119826135	rs113082250	0.011578	0.0980111	1e-05	1.66533e-16	6.1072e-08	5.4051e-08		0	0	119821936	119831150	gefos2015ls
8	11329	40	21	119826179	rs117563381	0.693685	0.00517104	1e-05	1.66533e-16	6.1072e-08	5.4051e-08		0	0	119821936	119831150	gefos2015ls
8	11329	40	21	119826197	rs78504903	0.011095	0.0831344	1e-05	1.66533e-16	6.1072e-08	5.4051e-08		0	0	119821936	119831150	gefos2015ls
8	11329	40	21	119826375	rs182911948	0.688239	0.00620525	1e-05	1.66533e-16	6.1072e-08	5.4051e-08		0	0	119821936	119831150	gefos2015ls
8	11329	40	21	119826701	rs187346946	0.876624	0.00318218	1e-05	1.66533e-16	6.1072e-08	5.4051e-08		0	0	119821936	119831150	gefos2015ls
8	11329	40	21	119826890	rs150570127	0.118463	0.0158313	1e-05	1.66533e-16	6.1072e-08	5.4051e-08		0	0	119821936	119831150	gefos2015ls
8	11329	40	21	119828127	rs185883371	0.583291	0.00604614	1e-05	1.66533e-16	6.1072e-08	5.4051e-08		0	0	119821936	119831150	gefos2015ls
8	11329	40	21	119828649	rs76124971	0.068535	0.0356404	1e-05	1.66533e-16	6.1072e-08	5.4051e-08		0	0	119821936	119831150	gefos2015ls
8	11329	40	21	119829192	rs36080380	0.347632	0.0225139	1e-05	1.66533e-16	6.1072e-08	5.4051e-08		0	0	119821936	119831150	gefos2015ls
8	11329	40	21	119829357	rs143923170	0.939727	0.00875099	1e-05	1.66533e-16	6.1072e-08	5.4051e-08		0	0	119821936	119831150	gefos2015ls
8	11329	40	21	119830007	rs3134075	0.000107	0.198886	1e-05	1.66533e-16	6.1072e-08	5.4051e-08		0	0	119821936	119831150	gefos2015ls
8	11329	40	21	119830914	rs3133583	0.00064	0.0872713	1e-05	1.66533e-16	6.1072e-08	5.4051e-08		0	0	119821936	119831150	gefos2015ls
8	11329	40	21	119831150	rs187035043	0.109163	0.0100239	1e-05	1.66533e-16	6.1072e-08	5.4051e-08		0	0	119821936	119831150	gefos2015ls
8	11330	47	29	119831320	rs903611	4.91e-06	0.370088	1e-05	4.39759e-13	7.32703e-08	5.52006e-08		0	0	119831320	119856209	gefos2015ls
8	11330	47	29	119831413	rs17751221	0.044542	0.0808274	1e-05	4.39759e-13	7.32703e-08	5.52006e-08		0	0	119831320	119856209	gefos2015ls
8	11330	47	29	119832617	rs3134076	3.86e-06	0.349801	1e-05	4.39759e-13	7.32703e-08	5.52006e-08		0	0	119831320	119856209	gefos2015ls
8	11330	47	29	119833169	rs56112113	0.048348	0.0947494	1e-05	4.39759e-13	7.32703e-08	5.52006e-08		0	0	119831320	119856209	gefos2015ls
8	11330	47	29	119834468	rs3134077	2.53e-09	0.459586	1e-05	4.39759e-13	7.32703e-08	5.52006e-08		0	0	119831320	119856209	gefos2015ls
8	11330	47	29	119834823	rs143887710	0.0796	0.0120923	1e-05	4.39759e-13	7.32703e-08	5.52006e-08		0	0	119831320	119856209	gefos2015ls
8	11330	47	29	119835998	rs117258801	0.467659	0.00922832	1e-05	4.39759e-13	7.32703e-08	5.52006e-08		0	0	119831320	119856209	gefos2015ls
8	11330	47	29	119836051	rs118135782	0.86469	0.00596659	1e-05	4.39759e-13	7.32703e-08	5.52006e-08		0	0	119831320	119856209	gefos2015ls
8	11330	47	29	119837575	rs118063851	0.70476	0.0174224	1e-05	4.39759e-13	7.32703e-08	5.52006e-08		0	0	119831320	119856209	gefos2015ls
8	11330	47	29	119837963	rs146694026	0.87859	0.00580748	1e-05	4.39759e-13	7.32703e-08	5.52006e-08		0	0	119831320	119856209	gefos2015ls
8	11330	47	29	119838389	rs3133586	0.222433	0.061655	1e-05	4.39759e-13	7.32703e-08	5.52006e-08		0	0	119831320	119856209	gefos2015ls
8	11330	47	29	119838404	rs142504048	0.052925	0.00628481	1e-05	4.39759e-13	7.32703e-08	5.52006e-08		0	0	119831320	119856209	gefos2015ls
8	11330	47	29	119838458	rs191666292	0.030518	0.00326173	1e-05	4.39759e-13	7.32703e-08	5.52006e-08		0	0	119831320	119856209	gefos2015ls
8	11330	47	29	119838685	rs3134078	0.000171	0.281543	1e-05	4.39759e-13	7.32703e-08	5.52006e-08		0	0	119831320	119856209	gefos2015ls
8	11330	47	29	119839056	rs78600253	0.052198	0.0191726	1e-05	4.39759e-13	7.32703e-08	5.52006e-08		0	0	119831320	119856209	gefos2015ls
8	11330	47	29	119840367	rs146995340	0.849425	0.00580748	1e-05	4.39759e-13	7.32703e-08	5.52006e-08		0	0	119831320	119856209	gefos2015ls
8	11330	47	29	119842831	rs75422257	0.09751	0.0742243	1e-05	4.39759e-13	7.32703e-08	5.52006e-08		0	0	119831320	119856209	gefos2015ls
8	11330	47	29	119843886	rs141468379	0.943774	0.0100239	1e-05	4.39759e-13	7.32703e-08	5.52006e-08		0	0	119831320	119856209	gefos2015ls
8	11330	47	29	119844511	rs144123314	0.000483	0.00859189	1e-05	4.39759e-13	7.32703e-08	5.52006e-08		0	0	119831320	119856209	gefos2015ls
8	11330	47	29	119845549	rs79919823	0.058525	0.0862371	1e-05	4.39759e-13	7.32703e-08	5.52006e-08		0	0	119831320	119856209	gefos2015ls
8	11330	47	29	119846102	rs4876862	0.081975	0.0356404	1e-05	4.39759e-13	7.32703e-08	5.52006e-08		0	0	119831320	119856209	gefos2015ls
8	11330	47	29	119847203	rs190447672	0.308753	0.00938743	1e-05	4.39759e-13	7.32703e-08	5.52006e-08		0	0	119831320	119856209	gefos2015ls
8	11330	47	29	119849323	rs138826080	0.664849	0.0061257	1e-05	4.39759e-13	7.32703e-08	5.52006e-08		0	0	119831320	119856209	gefos2015ls
8	11330	47	29	119850376	rs9297591	0.735765	0.0217979	1e-05	4.39759e-13	7.32703e-08	5.52006e-08		0	0	119831320	119856209	gefos2015ls
8	11330	47	29	119852230	rs117293449	0.541889	0.0181384	1e-05	4.39759e-13	7.32703e-08	5.52006e-08		0	0	119831320	119856209	gefos2015ls
8	11330	47	29	119854847	rs145662619	0.628927	0.00548926	1e-05	4.39759e-13	7.32703e-08	5.52006e-08		0	0	119831320	119856209	gefos2015ls
8	11330	47	29	119855329	rs10107202	0.999062	0.0371519	1e-05	4.39759e-13	7.32703e-08	5.52006e-08		0	0	119831320	119856209	gefos2015ls
8	11330	47	29	119855817	rs17684050	0.408435	0.0558473	1e-05	4.39759e-13	7.32703e-08	5.52006e-08		0	0	119831320	119856209	gefos2015ls
8	11330	47	29	119856209	rs3134086	1.47e-05	0.192045	1e-05	4.39759e-13	7.32703e-08	5.52006e-08		0	0	119831320	119856209	gefos2015ls
8	11332	27	13	119857342	rs139153468	0.517654	0.0287987	1e-05	4.08625e-09	1.924e-08	1.65331e-08		0	0	119857342	119867283	gefos2015ls
8	11332	27	13	119857426	rs17757532	0.846078	0.0434368	1e-05	4.08625e-09	1.924e-08	1.65331e-08		0	0	119857342	119867283	gefos2015ls
8	11332	27	13	119858248	rs76816704	0.559539	0.0397772	1e-05	4.08625e-09	1.924e-08	1.65331e-08		0	0	119857342	119867283	gefos2015ls
8	11332	27	13	119858687	rs76283366	0.04913	0.0910899	1e-05	4.08625e-09	1.924e-08	1.65331e-08		0	0	119857342	119867283	gefos2015ls
8	11332	27	13	119859562	rs79700578	0.510275	0.0358791	1e-05	4.08625e-09	1.924e-08	1.65331e-08		0	0	119857342	119867283	gefos2015ls
8	11332	27	13	119859803	rs3103969	1.48e-09	0.448767	1e-05	4.08625e-09	1.924e-08	1.65331e-08		0	0	119857342	119867283	gefos2015ls
8	11332	27	13	119862038	rs146009483	0.455833	0.00620525	1e-05	4.08625e-09	1.924e-08	1.65331e-08		0	0	119857342	119867283	gefos2015ls
8	11332	27	13	119863680	rs149782497	0.286046	0.0101034	1e-05	4.08625e-09	1.924e-08	1.65331e-08		0	0	119857342	119867283	gefos2015ls
8	11332	27	13	119863876	rs61339857	0.788695	0.0925219	1e-05	4.08625e-09	1.924e-08	1.65331e-08		0	0	119857342	119867283	gefos2015ls
8	11332	27	13	119864141	rs141895667	0.169754	0.00771679	1e-05	4.08625e-09	1.924e-08	1.65331e-08		0	0	119857342	119867283	gefos2015ls
8	11332	27	13	119866252	rs3134088	0.050546	0.0614956	1e-05	4.08625e-09	1.924e-08	1.65331e-08		0	0	119857342	119867283	gefos2015ls
8	11332	27	13	119867103	rs142676458	0.14169	0.00795545	1e-05	4.08625e-09	1.924e-08	1.65331e-08		0	0	119857342	119867283	gefos2015ls
8	11332	27	13	119867283	rs148751464	0.974703	0.0116945	1e-05	4.08625e-09	1.924e-08	1.65331e-08		0	0	119857342	119867283	gefos2015ls
8	43469	1	1	119974708	rs1385499	1.3e-11	0.328481	1.3e-11	1.3e-11	1.3e-11	1.3e-11		0	0	119974708	119974708	gefos2015ls
10	7228	122	42	79436344	rs17793073	0.117242	0.102228	1e-05	1.66533e-16	1.35961e-07	1.46698e-07		0	0	79436344	79467467	gefos2015ls
10	7228	122	42	79436397	rs2673435	0.014287	0.227765	1e-05	1.66533e-16	1.35961e-07	1.46698e-07		0	0	79436344	79467467	gefos2015ls
10	7228	122	42	79436867	rs2812405	0.029198	0.476691	1e-05	1.66533e-16	1.35961e-07	1.46698e-07		0	0	79436344	79467467	gefos2015ls
10	7228	122	42	79437034	rs142507254	0.065578	0.00548926	1e-05	1.66533e-16	1.35961e-07	1.46698e-07		0	0	79436344	79467467	gefos2015ls
10	7228	122	42	79437745	rs146910539	0.875129	0.0155131	1e-05	1.66533e-16	1.35961e-07	1.46698e-07		0	0	79436344	79467467	gefos2015ls
10	7228	122	42	79439302	rs80042236	0.089615	0.0225139	1e-05	1.66533e-16	1.35961e-07	1.46698e-07		0	0	79436344	79467467	gefos2015ls
10	7228	122	42	79439753	rs2619648	0.686469	0.29101	1e-05	1.66533e-16	1.35961e-07	1.46698e-07		0	0	79436344	79467467	gefos2015ls
10	7228	122	42	79439820	rs12246169	0.135287	0.0381862	1e-05	1.66533e-16	1.35961e-07	1.46698e-07		0	0	79436344	79467467	gefos2015ls
10	7228	122	42	79440674	rs117002103	0.09269	0.0180589	1e-05	1.66533e-16	1.35961e-07	1.46698e-07		0	0	79436344	79467467	gefos2015ls
10	7228	122	42	79441348	rs117422886	0.222653	0.00851233	1e-05	1.66533e-16	1.35961e-07	1.46698e-07		0	0	79436344	79467467	gefos2015ls
10	7228	122	42	79441713	rs2670106	0.021774	0.0988067	1e-05	1.66533e-16	1.35961e-07	1.46698e-07		0	0	79436344	79467467	gefos2015ls
10	7228	122	42	79442082	rs188178172	0.032564	0.00676213	1e-05	1.66533e-16	1.35961e-07	1.46698e-07		0	0	79436344	79467467	gefos2015ls
10	7228	122	42	79442104	rs2619649	0.002689	0.241687	1e-05	1.66533e-16	1.35961e-07	1.46698e-07		0	0	79436344	79467467	gefos2015ls
10	7228	122	42	79443520	rs12254219	6.24e-07	0.231026	1e-05	1.66533e-16	1.35961e-07	1.46698e-07		0	0	79436344	79467467	gefos2015ls
10	7228	122	42	79443685	rs191905655	0.133879	0.00389817	1e-05	1.66533e-16	1.35961e-07	1.46698e-07		0	0	79436344	79467467	gefos2015ls
10	7228	122	42	79443728	rs116456487	0.698522	0.0214002	1e-05	1.66533e-16	1.35961e-07	1.46698e-07		0	0	79436344	79467467	gefos2015ls
10	7228	122	42	79444655	rs191785203	0.005516	0.00533015	1e-05	1.66533e-16	1.35961e-07	1.46698e-07		0	0	79436344	79467467	gefos2015ls
10	7228	122	42	79447636	rs142756415	0.169283	0.00397772	1e-05	1.66533e-16	1.35961e-07	1.46698e-07		0	0	79436344	79467467	gefos2015ls
10	7228	122	42	79448085	rs7899776	0.29124	0.022673	1e-05	1.66533e-16	1.35961e-07	1.46698e-07		0	0	79436344	79467467	gefos2015ls
10	7228	122	42	79450469	rs148059163	0.233092	0.0035004	1e-05	1.66533e-16	1.35961e-07	1.46698e-07		0	0	79436344	79467467	gefos2015ls
10	7228	122	42	79451336	rs12354768	0.066101	0.266826	1e-05	1.66533e-16	1.35961e-07	1.46698e-07		0	0	79436344	79467467	gefos2015ls
10	7228	122	42	79451852	rs113761175	0.712499	0.00556881	1e-05	1.66533e-16	1.35961e-07	1.46698e-07		0	0	79436344	79467467	gefos2015ls
10	7228	122	42	79453026	rs141014775	0.908602	0.00898966	1e-05	1.66533e-16	1.35961e-07	1.46698e-07		0	0	79436344	79467467	gefos2015ls
10	7228	122	42	79453074	rs71475675	0.05301	0.0214797	1e-05	1.66533e-16	1.35961e-07	1.46698e-07		0	0	79436344	79467467	gefos2015ls
10	7228	122	42	79453511	rs146198861	0.014813	0.0105012	1e-05	1.66533e-16	1.35961e-07	1.46698e-07		0	0	79436344	79467467	gefos2015ls
10	7228	122	42	79454240	rs117853068	0.972754	0.0140811	1e-05	1.66533e-16	1.35961e-07	1.46698e-07		0	0	79436344	79467467	gefos2015ls
10	7228	122	42	79455286	rs150035353	0.128839	0.00588703	1e-05	1.66533e-16	1.35961e-07	1.46698e-07		0	0	79436344	79467467	gefos2015ls
10	7228	122	42	79455486	rs71475676	0.049693	0.0300716	1e-05	1.66533e-16	1.35961e-07	1.46698e-07		0	0	79436344	79467467	gefos2015ls
10	7228	122	42	79456731	rs2719997	0.240752	0.032458	1e-05	1.66533e-16	1.35961e-07	1.46698e-07		0	0	79436344	79467467	gefos2015ls
10	7228	122	42	79457203	rs12254404	5.31e-09	0.269769	1e-05	1.66533e-16	1.35961e-07	1.46698e-07		0	0	79436344	79467467	gefos2015ls
10	7228	122	42	79458068	rs192767053	0.17581	0.00389817	1e-05	1.66533e-16	1.35961e-07	1.46698e-07		0	0	79436344	79467467	gefos2015ls
10	7228	122	42	79458340	rs2395494	6.7e-08	0.227208	1e-05	1.66533e-16	1.35961e-07	1.46698e-07		0	0	79436344	79467467	gefos2015ls
10	7228	122	42	79459639	rs117463105	0.318001	0.00676213	1e-05	1.66533e-16	1.35961e-07	1.46698e-07		0	0	79436344	79467467	gefos2015ls
10	7228	122	42	79460083	rs2138233	0.876022	0.0217184	1e-05	1.66533e-16	1.35961e-07	1.46698e-07		0	0	79436344	79467467	gefos2015ls
10	7228	122	42	79461098	rs186499424	0.364334	0.0159905	1e-05	1.66533e-16	1.35961e-07	1.46698e-07		0	0	79436344	79467467	gefos2015ls
10	7228	122	42	79461583	rs183052970	0.036555	0.00628481	1e-05	1.66533e-16	1.35961e-07	1.46698e-07		0	0	79436344	79467467	gefos2015ls
10	7228	122	42	79461909	rs61854713	0.692517	0.0272076	1e-05	1.66533e-16	1.35961e-07	1.46698e-07		0	0	79436344	79467467	gefos2015ls
10	7228	122	42	79464056	rs2619646	0.031965	0.292999	1e-05	1.66533e-16	1.35961e-07	1.46698e-07		0	0	79436344	79467467	gefos2015ls
10	7228	122	42	79464848	rs2719985	0.00228	0.237072	1e-05	1.66533e-16	1.35961e-07	1.46698e-07		0	0	79436344	79467467	gefos2015ls
10	7228	122	42	79465825	rs148703393	0.798823	0.00477327	1e-05	1.66533e-16	1.35961e-07	1.46698e-07		0	0	79436344	79467467	gefos2015ls
10	7228	122	42	79466701	rs1913700	0.043034	0.155847	1e-05	1.66533e-16	1.35961e-07	1.46698e-07		0	0	79436344	79467467	gefos2015ls
10	7228	122	42	79467467	rs60574719	9.61e-09	0.176372	1e-05	1.66533e-16	1.35961e-07	1.46698e-07		0	0	79436344	79467467	gefos2015ls
11	5445	55	27	68402073	rs2510373	0.017917	0.136595	1e-05	1.66533e-16	5.68035e-09	3.38046e-09		0	0	68402073	68406324	gefos2015ls
11	5445	55	27	68402130	rs73513231	0.814323	0.0217979	1e-05	1.66533e-16	5.68035e-09	3.38046e-09		0	0	68402073	68406324	gefos2015ls
11	5445	55	27	68402703	rs138538295	0.870009	0.00835322	1e-05	1.66533e-16	5.68035e-09	3.38046e-09		0	0	68402073	68406324	gefos2015ls
11	5445	55	27	68402788	rs192394790	0.615914	0.00572792	1e-05	1.66533e-16	5.68035e-09	3.38046e-09		0	0	68402073	68406324	gefos2015ls
11	5445	55	27	68403079	rs183681965	0.021529	0.0152745	1e-05	1.66533e-16	5.68035e-09	3.38046e-09		0	0	68402073	68406324	gefos2015ls
11	5445	55	27	68403327	rs11601281	8.32e-05	0.205648	1e-05	1.66533e-16	5.68035e-09	3.38046e-09		0	0	68402073	68406324	gefos2015ls
11	5445	55	27	68403397	rs112802827	0.000235	0.101193	1e-05	1.66533e-16	5.68035e-09	3.38046e-09		0	0	68402073	68406324	gefos2015ls
11	5445	55	27	68403418	rs11601298	0.98381	0.0245028	1e-05	1.66533e-16	5.68035e-09	3.38046e-09		0	0	68402073	68406324	gefos2015ls
11	5445	55	27	68403824	rs60734421	2.64e-08	0.330628	1e-05	1.66533e-16	5.68035e-09	3.38046e-09		0	0	68402073	68406324	gefos2015ls
11	5445	55	27	68403872	rs12225009	8.28e-09	0.344312	1e-05	1.66533e-16	5.68035e-09	3.38046e-09		0	0	68402073	68406324	gefos2015ls
11	5445	55	27	68403873	rs183972340	0.363189	0.00485282	1e-05	1.66533e-16	5.68035e-09	3.38046e-09		0	0	68402073	68406324	gefos2015ls
11	5445	55	27	68403880	rs12222303	1.23e-05	0.450915	1e-05	1.66533e-16	5.68035e-09	3.38046e-09		0	0	68402073	68406324	gefos2015ls
11	5445	55	27	68403904	rs148302560	0.207655	0.0486874	1e-05	1.66533e-16	5.68035e-09	3.38046e-09		0	0	68402073	68406324	gefos2015ls
11	5445	55	27	68403938	rs184981192	0.820456	0.0117741	1e-05	1.66533e-16	5.68035e-09	3.38046e-09		0	0	68402073	68406324	gefos2015ls
11	5445	55	27	68403947	rs140423133	5.49e-05	0.196102	1e-05	1.66533e-16	5.68035e-09	3.38046e-09		0	0	68402073	68406324	gefos2015ls
11	5445	55	27	68403979	rs187248445	0.853134	0.00795545	1e-05	1.66533e-16	5.68035e-09	3.38046e-09		0	0	68402073	68406324	gefos2015ls
11	5445	55	27	68404408	rs145584062	0.729143	0.0235481	1e-05	1.66533e-16	5.68035e-09	3.38046e-09		0	0	68402073	68406324	gefos2015ls
11	5445	55	27	68404618	rs112233497	0.904944	0.00214797	1e-05	1.66533e-16	5.68035e-09	3.38046e-09		0	0	68402073	68406324	gefos2015ls
11	5445	55	27	68404738	rs186639464	0.710891	0.0133652	1e-05	1.66533e-16	5.68035e-09	3.38046e-09		0	0	68402073	68406324	gefos2015ls
11	5445	55	27	68404747	rs2513290	2.18e-10	0.253858	1e-05	1.66533e-16	5.68035e-09	3.38046e-09		0	0	68402073	68406324	gefos2015ls
11	5445	55	27	68404800	rs188609512	0.653679	0.0103421	1e-05	1.66533e-16	5.68035e-09	3.38046e-09		0	0	68402073	68406324	gefos2015ls
11	5445	55	27	68404877	rs185193806	0.075435	0.0357995	1e-05	1.66533e-16	5.68035e-09	3.38046e-09		0	0	68402073	68406324	gefos2015ls
11	5445	55	27	68405047	rs2510371	0.002165	0.318298	1e-05	1.66533e-16	5.68035e-09	3.38046e-09		0	0	68402073	68406324	gefos2015ls
11	5445	55	27	68405351	rs3018717	0.000977	0.121957	1e-05	1.66533e-16	5.68035e-09	3.38046e-09		0	0	68402073	68406324	gefos2015ls
11	5445	55	27	68405653	rs138639127	0.007135	0.166189	1e-05	1.66533e-16	5.68035e-09	3.38046e-09		0	0	68402073	68406324	gefos2015ls
11	5445	55	27	68406066	rs2513293	0.00149	0.0918059	1e-05	1.66533e-16	5.68035e-09	3.38046e-09		0	0	68402073	68406324	gefos2015ls
11	5445	55	27	68406324	rs190728176	1.37e-07	0.0301512	1e-05	1.66533e-16	5.68035e-09	3.38046e-09		0	0	68402073	68406324	gefos2015ls
11	5446	26	10	68406682	rs3017578	0.010263	0.16245	1e-05	2.13247e-08	8.75737e-08	6.51307e-08		0	0	68406682	68408595	gefos2015ls
11	5446	26	10	68406807	rs185442955	0.642015	0.0306285	1e-05	2.13247e-08	8.75737e-08	6.51307e-08		0	0	68406682	68408595	gefos2015ls
11	5446	26	10	68407024	rs180984136	0.457504	0.0070008	1e-05	2.13247e-08	8.75737e-08	6.51307e-08		0	0	68406682	68408595	gefos2015ls
11	5446	26	10	68407092	rs144219740	0.777007	0.0341289	1e-05	2.13247e-08	8.75737e-08	6.51307e-08		0	0	68406682	68408595	gefos2015ls
11	5446	26	10	68407661	rs190595564	0.957127	0.00342084	1e-05	2.13247e-08	8.75737e-08	6.51307e-08		0	0	68406682	68408595	gefos2015ls
11	5446	26	10	68407835	rs10791984	8.76e-09	0.341289	1e-05	2.13247e-08	8.75737e-08	6.51307e-08		0	0	68406682	68408595	gefos2015ls
11	5446	26	10	68407994	rs78969497	0.81287	0.00755768	1e-05	2.13247e-08	8.75737e-08	6.51307e-08		0	0	68406682	68408595	gefos2015ls
11	5446	26	10	68408004	rs2510389	0.00117	0.118218	1e-05	2.13247e-08	8.75737e-08	6.51307e-08		0	0	68406682	68408595	gefos2015ls
11	5446	26	10	68408289	rs882979	3.09e-05	0.194272	1e-05	2.13247e-08	8.75737e-08	6.51307e-08		0	0	68406682	68408595	gefos2015ls
11	5446	26	10	68408595	rs1893681	0.001044	0.14813	1e-05	2.13247e-08	8.75737e-08	6.51307e-08		0	0	68406682	68408595	gefos2015ls
11	5447	77	21	68409915	rs7926188	2.29e-09	0.266587	1e-05	1.66533e-16	4.68982e-08	3.16613e-08		0	0	68409915	68423272	gefos2015ls
11	5447	77	21	68409920	rs189105528	0.847501	0.0102625	1e-05	1.66533e-16	4.68982e-08	3.16613e-08		0	0	68409915	68423272	gefos2015ls
11	5447	77	21	68409939	rs11228310	0.918518	0.109387	1e-05	1.66533e-16	4.68982e-08	3.16613e-08		0	0	68409915	68423272	gefos2015ls
11	5447	77	21	68410130	rs146141348	0.835704	0.0114558	1e-05	1.66533e-16	4.68982e-08	3.16613e-08		0	0	68409915	68423272	gefos2015ls
11	5447	77	21	68410604	rs112694768	0.208259	0.0142403	1e-05	1.66533e-16	4.68982e-08	3.16613e-08		0	0	68409915	68423272	gefos2015ls
11	5447	77	21	68411472	rs35185639	2.05e-06	0.172474	1e-05	1.66533e-16	4.68982e-08	3.16613e-08		0	0	68409915	68423272	gefos2015ls
11	5447	77	21	68411612	rs4930235	0.0008	0.157916	1e-05	1.66533e-16	4.68982e-08	3.16613e-08		0	0	68409915	68423272	gefos2015ls
11	5447	77	21	68412595	rs75293957	0.047912	0.00509149	1e-05	1.66533e-16	4.68982e-08	3.16613e-08		0	0	68409915	68423272	gefos2015ls
11	5447	77	21	68415809	rs114511590	0.961634	0.00986476	1e-05	1.66533e-16	4.68982e-08	3.16613e-08		0	0	68409915	68423272	gefos2015ls
11	5447	77	21	68416021	rs117915869	0.389105	0.00652347	1e-05	1.66533e-16	4.68982e-08	3.16613e-08		0	0	68409915	68423272	gefos2015ls
11	5447	77	21	68417326	rs145231953	0.545708	0.0097852	1e-05	1.66533e-16	4.68982e-08	3.16613e-08		0	0	68409915	68423272	gefos2015ls
11	5447	77	21	68417845	rs77287655	0.037536	0.0145585	1e-05	1.66533e-16	4.68982e-08	3.16613e-08		0	0	68409915	68423272	gefos2015ls
11	5447	77	21	68418723	rs7948782	1.26e-06	0.144948	1e-05	1.66533e-16	4.68982e-08	3.16613e-08		0	0	68409915	68423272	gefos2015ls
11	5447	77	21	68419185	rs4930238	0.00013	0.258632	1e-05	1.66533e-16	4.68982e-08	3.16613e-08		0	0	68409915	68423272	gefos2015ls
11	5447	77	21	68419289	rs77486875	0.98862	0.0897375	1e-05	1.66533e-16	4.68982e-08	3.16613e-08		0	0	68409915	68423272	gefos2015ls
11	5447	77	21	68419527	rs75914070	0.228238	0.00954654	1e-05	1.66533e-16	4.68982e-08	3.16613e-08		0	0	68409915	68423272	gefos2015ls
11	5447	77	21	68420940	rs144134640	0.592837	0.0151949	1e-05	1.66533e-16	4.68982e-08	3.16613e-08		0	0	68409915	68423272	gefos2015ls
11	5447	77	21	68421867	rs4930590	1.02e-07	0.371758	1e-05	1.66533e-16	4.68982e-08	3.16613e-08		0	0	68409915	68423272	gefos2015ls
11	5447	77	21	68421892	rs4930591	0.000333	0.265076	1e-05	1.66533e-16	4.68982e-08	3.16613e-08		0	0	68409915	68423272	gefos2015ls
11	5447	77	21	68423212	rs117824240	0.778538	0.00445505	1e-05	1.66533e-16	4.68982e-08	3.16613e-08		0	0	68409915	68423272	gefos2015ls
11	5447	77	21	68423272	rs7106347	0.668524	0.100636	1e-05	1.66533e-16	4.68982e-08	3.16613e-08		0	0	68409915	68423272	gefos2015ls
13	2582	22	15	42917918	rs117578914	0.781586	0.00397772	1e-05	3.04463e-09	7.06189e-08	5.1659e-08		0	0	42917918	42922259	gefos2015ls
13	2582	22	15	42917931	rs74537115	0.012497	0.11782	1e-05	3.04463e-09	7.06189e-08	5.1659e-08		0	0	42917918	42922259	gefos2015ls
13	2582	22	15	42918648	rs9525613	0.277357	0.259109	1e-05	3.04463e-09	7.06189e-08	5.1659e-08		0	0	42917918	42922259	gefos2015ls
13	2582	22	15	42918913	rs186128342	0.886771	0.00326173	1e-05	3.04463e-09	7.06189e-08	5.1659e-08		0	0	42917918	42922259	gefos2015ls
13	2582	22	15	42919417	rs7994338	0.002511	0.1358	1e-05	3.04463e-09	7.06189e-08	5.1659e-08		0	0	42917918	42922259	gefos2015ls
13	2582	22	15	42919560	rs9590687	0.000227	0.301591	1e-05	3.04463e-09	7.06189e-08	5.1659e-08		0	0	42917918	42922259	gefos2015ls
13	2582	22	15	42919618	rs75304470	0.280592	0.00580748	1e-05	3.04463e-09	7.06189e-08	5.1659e-08		0	0	42917918	42922259	gefos2015ls
13	2582	22	15	42920160	rs430586	0.039609	0.467383	1e-05	3.04463e-09	7.06189e-08	5.1659e-08		0	0	42917918	42922259	gefos2015ls
13	2582	22	15	42920398	rs417768	1.13e-05	0.389101	1e-05	3.04463e-09	7.06189e-08	5.1659e-08		0	0	42917918	42922259	gefos2015ls
13	2582	22	15	42920520	rs9525614	0.038409	0.138107	1e-05	3.04463e-09	7.06189e-08	5.1659e-08		0	0	42917918	42922259	gefos2015ls
13	2582	22	15	42920720	rs139762984	0.940818	0.00294352	1e-05	3.04463e-09	7.06189e-08	5.1659e-08		0	0	42917918	42922259	gefos2015ls
13	2582	22	15	42920769	rs144551195	0.774895	0.0127287	1e-05	3.04463e-09	7.06189e-08	5.1659e-08		0	0	42917918	42922259	gefos2015ls
13	2582	22	15	42921537	rs71429412	4.71e-09	0.0382657	1e-05	3.04463e-09	7.06189e-08	5.1659e-08		0	0	42917918	42922259	gefos2015ls
13	2582	22	15	42921566	rs139911726	0.017496	0.00453461	1e-05	3.04463e-09	7.06189e-08	5.1659e-08		0	0	42917918	42922259	gefos2015ls
13	2582	22	15	42922259	rs17063218	0.178105	0.161416	1e-05	3.04463e-09	7.06189e-08	5.1659e-08		0	0	42917918	42922259	gefos2015ls
13	2584	48	22	42924883	rs238257	1.05e-07	0.429992	1e-05	3.66374e-15	5.16684e-07	5.17478e-07		0	0	42924883	42938474	gefos2015ls
13	2584	48	22	42925732	rs9594733	0.113098	0.184169	1e-05	3.66374e-15	5.16684e-07	5.17478e-07		0	0	42924883	42938474	gefos2015ls
13	2584	48	22	42926058	rs139989850	0.540618	0.00540971	1e-05	3.66374e-15	5.16684e-07	5.17478e-07		0	0	42924883	42938474	gefos2015ls
13	2584	48	22	42926813	rs238259	0.717402	0.002546	1e-05	3.66374e-15	5.16684e-07	5.17478e-07		0	0	42924883	42938474	gefos2015ls
13	2584	48	22	42927010	rs9562399	0.134011	0.284407	1e-05	3.66374e-15	5.16684e-07	5.17478e-07		0	0	42924883	42938474	gefos2015ls
13	2584	48	22	42927817	rs238262	0.018495	0.119411	1e-05	3.66374e-15	5.16684e-07	5.17478e-07		0	0	42924883	42938474	gefos2015ls
13	2584	48	22	42930322	rs7999972	0.000107	0.303023	1e-05	3.66374e-15	5.16684e-07	5.17478e-07		0	0	42924883	42938474	gefos2015ls
13	2584	48	22	42930326	rs144836405	0.035506	0.0129674	1e-05	3.66374e-15	5.16684e-07	5.17478e-07		0	0	42924883	42938474	gefos2015ls
13	2584	48	22	42930350	rs74868303	0.639593	0.00731901	1e-05	3.66374e-15	5.16684e-07	5.17478e-07		0	0	42924883	42938474	gefos2015ls
13	2584	48	22	42930880	rs73172236	0.121561	0.0398568	1e-05	3.66374e-15	5.16684e-07	5.17478e-07		0	0	42924883	42938474	gefos2015ls
13	2584	48	22	42931386	rs7319267	0.48214	0.292601	1e-05	3.66374e-15	5.16684e-07	5.17478e-07		0	0	42924883	42938474	gefos2015ls
13	2584	48	22	42931763	rs79102899	0.258691	0.00389817	1e-05	3.66374e-15	5.16684e-07	5.17478e-07		0	0	42924883	42938474	gefos2015ls
13	2584	48	22	42932461	rs17522092	0.272266	0.0371519	1e-05	3.66374e-15	5.16684e-07	5.17478e-07		0	0	42924883	42938474	gefos2015ls
13	2584	48	22	42932925	rs238270	6.86e-06	0.403182	1e-05	3.66374e-15	5.16684e-07	5.17478e-07		0	0	42924883	42938474	gefos2015ls
13	2584	48	22	42933010	rs138606175	0.134245	0.00708035	1e-05	3.66374e-15	5.16684e-07	5.17478e-07		0	0	42924883	42938474	gefos2015ls
13	2584	48	22	42934040	rs180851	3.04e-08	0.0559268	1e-05	3.66374e-15	5.16684e-07	5.17478e-07		0	0	42924883	42938474	gefos2015ls
13	2584	48	22	42934397	rs183818281	0.127937	0.00397772	1e-05	3.66374e-15	5.16684e-07	5.17478e-07		0	0	42924883	42938474	gefos2015ls
13	2584	48	22	42935435	rs140825310	0.638954	0.00994431	1e-05	3.66374e-15	5.16684e-07	5.17478e-07		0	0	42924883	42938474	gefos2015ls
13	2584	48	22	42936373	rs11147870	0.000194	0.32148	1e-05	3.66374e-15	5.16684e-07	5.17478e-07		0	0	42924883	42938474	gefos2015ls
13	2584	48	22	42937086	rs77793917	0.255599	0.035004	1e-05	3.66374e-15	5.16684e-07	5.17478e-07		0	0	42924883	42938474	gefos2015ls
13	2584	48	22	42938329	rs9533086	0.046109	0.145823	1e-05	3.66374e-15	5.16684e-07	5.17478e-07		0	0	42924883	42938474	gefos2015ls
13	2584	48	22	42938474	rs238280	0.004106	0.135163	1e-05	3.66374e-15	5.16684e-07	5.17478e-07		0	0	42924883	42938474	gefos2015ls
13	2591	23	12	43058974	rs4942131	0.000226	0.315354	0.001	1.58391e-09	5.41185e-07	4.62367e-07		0	0	43058974	43065232	gefos2015ls
13	2591	23	12	43059127	rs7991069	0.009916	0.0366746	0.001	1.58391e-09	5.41185e-07	4.62367e-07		0	0	43058974	43065232	gefos2015ls
13	2591	23	12	43059863	rs6561053	0.379863	0.00716	0.001	1.58391e-09	5.41185e-07	4.62367e-07		0	0	43058974	43065232	gefos2015ls
13	2591	23	12	43060394	rs191943118	0.773359	0.00644391	0.001	1.58391e-09	5.41185e-07	4.62367e-07		0	0	43058974	43065232	gefos2015ls
13	2591	23	12	43060548	rs140808345	0.869528	0.00994431	0.001	1.58391e-09	5.41185e-07	4.62367e-07		0	0	43058974	43065232	gefos2015ls
13	2591	23	12	43060865	rs117676521	0.003738	0.0129674	0.001	1.58391e-09	5.41185e-07	4.62367e-07		0	0	43058974	43065232	gefos2015ls
13	2591	23	12	43061963	rs12871228	0.003094	0.217502	0.001	1.58391e-09	5.41185e-07	4.62367e-07		0	0	43058974	43065232	gefos2015ls
13	2591	23	12	43062379	rs6561055	4.52e-08	0.0649165	0.001	1.58391e-09	5.41185e-07	4.62367e-07		0	0	43058974	43065232	gefos2015ls
13	2591	23	12	43063453	rs2046386	0.406172	0.464837	0.001	1.58391e-09	5.41185e-07	4.62367e-07		0	0	43058974	43065232	gefos2015ls
13	2591	23	12	43064575	rs61959476	0.034634	0.0288783	0.001	1.58391e-09	5.41185e-07	4.62367e-07		0	0	43058974	43065232	gefos2015ls
13	2591	23	12	43065031	rs139864680	0.000464	0.00604614	0.001	1.58391e-09	5.41185e-07	4.62367e-07		0	0	43058974	43065232	gefos2015ls
13	2591	23	12	43065232	rs7983721	2.36e-05	0.270247	0.001	1.58391e-09	5.41185e-07	4.62367e-07		0	0	43058974	43065232	gefos2015ls
20	8445	1	1	60990162	chr20:60990162	2.26e-09	0.109706	2.26e-09	2.26e-09	2.26e-09	2.26e-09	RBBP8NL	0	0	60990162	60990162	gefos2015ls
1	7264	22	16	22334704	rs55854648	0.2594	0.406	1e-05	1.34737e-10	2.71966e-05	3.53093e-05	CELA3A	0	0	22334704	22336120	gefos2017tbbmd
1	7264	22	16	22334716	rs12746780	0.001004	0.2338	1e-05	1.34737e-10	2.71966e-05	3.53093e-05	CELA3A	0	0	22334704	22336120	gefos2017tbbmd
1	7264	22	16	22334734	rs116768932	0.005815	0.0618	1e-05	1.34737e-10	2.71966e-05	3.53093e-05	CELA3A	0	0	22334704	22336120	gefos2017tbbmd
1	7264	22	16	22334870	rs59683042	0.0103	0.0306	1e-05	1.34737e-10	2.71966e-05	3.53093e-05	CELA3A	0	0	22334704	22336120	gefos2017tbbmd
1	7264	22	16	22335023	rs111650992	0.0116	0.0287	1e-05	1.34737e-10	2.71966e-05	3.53093e-05	CELA3A	0	0	22334704	22336120	gefos2017tbbmd
1	7264	22	16	22335027	rs12095640	0.2146	0.024	1e-05	1.34737e-10	2.71966e-05	3.53093e-05	CELA3A	0	0	22334704	22336120	gefos2017tbbmd
1	7264	22	16	22335096	rs12095699	0.4089	0.0199	1e-05	1.34737e-10	2.71966e-05	3.53093e-05	CELA3A	0	0	22334704	22336120	gefos2017tbbmd
1	7264	22	16	22335253	rs34410812	0.05096	0.2153	1e-05	1.34737e-10	2.71966e-05	3.53093e-05	CELA3A	0	0	22334704	22336120	gefos2017tbbmd
1	7264	22	16	22335584	rs10917108	0.0001061	0.2451	1e-05	1.34737e-10	2.71966e-05	3.53093e-05	CELA3A	0	0	22334704	22336120	gefos2017tbbmd
1	7264	22	16	22335630	rs190956558	0.9535	0.0107	1e-05	1.34737e-10	2.71966e-05	3.53093e-05	CELA3A	0	0	22334704	22336120	gefos2017tbbmd
1	7264	22	16	22335633	rs182465934	0.2133	0.0228	1e-05	1.34737e-10	2.71966e-05	3.53093e-05	CELA3A	0	0	22334704	22336120	gefos2017tbbmd
1	7264	22	16	22335655	rs34552571	3.602e-06	0.2095	1e-05	1.34737e-10	2.71966e-05	3.53093e-05	CELA3A	0	0	22334704	22336120	gefos2017tbbmd
1	7264	22	16	22335723	rs146131710	0.009934	0.0289	1e-05	1.34737e-10	2.71966e-05	3.53093e-05	CELA3A	0	0	22334704	22336120	gefos2017tbbmd
1	7264	22	16	22336055	rs374655086	0.03044	0.0103	1e-05	1.34737e-10	2.71966e-05	3.53093e-05	CELA3A	0	0	22334704	22336120	gefos2017tbbmd
1	7264	22	16	22336067	rs5772979	0.1795	0.0085	1e-05	1.34737e-10	2.71966e-05	3.53093e-05	CELA3A	0	0	22334704	22336120	gefos2017tbbmd
1	7264	22	16	22336120	rs4344303	3.336e-06	0.2181	1e-05	1.34737e-10	2.71966e-05	3.53093e-05	CELA3A	0	0	22334704	22336120	gefos2017tbbmd
1	7346	3	3	22589836	rs72647487	6.168e-07	0.2404	1e-05	2.27596e-15	1.8504e-06	1.77486e-06		0	0	22589836	22590487	gefos2017tbbmd
1	7346	3	3	22590111	rs78653801	0.4973	0.0127	1e-05	2.27596e-15	1.8504e-06	1.77486e-06		0	0	22589836	22590487	gefos2017tbbmd
1	7346	3	3	22590487	rs2473239	0.5041	0.1889	1e-05	2.27596e-15	1.8504e-06	1.77486e-06		0	0	22589836	22590487	gefos2017tbbmd
1	7354	28	20	22615392	rs12118633	0.3468	0.0394	1e-05	2.88003e-11	3.06586e-06	4.09369e-06		0	0	22615392	22621295	gefos2017tbbmd
1	7354	28	20	22616286	rs760916	5.16e-06	0.0418	1e-05	2.88003e-11	3.06586e-06	4.09369e-06		0	0	22615392	22621295	gefos2017tbbmd
1	7354	28	20	22616557	rs78445624	0.8351	0.0158	1e-05	2.88003e-11	3.06586e-06	4.09369e-06		0	0	22615392	22621295	gefos2017tbbmd
1	7354	28	20	22616901	rs880468	9.359e-05	0.2236	1e-05	2.88003e-11	3.06586e-06	4.09369e-06		0	0	22615392	22621295	gefos2017tbbmd
1	7354	28	20	22616924	rs72868689	0.5832	0.0337	1e-05	2.88003e-11	3.06586e-06	4.09369e-06		0	0	22615392	22621295	gefos2017tbbmd
1	7354	28	20	22617251	rs72649403	0.001581	0.2139	1e-05	2.88003e-11	3.06586e-06	4.09369e-06		0	0	22615392	22621295	gefos2017tbbmd
1	7354	28	20	22617298	rs880469	0.00242	0.2206	1e-05	2.88003e-11	3.06586e-06	4.09369e-06		0	0	22615392	22621295	gefos2017tbbmd
1	7354	28	20	22617500	rs72868692	2.564e-07	0.2892	1e-05	2.88003e-11	3.06586e-06	4.09369e-06		0	0	22615392	22621295	gefos2017tbbmd
1	7354	28	20	22617854	rs79337105	0.1431	0.0383	1e-05	2.88003e-11	3.06586e-06	4.09369e-06		0	0	22615392	22621295	gefos2017tbbmd
1	7354	28	20	22617862	rs186517919	0.02274	0.0077	1e-05	2.88003e-11	3.06586e-06	4.09369e-06		0	0	22615392	22621295	gefos2017tbbmd
1	7354	28	20	22618440	rs114893577	0.0005328	0.0086	1e-05	2.88003e-11	3.06586e-06	4.09369e-06		0	0	22615392	22621295	gefos2017tbbmd
1	7354	28	20	22619422	rs7515541	9.559e-07	0.3334	1e-05	2.88003e-11	3.06586e-06	4.09369e-06		0	0	22615392	22621295	gefos2017tbbmd
1	7354	28	20	22619878	rs12059598	0.0007501	0.3305	1e-05	2.88003e-11	3.06586e-06	4.09369e-06		0	0	22615392	22621295	gefos2017tbbmd
1	7354	28	20	22619946	rs10917195	7.308e-07	0.1559	1e-05	2.88003e-11	3.06586e-06	4.09369e-06		0	0	22615392	22621295	gefos2017tbbmd
1	7354	28	20	22620137	rs150697286	0.04858	0.0085	1e-05	2.88003e-11	3.06586e-06	4.09369e-06		0	0	22615392	22621295	gefos2017tbbmd
1	7354	28	20	22620478	rs149826523	0.9421	0.0096	1e-05	2.88003e-11	3.06586e-06	4.09369e-06		0	0	22615392	22621295	gefos2017tbbmd
1	7354	28	20	22621071	rs79927124	0.0501	0.0627	1e-05	2.88003e-11	3.06586e-06	4.09369e-06		0	0	22615392	22621295	gefos2017tbbmd
1	7354	28	20	22621151	rs115212331	0.4324	0.0123	1e-05	2.88003e-11	3.06586e-06	4.09369e-06		0	0	22615392	22621295	gefos2017tbbmd
1	7354	28	20	22621225	rs188580585	0.254	0.0105	1e-05	2.88003e-11	3.06586e-06	4.09369e-06		0	0	22615392	22621295	gefos2017tbbmd
1	7354	28	20	22621295	rs114636160	0.5016	0.0391	1e-05	2.88003e-11	3.06586e-06	4.09369e-06		0	0	22615392	22621295	gefos2017tbbmd
1	7368	3	3	22663920	rs199819111	8.123e-07	0.2165	1e-05	1.66533e-16	2.4369e-06	2.31527e-06		0	0	22663920	22664774	gefos2017tbbmd
1	7368	3	3	22664333	rs115010537	0.1373	0.0373	1e-05	1.66533e-16	2.4369e-06	2.31527e-06		0	0	22663920	22664774	gefos2017tbbmd
1	7368	3	3	22664774	rs1934477	0.8008	0.3421	1e-05	1.66533e-16	2.4369e-06	2.31527e-06		0	0	22663920	22664774	gefos2017tbbmd
1	11704	2	2	41695058	rs11209726	6.755e-07	0.2985	1e-05	1.66533e-16	1.35063e-06	9.89432e-07	SCMH1	0	0	41695058	41695760	gefos2017tbbmd
1	11704	2	2	41695760	rs35487575	0.002446	0.0959	1e-05	1.66533e-16	1.35063e-06	9.89432e-07	SCMH1	0	0	41695058	41695760	gefos2017tbbmd
1	24318	14	9	110424529	rs1021880	0.3139	0.0931	0.001	1.10902e-09	1.73551e-06	1.91138e-06		0	0	110424529	110427190	gefos2017tbbmd
1	24318	14	9	110424927	rs114405742	0.8519	0.0241	0.001	1.10902e-09	1.73551e-06	1.91138e-06		0	0	110424529	110427190	gefos2017tbbmd
1	24318	14	9	110425350	rs12060402	0.122	0.0317	0.001	1.10902e-09	1.73551e-06	1.91138e-06		0	0	110424529	110427190	gefos2017tbbmd
1	24318	14	9	110425374	rs141186588	0.114	0.0154	0.001	1.10902e-09	1.73551e-06	1.91138e-06		0	0	110424529	110427190	gefos2017tbbmd
1	24318	14	9	110425659	rs74115050	0.3017	0.0485	0.001	1.10902e-09	1.73551e-06	1.91138e-06		0	0	110424529	110427190	gefos2017tbbmd
1	24318	14	9	110426168	rs875903	3.806e-07	0.3256	0.001	1.10902e-09	1.73551e-06	1.91138e-06		0	0	110424529	110427190	gefos2017tbbmd
1	24318	14	9	110426252	rs2174309	0.01665	0.1268	0.001	1.10902e-09	1.73551e-06	1.91138e-06		0	0	110424529	110427190	gefos2017tbbmd
1	24318	14	9	110426778	rs453577	1.781e-06	0.3346	0.001	1.10902e-09	1.73551e-06	1.91138e-06		0	0	110424529	110427190	gefos2017tbbmd
1	24318	14	9	110427190	rs366735	5.008e-07	0.384	0.001	1.10902e-09	1.73551e-06	1.91138e-06		0	0	110424529	110427190	gefos2017tbbmd
1	24340	26	16	110490037	rs58271928	0.8345	0.0962	1e-05	3.38162e-11	1.6894e-06	1.51407e-06		0	0	110490037	110493945	gefos2017tbbmd
1	24340	26	16	110490070	rs11589393	1.148e-07	0.3752	1e-05	3.38162e-11	1.6894e-06	1.51407e-06		0	0	110490037	110493945	gefos2017tbbmd
1	24340	26	16	110490341	rs17025223	0.8665	0.1215	1e-05	3.38162e-11	1.6894e-06	1.51407e-06		0	0	110490037	110493945	gefos2017tbbmd
1	24340	26	16	110490818	rs139361915	0.08806	0.0159	1e-05	3.38162e-11	1.6894e-06	1.51407e-06		0	0	110490037	110493945	gefos2017tbbmd
1	24340	26	16	110491034	rs148623880	0.7765	0.0374	1e-05	3.38162e-11	1.6894e-06	1.51407e-06		0	0	110490037	110493945	gefos2017tbbmd
1	24340	26	16	110491273	rs78018756	0.01978	0.0165	1e-05	3.38162e-11	1.6894e-06	1.51407e-06		0	0	110490037	110493945	gefos2017tbbmd
1	24340	26	16	110491368	rs79645609	0.552	0.0118	1e-05	3.38162e-11	1.6894e-06	1.51407e-06		0	0	110490037	110493945	gefos2017tbbmd
1	24340	26	16	110491595	rs11102038	0.01447	0.2266	1e-05	3.38162e-11	1.6894e-06	1.51407e-06		0	0	110490037	110493945	gefos2017tbbmd
1	24340	26	16	110491655	rs191240691	0.7698	0.0067	1e-05	3.38162e-11	1.6894e-06	1.51407e-06		0	0	110490037	110493945	gefos2017tbbmd
1	24340	26	16	110492335	rs374392358	0.5866	0.0071	1e-05	3.38162e-11	1.6894e-06	1.51407e-06		0	0	110490037	110493945	gefos2017tbbmd
1	24340	26	16	110492338	rs113319756	0.1566	0.2011	1e-05	3.38162e-11	1.6894e-06	1.51407e-06		0	0	110490037	110493945	gefos2017tbbmd
1	24340	26	16	110492355	rs145480984	0.07599	0.016	1e-05	3.38162e-11	1.6894e-06	1.51407e-06		0	0	110490037	110493945	gefos2017tbbmd
1	24340	26	16	110493100	rs141819861	0.02314	0.0084	1e-05	3.38162e-11	1.6894e-06	1.51407e-06		0	0	110490037	110493945	gefos2017tbbmd
1	24340	26	16	110493599	rs111722063	0.8728	0.0105	1e-05	3.38162e-11	1.6894e-06	1.51407e-06		0	0	110490037	110493945	gefos2017tbbmd
1	24340	26	16	110493729	rs12217006	0.4492	0.017	1e-05	3.38162e-11	1.6894e-06	1.51407e-06		0	0	110490037	110493945	gefos2017tbbmd
1	24340	26	16	110493945	rs1889717	1.316e-06	0.494	1e-05	3.38162e-11	1.6894e-06	1.51407e-06		0	0	110490037	110493945	gefos2017tbbmd
1	40899	52	29	219934646	rs59087403	0.04163	0.137	1e-05	9.16567e-10	5.33302e-06	7.72653e-06		0	0	219934646	219942284	gefos2017tbbmd
1	40899	52	29	219934674	rs946108	0.1174	0.0357	1e-05	9.16567e-10	5.33302e-06	7.72653e-06		0	0	219934646	219942284	gefos2017tbbmd
1	40899	52	29	219936053	rs192070406	0.1985	0.0095	1e-05	9.16567e-10	5.33302e-06	7.72653e-06		0	0	219934646	219942284	gefos2017tbbmd
1	40899	52	29	219936078	rs1776062	0.009166	0.1936	1e-05	9.16567e-10	5.33302e-06	7.72653e-06		0	0	219934646	219942284	gefos2017tbbmd
1	40899	52	29	219936157	rs55662677	0.4581	0.0648	1e-05	9.16567e-10	5.33302e-06	7.72653e-06		0	0	219934646	219942284	gefos2017tbbmd
1	40899	52	29	219936446	rs1776061	0.005844	0.2005	1e-05	9.16567e-10	5.33302e-06	7.72653e-06		0	0	219934646	219942284	gefos2017tbbmd
1	40899	52	29	219936525	rs1766405	3.611e-05	0.292	1e-05	9.16567e-10	5.33302e-06	7.72653e-06		0	0	219934646	219942284	gefos2017tbbmd
1	40899	52	29	219936765	rs17006599	4.629e-05	0.2178	1e-05	9.16567e-10	5.33302e-06	7.72653e-06		0	0	219934646	219942284	gefos2017tbbmd
1	40899	52	29	219936977	rs79807911	1.523e-05	0.1296	1e-05	9.16567e-10	5.33302e-06	7.72653e-06		0	0	219934646	219942284	gefos2017tbbmd
1	40899	52	29	219937050	rs55870039	0.4403	0.0649	1e-05	9.16567e-10	5.33302e-06	7.72653e-06		0	0	219934646	219942284	gefos2017tbbmd
1	40899	52	29	219937230	rs111546362	0.3975	0.0184	1e-05	9.16567e-10	5.33302e-06	7.72653e-06		0	0	219934646	219942284	gefos2017tbbmd
1	40899	52	29	219937502	rs140597044	0.8468	0.007	1e-05	9.16567e-10	5.33302e-06	7.72653e-06		0	0	219934646	219942284	gefos2017tbbmd
1	40899	52	29	219937584	rs150419610	0.2474	0.0246	1e-05	9.16567e-10	5.33302e-06	7.72653e-06		0	0	219934646	219942284	gefos2017tbbmd
1	40899	52	29	219937962	rs4630136	0.0007512	0.2445	1e-05	9.16567e-10	5.33302e-06	7.72653e-06		0	0	219934646	219942284	gefos2017tbbmd
1	40899	52	29	219938144	rs75807746	0.142	0.0472	1e-05	9.16567e-10	5.33302e-06	7.72653e-06		0	0	219934646	219942284	gefos2017tbbmd
1	40899	52	29	219938186	rs72738723	0.7828	0.0465	1e-05	9.16567e-10	5.33302e-06	7.72653e-06		0	0	219934646	219942284	gefos2017tbbmd
1	40899	52	29	219938201	rs61835989	1.02e-06	0.2128	1e-05	9.16567e-10	5.33302e-06	7.72653e-06		0	0	219934646	219942284	gefos2017tbbmd
1	40899	52	29	219938574	rs1338241	6.112e-07	0.4107	1e-05	9.16567e-10	5.33302e-06	7.72653e-06		0	0	219934646	219942284	gefos2017tbbmd
1	40899	52	29	219938830	rs1776058	0.07101	0.1334	1e-05	9.16567e-10	5.33302e-06	7.72653e-06		0	0	219934646	219942284	gefos2017tbbmd
1	40899	52	29	219939931	rs146012709	0.4987	0.0192	1e-05	9.16567e-10	5.33302e-06	7.72653e-06		0	0	219934646	219942284	gefos2017tbbmd
1	40899	52	29	219940446	rs114562290	0.2626	0.022	1e-05	9.16567e-10	5.33302e-06	7.72653e-06		0	0	219934646	219942284	gefos2017tbbmd
1	40899	52	29	219940519	rs143514556	0.01372	0.0074	1e-05	9.16567e-10	5.33302e-06	7.72653e-06		0	0	219934646	219942284	gefos2017tbbmd
1	40899	52	29	219940687	rs12048116	2.512e-05	0.139	1e-05	9.16567e-10	5.33302e-06	7.72653e-06		0	0	219934646	219942284	gefos2017tbbmd
1	40899	52	29	219940714	rs114909645	0.107	0.023	1e-05	9.16567e-10	5.33302e-06	7.72653e-06		0	0	219934646	219942284	gefos2017tbbmd
1	40899	52	29	219941161	rs7518090	3.753e-07	0.4169	1e-05	9.16567e-10	5.33302e-06	7.72653e-06		0	0	219934646	219942284	gefos2017tbbmd
1	40899	52	29	219941249	rs141011830	0.318	0.024	1e-05	9.16567e-10	5.33302e-06	7.72653e-06		0	0	219934646	219942284	gefos2017tbbmd
1	40899	52	29	219941266	rs576308224	0.02363	0.0083	1e-05	9.16567e-10	5.33302e-06	7.72653e-06		0	0	219934646	219942284	gefos2017tbbmd
1	40899	52	29	219941627	rs141842905	0.1514	0.0069	1e-05	9.16567e-10	5.33302e-06	7.72653e-06		0	0	219934646	219942284	gefos2017tbbmd
1	40899	52	29	219942284	rs1766407	0.004905	0.1867	1e-05	9.16567e-10	5.33302e-06	7.72653e-06		0	0	219934646	219942284	gefos2017tbbmd
1	40904	20	15	219979476	rs7527063	5.823e-06	0.1303	0.001	6.04946e-11	1.44614e-06	1.23009e-06		0	0	219979476	219980919	gefos2017tbbmd
1	40904	20	15	219979578	rs6672682	7.797e-07	0.1912	0.001	6.04946e-11	1.44614e-06	1.23009e-06		0	0	219979476	219980919	gefos2017tbbmd
1	40904	20	15	219979587	rs113678266	0.3066	0.0382	0.001	6.04946e-11	1.44614e-06	1.23009e-06		0	0	219979476	219980919	gefos2017tbbmd
1	40904	20	15	219979683	rs76440434	1.347e-05	0.1246	0.001	6.04946e-11	1.44614e-06	1.23009e-06		0	0	219979476	219980919	gefos2017tbbmd
1	40904	20	15	219979718	rs72738767	0.9335	0.0119	0.001	6.04946e-11	1.44614e-06	1.23009e-06		0	0	219979476	219980919	gefos2017tbbmd
1	40904	20	15	219979962	rs4308987	0.1286	0.0632	0.001	6.04946e-11	1.44614e-06	1.23009e-06		0	0	219979476	219980919	gefos2017tbbmd
1	40904	20	15	219979991	rs4357535	1.169e-07	0.3955	0.001	6.04946e-11	1.44614e-06	1.23009e-06		0	0	219979476	219980919	gefos2017tbbmd
1	40904	20	15	219980076	rs138556474	0.05914	0.0499	0.001	6.04946e-11	1.44614e-06	1.23009e-06		0	0	219979476	219980919	gefos2017tbbmd
1	40904	20	15	219980123	rs112128247	0.4489	0.026	0.001	6.04946e-11	1.44614e-06	1.23009e-06		0	0	219979476	219980919	gefos2017tbbmd
1	40904	20	15	219980139	rs192338184	0.6177	0.0119	0.001	6.04946e-11	1.44614e-06	1.23009e-06		0	0	219979476	219980919	gefos2017tbbmd
1	40904	20	15	219980348	rs7530178	0.1158	0.0238	0.001	6.04946e-11	1.44614e-06	1.23009e-06		0	0	219979476	219980919	gefos2017tbbmd
1	40904	20	15	219980634	rs61068468	0.8487	0.0323	0.001	6.04946e-11	1.44614e-06	1.23009e-06		0	0	219979476	219980919	gefos2017tbbmd
1	40904	20	15	219980704	rs17006687	3.453e-06	0.1817	0.001	6.04946e-11	1.44614e-06	1.23009e-06		0	0	219979476	219980919	gefos2017tbbmd
1	40904	20	15	219980871	rs182107170	0.4331	0.0182	0.001	6.04946e-11	1.44614e-06	1.23009e-06		0	0	219979476	219980919	gefos2017tbbmd
1	40904	20	15	219980919	rs113409156	0.5479	0.028	0.001	6.04946e-11	1.44614e-06	1.23009e-06		0	0	219979476	219980919	gefos2017tbbmd
1	40905	27	18	219982416	rs75417839	1.078e-05	0.1174	0.001	7.73761e-10	2.29461e-06	1.9245e-06		0	0	219982416	219990783	gefos2017tbbmd
1	40905	27	18	219982427	rs115384379	0.5966	0.0294	0.001	7.73761e-10	2.29461e-06	1.9245e-06		0	0	219982416	219990783	gefos2017tbbmd
1	40905	27	18	219982707	rs17006699	0.1309	0.0639	0.001	7.73761e-10	2.29461e-06	1.9245e-06		0	0	219982416	219990783	gefos2017tbbmd
1	40905	27	18	219983092	rs12083182	4.771e-06	0.1992	0.001	7.73761e-10	2.29461e-06	1.9245e-06		0	0	219982416	219990783	gefos2017tbbmd
1	40905	27	18	219983780	rs1539454	0.4838	0.013	0.001	7.73761e-10	2.29461e-06	1.9245e-06		0	0	219982416	219990783	gefos2017tbbmd
1	40905	27	18	219983917	rs1539453	1.344e-07	0.3925	0.001	7.73761e-10	2.29461e-06	1.9245e-06		0	0	219982416	219990783	gefos2017tbbmd
1	40905	27	18	219984654	rs12068157	0.8879	0.025	0.001	7.73761e-10	2.29461e-06	1.9245e-06		0	0	219982416	219990783	gefos2017tbbmd
1	40905	27	18	219985028	rs115023913	0.2153	0.0068	0.001	7.73761e-10	2.29461e-06	1.9245e-06		0	0	219982416	219990783	gefos2017tbbmd
1	40905	27	18	219985246	rs56925656	0.681	0.0328	0.001	7.73761e-10	2.29461e-06	1.9245e-06		0	0	219982416	219990783	gefos2017tbbmd
1	40905	27	18	219985820	rs78230767	0.7594	0.0138	0.001	7.73761e-10	2.29461e-06	1.9245e-06		0	0	219982416	219990783	gefos2017tbbmd
1	40905	27	18	219986007	rs78959878	0.891	0.0132	0.001	7.73761e-10	2.29461e-06	1.9245e-06		0	0	219982416	219990783	gefos2017tbbmd
1	40905	27	18	219987675	rs76930502	0.4485	0.0098	0.001	7.73761e-10	2.29461e-06	1.9245e-06		0	0	219982416	219990783	gefos2017tbbmd
1	40905	27	18	219987707	rs11290985	5.476e-05	0.3854	0.001	7.73761e-10	2.29461e-06	1.9245e-06		0	0	219982416	219990783	gefos2017tbbmd
1	40905	27	18	219988625	rs75417802	1.2e-05	0.1247	0.001	7.73761e-10	2.29461e-06	1.9245e-06		0	0	219982416	219990783	gefos2017tbbmd
1	40905	27	18	219988840	rs116414583	0.07217	0.0058	0.001	7.73761e-10	2.29461e-06	1.9245e-06		0	0	219982416	219990783	gefos2017tbbmd
1	40905	27	18	219989546	rs12751250	0.05293	0.0544	0.001	7.73761e-10	2.29461e-06	1.9245e-06		0	0	219982416	219990783	gefos2017tbbmd
1	40905	27	18	219989577	rs59680210	0.176	0.0178	0.001	7.73761e-10	2.29461e-06	1.9245e-06		0	0	219982416	219990783	gefos2017tbbmd
1	40905	27	18	219990783	rs137927033	0.787	0.006	0.001	7.73761e-10	2.29461e-06	1.9245e-06		0	0	219982416	219990783	gefos2017tbbmd
2	7305	21	15	27833243	rs34497903	0.001859	0.479	1e-05	9.09371e-10	9.24535e-06	1.12823e-05	ZNF512	0	0	27833243	27836421	gefos2017tbbmd
2	7305	21	15	27833327	rs112427483	0.7941	0.2171	1e-05	9.09371e-10	9.24535e-06	1.12823e-05	ZNF512	0	0	27833243	27836421	gefos2017tbbmd
2	7305	21	15	27833369	rs201029545	0.7616	0.2115	1e-05	9.09371e-10	9.24535e-06	1.12823e-05	ZNF512	0	0	27833243	27836421	gefos2017tbbmd
2	7305	21	15	27833502	rs74175068	1.462e-06	0.2659	1e-05	9.09371e-10	9.24535e-06	1.12823e-05	ZNF512	0	0	27833243	27836421	gefos2017tbbmd
2	7305	21	15	27833540	rs13407996	0.00241	0.0278	1e-05	9.09371e-10	9.24535e-06	1.12823e-05	ZNF512	0	0	27833243	27836421	gefos2017tbbmd
2	7305	21	15	27833690	rs144879243	0.5571	0.0115	1e-05	9.09371e-10	9.24535e-06	1.12823e-05	ZNF512	0	0	27833243	27836421	gefos2017tbbmd
2	7305	21	15	27834022	rs13382316	0.06043	0.0149	1e-05	9.09371e-10	9.24535e-06	1.12823e-05	ZNF512	0	0	27833243	27836421	gefos2017tbbmd
2	7305	21	15	27834152	rs12987055	1.072e-06	0.2596	1e-05	9.09371e-10	9.24535e-06	1.12823e-05	ZNF512	0	0	27833243	27836421	gefos2017tbbmd
2	7305	21	15	27834343	rs75471573	0.03696	0.0363	1e-05	9.09371e-10	9.24535e-06	1.12823e-05	ZNF512	0	0	27833243	27836421	gefos2017tbbmd
2	7305	21	15	27834444	rs4665999	0.0001537	0.4959	1e-05	9.09371e-10	9.24535e-06	1.12823e-05	ZNF512	0	0	27833243	27836421	gefos2017tbbmd
2	7305	21	15	27834615	rs13405762	0.7389	0.2312	1e-05	9.09371e-10	9.24535e-06	1.12823e-05	ZNF512	0	0	27833243	27836421	gefos2017tbbmd
2	7305	21	15	27835082	rs78170284	0.9995	0.2044	1e-05	9.09371e-10	9.24535e-06	1.12823e-05	ZNF512	0	0	27833243	27836421	gefos2017tbbmd
2	7305	21	15	27835565	rs191528836	0.4447	0.0073	1e-05	9.09371e-10	9.24535e-06	1.12823e-05	ZNF512	0	0	27833243	27836421	gefos2017tbbmd
2	7305	21	15	27836230	rs151066764	0.79	0.0272	1e-05	9.09371e-10	9.24535e-06	1.12823e-05	ZNF512	0	0	27833243	27836421	gefos2017tbbmd
2	7305	21	15	27836421	rs71441086	0.008428	0.0321	1e-05	9.09371e-10	9.24535e-06	1.12823e-05	ZNF512	0	0	27833243	27836421	gefos2017tbbmd
2	12021	95	52	42189244	rs60838888	0.3708	0.0205	1e-05	4.25215e-14	4.64981e-06	1.01862e-05		0	0	42189244	42201643	gefos2017tbbmd
2	12021	95	52	42189261	rs57101238	0.005944	0.0735	1e-05	4.25215e-14	4.64981e-06	1.01862e-05		0	0	42189244	42201643	gefos2017tbbmd
2	12021	95	52	42189315	rs75568402	0.7166	0.0309	1e-05	4.25215e-14	4.64981e-06	1.01862e-05		0	0	42189244	42201643	gefos2017tbbmd
2	12021	95	52	42190511	rs182955173	0.05769	0.0075	1e-05	4.25215e-14	4.64981e-06	1.01862e-05		0	0	42189244	42201643	gefos2017tbbmd
2	12021	95	52	42190583	rs4952549	4.548e-05	0.1754	1e-05	4.25215e-14	4.64981e-06	1.01862e-05		0	0	42189244	42201643	gefos2017tbbmd
2	12021	95	52	42190974	rs59712029	0.4668	0.0909	1e-05	4.25215e-14	4.64981e-06	1.01862e-05		0	0	42189244	42201643	gefos2017tbbmd
2	12021	95	52	42191337	rs74965572	0.007621	0.0436	1e-05	4.25215e-14	4.64981e-06	1.01862e-05		0	0	42189244	42201643	gefos2017tbbmd
2	12021	95	52	42191377	rs13016815	0.0001136	0.1803	1e-05	4.25215e-14	4.64981e-06	1.01862e-05		0	0	42189244	42201643	gefos2017tbbmd
2	12021	95	52	42191425	rs55647453	0.1925	0.0209	1e-05	4.25215e-14	4.64981e-06	1.01862e-05		0	0	42189244	42201643	gefos2017tbbmd
2	12021	95	52	42191624	rs7561749	0.05444	0.1326	1e-05	4.25215e-14	4.64981e-06	1.01862e-05		0	0	42189244	42201643	gefos2017tbbmd
2	12021	95	52	42191690	rs34380336	1.454e-06	0.2264	1e-05	4.25215e-14	4.64981e-06	1.01862e-05		0	0	42189244	42201643	gefos2017tbbmd
2	12021	95	52	42191709	rs7588429	3.958e-07	0.2248	1e-05	4.25215e-14	4.64981e-06	1.01862e-05		0	0	42189244	42201643	gefos2017tbbmd
2	12021	95	52	42191732	rs111382685	0.1697	0.022	1e-05	4.25215e-14	4.64981e-06	1.01862e-05		0	0	42189244	42201643	gefos2017tbbmd
2	12021	95	52	42191741	rs7588642	0.8915	0.0371	1e-05	4.25215e-14	4.64981e-06	1.01862e-05		0	0	42189244	42201643	gefos2017tbbmd
2	12021	95	52	42191788	rs10168129	0.002643	0.079	1e-05	4.25215e-14	4.64981e-06	1.01862e-05		0	0	42189244	42201643	gefos2017tbbmd
2	12021	95	52	42192797	rs10427184	4.858e-07	0.2217	1e-05	4.25215e-14	4.64981e-06	1.01862e-05		0	0	42189244	42201643	gefos2017tbbmd
2	12021	95	52	42193167	rs72792594	0.2055	0.042	1e-05	4.25215e-14	4.64981e-06	1.01862e-05		0	0	42189244	42201643	gefos2017tbbmd
2	12021	95	52	42193276	rs74821844	0.3866	0.0158	1e-05	4.25215e-14	4.64981e-06	1.01862e-05		0	0	42189244	42201643	gefos2017tbbmd
2	12021	95	52	42193606	rs2165240	1.507e-06	0.2341	1e-05	4.25215e-14	4.64981e-06	1.01862e-05		0	0	42189244	42201643	gefos2017tbbmd
2	12021	95	52	42194344	rs111788977	0.115	0.0109	1e-05	4.25215e-14	4.64981e-06	1.01862e-05		0	0	42189244	42201643	gefos2017tbbmd
2	12021	95	52	42194530	rs61485713	0.5005	0.0204	1e-05	4.25215e-14	4.64981e-06	1.01862e-05		0	0	42189244	42201643	gefos2017tbbmd
2	12021	95	52	42194750	rs72792595	0.5875	0.0062	1e-05	4.25215e-14	4.64981e-06	1.01862e-05		0	0	42189244	42201643	gefos2017tbbmd
2	12021	95	52	42194758	rs2374385	9.293e-07	0.2238	1e-05	4.25215e-14	4.64981e-06	1.01862e-05		0	0	42189244	42201643	gefos2017tbbmd
2	12021	95	52	42195528	rs72975494	0.009104	0.0778	1e-05	4.25215e-14	4.64981e-06	1.01862e-05		0	0	42189244	42201643	gefos2017tbbmd
2	12021	95	52	42195740	rs112627453	0.8515	0.0135	1e-05	4.25215e-14	4.64981e-06	1.01862e-05		0	0	42189244	42201643	gefos2017tbbmd
2	12021	95	52	42195861	rs13418865	8.655e-05	0.1842	1e-05	4.25215e-14	4.64981e-06	1.01862e-05		0	0	42189244	42201643	gefos2017tbbmd
2	12021	95	52	42196082	rs56347906	0.2075	0.0218	1e-05	4.25215e-14	4.64981e-06	1.01862e-05		0	0	42189244	42201643	gefos2017tbbmd
2	12021	95	52	42196289	rs114971979	0.1803	0.0284	1e-05	4.25215e-14	4.64981e-06	1.01862e-05		0	0	42189244	42201643	gefos2017tbbmd
2	12021	95	52	42196614	rs116450657	0.0256	0.0298	1e-05	4.25215e-14	4.64981e-06	1.01862e-05		0	0	42189244	42201643	gefos2017tbbmd
2	12021	95	52	42197164	rs139380967	0.08758	0.0103	1e-05	4.25215e-14	4.64981e-06	1.01862e-05		0	0	42189244	42201643	gefos2017tbbmd
2	12021	95	52	42197185	rs72975502	0.6984	0.0433	1e-05	4.25215e-14	4.64981e-06	1.01862e-05		0	0	42189244	42201643	gefos2017tbbmd
2	12021	95	52	42197452	rs147047465	0.9894	0.0058	1e-05	4.25215e-14	4.64981e-06	1.01862e-05		0	0	42189244	42201643	gefos2017tbbmd
2	12021	95	52	42197528	rs78512829	0.06993	0.0432	1e-05	4.25215e-14	4.64981e-06	1.01862e-05		0	0	42189244	42201643	gefos2017tbbmd
2	12021	95	52	42197607	rs34237022	7.707e-05	0.177	1e-05	4.25215e-14	4.64981e-06	1.01862e-05		0	0	42189244	42201643	gefos2017tbbmd
2	12021	95	52	42197608	rs13022313	0.2887	0.014	1e-05	4.25215e-14	4.64981e-06	1.01862e-05		0	0	42189244	42201643	gefos2017tbbmd
2	12021	95	52	42197624	rs149588646	0.3506	0.0116	1e-05	4.25215e-14	4.64981e-06	1.01862e-05		0	0	42189244	42201643	gefos2017tbbmd
2	12021	95	52	42197982	rs12622573	0.8588	0.3213	1e-05	4.25215e-14	4.64981e-06	1.01862e-05		0	0	42189244	42201643	gefos2017tbbmd
2	12021	95	52	42198217	rs4952552	5.244e-06	0.4286	1e-05	4.25215e-14	4.64981e-06	1.01862e-05		0	0	42189244	42201643	gefos2017tbbmd
2	12021	95	52	42198342	rs111331372	0.03221	0.0301	1e-05	4.25215e-14	4.64981e-06	1.01862e-05		0	0	42189244	42201643	gefos2017tbbmd
2	12021	95	52	42198731	rs72977406	0.9961	0.0287	1e-05	4.25215e-14	4.64981e-06	1.01862e-05		0	0	42189244	42201643	gefos2017tbbmd
2	12021	95	52	42198766	rs71441160	3.646e-05	0.1731	1e-05	4.25215e-14	4.64981e-06	1.01862e-05		0	0	42189244	42201643	gefos2017tbbmd
2	12021	95	52	42199060	rs186628421	0.2598	0.0077	1e-05	4.25215e-14	4.64981e-06	1.01862e-05		0	0	42189244	42201643	gefos2017tbbmd
2	12021	95	52	42199185	rs35905046	0.5606	0.0128	1e-05	4.25215e-14	4.64981e-06	1.01862e-05		0	0	42189244	42201643	gefos2017tbbmd
2	12021	95	52	42199220	rs113805290	0.1067	0.0414	1e-05	4.25215e-14	4.64981e-06	1.01862e-05		0	0	42189244	42201643	gefos2017tbbmd
2	12021	95	52	42199869	rs74871206	0.005038	0.0491	1e-05	4.25215e-14	4.64981e-06	1.01862e-05		0	0	42189244	42201643	gefos2017tbbmd
2	12021	95	52	42200014	rs13013779	9.283e-07	0.234	1e-05	4.25215e-14	4.64981e-06	1.01862e-05		0	0	42189244	42201643	gefos2017tbbmd
2	12021	95	52	42200015	rs61186187	0.5757	0.0392	1e-05	4.25215e-14	4.64981e-06	1.01862e-05		0	0	42189244	42201643	gefos2017tbbmd
2	12021	95	52	42200086	rs75683355	0.7188	0.0434	1e-05	4.25215e-14	4.64981e-06	1.01862e-05		0	0	42189244	42201643	gefos2017tbbmd
2	12021	95	52	42200198	rs71441161	1.416e-05	0.1734	1e-05	4.25215e-14	4.64981e-06	1.01862e-05		0	0	42189244	42201643	gefos2017tbbmd
2	12021	95	52	42200487	rs12104535	3.638e-07	0.2231	1e-05	4.25215e-14	4.64981e-06	1.01862e-05		0	0	42189244	42201643	gefos2017tbbmd
2	12021	95	52	42200701	rs567611516	0.6071	0.0091	1e-05	4.25215e-14	4.64981e-06	1.01862e-05		0	0	42189244	42201643	gefos2017tbbmd
2	12021	95	52	42201643	rs55659218	0.1853	0.0208	1e-05	4.25215e-14	4.64981e-06	1.01862e-05		0	0	42189244	42201643	gefos2017tbbmd
2	12023	2	2	42202539	rs35420477	3.336e-05	0.1733	1e-05	1.66533e-16	6.23911e-07	4.89008e-07		0	0	42202539	42202719	gefos2017tbbmd
2	12023	2	2	42202719	rs4952389	3.149e-07	0.2275	1e-05	1.66533e-16	6.23911e-07	4.89008e-07		0	0	42202539	42202719	gefos2017tbbmd
2	12030	19	15	42212361	rs111732371	0.006659	0.0428	1e-05	4.63339e-10	3.30923e-06	3.13985e-06		0	0	42212361	42214495	gefos2017tbbmd
2	12030	19	15	42212365	rs140488008	0.2677	0.0179	1e-05	4.63339e-10	3.30923e-06	3.13985e-06		0	0	42212361	42214495	gefos2017tbbmd
2	12030	19	15	42212385	rs146993347	0.4654	0.0463	1e-05	4.63339e-10	3.30923e-06	3.13985e-06		0	0	42212361	42214495	gefos2017tbbmd
2	12030	19	15	42212414	rs34379836	8.363e-06	0.1613	1e-05	4.63339e-10	3.30923e-06	3.13985e-06		0	0	42212361	42214495	gefos2017tbbmd
2	12030	19	15	42212451	rs34218095	6.135e-06	0.1721	1e-05	4.63339e-10	3.30923e-06	3.13985e-06		0	0	42212361	42214495	gefos2017tbbmd
2	12030	19	15	42212738	rs4560160	0.01495	0.0737	1e-05	4.63339e-10	3.30923e-06	3.13985e-06		0	0	42212361	42214495	gefos2017tbbmd
2	12030	19	15	42212913	rs146069319	0.994	0.0193	1e-05	4.63339e-10	3.30923e-06	3.13985e-06		0	0	42212361	42214495	gefos2017tbbmd
2	12030	19	15	42212923	rs77622047	0.1222	0.0138	1e-05	4.63339e-10	3.30923e-06	3.13985e-06		0	0	42212361	42214495	gefos2017tbbmd
2	12030	19	15	42213213	rs12996804	2.774e-07	0.2316	1e-05	4.63339e-10	3.30923e-06	3.13985e-06		0	0	42212361	42214495	gefos2017tbbmd
2	12030	19	15	42213538	rs201953102	0.425	0.0241	1e-05	4.63339e-10	3.30923e-06	3.13985e-06		0	0	42212361	42214495	gefos2017tbbmd
2	12030	19	15	42214133	rs111337789	0.6347	0.0208	1e-05	4.63339e-10	3.30923e-06	3.13985e-06		0	0	42212361	42214495	gefos2017tbbmd
2	12030	19	15	42214188	rs145026880	0.01266	0.071	1e-05	4.63339e-10	3.30923e-06	3.13985e-06		0	0	42212361	42214495	gefos2017tbbmd
2	12030	19	15	42214198	rs62140201	0.4334	0.0268	1e-05	4.63339e-10	3.30923e-06	3.13985e-06		0	0	42212361	42214495	gefos2017tbbmd
2	12030	19	15	42214461	rs201590409	0.1809	0.0171	1e-05	4.63339e-10	3.30923e-06	3.13985e-06		0	0	42212361	42214495	gefos2017tbbmd
2	12030	19	15	42214495	rs13017167	1.55e-06	0.2339	1e-05	4.63339e-10	3.30923e-06	3.13985e-06		0	0	42212361	42214495	gefos2017tbbmd
2	12031	7	5	42215172	rs34416872	3.104e-07	0.2289	0.001	3.37953e-10	8.02315e-07	1.04798e-06		0	0	42215172	42215680	gefos2017tbbmd
2	12031	7	5	42215429	rs13023914	3.355e-07	0.226	0.001	3.37953e-10	8.02315e-07	1.04798e-06		0	0	42215172	42215680	gefos2017tbbmd
2	12031	7	5	42215447	rs13000555	3.37e-05	0.1731	0.001	3.37953e-10	8.02315e-07	1.04798e-06		0	0	42215172	42215680	gefos2017tbbmd
2	12031	7	5	42215540	rs72792598	0.07504	0.0414	0.001	3.37953e-10	8.02315e-07	1.04798e-06		0	0	42215172	42215680	gefos2017tbbmd
2	12031	7	5	42215680	rs78766600	0.413	0.0379	0.001	3.37953e-10	8.02315e-07	1.04798e-06		0	0	42215172	42215680	gefos2017tbbmd
2	12034	118	61	42221732	rs74551762	0.4687	0.0357	0.01	1.3748e-08	3.86301e-06	6.47571e-06		0	0	42221732	42235295	gefos2017tbbmd
2	12034	118	61	42221917	rs147241198	0.1013	0.0082	0.01	1.3748e-08	3.86301e-06	6.47571e-06		0	0	42221732	42235295	gefos2017tbbmd
2	12034	118	61	42222022	rs190584091	0.4648	0.0068	0.01	1.3748e-08	3.86301e-06	6.47571e-06		0	0	42221732	42235295	gefos2017tbbmd
2	12034	118	61	42222176	rs62140203	0.5515	0.0205	0.01	1.3748e-08	3.86301e-06	6.47571e-06		0	0	42221732	42235295	gefos2017tbbmd
2	12034	118	61	42222215	rs13400788	0.6092	0.1195	0.01	1.3748e-08	3.86301e-06	6.47571e-06		0	0	42221732	42235295	gefos2017tbbmd
2	12034	118	61	42222529	rs13426845	1.332e-05	0.2013	0.01	1.3748e-08	3.86301e-06	6.47571e-06		0	0	42221732	42235295	gefos2017tbbmd
2	12034	118	61	42222640	rs181736270	0.004296	0.0881	0.01	1.3748e-08	3.86301e-06	6.47571e-06		0	0	42221732	42235295	gefos2017tbbmd
2	12034	118	61	42222694	rs192238196	0.1362	0.043	0.01	1.3748e-08	3.86301e-06	6.47571e-06		0	0	42221732	42235295	gefos2017tbbmd
2	12034	118	61	42222717	rs181011739	0.9291	0.0208	0.01	1.3748e-08	3.86301e-06	6.47571e-06		0	0	42221732	42235295	gefos2017tbbmd
2	12034	118	61	42222919	rs184882702	0.989	0.013	0.01	1.3748e-08	3.86301e-06	6.47571e-06		0	0	42221732	42235295	gefos2017tbbmd
2	12034	118	61	42223128	rs10208815	2.731e-05	0.2056	0.01	1.3748e-08	3.86301e-06	6.47571e-06		0	0	42221732	42235295	gefos2017tbbmd
2	12034	118	61	42223129	rs190173550	0.1683	0.024	0.01	1.3748e-08	3.86301e-06	6.47571e-06		0	0	42221732	42235295	gefos2017tbbmd
2	12034	118	61	42223241	rs3928468	9.682e-06	0.137	0.01	1.3748e-08	3.86301e-06	6.47571e-06		0	0	42221732	42235295	gefos2017tbbmd
2	12034	118	61	42223292	rs182437719	0.8046	0.0072	0.01	1.3748e-08	3.86301e-06	6.47571e-06		0	0	42221732	42235295	gefos2017tbbmd
2	12034	118	61	42223368	rs74855571	0.3054	0.0228	0.01	1.3748e-08	3.86301e-06	6.47571e-06		0	0	42221732	42235295	gefos2017tbbmd
2	12034	118	61	42223385	rs34532537	5.323e-07	0.2147	0.01	1.3748e-08	3.86301e-06	6.47571e-06		0	0	42221732	42235295	gefos2017tbbmd
2	12034	118	61	42223453	rs10174317	0.349	0.378	0.01	1.3748e-08	3.86301e-06	6.47571e-06		0	0	42221732	42235295	gefos2017tbbmd
2	12034	118	61	42223924	rs151094220	0.2957	0.0163	0.01	1.3748e-08	3.86301e-06	6.47571e-06		0	0	42221732	42235295	gefos2017tbbmd
2	12034	118	61	42224048	rs12712816	1.66e-06	0.2321	0.01	1.3748e-08	3.86301e-06	6.47571e-06		0	0	42221732	42235295	gefos2017tbbmd
2	12034	118	61	42224842	rs10171410	1.859e-07	0.2107	0.01	1.3748e-08	3.86301e-06	6.47571e-06		0	0	42221732	42235295	gefos2017tbbmd
2	12034	118	61	42224949	rs144713134	0.1193	0.008	0.01	1.3748e-08	3.86301e-06	6.47571e-06		0	0	42221732	42235295	gefos2017tbbmd
2	12034	118	61	42225089	rs4952562	6.544e-06	0.1306	0.01	1.3748e-08	3.86301e-06	6.47571e-06		0	0	42221732	42235295	gefos2017tbbmd
2	12034	118	61	42225161	rs181872503	0.9032	0.0066	0.01	1.3748e-08	3.86301e-06	6.47571e-06		0	0	42221732	42235295	gefos2017tbbmd
2	12034	118	61	42225570	rs116229273	0.3603	0.0375	0.01	1.3748e-08	3.86301e-06	6.47571e-06		0	0	42221732	42235295	gefos2017tbbmd
2	12034	118	61	42225907	rs376827666	0.04018	0.0073	0.01	1.3748e-08	3.86301e-06	6.47571e-06		0	0	42221732	42235295	gefos2017tbbmd
2	12034	118	61	42226434	rs147098667	0.04205	0.042	0.01	1.3748e-08	3.86301e-06	6.47571e-06		0	0	42221732	42235295	gefos2017tbbmd
2	12034	118	61	42226604	rs77549905	0.6236	0.0353	0.01	1.3748e-08	3.86301e-06	6.47571e-06		0	0	42221732	42235295	gefos2017tbbmd
2	12034	118	61	42226837	rs56183147	0.648	0.0186	0.01	1.3748e-08	3.86301e-06	6.47571e-06		0	0	42221732	42235295	gefos2017tbbmd
2	12034	118	61	42226844	rs1550429	0.008099	0.3089	0.01	1.3748e-08	3.86301e-06	6.47571e-06		0	0	42221732	42235295	gefos2017tbbmd
2	12034	118	61	42226943	rs183442270	0.7469	0.006	0.01	1.3748e-08	3.86301e-06	6.47571e-06		0	0	42221732	42235295	gefos2017tbbmd
2	12034	118	61	42227834	rs72979940	0.8331	0.0414	0.01	1.3748e-08	3.86301e-06	6.47571e-06		0	0	42221732	42235295	gefos2017tbbmd
2	12034	118	61	42227952	rs1550430	1.972e-06	0.1419	0.01	1.3748e-08	3.86301e-06	6.47571e-06		0	0	42221732	42235295	gefos2017tbbmd
2	12034	118	61	42228419	rs55727531	0.2028	0.1188	0.01	1.3748e-08	3.86301e-06	6.47571e-06		0	0	42221732	42235295	gefos2017tbbmd
2	12034	118	61	42229346	rs34465637	4.351e-06	0.1998	0.01	1.3748e-08	3.86301e-06	6.47571e-06		0	0	42221732	42235295	gefos2017tbbmd
2	12034	118	61	42229539	rs78131226	0.5802	0.0089	0.01	1.3748e-08	3.86301e-06	6.47571e-06		0	0	42221732	42235295	gefos2017tbbmd
2	12034	118	61	42229751	rs192817333	0.2247	0.0088	0.01	1.3748e-08	3.86301e-06	6.47571e-06		0	0	42221732	42235295	gefos2017tbbmd
2	12034	118	61	42229968	rs60810600	0.6068	0.0387	0.01	1.3748e-08	3.86301e-06	6.47571e-06		0	0	42221732	42235295	gefos2017tbbmd
2	12034	118	61	42230044	rs112256971	0.05759	0.0418	0.01	1.3748e-08	3.86301e-06	6.47571e-06		0	0	42221732	42235295	gefos2017tbbmd
2	12034	118	61	42230233	rs200933277	0.9834	0.0069	0.01	1.3748e-08	3.86301e-06	6.47571e-06		0	0	42221732	42235295	gefos2017tbbmd
2	12034	118	61	42230402	rs79008044	0.2726	0.0258	0.01	1.3748e-08	3.86301e-06	6.47571e-06		0	0	42221732	42235295	gefos2017tbbmd
2	12034	118	61	42230553	rs12464530	0.1536	0.3646	0.01	1.3748e-08	3.86301e-06	6.47571e-06		0	0	42221732	42235295	gefos2017tbbmd
2	12034	118	61	42230618	rs72979957	0.5061	0.0263	0.01	1.3748e-08	3.86301e-06	6.47571e-06		0	0	42221732	42235295	gefos2017tbbmd
2	12034	118	61	42230635	rs73930201	0.2919	0.0163	0.01	1.3748e-08	3.86301e-06	6.47571e-06		0	0	42221732	42235295	gefos2017tbbmd
2	12034	118	61	42230670	rs67312072	2.65e-07	0.227	0.01	1.3748e-08	3.86301e-06	6.47571e-06		0	0	42221732	42235295	gefos2017tbbmd
2	12034	118	61	42230806	rs77117064	0.0316	0.0176	0.01	1.3748e-08	3.86301e-06	6.47571e-06		0	0	42221732	42235295	gefos2017tbbmd
2	12034	118	61	42231519	rs13389153	0.8002	0.0396	0.01	1.3748e-08	3.86301e-06	6.47571e-06		0	0	42221732	42235295	gefos2017tbbmd
2	12034	118	61	42231976	rs6758498	0.3285	0.0399	0.01	1.3748e-08	3.86301e-06	6.47571e-06		0	0	42221732	42235295	gefos2017tbbmd
2	12034	118	61	42232270	rs73930202	0.2705	0.0217	0.01	1.3748e-08	3.86301e-06	6.47571e-06		0	0	42221732	42235295	gefos2017tbbmd
2	12034	118	61	42232439	rs7570390	0.4106	0.3969	0.01	1.3748e-08	3.86301e-06	6.47571e-06		0	0	42221732	42235295	gefos2017tbbmd
2	12034	118	61	42232525	rs13418071	0.8346	0.0379	0.01	1.3748e-08	3.86301e-06	6.47571e-06		0	0	42221732	42235295	gefos2017tbbmd
2	12034	118	61	42232722	rs75193840	0.2993	0.0402	0.01	1.3748e-08	3.86301e-06	6.47571e-06		0	0	42221732	42235295	gefos2017tbbmd
2	12034	118	61	42233150	rs13409420	5.165e-07	0.2427	0.01	1.3748e-08	3.86301e-06	6.47571e-06		0	0	42221732	42235295	gefos2017tbbmd
2	12034	118	61	42233309	rs77334374	0.3573	0.021	0.01	1.3748e-08	3.86301e-06	6.47571e-06		0	0	42221732	42235295	gefos2017tbbmd
2	12034	118	61	42233858	rs75186502	4.318e-06	0.1282	0.01	1.3748e-08	3.86301e-06	6.47571e-06		0	0	42221732	42235295	gefos2017tbbmd
2	12034	118	61	42233904	rs7560816	0.9193	0.035	0.01	1.3748e-08	3.86301e-06	6.47571e-06		0	0	42221732	42235295	gefos2017tbbmd
2	12034	118	61	42234346	rs77239272	0.3433	0.0206	0.01	1.3748e-08	3.86301e-06	6.47571e-06		0	0	42221732	42235295	gefos2017tbbmd
2	12034	118	61	42234805	rs144854566	0.2188	0.0075	0.01	1.3748e-08	3.86301e-06	6.47571e-06		0	0	42221732	42235295	gefos2017tbbmd
2	12034	118	61	42234874	rs116197148	0.2284	0.028	0.01	1.3748e-08	3.86301e-06	6.47571e-06		0	0	42221732	42235295	gefos2017tbbmd
2	12034	118	61	42234918	rs114391035	0.03726	0.0102	0.01	1.3748e-08	3.86301e-06	6.47571e-06		0	0	42221732	42235295	gefos2017tbbmd
2	12034	118	61	42235090	rs13384207	2.855e-06	0.1998	0.01	1.3748e-08	3.86301e-06	6.47571e-06		0	0	42221732	42235295	gefos2017tbbmd
2	12034	118	61	42235295	rs74261249	1.873e-06	0.1322	0.01	1.3748e-08	3.86301e-06	6.47571e-06		0	0	42221732	42235295	gefos2017tbbmd
2	12036	47	17	42236255	rs147916129	1.051e-06	0.14	1e-05	1.66533e-16	2.19499e-06	3.66525e-06		0	0	42236255	42240228	gefos2017tbbmd
2	12036	47	17	42236275	rs72979974	0.6981	0.0434	1e-05	1.66533e-16	2.19499e-06	3.66525e-06		0	0	42236255	42240228	gefos2017tbbmd
2	12036	47	17	42236321	rs12712818	3.687e-06	0.1992	1e-05	1.66533e-16	2.19499e-06	3.66525e-06		0	0	42236255	42240228	gefos2017tbbmd
2	12036	47	17	42236765	rs78611042	0.58	0.0294	1e-05	1.66533e-16	2.19499e-06	3.66525e-06		0	0	42236255	42240228	gefos2017tbbmd
2	12036	47	17	42236778	rs35733689	6.672e-07	0.1787	1e-05	1.66533e-16	2.19499e-06	3.66525e-06		0	0	42236255	42240228	gefos2017tbbmd
2	12036	47	17	42236790	rs71408057	0.006413	0.1805	1e-05	1.66533e-16	2.19499e-06	3.66525e-06		0	0	42236255	42240228	gefos2017tbbmd
2	12036	47	17	42237732	rs115427089	0.5491	0.0068	1e-05	1.66533e-16	2.19499e-06	3.66525e-06		0	0	42236255	42240228	gefos2017tbbmd
2	12036	47	17	42238357	rs77796165	0.2724	0.0238	1e-05	1.66533e-16	2.19499e-06	3.66525e-06		0	0	42236255	42240228	gefos2017tbbmd
2	12036	47	17	42238369	rs12467432	1.246e-06	0.1357	1e-05	1.66533e-16	2.19499e-06	3.66525e-06		0	0	42236255	42240228	gefos2017tbbmd
2	12036	47	17	42238497	rs11124857	0.9808	0.3696	1e-05	1.66533e-16	2.19499e-06	3.66525e-06		0	0	42236255	42240228	gefos2017tbbmd
2	12036	47	17	42238966	rs139235541	0.299	0.029	1e-05	1.66533e-16	2.19499e-06	3.66525e-06		0	0	42236255	42240228	gefos2017tbbmd
2	12036	47	17	42238995	rs12712822	3.242e-07	0.1918	1e-05	1.66533e-16	2.19499e-06	3.66525e-06		0	0	42236255	42240228	gefos2017tbbmd
2	12036	47	17	42239258	rs181681883	0.6393	0.0062	1e-05	1.66533e-16	2.19499e-06	3.66525e-06		0	0	42236255	42240228	gefos2017tbbmd
2	12036	47	17	42239532	rs13424176	8.801e-07	0.2148	1e-05	1.66533e-16	2.19499e-06	3.66525e-06		0	0	42236255	42240228	gefos2017tbbmd
2	12036	47	17	42239841	rs78213760	0.8881	0.0088	1e-05	1.66533e-16	2.19499e-06	3.66525e-06		0	0	42236255	42240228	gefos2017tbbmd
2	12036	47	17	42239906	rs73933103	0.8851	0.143	1e-05	1.66533e-16	2.19499e-06	3.66525e-06		0	0	42236255	42240228	gefos2017tbbmd
2	12036	47	17	42240228	rs12469662	0.5137	0.3479	1e-05	1.66533e-16	2.19499e-06	3.66525e-06		0	0	42236255	42240228	gefos2017tbbmd
2	12042	41	15	42242370	rs529249122	0.0002833	0.0901	1e-05	4.47325e-09	1.81311e-06	1.59379e-06		0	0	42242370	42245046	gefos2017tbbmd
2	12042	41	15	42242380	rs549417040	0.4175	0.0128	1e-05	4.47325e-09	1.81311e-06	1.59379e-06		0	0	42242370	42245046	gefos2017tbbmd
2	12042	41	15	42242454	rs77019593	0.002235	0.1502	1e-05	4.47325e-09	1.81311e-06	1.59379e-06		0	0	42242370	42245046	gefos2017tbbmd
2	12042	41	15	42242480	rs570332328	0.0004449	0.1542	1e-05	4.47325e-09	1.81311e-06	1.59379e-06		0	0	42242370	42245046	gefos2017tbbmd
2	12042	41	15	42242578	rs36180924	1.477e-07	0.1908	1e-05	4.47325e-09	1.81311e-06	1.59379e-06		0	0	42242370	42245046	gefos2017tbbmd
2	12042	41	15	42242885	rs10166601	0.7637	0.1454	1e-05	4.47325e-09	1.81311e-06	1.59379e-06		0	0	42242370	42245046	gefos2017tbbmd
2	12042	41	15	42243091	rs191848212	0.9916	0.0068	1e-05	4.47325e-09	1.81311e-06	1.59379e-06		0	0	42242370	42245046	gefos2017tbbmd
2	12042	41	15	42243179	rs538541113;rs568844217	0.0005159	0.226	1e-05	4.47325e-09	1.81311e-06	1.59379e-06		0	0	42242370	42245046	gefos2017tbbmd
2	12042	41	15	42243490	rs185165827	0.8258	0.0088	1e-05	4.47325e-09	1.81311e-06	1.59379e-06		0	0	42242370	42245046	gefos2017tbbmd
2	12042	41	15	42243850	rs4952564	0.594	0.3546	1e-05	4.47325e-09	1.81311e-06	1.59379e-06		0	0	42242370	42245046	gefos2017tbbmd
2	12042	41	15	42243895	rs4952565	6.691e-07	0.137	1e-05	4.47325e-09	1.81311e-06	1.59379e-06		0	0	42242370	42245046	gefos2017tbbmd
2	12042	41	15	42244337	rs28760903	0.9846	0.0486	1e-05	4.47325e-09	1.81311e-06	1.59379e-06		0	0	42242370	42245046	gefos2017tbbmd
2	12042	41	15	42244494	rs199516363	0.01454	0.1707	1e-05	4.47325e-09	1.81311e-06	1.59379e-06		0	0	42242370	42245046	gefos2017tbbmd
2	12042	41	15	42244726	rs189879792	0.3338	0.0163	1e-05	4.47325e-09	1.81311e-06	1.59379e-06		0	0	42242370	42245046	gefos2017tbbmd
2	12042	41	15	42245046	rs77290959	0.6074	0.0086	1e-05	4.47325e-09	1.81311e-06	1.59379e-06		0	0	42242370	42245046	gefos2017tbbmd
2	12044	3	3	42258394	rs34117938	3.396e-07	0.2252	1e-05	2.32604e-11	4.29087e-07	4.1693e-07		0	0	42258394	42258771	gefos2017tbbmd
2	12044	3	3	42258546	rs13028125	0.3835	0.3673	1e-05	2.32604e-11	4.29087e-07	4.1693e-07		0	0	42258394	42258771	gefos2017tbbmd
2	12044	3	3	42258771	rs72613883	2.471e-07	0.1427	1e-05	2.32604e-11	4.29087e-07	4.1693e-07		0	0	42258394	42258771	gefos2017tbbmd
2	12045	18	14	42258948	rs10184755	3.615e-07	0.2255	1e-05	1.66533e-16	5.91519e-07	9.48049e-07		0	0	42258948	42260935	gefos2017tbbmd
2	12045	18	14	42259167	rs10187403	0.8755	0.0438	1e-05	1.66533e-16	5.91519e-07	9.48049e-07		0	0	42258948	42260935	gefos2017tbbmd
2	12045	18	14	42259456	rs12479347	4.803e-07	0.137	1e-05	1.66533e-16	5.91519e-07	9.48049e-07		0	0	42258948	42260935	gefos2017tbbmd
2	12045	18	14	42259707	rs12479391	2.112e-07	0.15	1e-05	1.66533e-16	5.91519e-07	9.48049e-07		0	0	42258948	42260935	gefos2017tbbmd
2	12045	18	14	42259996	rs11673883	0.1078	0.0445	1e-05	1.66533e-16	5.91519e-07	9.48049e-07		0	0	42258948	42260935	gefos2017tbbmd
2	12045	18	14	42260125	rs551587236	0.003751	0.1893	1e-05	1.66533e-16	5.91519e-07	9.48049e-07		0	0	42258948	42260935	gefos2017tbbmd
2	12045	18	14	42260149	rs369840206	4.753e-05	0.1531	1e-05	1.66533e-16	5.91519e-07	9.48049e-07		0	0	42258948	42260935	gefos2017tbbmd
2	12045	18	14	42260324	rs11124858	0.5423	0.3787	1e-05	1.66533e-16	5.91519e-07	9.48049e-07		0	0	42258948	42260935	gefos2017tbbmd
2	12045	18	14	42260452	rs113445772	0.7562	0.028	1e-05	1.66533e-16	5.91519e-07	9.48049e-07		0	0	42258948	42260935	gefos2017tbbmd
2	12045	18	14	42260473	rs73933129	0.3918	0.0242	1e-05	1.66533e-16	5.91519e-07	9.48049e-07		0	0	42258948	42260935	gefos2017tbbmd
2	12045	18	14	42260479	rs12472427	9.877e-08	0.1622	1e-05	1.66533e-16	5.91519e-07	9.48049e-07		0	0	42258948	42260935	gefos2017tbbmd
2	12045	18	14	42260495	rs12472429	2.539e-07	0.1421	1e-05	1.66533e-16	5.91519e-07	9.48049e-07		0	0	42258948	42260935	gefos2017tbbmd
2	12045	18	14	42260549	rs144635978	0.6465	0.0089	1e-05	1.66533e-16	5.91519e-07	9.48049e-07		0	0	42258948	42260935	gefos2017tbbmd
2	12045	18	14	42260935	rs151093492	0.002776	0.0141	1e-05	1.66533e-16	5.91519e-07	9.48049e-07		0	0	42258948	42260935	gefos2017tbbmd
2	12046	4	4	42261600	rs6758105	1.123e-07	0.1627	1e-05	8.79707e-12	3.18344e-07	3.51904e-07		0	0	42261600	42261871	gefos2017tbbmd
2	12046	4	4	42261746	rs74319194	0.9316	0.0167	1e-05	8.79707e-12	3.18344e-07	3.51904e-07		0	0	42261600	42261871	gefos2017tbbmd
2	12046	4	4	42261813	rs6716080	0.5838	0.3883	1e-05	8.79707e-12	3.18344e-07	3.51904e-07		0	0	42261600	42261871	gefos2017tbbmd
2	12046	4	4	42261871	rs12473667	2.732e-07	0.1423	1e-05	8.79707e-12	3.18344e-07	3.51904e-07		0	0	42261600	42261871	gefos2017tbbmd
2	12052	53	31	42292579	rs72794542	2.429e-06	0.1883	1e-05	3.6989e-11	8.46241e-06	1.47105e-05		0	0	42292579	42298384	gefos2017tbbmd
2	12052	53	31	42292613	rs147823672	0.8811	0.0114	1e-05	3.6989e-11	8.46241e-06	1.47105e-05		0	0	42292579	42298384	gefos2017tbbmd
2	12052	53	31	42292776	rs191605817	0.5157	0.0216	1e-05	3.6989e-11	8.46241e-06	1.47105e-05		0	0	42292579	42298384	gefos2017tbbmd
2	12052	53	31	42292814	rs182107645	0.4466	0.0412	1e-05	3.6989e-11	8.46241e-06	1.47105e-05		0	0	42292579	42298384	gefos2017tbbmd
2	12052	53	31	42292854	rs187207598	0.5875	0.0478	1e-05	3.6989e-11	8.46241e-06	1.47105e-05		0	0	42292579	42298384	gefos2017tbbmd
2	12052	53	31	42292874	rs56040871	1.44e-06	0.1861	1e-05	3.6989e-11	8.46241e-06	1.47105e-05		0	0	42292579	42298384	gefos2017tbbmd
2	12052	53	31	42292915	rs35506004	0.4575	0.0657	1e-05	3.6989e-11	8.46241e-06	1.47105e-05		0	0	42292579	42298384	gefos2017tbbmd
2	12052	53	31	42293208	rs6745432	0.2814	0.0865	1e-05	3.6989e-11	8.46241e-06	1.47105e-05		0	0	42292579	42298384	gefos2017tbbmd
2	12052	53	31	42293422	rs112377353	1.535e-06	0.1608	1e-05	3.6989e-11	8.46241e-06	1.47105e-05		0	0	42292579	42298384	gefos2017tbbmd
2	12052	53	31	42293488	rs540444568	0.04764	0.0085	1e-05	3.6989e-11	8.46241e-06	1.47105e-05		0	0	42292579	42298384	gefos2017tbbmd
2	12052	53	31	42293516	rs573161399	0.1323	0.0109	1e-05	3.6989e-11	8.46241e-06	1.47105e-05		0	0	42292579	42298384	gefos2017tbbmd
2	12052	53	31	42293631	rs145109747	0.4268	0.0409	1e-05	3.6989e-11	8.46241e-06	1.47105e-05		0	0	42292579	42298384	gefos2017tbbmd
2	12052	53	31	42293997	rs149434408	0.9839	0.0207	1e-05	3.6989e-11	8.46241e-06	1.47105e-05		0	0	42292579	42298384	gefos2017tbbmd
2	12052	53	31	42294158	rs6728207	0.5347	0.0504	1e-05	3.6989e-11	8.46241e-06	1.47105e-05		0	0	42292579	42298384	gefos2017tbbmd
2	12052	53	31	42294277	rs141857813	0.0762	0.0146	1e-05	3.6989e-11	8.46241e-06	1.47105e-05		0	0	42292579	42298384	gefos2017tbbmd
2	12052	53	31	42294535	rs75665770	0.5065	0.0165	1e-05	3.6989e-11	8.46241e-06	1.47105e-05		0	0	42292579	42298384	gefos2017tbbmd
2	12052	53	31	42294676	rs77709361	0.5484	0.0261	1e-05	3.6989e-11	8.46241e-06	1.47105e-05		0	0	42292579	42298384	gefos2017tbbmd
2	12052	53	31	42295259	rs114553985	0.07046	0.0132	1e-05	3.6989e-11	8.46241e-06	1.47105e-05		0	0	42292579	42298384	gefos2017tbbmd
2	12052	53	31	42295361	rs192018501	0.5748	0.0171	1e-05	3.6989e-11	8.46241e-06	1.47105e-05		0	0	42292579	42298384	gefos2017tbbmd
2	12052	53	31	42296499	rs2053395	0.1839	0.4166	1e-05	3.6989e-11	8.46241e-06	1.47105e-05		0	0	42292579	42298384	gefos2017tbbmd
2	12052	53	31	42296955	rs13421437	0.839	0.0838	1e-05	3.6989e-11	8.46241e-06	1.47105e-05		0	0	42292579	42298384	gefos2017tbbmd
2	12052	53	31	42296980	rs111915990	0.5782	0.0099	1e-05	3.6989e-11	8.46241e-06	1.47105e-05		0	0	42292579	42298384	gefos2017tbbmd
2	12052	53	31	42297080	rs112238045	0.03011	0.0192	1e-05	3.6989e-11	8.46241e-06	1.47105e-05		0	0	42292579	42298384	gefos2017tbbmd
2	12052	53	31	42297300	rs58888798	0.7352	0.0353	1e-05	3.6989e-11	8.46241e-06	1.47105e-05		0	0	42292579	42298384	gefos2017tbbmd
2	12052	53	31	42297372	rs7603490	1.426e-06	0.2828	1e-05	3.6989e-11	8.46241e-06	1.47105e-05		0	0	42292579	42298384	gefos2017tbbmd
2	12052	53	31	42297777	rs10169414	1.745e-06	0.2754	1e-05	3.6989e-11	8.46241e-06	1.47105e-05		0	0	42292579	42298384	gefos2017tbbmd
2	12052	53	31	42297798	rs150451667	0.152	0.0125	1e-05	3.6989e-11	8.46241e-06	1.47105e-05		0	0	42292579	42298384	gefos2017tbbmd
2	12052	53	31	42297933	rs2053397	1.584e-06	0.2703	1e-05	3.6989e-11	8.46241e-06	1.47105e-05		0	0	42292579	42298384	gefos2017tbbmd
2	12052	53	31	42297949	rs58419767	0.6964	0.0441	1e-05	3.6989e-11	8.46241e-06	1.47105e-05		0	0	42292579	42298384	gefos2017tbbmd
2	12052	53	31	42298022	rs138992764	0.5177	0.0155	1e-05	3.6989e-11	8.46241e-06	1.47105e-05		0	0	42292579	42298384	gefos2017tbbmd
2	12052	53	31	42298384	rs528259089	0.6328	0.0114	1e-05	3.6989e-11	8.46241e-06	1.47105e-05		0	0	42292579	42298384	gefos2017tbbmd
2	12053	2	2	42298556	rs13026869	7.544e-07	0.2034	0.001	1.04665e-09	8.23238e-07	9.059e-07		0	0	42298556	42298563	gefos2017tbbmd
2	12053	2	2	42298563	rs7593650	9.059e-07	0.2613	0.001	1.04665e-09	8.23238e-07	9.059e-07		0	0	42298556	42298563	gefos2017tbbmd
2	37698	16	13	166551808	rs777354	7.872e-08	0.3075	1e-05	8.84848e-14	6.19393e-07	8.22642e-07		0	0	166551808	166555960	gefos2017tbbmd
2	37698	16	13	166552272	rs699482	1.207e-07	0.3157	1e-05	8.84848e-14	6.19393e-07	8.22642e-07		0	0	166551808	166555960	gefos2017tbbmd
2	37698	16	13	166552851	rs115148691	0.1098	0.0166	1e-05	8.84848e-14	6.19393e-07	8.22642e-07		0	0	166551808	166555960	gefos2017tbbmd
2	37698	16	13	166552856	rs116659930	0.1368	0.0167	1e-05	8.84848e-14	6.19393e-07	8.22642e-07		0	0	166551808	166555960	gefos2017tbbmd
2	37698	16	13	166552886	rs141882362	0.4408	0.0133	1e-05	8.84848e-14	6.19393e-07	8.22642e-07		0	0	166551808	166555960	gefos2017tbbmd
2	37698	16	13	166553005	rs144275700	0.5464	0.0144	1e-05	8.84848e-14	6.19393e-07	8.22642e-07		0	0	166551808	166555960	gefos2017tbbmd
2	37698	16	13	166553235	rs148726421	0.5621	0.006	1e-05	8.84848e-14	6.19393e-07	8.22642e-07		0	0	166551808	166555960	gefos2017tbbmd
2	37698	16	13	166553284	rs34851417	0.2756	0.0276	1e-05	8.84848e-14	6.19393e-07	8.22642e-07		0	0	166551808	166555960	gefos2017tbbmd
2	37698	16	13	166553309	rs551138782	0.09504	0.0069	1e-05	8.84848e-14	6.19393e-07	8.22642e-07		0	0	166551808	166555960	gefos2017tbbmd
2	37698	16	13	166553613	rs114077626	0.2774	0.0185	1e-05	8.84848e-14	6.19393e-07	8.22642e-07		0	0	166551808	166555960	gefos2017tbbmd
2	37698	16	13	166554346	rs145191196	0.857	0.0073	1e-05	8.84848e-14	6.19393e-07	8.22642e-07		0	0	166551808	166555960	gefos2017tbbmd
2	37698	16	13	166555657	rs777357	0.5081	0.034	1e-05	8.84848e-14	6.19393e-07	8.22642e-07		0	0	166551808	166555960	gefos2017tbbmd
2	37698	16	13	166555960	rs1834279	0.1269	0.0445	1e-05	8.84848e-14	6.19393e-07	8.22642e-07		0	0	166551808	166555960	gefos2017tbbmd
2	37709	18	15	166692686	rs6742727	0.3281	0.24	0.05	6.5506e-10	7.0444e-07	7.40935e-07		0	0	166692686	166694837	gefos2017tbbmd
2	37709	18	15	166692747	rs112422234	0.8692	0.016	0.05	6.5506e-10	7.0444e-07	7.40935e-07		0	0	166692686	166694837	gefos2017tbbmd
2	37709	18	15	166692988	rs142763808	0.377	0.0191	0.05	6.5506e-10	7.0444e-07	7.40935e-07		0	0	166692686	166694837	gefos2017tbbmd
2	37709	18	15	166693338	rs140019968	0.685	0.0062	0.05	6.5506e-10	7.0444e-07	7.40935e-07		0	0	166692686	166694837	gefos2017tbbmd
2	37709	18	15	166693414	rs11694846	0.03289	0.1313	0.05	6.5506e-10	7.0444e-07	7.40935e-07		0	0	166692686	166694837	gefos2017tbbmd
2	37709	18	15	166693428	rs3828273	0.5508	0.0227	0.05	6.5506e-10	7.0444e-07	7.40935e-07		0	0	166692686	166694837	gefos2017tbbmd
2	37709	18	15	166693447	rs3828272	0.00022	0.1069	0.05	6.5506e-10	7.0444e-07	7.40935e-07		0	0	166692686	166694837	gefos2017tbbmd
2	37709	18	15	166694257	rs1432274	0.09856	0.1537	0.05	6.5506e-10	7.0444e-07	7.40935e-07		0	0	166692686	166694837	gefos2017tbbmd
2	37709	18	15	166694341	rs186486255	0.2526	0.0063	0.05	6.5506e-10	7.0444e-07	7.40935e-07		0	0	166692686	166694837	gefos2017tbbmd
2	37709	18	15	166694477	rs35198169	0.9318	0.0285	0.05	6.5506e-10	7.0444e-07	7.40935e-07		0	0	166692686	166694837	gefos2017tbbmd
2	37709	18	15	166694485	rs1432275	4.821e-06	0.3979	0.05	6.5506e-10	7.0444e-07	7.40935e-07		0	0	166692686	166694837	gefos2017tbbmd
2	37709	18	15	166694518	rs58562881	2.555e-07	0.3445	0.05	6.5506e-10	7.0444e-07	7.40935e-07		0	0	166692686	166694837	gefos2017tbbmd
2	37709	18	15	166694528	rs16851124	0.2108	0.0244	0.05	6.5506e-10	7.0444e-07	7.40935e-07		0	0	166692686	166694837	gefos2017tbbmd
2	37709	18	15	166694609	rs77954795	0.004038	0.0088	0.05	6.5506e-10	7.0444e-07	7.40935e-07		0	0	166692686	166694837	gefos2017tbbmd
2	37709	18	15	166694837	rs62176288	5.825e-08	0.3492	0.05	6.5506e-10	7.0444e-07	7.40935e-07		0	0	166692686	166694837	gefos2017tbbmd
2	44074	14	7	198492827	rs1902246	0.0003384	0.2049	1e-05	1.66533e-16	4.79555e-07	7.48607e-07	RFTN2	0	0	198492827	198494426	gefos2017tbbmd
2	44074	14	7	198492837	rs6728904	2.707e-07	0.4634	1e-05	1.66533e-16	4.79555e-07	7.48607e-07	RFTN2	0	0	198492827	198494426	gefos2017tbbmd
2	44074	14	7	198493703	rs13396312	1.59e-07	0.4652	1e-05	1.66533e-16	4.79555e-07	7.48607e-07	RFTN2	0	0	198492827	198494426	gefos2017tbbmd
2	44074	14	7	198493834	rs181542385	0.0498	0.0132	1e-05	1.66533e-16	4.79555e-07	7.48607e-07	RFTN2	0	0	198492827	198494426	gefos2017tbbmd
2	44074	14	7	198494065	rs61054961	2.169e-07	0.4576	1e-05	1.66533e-16	4.79555e-07	7.48607e-07	RFTN2	0	0	198492827	198494426	gefos2017tbbmd
2	44074	14	7	198494111	rs61541724	0.02869	0.3261	1e-05	1.66533e-16	4.79555e-07	7.48607e-07	RFTN2	0	0	198492827	198494426	gefos2017tbbmd
2	44074	14	7	198494426	rs374897338	0.6548	0.4741	1e-05	1.66533e-16	4.79555e-07	7.48607e-07	RFTN2	0	0	198492827	198494426	gefos2017tbbmd
2	44079	108	51	198511973	rs142157973	0.03444	0.0178	1e-05	1.44082e-08	1.72884e-06	2.10885e-06	RFTN2	0	0	198511973	198534201	gefos2017tbbmd
2	44079	108	51	198512267	rs192490788	0.3459	0.0055	1e-05	1.44082e-08	1.72884e-06	2.10885e-06	RFTN2	0	0	198511973	198534201	gefos2017tbbmd
2	44079	108	51	198512600	rs199497834	0.6676	0.0065	1e-05	1.44082e-08	1.72884e-06	2.10885e-06	RFTN2	0	0	198511973	198534201	gefos2017tbbmd
2	44079	108	51	198512774	rs77406477	0.04954	0.0251	1e-05	1.44082e-08	1.72884e-06	2.10885e-06	RFTN2	0	0	198511973	198534201	gefos2017tbbmd
2	44079	108	51	198513877	rs7564924	0.01187	0.3161	1e-05	1.44082e-08	1.72884e-06	2.10885e-06	RFTN2	0	0	198511973	198534201	gefos2017tbbmd
2	44079	108	51	198514007	rs147986981	0.4944	0.0162	1e-05	1.44082e-08	1.72884e-06	2.10885e-06	RFTN2	0	0	198511973	198534201	gefos2017tbbmd
2	44079	108	51	198514677	rs75548530	0.2629	0.0455	1e-05	1.44082e-08	1.72884e-06	2.10885e-06	RFTN2	0	0	198511973	198534201	gefos2017tbbmd
2	44079	108	51	198514924	rs11690491	4.904e-07	0.4829	1e-05	1.44082e-08	1.72884e-06	2.10885e-06	RFTN2	0	0	198511973	198534201	gefos2017tbbmd
2	44079	108	51	198515102	rs142122064	0.8063	0.0093	1e-05	1.44082e-08	1.72884e-06	2.10885e-06	RFTN2	0	0	198511973	198534201	gefos2017tbbmd
2	44079	108	51	198515858	rs144201968	0.1095	0.0075	1e-05	1.44082e-08	1.72884e-06	2.10885e-06	RFTN2	0	0	198511973	198534201	gefos2017tbbmd
2	44079	108	51	198516069	rs148720137	0.662	0.0081	1e-05	1.44082e-08	1.72884e-06	2.10885e-06	RFTN2	0	0	198511973	198534201	gefos2017tbbmd
2	44079	108	51	198516085	rs144656797	0.6062	0.031	1e-05	1.44082e-08	1.72884e-06	2.10885e-06	RFTN2	0	0	198511973	198534201	gefos2017tbbmd
2	44079	108	51	198516311	rs187844978	0.9208	0.0128	1e-05	1.44082e-08	1.72884e-06	2.10885e-06	RFTN2	0	0	198511973	198534201	gefos2017tbbmd
2	44079	108	51	198516821	rs13427590	6.479e-08	0.4578	1e-05	1.44082e-08	1.72884e-06	2.10885e-06	RFTN2	0	0	198511973	198534201	gefos2017tbbmd
2	44079	108	51	198516835	rs79745588	0.000203	0.1945	1e-05	1.44082e-08	1.72884e-06	2.10885e-06	RFTN2	0	0	198511973	198534201	gefos2017tbbmd
2	44079	108	51	198517640	rs114684047	0.491	0.0072	1e-05	1.44082e-08	1.72884e-06	2.10885e-06	RFTN2	0	0	198511973	198534201	gefos2017tbbmd
2	44079	108	51	198517893	rs7580003	0.0003262	0.1986	1e-05	1.44082e-08	1.72884e-06	2.10885e-06	RFTN2	0	0	198511973	198534201	gefos2017tbbmd
2	44079	108	51	198518833	rs191505648	0.6713	0.0064	1e-05	1.44082e-08	1.72884e-06	2.10885e-06	RFTN2	0	0	198511973	198534201	gefos2017tbbmd
2	44079	108	51	198518951	rs76413582	0.07066	0.0215	1e-05	1.44082e-08	1.72884e-06	2.10885e-06	RFTN2	0	0	198511973	198534201	gefos2017tbbmd
2	44079	108	51	198519118	rs542373264	0.8499	0.007	1e-05	1.44082e-08	1.72884e-06	2.10885e-06	RFTN2	0	0	198511973	198534201	gefos2017tbbmd
2	44079	108	51	198519488	rs147465494	0.5118	0.024	1e-05	1.44082e-08	1.72884e-06	2.10885e-06	RFTN2	0	0	198511973	198534201	gefos2017tbbmd
2	44079	108	51	198520541	rs142637226	0.2656	0.0229	1e-05	1.44082e-08	1.72884e-06	2.10885e-06	RFTN2	0	0	198511973	198534201	gefos2017tbbmd
2	44079	108	51	198521750	rs72916940	0.1753	0.3558	1e-05	1.44082e-08	1.72884e-06	2.10885e-06	RFTN2	0	0	198511973	198534201	gefos2017tbbmd
2	44079	108	51	198521760	rs72916941	0.1131	0.1717	1e-05	1.44082e-08	1.72884e-06	2.10885e-06	RFTN2	0	0	198511973	198534201	gefos2017tbbmd
2	44079	108	51	198522126	rs13000656	0.01312	0.3084	1e-05	1.44082e-08	1.72884e-06	2.10885e-06	RFTN2	0	0	198511973	198534201	gefos2017tbbmd
2	44079	108	51	198522632	rs13404366	0.09863	0.334	1e-05	1.44082e-08	1.72884e-06	2.10885e-06	RFTN2	0	0	198511973	198534201	gefos2017tbbmd
2	44079	108	51	198522635	rs13429970	2.621e-07	0.4839	1e-05	1.44082e-08	1.72884e-06	2.10885e-06	RFTN2	0	0	198511973	198534201	gefos2017tbbmd
2	44079	108	51	198522731	rs150486201	0.8975	0.0096	1e-05	1.44082e-08	1.72884e-06	2.10885e-06	RFTN2	0	0	198511973	198534201	gefos2017tbbmd
2	44079	108	51	198524308	rs187780161	0.6797	0.0235	1e-05	1.44082e-08	1.72884e-06	2.10885e-06	RFTN2	0	0	198511973	198534201	gefos2017tbbmd
2	44079	108	51	198525021	rs199774538	0.1998	0.0453	1e-05	1.44082e-08	1.72884e-06	2.10885e-06	RFTN2	0	0	198511973	198534201	gefos2017tbbmd
2	44079	108	51	198525938	rs78912234	0.5279	0.0318	1e-05	1.44082e-08	1.72884e-06	2.10885e-06	RFTN2	0	0	198511973	198534201	gefos2017tbbmd
2	44079	108	51	198525957	rs112056862	0.8701	0.3748	1e-05	1.44082e-08	1.72884e-06	2.10885e-06	RFTN2	0	0	198511973	198534201	gefos2017tbbmd
2	44079	108	51	198527371	rs13394214	0.01437	0.3148	1e-05	1.44082e-08	1.72884e-06	2.10885e-06	RFTN2	0	0	198511973	198534201	gefos2017tbbmd
2	44079	108	51	198528507	rs116214765	0.0069	0.0369	1e-05	1.44082e-08	1.72884e-06	2.10885e-06	RFTN2	0	0	198511973	198534201	gefos2017tbbmd
2	44079	108	51	198529026	rs150235598	0.9471	0.0114	1e-05	1.44082e-08	1.72884e-06	2.10885e-06	RFTN2	0	0	198511973	198534201	gefos2017tbbmd
2	44079	108	51	198529170	rs139263858	0.9406	0.018	1e-05	1.44082e-08	1.72884e-06	2.10885e-06	RFTN2	0	0	198511973	198534201	gefos2017tbbmd
2	44079	108	51	198529199	rs60640814	0.9721	0.3729	1e-05	1.44082e-08	1.72884e-06	2.10885e-06	RFTN2	0	0	198511973	198534201	gefos2017tbbmd
2	44079	108	51	198529226	rs61285562	0.6499	0.0286	1e-05	1.44082e-08	1.72884e-06	2.10885e-06	RFTN2	0	0	198511973	198534201	gefos2017tbbmd
2	44079	108	51	198529237	rs7601762	4.682e-07	0.4782	1e-05	1.44082e-08	1.72884e-06	2.10885e-06	RFTN2	0	0	198511973	198534201	gefos2017tbbmd
2	44079	108	51	198529654	rs79669374	0.3265	0.0249	1e-05	1.44082e-08	1.72884e-06	2.10885e-06	RFTN2	0	0	198511973	198534201	gefos2017tbbmd
2	44079	108	51	198529918	rs545565113	0.2698	0.01	1e-05	1.44082e-08	1.72884e-06	2.10885e-06	RFTN2	0	0	198511973	198534201	gefos2017tbbmd
2	44079	108	51	198530051	rs149561520	0.4092	0.0069	1e-05	1.44082e-08	1.72884e-06	2.10885e-06	RFTN2	0	0	198511973	198534201	gefos2017tbbmd
2	44079	108	51	198530527	rs188945181	0.8283	0.0078	1e-05	1.44082e-08	1.72884e-06	2.10885e-06	RFTN2	0	0	198511973	198534201	gefos2017tbbmd
2	44079	108	51	198531267	rs78851187	0.9903	0.0337	1e-05	1.44082e-08	1.72884e-06	2.10885e-06	RFTN2	0	0	198511973	198534201	gefos2017tbbmd
2	44079	108	51	198531384	rs114650254	0.08758	0.021	1e-05	1.44082e-08	1.72884e-06	2.10885e-06	RFTN2	0	0	198511973	198534201	gefos2017tbbmd
2	44079	108	51	198532777	rs58678651	0.5669	0.0452	1e-05	1.44082e-08	1.72884e-06	2.10885e-06	RFTN2	0	0	198511973	198534201	gefos2017tbbmd
2	44079	108	51	198533251	rs77946222	0.000184	0.1947	1e-05	1.44082e-08	1.72884e-06	2.10885e-06	RFTN2	0	0	198511973	198534201	gefos2017tbbmd
2	44079	108	51	198533331	rs144899808	0.9099	0.0088	1e-05	1.44082e-08	1.72884e-06	2.10885e-06	RFTN2	0	0	198511973	198534201	gefos2017tbbmd
2	44079	108	51	198533606	rs6748788	1.65e-07	0.4838	1e-05	1.44082e-08	1.72884e-06	2.10885e-06	RFTN2	0	0	198511973	198534201	gefos2017tbbmd
2	44079	108	51	198534100	rs535047131	0.002533	0.1924	1e-05	1.44082e-08	1.72884e-06	2.10885e-06	RFTN2	0	0	198511973	198534201	gefos2017tbbmd
2	44079	108	51	198534201	rs186814948	0.4486	0.0163	1e-05	1.44082e-08	1.72884e-06	2.10885e-06	RFTN2	0	0	198511973	198534201	gefos2017tbbmd
2	44824	3	3	202821346	rs72932624	0.1603	0.0889	0.001	3.40101e-09	6.01549e-07	5.12452e-07		0	0	202821346	202822034	gefos2017tbbmd
2	44824	3	3	202821474	rs6714336	2.124e-07	0.4523	0.001	3.40101e-09	6.01549e-07	5.12452e-07		0	0	202821346	202822034	gefos2017tbbmd
2	44824	3	3	202822034	rs11690020	3.584e-06	0.4128	0.001	3.40101e-09	6.01549e-07	5.12452e-07		0	0	202821346	202822034	gefos2017tbbmd
3	12421	23	11	41083457	rs425940	1.339e-07	0.3302	1e-05	1.66533e-16	3.51524e-07	5.28338e-07		0	0	41083457	41087224	gefos2017tbbmd
3	12421	23	11	41083543	rs7646686	0.02591	0.0424	1e-05	1.66533e-16	3.51524e-07	5.28338e-07		0	0	41083457	41087224	gefos2017tbbmd
3	12421	23	11	41083778	rs432084	6.489e-08	0.347	1e-05	1.66533e-16	3.51524e-07	5.28338e-07		0	0	41083457	41087224	gefos2017tbbmd
3	12421	23	11	41083932	rs7637008	0.1318	0.0306	1e-05	1.66533e-16	3.51524e-07	5.28338e-07		0	0	41083457	41087224	gefos2017tbbmd
3	12421	23	11	41084480	rs139157362	0.7987	0.0074	1e-05	1.66533e-16	3.51524e-07	5.28338e-07		0	0	41083457	41087224	gefos2017tbbmd
3	12421	23	11	41084527	rs3217287	0.6978	0.0146	1e-05	1.66533e-16	3.51524e-07	5.28338e-07		0	0	41083457	41087224	gefos2017tbbmd
3	12421	23	11	41085076	rs146485172	0.09172	0.0143	1e-05	1.66533e-16	3.51524e-07	5.28338e-07		0	0	41083457	41087224	gefos2017tbbmd
3	12421	23	11	41085086	rs115174013	0.3331	0.0295	1e-05	1.66533e-16	3.51524e-07	5.28338e-07		0	0	41083457	41087224	gefos2017tbbmd
3	12421	23	11	41086192	rs35720515	0.0001015	0.1415	1e-05	1.66533e-16	3.51524e-07	5.28338e-07		0	0	41083457	41087224	gefos2017tbbmd
3	12421	23	11	41087189	rs62259188	0.008546	0.1735	1e-05	1.66533e-16	3.51524e-07	5.28338e-07		0	0	41083457	41087224	gefos2017tbbmd
3	12421	23	11	41087224	rs35882837	1.19e-07	0.3273	1e-05	1.66533e-16	3.51524e-07	5.28338e-07		0	0	41083457	41087224	gefos2017tbbmd
3	12427	3	3	41108513	rs74352968	8.485e-07	0.1137	1e-05	1.66533e-16	9.63517e-08	9.40903e-08		0	0	41108513	41109311	gefos2017tbbmd
3	12427	3	3	41108552	rs12107052	5.074e-08	0.14	1e-05	1.66533e-16	9.63517e-08	9.40903e-08		0	0	41108513	41109311	gefos2017tbbmd
3	12427	3	3	41109311	rs77078287	9.757e-08	0.1183	1e-05	1.66533e-16	9.63517e-08	9.40903e-08		0	0	41108513	41109311	gefos2017tbbmd
3	34583	3	2	156309968	rs4679779	2.716e-06	0.1399	1e-05	1.66533e-16	5.43192e-06	5.28608e-06		0	0	156309968	156310121	gefos2017tbbmd
3	34583	3	2	156310121	rs200064327	0.1677	0.0668	1e-05	1.66533e-16	5.43192e-06	5.28608e-06		0	0	156309968	156310121	gefos2017tbbmd
3	34586	37	17	156311739	rs75457400	0.2142	0.0726	1e-05	1.30701e-12	6.70054e-06	5.45491e-06		0	0	156311739	156316692	gefos2017tbbmd
3	34586	37	17	156311927	rs200858676	0.8046	0.0161	1e-05	1.30701e-12	6.70054e-06	5.45491e-06		0	0	156311739	156316692	gefos2017tbbmd
3	34586	37	17	156312044	rs1858230	3.771e-06	0.1569	1e-05	1.30701e-12	6.70054e-06	5.45491e-06		0	0	156311739	156316692	gefos2017tbbmd
3	34586	37	17	156312045	rs78390697	0.6601	0.0314	1e-05	1.30701e-12	6.70054e-06	5.45491e-06		0	0	156311739	156316692	gefos2017tbbmd
3	34586	37	17	156312314	rs6783873	0.004109	0.2851	1e-05	1.30701e-12	6.70054e-06	5.45491e-06		0	0	156311739	156316692	gefos2017tbbmd
3	34586	37	17	156313067	rs7610493	0.362	0.1402	1e-05	1.30701e-12	6.70054e-06	5.45491e-06		0	0	156311739	156316692	gefos2017tbbmd
3	34586	37	17	156313091	rs77194063	0.1527	0.027	1e-05	1.30701e-12	6.70054e-06	5.45491e-06		0	0	156311739	156316692	gefos2017tbbmd
3	34586	37	17	156313140	rs73875729	0.3435	0.0148	1e-05	1.30701e-12	6.70054e-06	5.45491e-06		0	0	156311739	156316692	gefos2017tbbmd
3	34586	37	17	156313719	rs73875730	0.7724	0.0475	1e-05	1.30701e-12	6.70054e-06	5.45491e-06		0	0	156311739	156316692	gefos2017tbbmd
3	34586	37	17	156314933	rs138266452	0.008256	0.1157	1e-05	1.30701e-12	6.70054e-06	5.45491e-06		0	0	156311739	156316692	gefos2017tbbmd
3	34586	37	17	156315006	rs139023664	0.01177	0.0118	1e-05	1.30701e-12	6.70054e-06	5.45491e-06		0	0	156311739	156316692	gefos2017tbbmd
3	34586	37	17	156315026	rs142215277	0.02318	0.0213	1e-05	1.30701e-12	6.70054e-06	5.45491e-06		0	0	156311739	156316692	gefos2017tbbmd
3	34586	37	17	156315093	rs146310878	0.001511	0.0321	1e-05	1.30701e-12	6.70054e-06	5.45491e-06		0	0	156311739	156316692	gefos2017tbbmd
3	34586	37	17	156315595	rs138044832	4.405e-07	0.1357	1e-05	1.30701e-12	6.70054e-06	5.45491e-06		0	0	156311739	156316692	gefos2017tbbmd
3	34586	37	17	156316342	rs79791538	0.05996	0.041	1e-05	1.30701e-12	6.70054e-06	5.45491e-06		0	0	156311739	156316692	gefos2017tbbmd
3	34586	37	17	156316460	rs57231972	0.05897	0.0421	1e-05	1.30701e-12	6.70054e-06	5.45491e-06		0	0	156311739	156316692	gefos2017tbbmd
3	34586	37	17	156316692	rs7644461	0.001699	0.2743	1e-05	1.30701e-12	6.70054e-06	5.45491e-06		0	0	156311739	156316692	gefos2017tbbmd
3	34593	22	15	156330426	rs4680288	5.736e-07	0.1413	1e-05	1.15258e-12	4.45409e-06	5.59743e-06		0	0	156330426	156334430	gefos2017tbbmd
3	34593	22	15	156330652	rs4680289	1.475e-06	0.1319	1e-05	1.15258e-12	4.45409e-06	5.59743e-06		0	0	156330426	156334430	gefos2017tbbmd
3	34593	22	15	156330744	rs4680290	1.486e-06	0.1298	1e-05	1.15258e-12	4.45409e-06	5.59743e-06		0	0	156330426	156334430	gefos2017tbbmd
3	34593	22	15	156330745	rs115407931	0.1307	0.036	1e-05	1.15258e-12	4.45409e-06	5.59743e-06		0	0	156330426	156334430	gefos2017tbbmd
3	34593	22	15	156330873	rs7633365	0.3204	0.1508	1e-05	1.15258e-12	4.45409e-06	5.59743e-06		0	0	156330426	156334430	gefos2017tbbmd
3	34593	22	15	156331200	rs4680291	0.002759	0.2876	1e-05	1.15258e-12	4.45409e-06	5.59743e-06		0	0	156330426	156334430	gefos2017tbbmd
3	34593	22	15	156331247	rs74934310	0.6306	0.0153	1e-05	1.15258e-12	4.45409e-06	5.59743e-06		0	0	156330426	156334430	gefos2017tbbmd
3	34593	22	15	156331864	rs9836799	0.1489	0.2397	1e-05	1.15258e-12	4.45409e-06	5.59743e-06		0	0	156330426	156334430	gefos2017tbbmd
3	34593	22	15	156331968	rs111910803	0.05875	0.0274	1e-05	1.15258e-12	4.45409e-06	5.59743e-06		0	0	156330426	156334430	gefos2017tbbmd
3	34593	22	15	156332029	rs144140308	0.5862	0.0131	1e-05	1.15258e-12	4.45409e-06	5.59743e-06		0	0	156330426	156334430	gefos2017tbbmd
3	34593	22	15	156332037	rs11927843	5.136e-06	0.1217	1e-05	1.15258e-12	4.45409e-06	5.59743e-06		0	0	156330426	156334430	gefos2017tbbmd
3	34593	22	15	156332699	rs6441087	0.2804	0.2413	1e-05	1.15258e-12	4.45409e-06	5.59743e-06		0	0	156330426	156334430	gefos2017tbbmd
3	34593	22	15	156332964	rs16826618	0.4898	0.0155	1e-05	1.15258e-12	4.45409e-06	5.59743e-06		0	0	156330426	156334430	gefos2017tbbmd
3	34593	22	15	156333816	rs57842933	0.658	0.0461	1e-05	1.15258e-12	4.45409e-06	5.59743e-06		0	0	156330426	156334430	gefos2017tbbmd
3	34593	22	15	156334430	rs12492052	1.277e-05	0.1038	1e-05	1.15258e-12	4.45409e-06	5.59743e-06		0	0	156330426	156334430	gefos2017tbbmd
3	34612	23	17	156430628	rs62277395	7.652e-08	0.4108	1e-05	1.32485e-10	1.22782e-06	1.11726e-06		0	0	156430628	156438321	gefos2017tbbmd
3	34612	23	17	156430754	rs568041707	0.9873	0.0136	1e-05	1.32485e-10	1.22782e-06	1.11726e-06		0	0	156430628	156438321	gefos2017tbbmd
3	34612	23	17	156431281	rs144640997	0.4217	0.0346	1e-05	1.32485e-10	1.22782e-06	1.11726e-06		0	0	156430628	156438321	gefos2017tbbmd
3	34612	23	17	156431750	rs61733487	0.4452	0.0378	1e-05	1.32485e-10	1.22782e-06	1.11726e-06		0	0	156430628	156438321	gefos2017tbbmd
3	34612	23	17	156432015	rs149636271	0.05764	0.0359	1e-05	1.32485e-10	1.22782e-06	1.11726e-06		0	0	156430628	156438321	gefos2017tbbmd
3	34612	23	17	156432029	rs186711669	0.1581	0.0103	1e-05	1.32485e-10	1.22782e-06	1.11726e-06		0	0	156430628	156438321	gefos2017tbbmd
3	34612	23	17	156432088	rs62277396	0.9216	0.0458	1e-05	1.32485e-10	1.22782e-06	1.11726e-06		0	0	156430628	156438321	gefos2017tbbmd
3	34612	23	17	156432306	rs190678347	0.1198	0.014	1e-05	1.32485e-10	1.22782e-06	1.11726e-06		0	0	156430628	156438321	gefos2017tbbmd
3	34612	23	17	156432530	rs140888110	0.17	0.0148	1e-05	1.32485e-10	1.22782e-06	1.11726e-06		0	0	156430628	156438321	gefos2017tbbmd
3	34612	23	17	156433024	rs74683627	0.03063	0.0216	1e-05	1.32485e-10	1.22782e-06	1.11726e-06		0	0	156430628	156438321	gefos2017tbbmd
3	34612	23	17	156433134	rs144837824	0.8085	0.0106	1e-05	1.32485e-10	1.22782e-06	1.11726e-06		0	0	156430628	156438321	gefos2017tbbmd
3	34612	23	17	156434699	rs7612186	0.4153	0.0434	1e-05	1.32485e-10	1.22782e-06	1.11726e-06		0	0	156430628	156438321	gefos2017tbbmd
3	34612	23	17	156435289	rs17439018	0.0006748	0.0405	1e-05	1.32485e-10	1.22782e-06	1.11726e-06		0	0	156430628	156438321	gefos2017tbbmd
3	34612	23	17	156436162	rs112325066	0.7773	0.0196	1e-05	1.32485e-10	1.22782e-06	1.11726e-06		0	0	156430628	156438321	gefos2017tbbmd
3	34612	23	17	156436259	rs79500282	0.2199	0.0365	1e-05	1.32485e-10	1.22782e-06	1.11726e-06		0	0	156430628	156438321	gefos2017tbbmd
3	34612	23	17	156436989	rs34242730	1.289e-06	0.4722	1e-05	1.32485e-10	1.22782e-06	1.11726e-06		0	0	156430628	156438321	gefos2017tbbmd
3	34612	23	17	156438321	rs56354026	0.6503	0.0819	1e-05	1.32485e-10	1.22782e-06	1.11726e-06		0	0	156430628	156438321	gefos2017tbbmd
4	285	7	5	1048716	rs201953581	0.009971	0.0326	1e-05	1.66533e-16	1.82275e-05	1.64386e-05		0	0	1048716	1050027	gefos2017tbbmd
4	285	7	5	1049072	rs5021995	3.652e-06	0.2193	1e-05	1.66533e-16	1.82275e-05	1.64386e-05		0	0	1048716	1050027	gefos2017tbbmd
4	285	7	5	1049387	rs73072227	0.5788	0.1004	1e-05	1.66533e-16	1.82275e-05	1.64386e-05		0	0	1048716	1050027	gefos2017tbbmd
4	285	7	5	1049644	rs145201140	0.1607	0.0179	1e-05	1.66533e-16	1.82275e-05	1.64386e-05		0	0	1048716	1050027	gefos2017tbbmd
4	285	7	5	1050027	rs28481697	0.002608	0.1049	1e-05	1.66533e-16	1.82275e-05	1.64386e-05		0	0	1048716	1050027	gefos2017tbbmd
4	294	38	28	1138137	rs4974562	3.799e-07	0.3501	1e-05	2.50892e-09	8.08068e-06	7.28367e-06		0	0	1138137	1141764	gefos2017tbbmd
4	294	38	28	1138183	rs113589340	0.1358	0.0431	1e-05	2.50892e-09	8.08068e-06	7.28367e-06		0	0	1138137	1141764	gefos2017tbbmd
4	294	38	28	1138217	rs117560503	0.0002017	0.0249	1e-05	2.50892e-09	8.08068e-06	7.28367e-06		0	0	1138137	1141764	gefos2017tbbmd
4	294	38	28	1138245	rs62293562	1.819e-06	0.314	1e-05	2.50892e-09	8.08068e-06	7.28367e-06		0	0	1138137	1141764	gefos2017tbbmd
4	294	38	28	1138518	rs4974630	0.0002685	0.3307	1e-05	2.50892e-09	8.08068e-06	7.28367e-06		0	0	1138137	1141764	gefos2017tbbmd
4	294	38	28	1138778	rs112747503	0.7577	0.0115	1e-05	2.50892e-09	8.08068e-06	7.28367e-06		0	0	1138137	1141764	gefos2017tbbmd
4	294	38	28	1138922	rs75190706	0.04745	0.1206	1e-05	2.50892e-09	8.08068e-06	7.28367e-06		0	0	1138137	1141764	gefos2017tbbmd
4	294	38	28	1139803	rs566745197	0.01008	0.0359	1e-05	2.50892e-09	8.08068e-06	7.28367e-06		0	0	1138137	1141764	gefos2017tbbmd
4	294	38	28	1139820	rs545611174	0.604	0.0091	1e-05	2.50892e-09	8.08068e-06	7.28367e-06		0	0	1138137	1141764	gefos2017tbbmd
4	294	38	28	1139825	rs570747982	0.1601	0.0064	1e-05	2.50892e-09	8.08068e-06	7.28367e-06		0	0	1138137	1141764	gefos2017tbbmd
4	294	38	28	1139961	rs35004357	0.01064	0.126	1e-05	2.50892e-09	8.08068e-06	7.28367e-06		0	0	1138137	1141764	gefos2017tbbmd
4	294	38	28	1139997	rs374391711	0.0531	0.0261	1e-05	2.50892e-09	8.08068e-06	7.28367e-06		0	0	1138137	1141764	gefos2017tbbmd
4	294	38	28	1140028	rs140605582	0.006354	0.1419	1e-05	2.50892e-09	8.08068e-06	7.28367e-06		0	0	1138137	1141764	gefos2017tbbmd
4	294	38	28	1140366	rs34977421	0.9213	0.3363	1e-05	2.50892e-09	8.08068e-06	7.28367e-06		0	0	1138137	1141764	gefos2017tbbmd
4	294	38	28	1140405	rs373322423	0.2163	0.0258	1e-05	2.50892e-09	8.08068e-06	7.28367e-06		0	0	1138137	1141764	gefos2017tbbmd
4	294	38	28	1140511	rs79618317	2.679e-05	0.123	1e-05	2.50892e-09	8.08068e-06	7.28367e-06		0	0	1138137	1141764	gefos2017tbbmd
4	294	38	28	1140531	rs146213255	0.209	0.0924	1e-05	2.50892e-09	8.08068e-06	7.28367e-06		0	0	1138137	1141764	gefos2017tbbmd
4	294	38	28	1140646	rs4974631	0.7333	0.0388	1e-05	2.50892e-09	8.08068e-06	7.28367e-06		0	0	1138137	1141764	gefos2017tbbmd
4	294	38	28	1140662	rs186888046	0.5626	0.0332	1e-05	2.50892e-09	8.08068e-06	7.28367e-06		0	0	1138137	1141764	gefos2017tbbmd
4	294	38	28	1140798	rs142517712	0.03449	0.026	1e-05	2.50892e-09	8.08068e-06	7.28367e-06		0	0	1138137	1141764	gefos2017tbbmd
4	294	38	28	1140913	rs190109648	0.03163	0.0381	1e-05	2.50892e-09	8.08068e-06	7.28367e-06		0	0	1138137	1141764	gefos2017tbbmd
4	294	38	28	1141048	rs113052428	0.8252	0.022	1e-05	2.50892e-09	8.08068e-06	7.28367e-06		0	0	1138137	1141764	gefos2017tbbmd
4	294	38	28	1141052	rs185128705	0.4039	0.0079	1e-05	2.50892e-09	8.08068e-06	7.28367e-06		0	0	1138137	1141764	gefos2017tbbmd
4	294	38	28	1141189	rs7700083	4.253e-06	0.3409	1e-05	2.50892e-09	8.08068e-06	7.28367e-06		0	0	1138137	1141764	gefos2017tbbmd
4	294	38	28	1141228	rs188647373	0.2728	0.0323	1e-05	2.50892e-09	8.08068e-06	7.28367e-06		0	0	1138137	1141764	gefos2017tbbmd
4	294	38	28	1141387	rs112333640	0.0007845	0.1214	1e-05	2.50892e-09	8.08068e-06	7.28367e-06		0	0	1138137	1141764	gefos2017tbbmd
4	294	38	28	1141473	rs537643258	0.3033	0.0162	1e-05	2.50892e-09	8.08068e-06	7.28367e-06		0	0	1138137	1141764	gefos2017tbbmd
4	294	38	28	1141764	rs111278700	0.006011	0.1072	1e-05	2.50892e-09	8.08068e-06	7.28367e-06		0	0	1138137	1141764	gefos2017tbbmd
4	19612	13	9	88801652	rs1381960	0.0001767	0.0652	1e-05	2.97051e-12	5.34165e-07	4.6354e-07		0	0	88801652	88802711	gefos2017tbbmd
4	19612	13	9	88801745	rs143609753	0.001014	0.0066	1e-05	2.97051e-12	5.34165e-07	4.6354e-07		0	0	88801652	88802711	gefos2017tbbmd
4	19612	13	9	88802145	rs115847976	0.8294	0.0161	1e-05	2.97051e-12	5.34165e-07	4.6354e-07		0	0	88801652	88802711	gefos2017tbbmd
4	19612	13	9	88802190	rs116273417	0.8291	0.0161	1e-05	2.97051e-12	5.34165e-07	4.6354e-07		0	0	88801652	88802711	gefos2017tbbmd
4	19612	13	9	88802219	rs142983503	0.2368	0.0311	1e-05	2.97051e-12	5.34165e-07	4.6354e-07		0	0	88801652	88802711	gefos2017tbbmd
4	19612	13	9	88802449	rs76060985	0.8446	0.0276	1e-05	2.97051e-12	5.34165e-07	4.6354e-07		0	0	88801652	88802711	gefos2017tbbmd
4	19612	13	9	88802458	rs1381961	6.083e-08	0.3436	1e-05	2.97051e-12	5.34165e-07	4.6354e-07		0	0	88801652	88802711	gefos2017tbbmd
4	19612	13	9	88802604	rs184489174	0.009148	0.0112	1e-05	2.97051e-12	5.34165e-07	4.6354e-07		0	0	88801652	88802711	gefos2017tbbmd
4	19612	13	9	88802711	rs13126950	2.483e-06	0.0499	1e-05	2.97051e-12	5.34165e-07	4.6354e-07		0	0	88801652	88802711	gefos2017tbbmd
4	19614	33	15	88803212	rs1381962	0.00503	0.1412	1e-05	1.38614e-10	2.99422e-06	2.4173e-06		0	0	88803212	88805639	gefos2017tbbmd
4	19614	33	15	88803252	rs113201195	2.881e-06	0.0179	1e-05	1.38614e-10	2.99422e-06	2.4173e-06		0	0	88803212	88805639	gefos2017tbbmd
4	19614	33	15	88803280	rs1381963	0.0002272	0.0605	1e-05	1.38614e-10	2.99422e-06	2.4173e-06		0	0	88803212	88805639	gefos2017tbbmd
4	19614	33	15	88803363	rs1381964	0.2254	0.4364	1e-05	1.38614e-10	2.99422e-06	2.4173e-06		0	0	88803212	88805639	gefos2017tbbmd
4	19614	33	15	88803476	rs6846274	0.0006257	0.0798	1e-05	1.38614e-10	2.99422e-06	2.4173e-06		0	0	88803212	88805639	gefos2017tbbmd
4	19614	33	15	88803643	rs6846636	0.000332	0.0511	1e-05	1.38614e-10	2.99422e-06	2.4173e-06		0	0	88803212	88805639	gefos2017tbbmd
4	19614	33	15	88803694	rs6820909	2.152e-07	0.0781	1e-05	1.38614e-10	2.99422e-06	2.4173e-06		0	0	88803212	88805639	gefos2017tbbmd
4	19614	33	15	88803984	rs1540585	0.0002115	0.0649	1e-05	1.38614e-10	2.99422e-06	2.4173e-06		0	0	88803212	88805639	gefos2017tbbmd
4	19614	33	15	88804012	rs1463105	0.007905	0.2062	1e-05	1.38614e-10	2.99422e-06	2.4173e-06		0	0	88803212	88805639	gefos2017tbbmd
4	19614	33	15	88804305	rs116755244	0.8285	0.0161	1e-05	1.38614e-10	2.99422e-06	2.4173e-06		0	0	88803212	88805639	gefos2017tbbmd
4	19614	33	15	88804501	rs139784180	0.001033	0.0066	1e-05	1.38614e-10	2.99422e-06	2.4173e-06		0	0	88803212	88805639	gefos2017tbbmd
4	19614	33	15	88805152	rs12650493	0.001623	0.4202	1e-05	1.38614e-10	2.99422e-06	2.4173e-06		0	0	88803212	88805639	gefos2017tbbmd
4	19614	33	15	88805539	rs78805294	0.8758	0.0276	1e-05	1.38614e-10	2.99422e-06	2.4173e-06		0	0	88803212	88805639	gefos2017tbbmd
4	19614	33	15	88805571	rs62318289	0.4344	0.0237	1e-05	1.38614e-10	2.99422e-06	2.4173e-06		0	0	88803212	88805639	gefos2017tbbmd
4	19614	33	15	88805639	rs5860103	0.01516	0.4077	1e-05	1.38614e-10	2.99422e-06	2.4173e-06		0	0	88803212	88805639	gefos2017tbbmd
5	22084	11	7	112267880	rs115931156	0.6238	0.1041	1e-05	3.60599e-09	3.7905e-07	3.62233e-07		0	0	112267880	112269494	gefos2017tbbmd
5	22084	11	7	112267974	rs148880758	0.1168	0.0119	1e-05	3.60599e-09	3.7905e-07	3.62233e-07		0	0	112267880	112269494	gefos2017tbbmd
5	22084	11	7	112268053	rs116338962	0.4478	0.0476	1e-05	3.60599e-09	3.7905e-07	3.62233e-07		0	0	112267880	112269494	gefos2017tbbmd
5	22084	11	7	112268417	rs192541256	0.5246	0.0092	1e-05	3.60599e-09	3.7905e-07	3.62233e-07		0	0	112267880	112269494	gefos2017tbbmd
5	22084	11	7	112268829	rs149370592	0.5053	0.0112	1e-05	3.60599e-09	3.7905e-07	3.62233e-07		0	0	112267880	112269494	gefos2017tbbmd
5	22084	11	7	112269219	rs149502	5.415e-08	0.3276	1e-05	3.60599e-09	3.7905e-07	3.62233e-07		0	0	112267880	112269494	gefos2017tbbmd
5	22084	11	7	112269494	rs78553126	0.923	0.032	1e-05	3.60599e-09	3.7905e-07	3.62233e-07		0	0	112267880	112269494	gefos2017tbbmd
5	24929	22	20	122811521	rs4616888	7.221e-06	0.1927	0.001	8.50338e-09	3.53542e-06	4.49157e-06		0	0	122811521	122817253	gefos2017tbbmd
5	24929	22	20	122811649	rs62377774	1.894e-06	0.1887	0.001	8.50338e-09	3.53542e-06	4.49157e-06		0	0	122811521	122817253	gefos2017tbbmd
5	24929	22	20	122812096	rs6889913	0.417	0.018	0.001	8.50338e-09	3.53542e-06	4.49157e-06		0	0	122811521	122817253	gefos2017tbbmd
5	24929	22	20	122812628	rs72791751	0.4608	0.008	0.001	8.50338e-09	3.53542e-06	4.49157e-06		0	0	122811521	122817253	gefos2017tbbmd
5	24929	22	20	122812786	rs531645884	0.2714	0.0095	0.001	8.50338e-09	3.53542e-06	4.49157e-06		0	0	122811521	122817253	gefos2017tbbmd
5	24929	22	20	122812822	rs111613101	0.2578	0.0236	0.001	8.50338e-09	3.53542e-06	4.49157e-06		0	0	122811521	122817253	gefos2017tbbmd
5	24929	22	20	122812909	rs146906864	0.6578	0.0246	0.001	8.50338e-09	3.53542e-06	4.49157e-06		0	0	122811521	122817253	gefos2017tbbmd
5	24929	22	20	122813029	rs57408535	3.383e-07	0.4894	0.001	8.50338e-09	3.53542e-06	4.49157e-06		0	0	122811521	122817253	gefos2017tbbmd
5	24929	22	20	122813154	rs141742178	0.9687	0.0334	0.001	8.50338e-09	3.53542e-06	4.49157e-06		0	0	122811521	122817253	gefos2017tbbmd
5	24929	22	20	122813439	rs113344471	0.4428	0.0262	0.001	8.50338e-09	3.53542e-06	4.49157e-06		0	0	122811521	122817253	gefos2017tbbmd
5	24929	22	20	122813590	rs138728233	0.9314	0.0156	0.001	8.50338e-09	3.53542e-06	4.49157e-06		0	0	122811521	122817253	gefos2017tbbmd
5	24929	22	20	122813771	rs79196418	0.1017	0.0795	0.001	8.50338e-09	3.53542e-06	4.49157e-06		0	0	122811521	122817253	gefos2017tbbmd
5	24929	22	20	122814546	rs62377776	1.223e-06	0.1961	0.001	8.50338e-09	3.53542e-06	4.49157e-06		0	0	122811521	122817253	gefos2017tbbmd
5	24929	22	20	122814733	rs13171367	0.7549	0.1815	0.001	8.50338e-09	3.53542e-06	4.49157e-06		0	0	122811521	122817253	gefos2017tbbmd
5	24929	22	20	122814897	rs6595453	8.217e-07	0.1941	0.001	8.50338e-09	3.53542e-06	4.49157e-06		0	0	122811521	122817253	gefos2017tbbmd
5	24929	22	20	122815582	rs183474018	0.9376	0.007	0.001	8.50338e-09	3.53542e-06	4.49157e-06		0	0	122811521	122817253	gefos2017tbbmd
5	24929	22	20	122815667	rs35561013	0.6997	0.2684	0.001	8.50338e-09	3.53542e-06	4.49157e-06		0	0	122811521	122817253	gefos2017tbbmd
5	24929	22	20	122817100	rs12152793	0.1065	0.1283	0.001	8.50338e-09	3.53542e-06	4.49157e-06		0	0	122811521	122817253	gefos2017tbbmd
5	24929	22	20	122817204	rs61160616	0.4196	0.0176	0.001	8.50338e-09	3.53542e-06	4.49157e-06		0	0	122811521	122817253	gefos2017tbbmd
5	24929	22	20	122817253	rs13178545	0.7423	0.1796	0.001	8.50338e-09	3.53542e-06	4.49157e-06		0	0	122811521	122817253	gefos2017tbbmd
5	24932	4	3	122832716	rs62377777	4.231e-06	0.2208	1e-05	1.51422e-09	1.36183e-06	1.44528e-06		0	0	122832716	122832935	gefos2017tbbmd
5	24932	4	3	122832923	rs114698171	0.8661	0.0275	1e-05	1.51422e-09	1.36183e-06	1.44528e-06		0	0	122832716	122832935	gefos2017tbbmd
5	24932	4	3	122832935	rs9327296	5.085e-07	0.3358	1e-05	1.51422e-09	1.36183e-06	1.44528e-06		0	0	122832716	122832935	gefos2017tbbmd
5	24951	126	65	122981740	rs112847778	0.9112	0.0207	1e-05	1.66533e-16	1.42814e-06	2.83784e-06		0	0	122981740	123004843	gefos2017tbbmd
5	24951	126	65	122981816	rs148467226	0.3813	0.009	1e-05	1.66533e-16	1.42814e-06	2.83784e-06		0	0	122981740	123004843	gefos2017tbbmd
5	24951	126	65	122981970	rs577532899	0.1174	0.0189	1e-05	1.66533e-16	1.42814e-06	2.83784e-06		0	0	122981740	123004843	gefos2017tbbmd
5	24951	126	65	122982672	rs145548071	0.0648	0.0322	1e-05	1.66533e-16	1.42814e-06	2.83784e-06		0	0	122981740	123004843	gefos2017tbbmd
5	24951	126	65	122983045	rs116382868	0.6294	0.0114	1e-05	1.66533e-16	1.42814e-06	2.83784e-06		0	0	122981740	123004843	gefos2017tbbmd
5	24951	126	65	122983065	rs143188987	0.9595	0.0071	1e-05	1.66533e-16	1.42814e-06	2.83784e-06		0	0	122981740	123004843	gefos2017tbbmd
5	24951	126	65	122983491	rs117325794	0.09147	0.0108	1e-05	1.66533e-16	1.42814e-06	2.83784e-06		0	0	122981740	123004843	gefos2017tbbmd
5	24951	126	65	122984516	rs148121852	0.272	0.018	1e-05	1.66533e-16	1.42814e-06	2.83784e-06		0	0	122981740	123004843	gefos2017tbbmd
5	24951	126	65	122984546	rs188410057	0.4811	0.0093	1e-05	1.66533e-16	1.42814e-06	2.83784e-06		0	0	122981740	123004843	gefos2017tbbmd
5	24951	126	65	122984651	rs190427525	0.135	0.007	1e-05	1.66533e-16	1.42814e-06	2.83784e-06		0	0	122981740	123004843	gefos2017tbbmd
5	24951	126	65	122985416	rs530924062	0.7025	0.0118	1e-05	1.66533e-16	1.42814e-06	2.83784e-06		0	0	122981740	123004843	gefos2017tbbmd
5	24951	126	65	122986208	rs142887906	0.1059	0.0121	1e-05	1.66533e-16	1.42814e-06	2.83784e-06		0	0	122981740	123004843	gefos2017tbbmd
5	24951	126	65	122986550	rs115078902	0.5879	0.0083	1e-05	1.66533e-16	1.42814e-06	2.83784e-06		0	0	122981740	123004843	gefos2017tbbmd
5	24951	126	65	122986947	rs7702758	6.128e-08	0.2172	1e-05	1.66533e-16	1.42814e-06	2.83784e-06		0	0	122981740	123004843	gefos2017tbbmd
5	24951	126	65	122986962	rs7702768	8.28e-08	0.2218	1e-05	1.66533e-16	1.42814e-06	2.83784e-06		0	0	122981740	123004843	gefos2017tbbmd
5	24951	126	65	122987341	rs139138489	0.7305	0.0105	1e-05	1.66533e-16	1.42814e-06	2.83784e-06		0	0	122981740	123004843	gefos2017tbbmd
5	24951	126	65	122987364	rs17411013	0.1338	0.0167	1e-05	1.66533e-16	1.42814e-06	2.83784e-06		0	0	122981740	123004843	gefos2017tbbmd
5	24951	126	65	122987730	rs190509109	0.8875	0.0111	1e-05	1.66533e-16	1.42814e-06	2.83784e-06		0	0	122981740	123004843	gefos2017tbbmd
[truncated: 1,468 more rows]
