# Supplementary material for: Simultaneous detection of novel genes and SNPs by adaptive p-value combination
Source: Front Genet. 2022 Nov 17;13:1009428. doi: 10.3389/fgene.2022.1009428 (PMC9713700; doi:10.3389/fgene.2022.1009428)
Supplement: Supplementary file 2 [file DataSheet1.ZIP › top_genes.xlsx]

## Sheet: 2012fn
chr	gene	size	minsnpp	taumore	pval_otfishercct	pval_gates	pval_acat	is.literature.gene
1	GNG12-AS1	263	2.913e-13	1e-05	1.06859e-13	3.59733e-11	6.16909e-11	2
1	MIR1262	8	2.277e-09	1e-05	1.66533e-16	1.25973e-08	1.54556e-08	2
1	WLS	173	2.913e-13	1e-05	1.66533e-16	2.38151e-11	4.058e-11	2
1	DNM3	200	1.112e-07	1e-05	5.02376e-14	1.0037e-05	5.80759e-06	1
1	COL11A1	137	1.54e-06	0.05	8.86248e-07	8.16374e-05	9.58052e-05	1
1	RERE	100	3.351e-08	1e-05	4.26904e-08	1.3641e-06	1.33395e-06	1
11	ARHGAP1	7	3.164e-08	1e-05	1.77443e-11	1.67316e-07	2.21068e-07	1
11	ZNF408	2	3.164e-08	1e-05	8.42659e-14	5.88615e-08	6.32574e-08	2
11	F2	11	3.164e-08	0.05	6.29248e-08	2.92391e-07	3.47907e-07	2
11	DCDC5	26	1.033e-06	1e-05	1.83642e-07	6.71129e-06	4.23582e-06	2
11	CKAP5	13	2.3e-07	0.7	8.74911e-07	1.85205e-06	2.97093e-06	2
12	HOXC5	8	1.226e-07	1e-05	1.66533e-16	6.30388e-07	4.28338e-07	2
12	ATF7	27	1.187e-06	0.001	1.62957e-11	1.80697e-05	1.26697e-05	2
12	MIR196A2	7	6.981e-08	1e-05	4.5546e-08	3.31834e-07	3.40684e-07	2
12	HOXC10	7	6.981e-08	1e-05	4.42028e-10	3.31834e-07	3.40684e-07	2
12	HOXC-AS2	10	6.981e-08	1e-05	8.32667e-16	4.0178e-07	4.86666e-07	3
12	SP7	8	5.44e-07	1e-05	4.55302e-09	1.99731e-06	1.83244e-06	2
12	HOXC6	8	1.226e-07	1e-05	2.7909e-08	6.30388e-07	4.28338e-07	2
12	HOXC4	13	1.226e-07	1e-05	1.50341e-12	1.05504e-06	6.9577e-07	2
12	ESPL1	9	2.36e-06	0.7	1.05242e-06	1.24176e-05	1.38222e-05	2
12	ATP5G2	16	1.839e-06	1e-05	3.51481e-07	1.57548e-05	1.75968e-05	3
14	MARK3	28	1.119e-06	1e-05	1.66533e-16	1.00705e-05	5.60916e-06	1
14	TRMT61A	11	2.264e-06	1e-05	8.10421e-07	1.50989e-05	1.18896e-05	3
14	RPS6KA5	65	1.312e-08	1e-05	2.03865e-06	3.4775e-07	4.85702e-07	1
15	CYP19A1	82	4.146e-06	0.001	2.9904e-07	0.000159205	9.25196e-05	2
15	MIR4713	9	4.146e-06	0.001	2.20511e-07	2.90105e-05	2.70134e-05	2
17	ASB16	6	5.033e-11	1e-05	5.55112e-17	1.56397e-10	1.54388e-10	2
17	ASB16-AS1	5	5.033e-11	1e-05	5.55112e-17	1.3049e-10	1.28657e-10	2
17	UBTF	6	2.075e-10	1e-05	1.66533e-16	8.1618e-10	7.63659e-10	2
17	TMUB2	3	6.277e-11	0.001	1.55431e-15	1.349e-10	1.83549e-10	2
17	MIR6782	2	2.075e-10	1e-05	1.66533e-16	2.56377e-10	2.54582e-10	3
17	HDAC5	16	1.99e-09	1e-05	1.66533e-16	1.82386e-08	2.76658e-08	2
17	C17orf53	6	5.832e-11	1e-05	1.66533e-16	1.35371e-10	1.55703e-10	1
17	NAGS	8	3.389e-05	0.7	2.98697e-07	0.000183169	0.000140061	3
17	G6PC3	5	3.077e-06	0.05	8.61014e-07	8.48739e-06	7.94766e-06	2
17	SOST	7	5.097e-08	1e-05	1.20278e-09	2.83432e-07	3.55491e-07	1
17	WNT3	33	3.742e-06	0.001	1.01377e-06	6.98697e-05	6.97328e-05	2
17	SMG6	86	3.825e-08	1e-05	6.66529e-10	1.44325e-06	2.02493e-06	1
17	SRR	9	1.601e-07	1e-05	3.42104e-09	8.86173e-07	1.3959e-06	3
2	GALNT3	23	1.62e-10	1e-05	1.66533e-16	2.27428e-09	2.29968e-09	2
2	CSRNP3	100	1.14e-09	1e-05	1.66533e-16	5.26383e-08	1.00979e-07	2
2	PKDCC	15	1.101e-06	1e-05	3.7581e-14	4.04547e-06	4.13517e-06	1
20	JAG1	42	8.883e-08	1e-05	1.66533e-16	2.00486e-06	1.56285e-06	2
22	RTDR1	31	5.422e-06	0.001	1.11438e-08	3.20716e-05	1.99538e-05	1
22	GNAZ	24	5.422e-06	0.001	9.91638e-08	3.16345e-05	1.9092e-05	2
3	KIAA2018	9	1.77e-06	1e-05	8.18608e-08	6.88471e-06	1.1718e-05	1
4	IBSP	11	1.507e-09	1e-05	1.61892e-11	1.1411e-08	1.6576e-08	2
4	MEPE	40	1.908e-06	0.005	4.37009e-08	3.8593e-05	4.09717e-05	2
4	IDUA	8	3.731e-07	1e-05	2.5448e-08	2.03904e-06	2.72613e-06	2
5	MEF2C-AS1	44	2.569e-27	1e-05	0	6.04935e-26	1.13036e-25	2
5	MEF2C	58	6.542e-07	0.001	5.86161e-07	1.90422e-05	1.39784e-05	1
6	CCDC170	79	2.475e-15	1e-05	0	8.95234e-14	1.08136e-13	2
6	ESR1	228	1.302e-14	1e-05	0	1.4603e-12	1.1755e-12	2
7	C7orf76	13	7.311e-20	1e-05	1.66533e-16	6.09173e-19	9.5043e-19	2
7	FAM3C	12	3.965e-14	0.001	1.66533e-16	2.46091e-13	1.84075e-13	2
7	SHFM1	13	9.323e-09	0.005	5.27934e-09	8.51303e-08	1.20807e-07	2
7	WNT16	12	1.219e-12	1e-05	1.66533e-16	8.73229e-12	1.45515e-11	2
8	TNFRSF11B	34	7.783e-14	1e-05	1.66533e-16	1.44342e-12	2.64611e-12	2
8	XKR9	11	4.473e-07	1e-05	8.0384e-11	3.02823e-06	3.2623e-06	1

## Sheet: 2012ls
chr	gene	size	minSNPpval	tau-star	pval_otfishercct	pval_gates	pval_acat	is.literature.gene
1	GNG12-AS1	259	6.861e-20	1e-05	0	8.35472e-18	8.89715e-18	2
1	WLS	171	6.861e-20	1e-05	0	5.51317e-18	5.87418e-18	1
1	MIR1262	8	6.861e-20	1e-05	0	3.79578e-19	5.46711e-19	2
11	PPP6R3	27	1.508e-10	1e-05	1.55431e-15	1.88269e-09	1.04903e-09	2
11	DCDC5	26	8.813e-08	0.001	6.1338e-11	7.36587e-07	4.13343e-07	1
11	LRP5	50	3.365e-10	1e-05	4.45199e-14	5.14386e-09	4.39505e-09	1
11	ZNF408	2	1.173e-05	0.01	6.7036e-07	2.18219e-05	2.15768e-05	2
11	PSMD13	29	2.042e-06	1e-05	1.97733e-07	1.87059e-05	1.49262e-05	2
11	BDNF-AS	48	5.837e-06	0.001	3.62205e-07	0.000144633	0.000103046	2
12	AAAS	2	8.104e-11	0.001	1.66533e-16	1.38904e-10	1.56712e-10	2
12	HOXC-AS2	10	3.648e-11	1e-05	1.66533e-16	1.65793e-10	1.82538e-10	3
12	SP7	8	1.531e-11	1e-05	1.66533e-16	6.87813e-11	9.3583e-11	1
12	MIR615	2	7.668e-10	1e-05	2.05498e-11	1.44826e-09	1.5336e-09	3
12	ESPL1	9	1.473e-09	1e-05	1.66533e-16	7.75045e-09	6.29269e-09	2
12	PFDN5	2	3.716e-09	1	2.85734e-09	6.93131e-09	7.43143e-09	2
12	HOXC5	8	6.196e-11	1e-05	5.55112e-17	3.18588e-10	2.25895e-10	2
12	HOXC6	8	6.196e-11	0.001	1.55431e-15	3.18588e-10	2.25895e-10	1
12	HOXC4	13	6.196e-11	1e-05	1.66533e-16	5.33198e-10	3.6708e-10	2
12	MIR196A2	7	3.648e-11	1e-05	1.66533e-16	1.3693e-10	1.27778e-10	2
12	HOXC10	7	3.648e-11	0.001	1.81283e-12	1.3693e-10	1.27778e-10	2
12	HOXC-AS1	5	3.648e-11	1e-05	1.66533e-16	1.20033e-10	1.82325e-10	3
12	ATF7	26	2.631e-07	1e-05	1.66533e-16	3.82086e-06	3.08526e-06	2
12	MFSD5	4	3.009e-06	0.001	1.85072e-07	8.74454e-06	1.03243e-05	2
12	HOXC8	2	5.095e-06	1e-05	1.66533e-16	9.45981e-06	1.01843e-05	3
14	RPS6KA5	64	1.686e-11	1e-05	1.66533e-16	4.21994e-10	5.26119e-10	2
16	NTAN1	12	8.705e-07	0.001	3.00635e-09	6.64785e-06	6.42991e-06	2
17	MGC57346	3	3.283e-07	1e-05	7.8403e-10	4.208e-07	3.54258e-07	3
17	SPPL2C	14	1.62e-07	1e-05	1.62298e-12	1.01768e-06	7.75273e-07	3
17	CRHR1-IT1	4	3.283e-07	0.05	4.31453e-09	5.49077e-07	5.13974e-07	3
17	CRHR1	73	2.143e-07	1e-05	1.66533e-16	5.91455e-06	2.68458e-06	2
17	MAPT	42	1.229e-07	1e-05	1.55431e-15	2.10089e-06	1.68582e-06	1
17	WNT3	36	2.564e-07	0.001	1.55006e-08	5.09058e-06	6.25104e-06	2
17	KANSL1	25	1.361e-07	1e-05	1.66533e-16	1.50865e-06	9.29871e-07	2
17	ASB16-AS1	5	4.049e-07	1e-05	1.66533e-16	9.75184e-07	9.89805e-07	2
17	MAPT-IT1	4	1.986e-07	1e-05	8.36771e-10	6.43069e-07	7.68396e-07	3
17	STH	4	2.688e-07	1e-05	8.31769e-09	8.24242e-07	6.04412e-07	3
17	UBTF	6	1.414e-05	0.05	2.37194e-07	5.56182e-05	3.75421e-05	2
17	MAPT-AS1	23	1.62e-07	1e-05	2.53273e-10	1.85083e-06	1.71104e-06	3
17	NSF	12	2.564e-07	1e-05	6.58277e-11	1.52771e-06	1.9523e-06	3
17	ATXN7L3	5	3.685e-06	1	2.32595e-08	1.20771e-05	1.35747e-05	2
17	ASB16	6	4.049e-07	1e-05	3.59152e-11	1.16879e-06	1.18776e-06	2
17	TMUB2	3	4.518e-07	0.001	4.19712e-08	9.70973e-07	1.30861e-06	2
18	TNFRSF11A	68	4.852e-09	0.7	8.21954e-13	1.94857e-07	2.79451e-07	1
19	GPATCH1	20	1.17e-08	1e-05	1.66533e-16	1.05694e-07	1.66813e-07	1
19	RHPN2	45	1.858e-08	1e-05	8.32667e-16	4.72249e-07	5.31113e-07	2
2	GALNT3	23	1.287e-08	1e-05	1.66533e-16	1.80679e-07	1.80041e-07	1
20	JAG1	41	5.361e-11	1e-05	5.55112e-17	1.1695e-09	1.88612e-09	1
4	MEPE	40	3.386e-09	1e-05	5.55112e-17	6.84884e-08	8.40167e-08	1
6	CCDC170	79	3.27e-20	1e-05	0	1.17323e-18	2.30007e-18	2
6	ESR1	226	1.195e-14	1e-05	0	1.35597e-12	9.63674e-13	2
7	FAM3C	12	2.871e-16	1e-05	5.55112e-17	1.68159e-15	1.33227e-15	2
7	SHFM1	13	2.003e-09	1e-05	1.66533e-16	1.82898e-08	2.5378e-08	2
7	C7orf76	13	1.885e-15	1e-05	1.66533e-16	1.57064e-14	2.5091e-14	2
7	WNT16	12	3.353e-13	1e-05	1.66533e-16	2.40192e-12	4.02389e-12	1
7	CPED1	110	7.674e-07	0.001	1.53011e-07	3.50435e-05	2.84816e-05	2
7	EPDR1	32	3.769e-06	0.01	5.53136e-07	4.03596e-05	5.37518e-05	2
8	TNFRSF11B	34	5.952e-19	1e-05	0	1.10385e-17	2.02333e-17	1
17	KANSL1-AS1	1			5.121e-07	5.121e-07	5.121e-07	3

## Sheet: 2015fn
chr	gene	size	minSNPpval	tau-star	pval_otfishercct	pval_gates	pval_acat	is.literature.gene
1	WLS	372	3.65e-15	1e-05	5.55112e-17	6.11346e-13	1.37335e-12	2
1	GNG12-AS1	744	3.65e-15	1e-05	0	1.21209e-12	2.74669e-12	2
1	MIR1262	27	5.39e-12	1e-05	1.66533e-16	8.74496e-11	1.45335e-10	2
1	DNM3	749	1.09e-07	0.005	2.43767e-08	3.39025e-05	1.5076e-05	2
10	BTBD16	158	7.47e-07	0.1	3.64153e-07	4.12793e-05	2.74485e-05	2
11	ARHGAP1	25	1.29e-06	0.1	1.79006e-07	2.26499e-05	1.79288e-05	2
11	PPP6R3	187	3.53e-07	1e-05	2.73679e-09	3.24949e-05	5.96556e-06	2
11	LRP5	241	4.06e-08	1e-05	1.03983e-06	4.97853e-06	5.24268e-06	2
11	ZNF408	14	1.28e-06	0.005	8.2437e-07	1.30071e-05	1.56537e-05	2
11	C11orf58	32	2.18e-08	1e-05	6.76149e-07	5.0483e-07	6.95986e-07	2
12	HOXC5	34	3.33e-08	1e-05	4.08595e-12	6.53506e-07	3.42318e-07	2
12	HOXC6	29	5.93e-08	1e-05	1.14631e-13	1.07447e-06	5.93285e-07	2
12	MIR615	11	1.87e-07	1e-05	4.57518e-10	1.12547e-06	5.42246e-07	3
12	HOXC4	57	3.33e-08	1e-05	1.66533e-16	1.12169e-06	5.73757e-07	2
12	ESPL1	32	8.63e-07	0.7	1.19543e-06	1.94459e-05	1.58027e-05	2
12	MFSD5	21	1.67e-06	0.001	1.14807e-06	2.42549e-05	1.78046e-05	2
15	SMAD3	264	1.07e-06	0.005	1.98547e-06	0.000120655	6.90328e-05	2
16	AXIN1	205	3.3e-11	1e-05	1.91425e-10	3.00471e-09	3.71433e-09	2
16	MRPL28	38	4.52e-08	1e-05	3.63803e-08	1.00854e-06	1.50771e-06	2
17	HDAC5	79	8.2e-10	1e-05	1.90958e-14	4.03416e-08	3.96773e-08	2
17	TMEM101	20	3.01e-09	1e-05	1.66533e-16	3.66086e-08	5.86662e-08	2
17	UBTF	25	1.83e-09	1e-05	1.66533e-16	2.69589e-08	2.29531e-08	2
17	LSM12	46	8.58e-08	1e-05	1.66533e-16	2.17137e-06	1.22729e-06	2
17	ASB16	10	1.5e-09	1e-05	2.65162e-09	8.71408e-09	1.01979e-08	2
17	MIR6782	8	1.83e-09	1e-05	2.93164e-11	9.68071e-09	1.02818e-08	3
17	ATXN7L3	12	3.23e-09	1e-05	1.66533e-16	2.66301e-08	3.27947e-08	2
17	NAGS	15	3.01e-09	1e-05	1.66533e-16	2.44488e-08	4.40967e-08	3
17	ASB16-AS1	14	1.5e-09	1e-05	2.51061e-08	1.17741e-08	1.46364e-08	2
17	C17orf53	23	3.02e-08	1e-05	6.26332e-13	5.36031e-07	4.85541e-07	2
17	TMUB2	11	2.1e-08	1e-05	3.42191e-09	1.52159e-07	2.00096e-07	2
17	SOST	27	1.34e-09	1e-05	4.51124e-11	2.32945e-08	3.61585e-08	2
17	SMG6	365	1.34e-08	1e-05	9.4601e-10	1.98148e-06	4.03901e-06	2
2	GALNT3	71	7.15e-14	1e-05	1.66533e-16	3.41903e-12	4.63829e-12	2
2	CSRNP3	292	1.58e-12	1e-05	3.17307e-09	2.28987e-10	4.6135e-10	2
2	PKDCC	44	4.33e-07	0.001	9.20899e-07	9.33471e-06	9.3228e-06	2
4	FGFRL1	69	1e-07	0.01	5.48839e-08	4.32538e-06	3.8611e-06	2
5	MEF2C-AS1	170	1.43e-23	1e-05	0	1.3927e-21	2.31113e-21	2
6	CCDC170	263	1.23e-11	1e-05	5.55112e-17	1.47289e-09	9.67734e-10	2
7	C7orf76	51	1.08e-15	1e-05	9.32587e-15	3.39155e-14	3.81917e-14	2
7	FAM3C	56	8.75e-10	1e-05	1.66533e-16	3.37831e-08	1.60703e-08	2
7	LOC100506136	57	1.1e-07	0.7	1.78644e-09	3.85795e-06	2.93203e-06	3
7	SHFM1	40	1.64e-07	0.001	1.77544e-07	4.36764e-06	3.07214e-06	2
7	WNT16	31	2.87e-11	1e-05	1.66533e-16	6.01968e-10	7.68496e-10	2
8	TNFRSF11B	63	1.6e-12	1e-05	1.66533e-16	5.26923e-11	6.25945e-11	2

## Sheet: 2015ls
chr	gene	size	minSNPpval	tau-star	pval_otfishercct	pval_gates	pval_acat	is.literature.gene
1	WLS	372	1.49e-19	1e-05	0	2.50451e-17	5.52299e-17	2
1	GNG12-AS1	747	1.49e-19	1e-05	0	4.97475e-17	1.10905e-16	2
1	MIR1262	27	2.22e-14	1e-05	1.66533e-16	3.60182e-13	5.20917e-13	2
11	PPP6R3	187	3.59e-13	1e-05	1.66533e-16	3.30473e-11	2.07026e-11	2
11	LRP5	240	1.58e-13	1e-05	5.55112e-17	1.93379e-11	3.53662e-11	2
12	MFSD5	21	4.64e-08	1e-05	5.66769e-14	6.7391e-07	6.43023e-07	2
12	HOXC4	58	4.45e-11	1e-05	1.66533e-16	1.33359e-09	1.01048e-09	2
12	HOXC6	30	4.45e-11	1e-05	5.55112e-17	7.23585e-10	5.41911e-10	2
12	HOXC5	35	4.45e-11	1e-05	1.66533e-16	7.82709e-10	6.09775e-10	2
12	MIR615	12	2.24e-10	1e-05	1.66533e-16	1.74123e-09	1.17302e-09	3
12	ESPL1	36	5.84e-08	1e-05	1.66533e-16	1.18173e-06	5.627e-07	2
12	SP7	23	6.7e-09	0.001	7.20262e-11	8.87538e-08	7.13726e-08	2
12	HOXC10	26	3.23e-11	1e-05	5.42544e-12	5.94624e-10	8.39794e-10	2
12	HOXC-AS1	12	3.23e-11	1e-05	3.66374e-15	2.50538e-10	3.87597e-10	3
12	HOXC-AS2	20	3.23e-11	1e-05	1.66533e-16	3.34822e-10	6.45995e-10	3
12	MIR196A2	17	3.23e-11	1e-05	1.22002e-10	3.56257e-10	5.49096e-10	2
13	SOX1	9	2.48e-06	0.5	7.70653e-07	1.83809e-05	2.14489e-05	3
14	RPS6KA5	286	3.13e-09	1e-05	2.52465e-13	3.821e-07	2.81634e-07	2
16	AXIN1	205	3.16e-09	1e-05	8.85587e-11	2.87724e-07	3.75952e-07	2
19	GPATCH1	76	7.64e-08	1e-05	1.78729e-11	2.08451e-06	1.68828e-06	2
19	RHPN2	202	1.04e-07	1e-05	1.59079e-11	7.49743e-06	5.86581e-06	2
2	GALNT3	71	3.12e-09	1e-05	3.66374e-15	1.49194e-07	1.44251e-07	2
2	ARHGAP25	252	3.38e-07	0.001	2.01925e-06	3.98077e-05	4.40185e-05	2
20	JAG1	94	4.66e-09	1e-05	1.66533e-16	2.54855e-07	2.90666e-07	2
20	MIR6870	9	4.32e-07	1e-05	2.44821e-07	3.23433e-06	3.86108e-06	3
22	RANBP1	64	0.000929	1	1.21125e-08	0.0190393	0.00962714	3
22	ZDHHC8	70	0.000891	0.2	1.22097e-06	0.0145824	0.0090679	3
3	PA2G4P4	21	7.34e-06	0.5	1.97322e-06	0.000114334	5.31714e-05	3
3	SYN2	265	4.54e-07	1e-05	3.62044e-13	5.09634e-05	2.32903e-05	2
4	MEPE	84	6.08e-08	1e-05	1.31628e-09	2.6805e-06	3.84836e-06	2
6	CCDC170	264	1.05e-12	1e-05	5.55112e-17	1.27593e-10	2.19184e-10	2
6	ESR1	710	3.62e-10	1e-05	2.01257e-11	7.9398e-08	8.01745e-08	2
7	FAM3C	56	1.52e-13	1e-05	2.63122e-11	5.86861e-12	3.47788e-12	2
7	EPDR1	91	1.43e-08	0.005	1.17609e-10	8.09075e-07	7.76773e-07	2
7	SFRP4	51	1.43e-08	1e-05	1.90067e-07	3.84792e-07	4.30225e-07	2
7	C7orf76	51	7.4e-11	1e-05	7.30352e-11	2.32384e-09	3.28352e-09	2
7	LOC100506136	58	4.83e-08	1e-05	1.3847e-08	1.73764e-06	2.27777e-06	3
7	WNT16	31	3.85e-13	1e-05	1.72559e-10	8.07518e-12	1.19375e-11	2
8	TNFRSF11B	63	1.21e-17	1e-05	5.55112e-17	3.98485e-16	4.44089e-16	2

## Sheet: 2015fa
chr	gene	size	minSNPpval	tau-star	pval_otfishercct	pval_gates	pval_acat	is.literature.gene
2	LOC101929596	183	2.3e-08	1e-05	5.3169e-08	1.92125e-06	2.23407e-06	3
7	CPED1	387	1.64e-17	1e-05	0	2.8234e-15	2.22045e-15	1
7	FAM3C	54	1.21e-25	1e-05	0	4.42891e-24	5.18239e-24	1
7	WNT16	31	3.85e-21	1e-05	1.66533e-16	7.84013e-20	9.88792e-20	1

## Sheet: 2017bmd
chr	gene	size	minSNPpval	tau-star	pval_otfishercct	pval_gates	pval_acat	is.literature.gene
1	WNT4	14	9.745e-09	1e-05	1.66533e-16	6.57805e-08	5.46802e-08	1
1	MIR1262	6	1.112e-06	0.7	2.95211e-07	5.36764e-06	6.52487e-06	2
11	PPP6R3	12	2.734e-08	1e-05	1.66533e-16	1.88794e-07	3.27556e-07	1
13	TNFSF11	20	1.055e-07	1e-05	1.66533e-16	1.01495e-06	1.67077e-06	2
2	GALNT3	17	4.857e-08	1e-05	1.55431e-15	4.98891e-07	7.71392e-07	2
7	FAM3C	6	5.293e-17	1e-05	1.66533e-16	1.68258e-16	2.98246e-16	2
7	WNT16	9	2.825e-16	1e-05	1.66533e-16	1.58688e-15	2.66454e-15	1
7	CPED1	70	3.243e-09	0.001	4.85805e-08	9.64429e-08	2.06054e-07	1

## Sheet: 2017tbbmd
chr	gene	size	minSNPpval	tau-star	pval_otfishercct	pval_gates	pval_acat	is.literature.gene
1	WLS	545	5.177e-08	0.05	2.40924e-10	7.6749e-06	7.14931e-06	2
1	CTPS1	133	2.27e-07	0.001	2.85546e-07	1.83323e-05	1.71859e-05	2
1	HSPG2	495	2.873e-06	0.2	1.17585e-07	0.000431313	0.000358841	3
1	MIR1262	30	7.936e-08	1e-05	4.60235e-07	1.86362e-06	2.25055e-06	2
1	RAP1GAP	362	1.444e-06	0.05	1.02709e-07	0.000271177	0.000218159	2
1	SLC30A10	86	5.169e-08	0.7	1.04056e-07	2.46163e-06	4.43574e-06	1
1	FAAH	88	2.343e-06	0.1	4.38925e-07	0.000113679	6.76604e-05	2
1	CDC42	150	5.227e-08	1e-05	4.82892e-13	2.44088e-06	2.08182e-06	2
1	SLFNL1-AS1	119	9.918e-07	0.01	4.12419e-07	6.67352e-05	3.45578e-05	3
1	CSF1	119	1.731e-07	1e-05	2.8579e-07	1.24318e-05	1.50058e-05	1
1	SCMH1	590	2.505e-07	0.005	3.28927e-07	5.57489e-05	3.67883e-05	3
10	BTBD16	326	5.2e-08	1e-05	1.66533e-16	3.58812e-06	2.09901e-06	2
11	LRP5	471	6e-08	0.001	7.64888e-13	5.02681e-06	3.89406e-06	2
11	PPP6R3	388	5.991e-08	1e-05	9.43756e-11	5.52114e-06	5.2467e-06	2
11	DCDC5	381	5.931e-08	1e-05	1.66533e-16	8.51273e-06	2.79577e-06	2
11	BDNF-AS	434	8.746e-08	0.1	1.54654e-08	1.89163e-05	1.43379e-05	2
11	PSMD13	136	9.548e-08	1e-05	1.63652e-07	7.52082e-06	7.32464e-06	1
11	SOX6	1086	5.965e-08	0.1	7.37379e-08	1.61505e-05	1.75492e-05	2
11	BDNF	176	3.652e-07	0.001	6.01563e-07	3.52005e-05	3.5527e-05	2
11	LGR4	332	3.874e-06	0.01	7.79604e-07	0.000375942	0.000291054	2
11	DDB2	85	5.503e-08	1e-05	1.46621e-07	3.01212e-06	3.92834e-06	2
12	MAP3K12	60	8.746e-08	0.7	6.4881e-09	3.75304e-06	4.5291e-06	3
12	PCBP2	76	3.019e-07	0.5	2.1234e-08	1.5206e-05	1.44124e-05	3
12	ATF7	310	9.989e-08	0.5	2.69152e-08	1.42691e-05	5.74514e-06	2
12	ATP5G2	72	5.921e-08	1e-05	3.11582e-07	2.51075e-06	2.01282e-06	3
12	MED13L	803	1.093e-07	0.001	2.11512e-06	3.39088e-05	2.27367e-05	1
12	PRPH	49	5.032e-08	1e-05	1.52203e-07	1.59294e-06	2.32118e-06	3
12	TMEM263	90	1.426e-07	1e-05	7.82978e-11	7.5854e-06	6.56074e-06	2
12	MFSD5	39	3.723e-07	0.7	1.70246e-06	9.90336e-06	9.29515e-06	2
12	RHEBL1	30	2.26e-07	1e-05	4.52091e-08	4.79624e-06	4.44845e-06	3
12	PRKAG1	52	8.143e-08	0.01	2.22402e-06	3.13629e-06	4.21555e-06	3
13	TNFSF11	216	6.622e-07	0.1	7.30412e-08	7.13377e-05	4.68015e-05	2
13	AKAP11	196	3.314e-07	0.05	7.01335e-07	3.26713e-05	2.35283e-05	2
14	MIR5580	35	2.136e-07	0.001	9.552e-08	4.73809e-06	6.02951e-06	2
14	ZC2HC1C	55	1.807e-07	1e-05	1.88127e-13	6.17582e-06	4.26045e-06	2
14	TMED10	147	2.366e-07	1e-05	3.66374e-15	1.80619e-05	9.6676e-06	2
14	NEK9	134	4.155e-07	1e-05	1.05935e-06	2.89783e-05	9.04338e-06	3
15	SMAD3	489	5.045e-08	0.001	3.33067e-15	9.29122e-06	7.6079e-06	2
15	LOC101928227	91	8.365e-08	0.01	7.42587e-08	5.01701e-06	4.50014e-06	3
15	MIR4713	35	5.227e-08	0.1	1.14069e-07	1.39161e-06	1.81611e-06	2
15	IQCH	515	8.91e-08	0.01	1.3766e-06	2.12908e-05	2.12618e-05	2
15	LOXL1	150	4.786e-07	0.001	9.17107e-07	4.22713e-05	5.30206e-05	2
16	LOC730183	27	9.822e-06	0.1	3.4979e-07	0.000231009	0.000209356	3
16	MRPL28	98	3.776e-07	1e-05	5.03486e-14	2.2179e-05	2.68323e-05	2
17	HDAC5	193	1.29e-07	1e-05	2.94209e-15	1.1278e-05	6.45819e-06	2
17	MYO15A	205	6.47e-08	0.005	1.16179e-06	7.39546e-06	7.98301e-06	2
17	SREBF1	106	1.329e-07	1e-05	2.32764e-07	8.77909e-06	9.24573e-06	2
17	LSM12	120	5.465e-08	1e-05	1.75735e-07	3.81888e-06	4.565e-06	2
17	TMEM101	44	4.507e-07	0.01	4.59413e-07	1.28597e-05	1.33469e-05	2
17	LRRC48	159	1.946e-06	1	3.1627e-07	0.000121071	4.48907e-05	3
17	DRG2	90	5.007e-08	0.01	5.25603e-07	2.64107e-06	3.14482e-06	2
17	SMG6	777	5.394e-08	0.05	3.37136e-07	8.24658e-06	5.06444e-06	2
17	G6PC3	48	1.29e-07	0.005	2.51788e-07	4.36881e-06	3.1462e-06	2
17	MIR6782	33	7.335e-06	0.05	2.18733e-06	0.000189927	0.000127953	3
18	TNFRSF11A	314	6.482e-08	0.001	2.36312e-11	6.75543e-06	8.20878e-06	2
2	PKDCC	88	5.711e-08	1e-05	1.66533e-16	2.93558e-06	1.90992e-06	2
2	GALNT3	186	9.586e-08	0.05	2.05149e-09	6.21996e-06	5.85405e-06	2
2	PLCL1	858	1.234e-07	0.1	6.38355e-08	2.77606e-05	1.09777e-05	1
2	GCKR	103	7.48e-08	1e-05	1.13353e-07	5.11652e-06	5.402e-06	1
2	RFTN2	311	6.479e-08	1e-05	2.09383e-10	9.97547e-06	5.07516e-06	3
2	ZNF513	32	8.479e-07	1	1.69887e-06	2.22925e-05	2.51017e-05	3
2	CSRNP3	671	9.516e-08	1e-05	6.42752e-07	3.08118e-05	1.55092e-05	2
2	LOC100506124	100	1.084e-07	0.05	2.12819e-06	5.82785e-06	9.52649e-06	3
2	BOLL	170	4.614e-07	1e-05	1.7645e-06	4.03162e-05	2.13177e-05	3
2	MARS2	34	9.695e-08	1e-05	1.95161e-12	2.26689e-06	2.72039e-06	3
2	SNX17	49	8.479e-07	0.001	1.12596e-06	3.10422e-05	3.67297e-05	3
20	JAG1	194	8.284e-08	0.005	7.67719e-14	9.52979e-06	8.92159e-06	2
20	MIR6870	34	4.664e-07	0.001	9.65583e-12	7.32756e-06	7.51917e-06	3
21	LOC100506403	785	5.095e-08	1e-05	1.94752e-07	1.02126e-05	1.03052e-05	2
21	LOC101928435	81	6.149e-08	1e-05	7.02505e-11	2.26391e-06	2.02613e-06	3
22	CRELD2	138	3.715e-07	1e-05	1.66533e-16	2.69333e-05	1.81252e-05	2
22	ALG12	136	3.715e-07	0.001	3.34372e-08	2.39755e-05	1.86256e-05	2
4	MEPE	138	5.977e-08	1e-05	5.55112e-17	4.66362e-06	2.69908e-06	2
4	IBSP	73	9.595e-08	0.7	1.00578e-08	4.4733e-06	6.77869e-06	2
4	SPON2	227	6.234e-08	0.01	1.54269e-08	7.36451e-06	8.58628e-06	2
4	GAK	423	1.532e-07	0.05	2.2198e-06	3.22417e-05	2.53716e-05	2
4	FGFRL1	140	2.407e-07	0.01	1.91984e-06	2.15298e-05	2.07504e-05	2
4	IDUA	148	2.677e-07	0.005	6.98745e-08	2.62074e-05	3.31728e-05	2
5	SRP19	180	5.006e-08	1e-05	1.66533e-16	3.41335e-06	1.2166e-06	2
5	MEF2C-AS1	357	5.254e-08	0.01	1.71509e-10	5.68993e-06	6.12281e-06	2
5	REEP5	247	5.152e-08	1e-05	1.55431e-15	5.38636e-06	2.0984e-06	2
5	MEF2C	420	1.37e-07	0.001	4.98747e-07	2.82132e-05	1.81055e-05	2
5	CEP120	226	5.83e-08	0.005	1.60099e-06	6.63168e-06	5.70175e-06	2
5	APC	586	5.079e-07	0.001	5.76294e-07	9.58331e-05	5.00688e-05	1
6	CCDC170	485	5.237e-08	0.05	4.41119e-12	5.98122e-06	5.26596e-06	2
6	RSPO3	184	6.279e-08	0.001	1.25852e-10	4.74243e-06	4.29698e-06	2
6	EYA4	1105	8.966e-08	0.001	1.15685e-08	4.19291e-05	2.71531e-05	2
6	C6orf211	99	6.891e-06	0.5	4.723e-07	0.000321215	0.000278232	3
6	SUPT3H	1811	5.666e-08	0.005	8.81093e-07	2.38287e-05	2.09981e-05	2
6	RMND1	244	8.957e-07	0.05	1.87886e-06	0.000114493	0.000135527	3
6	ESR1	1473	7.314e-08	1e-05	8.05398e-08	2.40737e-05	2.23578e-05	2
7	C7orf76	91	5.165e-08	1e-05	6.4948e-15	3.08182e-06	2.98502e-06	2
7	CPED1	796	5.11e-08	1e-05	1.55431e-15	7.13792e-06	7.56981e-06	2
7	EPDR1	171	1.787e-07	0.005	1.04884e-10	1.82203e-05	1.99005e-05	2
7	DLX5	59	3.831e-07	0.1	1.71438e-09	1.71393e-05	1.32869e-05	2
7	SHFM1	98	6.944e-08	0.7	4.87567e-10	3.90964e-06	3.26731e-06	2
7	TSPAN12	194	5.73e-08	1e-05	9.59287e-11	5.8294e-06	5.67858e-06	2
7	LOC100506136	113	5.464e-08	1e-05	2.01778e-09	3.61488e-06	2.53685e-06	3
7	WNT16	60	3.665e-06	1	2.40608e-07	0.000141328	0.000104066	2
7	SMARCD3	165	6.585e-08	1e-05	7.93268e-11	5.11709e-06	4.19089e-06	2
7	SFRP4	86	2.905e-06	0.05	1.34832e-06	0.000141415	0.000105739	2
7	ING3	81	3.943e-06	0.5	1.51906e-06	0.000192318	0.000162278	2
7	FAM3C	109	1.249e-06	0.7	8.30592e-07	8.05299e-05	0.000104099	2
7	DLX6	32	1.102e-06	0.5	1.43501e-06	2.98675e-05	3.33171e-05	2
7	JAZF1	1397	1.418e-07	0.005	1.96299e-06	8.62785e-05	9.8134e-05	1
8	TNFRSF11B	137	5.589e-08	0.05	5.31525e-12	4.19899e-06	3.84215e-06	2
9	RMI1	108	8.283e-07	0.1	1.9022e-06	3.9037e-05	2.53542e-05	2

## Sheet: 2018fracture
chr	gene	size	minSNPpval	tau-star	pval_otfishercct	pval_gates	pval_acat	is.literature.gene
17	SOST	6	2.358e-12	1e-05	1.66533e-16	1.21674e-11	1.4148e-11	1
17	HDAC5	13	2.138e-05	0.7	5.87385e-07	0.000111709	9.62486e-05	2
18	RNMT	9	5.248e-12	1e-05	1.66533e-16	3.02789e-11	4.72054e-11	1
18	FAM210A	14	5.088e-12	1e-05	1.66533e-16	3.8659e-11	7.11936e-11	1
21	LOC101928435	15	1.176e-11	1e-05	5.82575e-09	1.04193e-10	1.76395e-10	3
5	ARSB	125	6.797e-07	1	1.39985e-07	4.01254e-05	2.61805e-05	2
6	RSPO3	22	2.32e-15	1e-05	8.32667e-16	2.9675e-14	3.33067e-14	1
6	ESR1	11	8.112e-12	1e-05	6.54998e-12	8.1016e-10	1.57902e-09	1
7	WNT16	12	1.234e-20	1e-05	1.66533e-16	8.49126e-20	1.4808e-19	1
7	FAM3C	8	4.18e-11	1e-05	1.66533e-16	2.00131e-10	3.34398e-10	2
7	CPED1	75	8.472e-18	1e-05	1.66533e-16	2.66797e-16	6.66134e-16	1
7	C7orf76	11	4.333e-09	1e-05	1.05373e-09	3.0612e-08	4.76626e-08	1

## Sheet: 2020falls
chr	gene	size	minSNPpval	tau-star	pval_otfishercct	pval_gates	pval_acat	is.literature.gene
1	FAM212B	75	2.6e-07	1	3.34143e-07	1.1156e-05	1.59278e-05	1
11	BDNF-AS	114	1e-07	1e-05	1.94622e-12	4.38357e-06	3.72555e-06	2
11	BDNF	49	2.5e-07	1e-05	1.66533e-16	5.42434e-06	6.1182e-06	1
11	TSPAN4	57	5.1e-08	1e-05	4.0723e-13	1.67799e-06	1.42969e-06	1
14	LINC00871	383	5.7e-07	0.01	6.95308e-07	8.35707e-05	4.64479e-05	3
16	RAB11FIP3	115	5.4e-06	0.2	2.08742e-07	0.000325081	0.000183407	2
19	LOC284395	381	1.6e-06	1e-05	1.60803e-09	0.000202095	5.65878e-05	3
2	RAPH1	63	1.4e-05	1	4.36965e-07	0.000499833	0.000418771	2
