# Supplementary material for: Simultaneous detection of novel genes and SNPs by adaptive p-value combination
Source: Front Genet. 2022 Nov 17;13:1009428. doi: 10.3389/fgene.2022.1009428 (PMC9713700; doi:10.3389/fgene.2022.1009428)
Supplement: Supplementary file 2 [file DataSheet1.ZIP › top_GOs_pathways_study-specific.xlsx]

## Sheet: GOs_2012fn
rank	Term	Database	ID	Input number	Background number	P-Value	Corrected P-Value	genes	is.literature.gene
1	DNA-binding transcription factor activity, RNA polymerase II-specific	Gene Ontology	GO:0000981	12	874	6.77511e-09	4.21427e-06	RERE	1
1	DNA-binding transcription factor activity, RNA polymerase II-specific	Gene Ontology	GO:0000981	12	874	6.77511e-09	4.21427e-06	ESR1	2
1	DNA-binding transcription factor activity, RNA polymerase II-specific	Gene Ontology	GO:0000981	12	874	6.77511e-09	4.21427e-06	SP7	2
1	DNA-binding transcription factor activity, RNA polymerase II-specific	Gene Ontology	GO:0000981	12	874	6.77511e-09	4.21427e-06	UBTF	2
1	DNA-binding transcription factor activity, RNA polymerase II-specific	Gene Ontology	GO:0000981	12	874	6.77511e-09	4.21427e-06	HOXC5	2
1	DNA-binding transcription factor activity, RNA polymerase II-specific	Gene Ontology	GO:0000981	12	874	6.77511e-09	4.21427e-06	HOXC4	2
1	DNA-binding transcription factor activity, RNA polymerase II-specific	Gene Ontology	GO:0000981	12	874	6.77511e-09	4.21427e-06	HOXC6	2
1	DNA-binding transcription factor activity, RNA polymerase II-specific	Gene Ontology	GO:0000981	12	874	6.77511e-09	4.21427e-06	MEF2C	1
1	DNA-binding transcription factor activity, RNA polymerase II-specific	Gene Ontology	GO:0000981	12	874	6.77511e-09	4.21427e-06	HOXC10	2
1	DNA-binding transcription factor activity, RNA polymerase II-specific	Gene Ontology	GO:0000981	12	874	6.77511e-09	4.21427e-06	KIAA2018	1
1	DNA-binding transcription factor activity, RNA polymerase II-specific	Gene Ontology	GO:0000981	12	874	6.77511e-09	4.21427e-06	ATF7	2
1	DNA-binding transcription factor activity, RNA polymerase II-specific	Gene Ontology	GO:0000981	12	874	6.77511e-09	4.21427e-06	CSRNP3	2
2	protein binding	Gene Ontology	GO:0005515	39	11779	1.19554e-08	4.21427e-06	SOST	1
2	protein binding	Gene Ontology	GO:0005515	39	11779	1.19554e-08	4.21427e-06	HDAC5	2
2	protein binding	Gene Ontology	GO:0005515	39	11779	1.19554e-08	4.21427e-06	ASB16	2
2	protein binding	Gene Ontology	GO:0005515	39	11779	1.19554e-08	4.21427e-06	FAM3C	2
2	protein binding	Gene Ontology	GO:0005515	39	11779	1.19554e-08	4.21427e-06	HOXC5	2
2	protein binding	Gene Ontology	GO:0005515	39	11779	1.19554e-08	4.21427e-06	HOXC4	2
2	protein binding	Gene Ontology	GO:0005515	39	11779	1.19554e-08	4.21427e-06	DNM3	1
2	protein binding	Gene Ontology	GO:0005515	39	11779	1.19554e-08	4.21427e-06	IBSP	2
2	protein binding	Gene Ontology	GO:0005515	39	11779	1.19554e-08	4.21427e-06	ARHGAP1	1
2	protein binding	Gene Ontology	GO:0005515	39	11779	1.19554e-08	4.21427e-06	RERE	1
2	protein binding	Gene Ontology	GO:0005515	39	11779	1.19554e-08	4.21427e-06	MEPE	2
2	protein binding	Gene Ontology	GO:0005515	39	11779	1.19554e-08	4.21427e-06	RTDR1	1
2	protein binding	Gene Ontology	GO:0005515	39	11779	1.19554e-08	4.21427e-06	UBTF	2
2	protein binding	Gene Ontology	GO:0005515	39	11779	1.19554e-08	4.21427e-06	C7orf76	2
2	protein binding	Gene Ontology	GO:0005515	39	11779	1.19554e-08	4.21427e-06	ESPL1	2
2	protein binding	Gene Ontology	GO:0005515	39	11779	1.19554e-08	4.21427e-06	MARK3	1
2	protein binding	Gene Ontology	GO:0005515	39	11779	1.19554e-08	4.21427e-06	JAG1	2
2	protein binding	Gene Ontology	GO:0005515	39	11779	1.19554e-08	4.21427e-06	ATP5G2	3
2	protein binding	Gene Ontology	GO:0005515	39	11779	1.19554e-08	4.21427e-06	WLS	2
2	protein binding	Gene Ontology	GO:0005515	39	11779	1.19554e-08	4.21427e-06	TMUB2	2
2	protein binding	Gene Ontology	GO:0005515	39	11779	1.19554e-08	4.21427e-06	TRMT61A	3
2	protein binding	Gene Ontology	GO:0005515	39	11779	1.19554e-08	4.21427e-06	F2	2
2	protein binding	Gene Ontology	GO:0005515	39	11779	1.19554e-08	4.21427e-06	SP7	2
2	protein binding	Gene Ontology	GO:0005515	39	11779	1.19554e-08	4.21427e-06	SRR	3
2	protein binding	Gene Ontology	GO:0005515	39	11779	1.19554e-08	4.21427e-06	HOXC10	2
2	protein binding	Gene Ontology	GO:0005515	39	11779	1.19554e-08	4.21427e-06	SMG6	1
2	protein binding	Gene Ontology	GO:0005515	39	11779	1.19554e-08	4.21427e-06	TNFRSF11B	2
2	protein binding	Gene Ontology	GO:0005515	39	11779	1.19554e-08	4.21427e-06	DCDC5	2
2	protein binding	Gene Ontology	GO:0005515	39	11779	1.19554e-08	4.21427e-06	C17orf53	1
2	protein binding	Gene Ontology	GO:0005515	39	11779	1.19554e-08	4.21427e-06	SHFM1	2
2	protein binding	Gene Ontology	GO:0005515	39	11779	1.19554e-08	4.21427e-06	RPS6KA5	1
2	protein binding	Gene Ontology	GO:0005515	39	11779	1.19554e-08	4.21427e-06	ESR1	2
2	protein binding	Gene Ontology	GO:0005515	39	11779	1.19554e-08	4.21427e-06	WNT3	2
2	protein binding	Gene Ontology	GO:0005515	39	11779	1.19554e-08	4.21427e-06	GNAZ	2
2	protein binding	Gene Ontology	GO:0005515	39	11779	1.19554e-08	4.21427e-06	MEF2C	1
2	protein binding	Gene Ontology	GO:0005515	39	11779	1.19554e-08	4.21427e-06	CCDC170	2
2	protein binding	Gene Ontology	GO:0005515	39	11779	1.19554e-08	4.21427e-06	ZNF408	2
2	protein binding	Gene Ontology	GO:0005515	39	11779	1.19554e-08	4.21427e-06	ATF7	2
2	protein binding	Gene Ontology	GO:0005515	39	11779	1.19554e-08	4.21427e-06	CKAP5	2
3	positive regulation of transcription by RNA polymerase II	Gene Ontology	GO:0045944	11	1159	1.17359e-06	0.000275795	SHFM1	2
3	positive regulation of transcription by RNA polymerase II	Gene Ontology	GO:0045944	11	1159	1.17359e-06	0.000275795	HDAC5	2
3	positive regulation of transcription by RNA polymerase II	Gene Ontology	GO:0045944	11	1159	1.17359e-06	0.000275795	RPS6KA5	1
3	positive regulation of transcription by RNA polymerase II	Gene Ontology	GO:0045944	11	1159	1.17359e-06	0.000275795	ESR1	2
3	positive regulation of transcription by RNA polymerase II	Gene Ontology	GO:0045944	11	1159	1.17359e-06	0.000275795	C7orf76	2
3	positive regulation of transcription by RNA polymerase II	Gene Ontology	GO:0045944	11	1159	1.17359e-06	0.000275795	SP7	2
3	positive regulation of transcription by RNA polymerase II	Gene Ontology	GO:0045944	11	1159	1.17359e-06	0.000275795	HOXC4	2
3	positive regulation of transcription by RNA polymerase II	Gene Ontology	GO:0045944	11	1159	1.17359e-06	0.000275795	CSRNP3	2
3	positive regulation of transcription by RNA polymerase II	Gene Ontology	GO:0045944	11	1159	1.17359e-06	0.000275795	MEF2C	1
3	positive regulation of transcription by RNA polymerase II	Gene Ontology	GO:0045944	11	1159	1.17359e-06	0.000275795	HOXC10	2
3	positive regulation of transcription by RNA polymerase II	Gene Ontology	GO:0045944	11	1159	1.17359e-06	0.000275795	JAG1	2
4	skeletal system development	Gene Ontology	GO:0001501	5	137	2.45425e-06	0.000432561	HOXC10	2
4	skeletal system development	Gene Ontology	GO:0001501	5	137	2.45425e-06	0.000432561	PKDCC	1
4	skeletal system development	Gene Ontology	GO:0001501	5	137	2.45425e-06	0.000432561	MEPE	2
4	skeletal system development	Gene Ontology	GO:0001501	5	137	2.45425e-06	0.000432561	HOXC4	2
4	skeletal system development	Gene Ontology	GO:0001501	5	137	2.45425e-06	0.000432561	TNFRSF11B	2
5	nuclear chromatin	Gene Ontology	GO:0000790	9	915	9.25213e-06	0.00130455	ESR1	2
5	nuclear chromatin	Gene Ontology	GO:0000790	9	915	9.25213e-06	0.00130455	SP7	2
5	nuclear chromatin	Gene Ontology	GO:0000790	9	915	9.25213e-06	0.00130455	HOXC5	2
5	nuclear chromatin	Gene Ontology	GO:0000790	9	915	9.25213e-06	0.00130455	HOXC4	2
5	nuclear chromatin	Gene Ontology	GO:0000790	9	915	9.25213e-06	0.00130455	HOXC6	2
5	nuclear chromatin	Gene Ontology	GO:0000790	9	915	9.25213e-06	0.00130455	MEF2C	1
5	nuclear chromatin	Gene Ontology	GO:0000790	9	915	9.25213e-06	0.00130455	HOXC10	2
5	nuclear chromatin	Gene Ontology	GO:0000790	9	915	9.25213e-06	0.00130455	ATF7	2
5	nuclear chromatin	Gene Ontology	GO:0000790	9	915	9.25213e-06	0.00130455	CSRNP3	2
6	anterior/posterior pattern specification	Gene Ontology	GO:0009952	4	96	1.61243e-05	0.00166264	HOXC10	2
6	anterior/posterior pattern specification	Gene Ontology	GO:0009952	4	96	1.61243e-05	0.00166264	HOXC5	2
6	anterior/posterior pattern specification	Gene Ontology	GO:0009952	4	96	1.61243e-05	0.00166264	HOXC4	2
6	anterior/posterior pattern specification	Gene Ontology	GO:0009952	4	96	1.61243e-05	0.00166264	HOXC6	2
7	regulation of transcription by RNA polymerase II	Gene Ontology	GO:0006357	8	751	1.73406e-05	0.00166264	RERE	1
7	regulation of transcription by RNA polymerase II	Gene Ontology	GO:0006357	8	751	1.73406e-05	0.00166264	ESR1	2
7	regulation of transcription by RNA polymerase II	Gene Ontology	GO:0006357	8	751	1.73406e-05	0.00166264	UBTF	2
7	regulation of transcription by RNA polymerase II	Gene Ontology	GO:0006357	8	751	1.73406e-05	0.00166264	HOXC5	2
7	regulation of transcription by RNA polymerase II	Gene Ontology	GO:0006357	8	751	1.73406e-05	0.00166264	HOXC6	2
7	regulation of transcription by RNA polymerase II	Gene Ontology	GO:0006357	8	751	1.73406e-05	0.00166264	KIAA2018	1
7	regulation of transcription by RNA polymerase II	Gene Ontology	GO:0006357	8	751	1.73406e-05	0.00166264	ATF7	2
7	regulation of transcription by RNA polymerase II	Gene Ontology	GO:0006357	8	751	1.73406e-05	0.00166264	SP7	2
8	Golgi apparatus	Gene Ontology	GO:0005794	9	1002	1.88668e-05	0.00166264	SOST	1
8	Golgi apparatus	Gene Ontology	GO:0005794	9	1002	1.88668e-05	0.00166264	HDAC5	2
8	Golgi apparatus	Gene Ontology	GO:0005794	9	1002	1.88668e-05	0.00166264	ESR1	2
8	Golgi apparatus	Gene Ontology	GO:0005794	9	1002	1.88668e-05	0.00166264	CCDC170	2
8	Golgi apparatus	Gene Ontology	GO:0005794	9	1002	1.88668e-05	0.00166264	FAM3C	2
8	Golgi apparatus	Gene Ontology	GO:0005794	9	1002	1.88668e-05	0.00166264	WLS	2
8	Golgi apparatus	Gene Ontology	GO:0005794	9	1002	1.88668e-05	0.00166264	PKDCC	1
8	Golgi apparatus	Gene Ontology	GO:0005794	9	1002	1.88668e-05	0.00166264	DNM3	1
8	Golgi apparatus	Gene Ontology	GO:0005794	9	1002	1.88668e-05	0.00166264	GALNT3	2
9	nucleus	Gene Ontology	GO:0005634	20	5208	4.37947e-05	0.00343059	RERE	1
9	nucleus	Gene Ontology	GO:0005634	20	5208	4.37947e-05	0.00343059	SHFM1	2
9	nucleus	Gene Ontology	GO:0005634	20	5208	4.37947e-05	0.00343059	SMG6	1
9	nucleus	Gene Ontology	GO:0005634	20	5208	4.37947e-05	0.00343059	HDAC5	2
9	nucleus	Gene Ontology	GO:0005634	20	5208	4.37947e-05	0.00343059	RPS6KA5	1
9	nucleus	Gene Ontology	GO:0005634	20	5208	4.37947e-05	0.00343059	ESR1	2
9	nucleus	Gene Ontology	GO:0005634	20	5208	4.37947e-05	0.00343059	HOXC5	2
9	nucleus	Gene Ontology	GO:0005634	20	5208	4.37947e-05	0.00343059	SP7	2
9	nucleus	Gene Ontology	GO:0005634	20	5208	4.37947e-05	0.00343059	UBTF	2
9	nucleus	Gene Ontology	GO:0005634	20	5208	4.37947e-05	0.00343059	TRMT61A	3
9	nucleus	Gene Ontology	GO:0005634	20	5208	4.37947e-05	0.00343059	HOXC4	2
9	nucleus	Gene Ontology	GO:0005634	20	5208	4.37947e-05	0.00343059	HOXC6	2
9	nucleus	Gene Ontology	GO:0005634	20	5208	4.37947e-05	0.00343059	MEF2C	1
9	nucleus	Gene Ontology	GO:0005634	20	5208	4.37947e-05	0.00343059	C7orf76	2
9	nucleus	Gene Ontology	GO:0005634	20	5208	4.37947e-05	0.00343059	ESPL1	2
9	nucleus	Gene Ontology	GO:0005634	20	5208	4.37947e-05	0.00343059	KIAA2018	1
9	nucleus	Gene Ontology	GO:0005634	20	5208	4.37947e-05	0.00343059	ZNF408	2
9	nucleus	Gene Ontology	GO:0005634	20	5208	4.37947e-05	0.00343059	ATF7	2
9	nucleus	Gene Ontology	GO:0005634	20	5208	4.37947e-05	0.00343059	CSRNP3	2
9	nucleus	Gene Ontology	GO:0005634	20	5208	4.37947e-05	0.00343059	C17orf53	1
10	RNA polymerase II cis-regulatory region sequence-specific DNA binding	Gene Ontology	GO:0000978	7	656	6.00605e-05	0.00419527	HDAC5	2
10	RNA polymerase II cis-regulatory region sequence-specific DNA binding	Gene Ontology	GO:0000978	7	656	6.00605e-05	0.00419527	ESR1	2
10	RNA polymerase II cis-regulatory region sequence-specific DNA binding	Gene Ontology	GO:0000978	7	656	6.00605e-05	0.00419527	HOXC5	2
10	RNA polymerase II cis-regulatory region sequence-specific DNA binding	Gene Ontology	GO:0000978	7	656	6.00605e-05	0.00419527	HOXC4	2
10	RNA polymerase II cis-regulatory region sequence-specific DNA binding	Gene Ontology	GO:0000978	7	656	6.00605e-05	0.00419527	HOXC6	2
10	RNA polymerase II cis-regulatory region sequence-specific DNA binding	Gene Ontology	GO:0000978	7	656	6.00605e-05	0.00419527	MEF2C	1
10	RNA polymerase II cis-regulatory region sequence-specific DNA binding	Gene Ontology	GO:0000978	7	656	6.00605e-05	0.00419527	SP7	2
11	neuron differentiation	Gene Ontology	GO:0030182	4	139	6.54581e-05	0.00419527	WNT3	2
11	neuron differentiation	Gene Ontology	GO:0030182	4	139	6.54581e-05	0.00419527	WNT16	2
11	neuron differentiation	Gene Ontology	GO:0030182	4	139	6.54581e-05	0.00419527	HDAC5	2
11	neuron differentiation	Gene Ontology	GO:0030182	4	139	6.54581e-05	0.00419527	MEF2C	1
12	DNA-binding transcription activator activity, RNA polymerase II-specific	Gene Ontology	GO:0001228	6	466	7.64263e-05	0.00438406	ESR1	2
12	DNA-binding transcription activator activity, RNA polymerase II-specific	Gene Ontology	GO:0001228	6	466	7.64263e-05	0.00438406	HOXC4	2
12	DNA-binding transcription activator activity, RNA polymerase II-specific	Gene Ontology	GO:0001228	6	466	7.64263e-05	0.00438406	SP7	2
12	DNA-binding transcription activator activity, RNA polymerase II-specific	Gene Ontology	GO:0001228	6	466	7.64263e-05	0.00438406	MEF2C	1
12	DNA-binding transcription activator activity, RNA polymerase II-specific	Gene Ontology	GO:0001228	6	466	7.64263e-05	0.00438406	HOXC10	2
12	DNA-binding transcription activator activity, RNA polymerase II-specific	Gene Ontology	GO:0001228	6	466	7.64263e-05	0.00438406	CSRNP3	2
13	proteasome regulatory particle, lid subcomplex	Gene Ontology	GO:0008541	2	8	9.89219e-05	0.00498142	SHFM1	2
13	proteasome regulatory particle, lid subcomplex	Gene Ontology	GO:0008541	2	8	9.89219e-05	0.00498142	C7orf76	2
14	cellular response to parathyroid hormone stimulus	Gene Ontology	GO:0071374	2	9	0.000120788	0.00567702	MEF2C	1
14	cellular response to parathyroid hormone stimulus	Gene Ontology	GO:0071374	2	9	0.000120788	0.00567702	SOST	1
15	transcription factor binding	Gene Ontology	GO:0008134	5	325	0.000139783	0.00598501	MEF2C	1
15	transcription factor binding	Gene Ontology	GO:0008134	5	325	0.000139783	0.00598501	ATF7	2
15	transcription factor binding	Gene Ontology	GO:0008134	5	325	0.000139783	0.00598501	SOST	1
15	transcription factor binding	Gene Ontology	GO:0008134	5	325	0.000139783	0.00598501	HDAC5	2
15	transcription factor binding	Gene Ontology	GO:0008134	5	325	0.000139783	0.00598501	ESR1	2
16	proteasome assembly	Gene Ontology	GO:0043248	2	10	0.000144805	0.00598501	SHFM1	2
16	proteasome assembly	Gene Ontology	GO:0043248	2	10	0.000144805	0.00598501	C7orf76	2
17	cytokine activity	Gene Ontology	GO:0005125	4	186	0.000195632	0.00725897	WNT3	2
17	cytokine activity	Gene Ontology	GO:0005125	4	186	0.000195632	0.00725897	WNT16	2
17	cytokine activity	Gene Ontology	GO:0005125	4	186	0.000195632	0.00725897	FAM3C	2
17	cytokine activity	Gene Ontology	GO:0005125	4	186	0.000195632	0.00725897	TNFRSF11B	2
18	Wnt signaling pathway	Gene Ontology	GO:0016055	4	189	0.000207691	0.00732111	WNT3	2
18	Wnt signaling pathway	Gene Ontology	GO:0016055	4	189	0.000207691	0.00732111	WNT16	2
18	Wnt signaling pathway	Gene Ontology	GO:0016055	4	189	0.000207691	0.00732111	SOST	1
18	Wnt signaling pathway	Gene Ontology	GO:0016055	4	189	0.000207691	0.00732111	WLS	2
19	uterus development	Gene Ontology	GO:0060065	2	15	0.000296949	0.00995502	CYP19A1	2
19	uterus development	Gene Ontology	GO:0060065	2	15	0.000296949	0.00995502	ESR1	2
20	HMG box domain binding	Gene Ontology	GO:0071837	2	16	0.000333745	0.00995502	MEF2C	1
20	HMG box domain binding	Gene Ontology	GO:0071837	2	16	0.000333745	0.00995502	HOXC4	2
21	anterior/posterior axis specification	Gene Ontology	GO:0009948	2	16	0.000333745	0.00995502	WNT3	2
21	anterior/posterior axis specification	Gene Ontology	GO:0009948	2	16	0.000333745	0.00995502	WLS	2
22	cytoplasm	Gene Ontology	GO:0005737	17	4624	0.000338894	0.00995502	MEF2C	1
22	cytoplasm	Gene Ontology	GO:0005737	17	4624	0.000338894	0.00995502	SHFM1	2
22	cytoplasm	Gene Ontology	GO:0005737	17	4624	0.000338894	0.00995502	SMG6	1
22	cytoplasm	Gene Ontology	GO:0005737	17	4624	0.000338894	0.00995502	HDAC5	2
22	cytoplasm	Gene Ontology	GO:0005737	17	4624	0.000338894	0.00995502	RPS6KA5	1
22	cytoplasm	Gene Ontology	GO:0005737	17	4624	0.000338894	0.00995502	ESR1	2
22	cytoplasm	Gene Ontology	GO:0005737	17	4624	0.000338894	0.00995502	C7orf76	2
22	cytoplasm	Gene Ontology	GO:0005737	17	4624	0.000338894	0.00995502	SP7	2
22	cytoplasm	Gene Ontology	GO:0005737	17	4624	0.000338894	0.00995502	SRR	3
22	cytoplasm	Gene Ontology	GO:0005737	17	4624	0.000338894	0.00995502	ESPL1	2
22	cytoplasm	Gene Ontology	GO:0005737	17	4624	0.000338894	0.00995502	DNM3	1
22	cytoplasm	Gene Ontology	GO:0005737	17	4624	0.000338894	0.00995502	MARK3	1
22	cytoplasm	Gene Ontology	GO:0005737	17	4624	0.000338894	0.00995502	DCDC5	2
22	cytoplasm	Gene Ontology	GO:0005737	17	4624	0.000338894	0.00995502	WNT16	2
22	cytoplasm	Gene Ontology	GO:0005737	17	4624	0.000338894	0.00995502	ATF7	2
22	cytoplasm	Gene Ontology	GO:0005737	17	4624	0.000338894	0.00995502	ARHGAP1	1
22	cytoplasm	Gene Ontology	GO:0005737	17	4624	0.000338894	0.00995502	CKAP5	2
23	regulation of G1/S transition of mitotic cell cycle	Gene Ontology	GO:2000045	2	17	0.000372649	0.0105087	SHFM1	2
23	regulation of G1/S transition of mitotic cell cycle	Gene Ontology	GO:2000045	2	17	0.000372649	0.0105087	C7orf76	2
24	extracellular region	Gene Ontology	GO:0005576	10	1843	0.000401873	0.0108969	F2	2
24	extracellular region	Gene Ontology	GO:0005576	10	1843	0.000401873	0.0108969	SOST	1
24	extracellular region	Gene Ontology	GO:0005576	10	1843	0.000401873	0.0108969	COL11A1	1
24	extracellular region	Gene Ontology	GO:0005576	10	1843	0.000401873	0.0108969	WNT3	2
24	extracellular region	Gene Ontology	GO:0005576	10	1843	0.000401873	0.0108969	FAM3C	2
24	extracellular region	Gene Ontology	GO:0005576	10	1843	0.000401873	0.0108969	PKDCC	1
24	extracellular region	Gene Ontology	GO:0005576	10	1843	0.000401873	0.0108969	TNFRSF11B	2
24	extracellular region	Gene Ontology	GO:0005576	10	1843	0.000401873	0.0108969	WNT16	2
24	extracellular region	Gene Ontology	GO:0005576	10	1843	0.000401873	0.0108969	JAG1	2
24	extracellular region	Gene Ontology	GO:0005576	10	1843	0.000401873	0.0108969	IBSP	2
25	extracellular matrix	Gene Ontology	GO:0031012	4	233	0.000452306	0.0115005	WNT3	2
25	extracellular matrix	Gene Ontology	GO:0031012	4	233	0.000452306	0.0115005	MEPE	2
25	extracellular matrix	Gene Ontology	GO:0031012	4	233	0.000452306	0.0115005	COL11A1	1
25	extracellular matrix	Gene Ontology	GO:0031012	4	233	0.000452306	0.0115005	TNFRSF11B	2
26	negative regulation of ossification	Gene Ontology	GO:0030279	2	19	0.000456756	0.0115005	MEF2C	1
26	negative regulation of ossification	Gene Ontology	GO:0030279	2	19	0.000456756	0.0115005	SOST	1
27	mRNA export from nucleus	Gene Ontology	GO:0006406	3	101	0.000525351	0.0126953	SHFM1	2
27	mRNA export from nucleus	Gene Ontology	GO:0006406	3	101	0.000525351	0.0126953	SMG6	1
27	mRNA export from nucleus	Gene Ontology	GO:0006406	3	101	0.000525351	0.0126953	C7orf76	2
28	chromatin remodeling	Gene Ontology	GO:0006338	3	102	0.000540227	0.0126953	RERE	1
28	chromatin remodeling	Gene Ontology	GO:0006338	3	102	0.000540227	0.0126953	HDAC5	2
28	chromatin remodeling	Gene Ontology	GO:0006338	3	102	0.000540227	0.0126953	ESR1	2
29	chromatin binding	Gene Ontology	GO:0003682	5	443	0.000567996	0.0129037	MEF2C	1
29	chromatin binding	Gene Ontology	GO:0003682	5	443	0.000567996	0.0129037	RERE	1
29	chromatin binding	Gene Ontology	GO:0003682	5	443	0.000567996	0.0129037	UBTF	2
29	chromatin binding	Gene Ontology	GO:0003682	5	443	0.000567996	0.0129037	HDAC5	2
29	chromatin binding	Gene Ontology	GO:0003682	5	443	0.000567996	0.0129037	ESR1	2
30	osteoblast differentiation	Gene Ontology	GO:0001649	3	106	0.000602425	0.0129037	MEF2C	1
30	osteoblast differentiation	Gene Ontology	GO:0001649	3	106	0.000602425	0.0129037	IBSP	2
30	osteoblast differentiation	Gene Ontology	GO:0001649	3	106	0.000602425	0.0129037	SP7	2
31	microtubule binding	Gene Ontology	GO:0008017	4	252	0.000604004	0.0129037	DCDC5	2
31	microtubule binding	Gene Ontology	GO:0008017	4	252	0.000604004	0.0129037	CCDC170	2
31	microtubule binding	Gene Ontology	GO:0008017	4	252	0.000604004	0.0129037	DNM3	1
31	microtubule binding	Gene Ontology	GO:0008017	4	252	0.000604004	0.0129037	CKAP5	2
32	histone acetyltransferase binding	Gene Ontology	GO:0035035	2	28	0.000937954	0.0194488	SHFM1	2
32	histone acetyltransferase binding	Gene Ontology	GO:0035035	2	28	0.000937954	0.0194488	C7orf76	2
33	endoplasmic reticulum lumen	Gene Ontology	GO:0005788	4	296	0.00108849	0.0219254	WNT3	2
33	endoplasmic reticulum lumen	Gene Ontology	GO:0005788	4	296	0.00108849	0.0219254	F2	2
33	endoplasmic reticulum lumen	Gene Ontology	GO:0005788	4	296	0.00108849	0.0219254	MEPE	2
33	endoplasmic reticulum lumen	Gene Ontology	GO:0005788	4	296	0.00108849	0.0219254	COL11A1	1
34	embryonic skeletal system development	Gene Ontology	GO:0048706	2	31	0.00113519	0.0222309	HOXC5	2
34	embryonic skeletal system development	Gene Ontology	GO:0048706	2	31	0.00113519	0.0222309	HOXC6	2
35	blood vessel remodeling	Gene Ontology	GO:0001974	2	32	0.00120498	0.0223556	MEF2C	1
35	blood vessel remodeling	Gene Ontology	GO:0001974	2	32	0.00120498	0.0223556	JAG1	2
36	mesoderm formation	Gene Ontology	GO:0001707	2	32	0.00120498	0.0223556	WNT3	2
36	mesoderm formation	Gene Ontology	GO:0001707	2	32	0.00120498	0.0223556	WLS	2
37	ribonucleoprotein complex binding	Gene Ontology	GO:0043021	2	34	0.00135058	0.023804	SMG6	1
37	ribonucleoprotein complex binding	Gene Ontology	GO:0043021	2	34	0.00135058	0.023804	CKAP5	2
38	activating transcription factor binding	Gene Ontology	GO:0033613	2	35	0.00142638	0.0245268	MEF2C	1
38	activating transcription factor binding	Gene Ontology	GO:0033613	2	35	0.00142638	0.0245268	HOXC4	2
39	positive regulation of Wnt signaling pathway	Gene Ontology	GO:0030177	2	36	0.00150417	0.0247404	WNT3	2
39	positive regulation of Wnt signaling pathway	Gene Ontology	GO:0030177	2	36	0.00150417	0.0247404	WLS	2
40	sequence-specific double-stranded DNA binding	Gene Ontology	GO:1990837	5	553	0.00150899	0.0247404	MEF2C	1
40	sequence-specific double-stranded DNA binding	Gene Ontology	GO:1990837	5	553	0.00150899	0.0247404	HOXC10	2
40	sequence-specific double-stranded DNA binding	Gene Ontology	GO:1990837	5	553	0.00150899	0.0247404	ATF7	2
40	sequence-specific double-stranded DNA binding	Gene Ontology	GO:1990837	5	553	0.00150899	0.0247404	HOXC4	2
40	sequence-specific double-stranded DNA binding	Gene Ontology	GO:1990837	5	553	0.00150899	0.0247404	ESR1	2
41	frizzled binding	Gene Ontology	GO:0005109	2	38	0.00166571	0.0260962	WNT3	2
41	frizzled binding	Gene Ontology	GO:0005109	2	38	0.00166571	0.0260962	WNT16	2
42	positive regulation of bone mineralization	Gene Ontology	GO:0030501	2	39	0.00174945	0.0268122	MEF2C	1
42	positive regulation of bone mineralization	Gene Ontology	GO:0030501	2	39	0.00174945	0.0268122	PKDCC	1
43	embryonic skeletal system morphogenesis	Gene Ontology	GO:0048704	2	42	0.00201244	0.0285129	HOXC4	2
43	embryonic skeletal system morphogenesis	Gene Ontology	GO:0048704	2	42	0.00201244	0.0285129	COL11A1	1
44	heparin binding	Gene Ontology	GO:0008201	3	163	0.00202219	0.0285129	F2	2
44	heparin binding	Gene Ontology	GO:0008201	3	163	0.00202219	0.0285129	SOST	1
44	heparin binding	Gene Ontology	GO:0008201	3	163	0.00202219	0.0285129	COL11A1	1
45	histone deacetylase complex	Gene Ontology	GO:0000118	2	44	0.00219753	0.0299363	RERE	1
45	histone deacetylase complex	Gene Ontology	GO:0000118	2	44	0.00219753	0.0299363	HDAC5	2
46	DNA-binding transcription factor activity	Gene Ontology	GO:0003700	5	607	0.00225586	0.0299363	MEF2C	1
46	DNA-binding transcription factor activity	Gene Ontology	GO:0003700	5	607	0.00225586	0.0299363	ATF7	2
46	DNA-binding transcription factor activity	Gene Ontology	GO:0003700	5	607	0.00225586	0.0299363	CSRNP3	2
46	DNA-binding transcription factor activity	Gene Ontology	GO:0003700	5	607	0.00225586	0.0299363	HOXC5	2
46	DNA-binding transcription factor activity	Gene Ontology	GO:0003700	5	607	0.00225586	0.0299363	ESR1	2
47	bone mineralization	Gene Ontology	GO:0030282	2	45	0.00229299	0.0299363	PKDCC	1
47	bone mineralization	Gene Ontology	GO:0030282	2	45	0.00229299	0.0299363	IBSP	2
48	intracellular signal transduction	Gene Ontology	GO:0035556	4	369	0.00240826	0.0308696	DCDC5	2
48	intracellular signal transduction	Gene Ontology	GO:0035556	4	369	0.00240826	0.0308696	RPS6KA5	1
48	intracellular signal transduction	Gene Ontology	GO:0035556	4	369	0.00240826	0.0308696	ASB16	2
48	intracellular signal transduction	Gene Ontology	GO:0035556	4	369	0.00240826	0.0308696	MARK3	1
49	nucleoplasm	Gene Ontology	GO:0005654	13	3630	0.00251953	0.0317191	SHFM1	2
49	nucleoplasm	Gene Ontology	GO:0005654	13	3630	0.00251953	0.0317191	HDAC5	2
49	nucleoplasm	Gene Ontology	GO:0005654	13	3630	0.00251953	0.0317191	RPS6KA5	1
49	nucleoplasm	Gene Ontology	GO:0005654	13	3630	0.00251953	0.0317191	ESR1	2
49	nucleoplasm	Gene Ontology	GO:0005654	13	3630	0.00251953	0.0317191	HOXC5	2
49	nucleoplasm	Gene Ontology	GO:0005654	13	3630	0.00251953	0.0317191	UBTF	2
49	nucleoplasm	Gene Ontology	GO:0005654	13	3630	0.00251953	0.0317191	TRMT61A	3
49	nucleoplasm	Gene Ontology	GO:0005654	13	3630	0.00251953	0.0317191	HOXC4	2
49	nucleoplasm	Gene Ontology	GO:0005654	13	3630	0.00251953	0.0317191	HOXC6	2
49	nucleoplasm	Gene Ontology	GO:0005654	13	3630	0.00251953	0.0317191	MEF2C	1
49	nucleoplasm	Gene Ontology	GO:0005654	13	3630	0.00251953	0.0317191	HOXC10	2
49	nucleoplasm	Gene Ontology	GO:0005654	13	3630	0.00251953	0.0317191	C7orf76	2
49	nucleoplasm	Gene Ontology	GO:0005654	13	3630	0.00251953	0.0317191	ATF7	2
50	repressing transcription factor binding	Gene Ontology	GO:0070491	2	51	0.00290615	0.0353247	HDAC5	2
50	repressing transcription factor binding	Gene Ontology	GO:0070491	2	51	0.00290615	0.0353247	ESR1	2
51	keratinocyte differentiation	Gene Ontology	GO:0030216	2	53	0.00312578	0.0373505	WNT16	2
51	keratinocyte differentiation	Gene Ontology	GO:0030216	2	53	0.00312578	0.0373505	JAG1	2
52	cell fate commitment	Gene Ontology	GO:0045165	2	55	0.00335297	0.0393974	WNT3	2
52	cell fate commitment	Gene Ontology	GO:0045165	2	55	0.00335297	0.0393974	WNT16	2
53	RNA polymerase II transcription factor binding	Gene Ontology	GO:0001085	2	56	0.00346938	0.040097	RERE	1
53	RNA polymerase II transcription factor binding	Gene Ontology	GO:0001085	2	56	0.00346938	0.040097	HDAC5	2
54	proteasome complex	Gene Ontology	GO:0000502	2	57	0.00358766	0.0407952	SHFM1	2
54	proteasome complex	Gene Ontology	GO:0000502	2	57	0.00358766	0.0407952	C7orf76	2
55	membrane	Gene Ontology	GO:0016020	9	2075	0.00371109	0.0409498	ESR1	2
55	membrane	Gene Ontology	GO:0016020	9	2075	0.00371109	0.0409498	CYP19A1	2
55	membrane	Gene Ontology	GO:0016020	9	2075	0.00371109	0.0409498	XKR9	1
55	membrane	Gene Ontology	GO:0016020	9	2075	0.00371109	0.0409498	G6PC3	2
55	membrane	Gene Ontology	GO:0016020	9	2075	0.00371109	0.0409498	DNM3	1
55	membrane	Gene Ontology	GO:0016020	9	2075	0.00371109	0.0409498	CKAP5	2
55	membrane	Gene Ontology	GO:0016020	9	2075	0.00371109	0.0409498	JAG1	2
55	membrane	Gene Ontology	GO:0016020	9	2075	0.00371109	0.0409498	IBSP	2
55	membrane	Gene Ontology	GO:0016020	9	2075	0.00371109	0.0409498	GALNT3	2
56	extracellular exosome	Gene Ontology	GO:0070062	9	2085	0.00382989	0.0415395	F2	2
56	extracellular exosome	Gene Ontology	GO:0070062	9	2085	0.00382989	0.0415395	WLS	2
56	extracellular exosome	Gene Ontology	GO:0070062	9	2085	0.00382989	0.0415395	WNT3	2
56	extracellular exosome	Gene Ontology	GO:0070062	9	2085	0.00382989	0.0415395	FAM3C	2
56	extracellular exosome	Gene Ontology	GO:0070062	9	2085	0.00382989	0.0415395	IDUA	2
56	extracellular exosome	Gene Ontology	GO:0070062	9	2085	0.00382989	0.0415395	DNM3	1
56	extracellular exosome	Gene Ontology	GO:0070062	9	2085	0.00382989	0.0415395	MARK3	1
56	extracellular exosome	Gene Ontology	GO:0070062	9	2085	0.00382989	0.0415395	ARHGAP1	1
56	extracellular exosome	Gene Ontology	GO:0070062	9	2085	0.00382989	0.0415395	GALNT3	2
57	positive regulation of osteoblast differentiation	Gene Ontology	GO:0045669	2	60	0.00395367	0.0422324	MEF2C	1
57	positive regulation of osteoblast differentiation	Gene Ontology	GO:0045669	2	60	0.00395367	0.0422324	JAG1	2
58	response to estrogen	Gene Ontology	GO:0043627	2	61	0.00407937	0.0429247	TNFRSF11B	2
58	response to estrogen	Gene Ontology	GO:0043627	2	61	0.00407937	0.0429247	ESR1	2
59	endocytic vesicle membrane	Gene Ontology	GO:0030666	2	66	0.00473541	0.0476924	WNT3	2
59	endocytic vesicle membrane	Gene Ontology	GO:0030666	2	66	0.00473541	0.0476924	WLS	2
60	roof of mouth development	Gene Ontology	GO:0060021	2	66	0.00473541	0.0476924	MEF2C	1
60	roof of mouth development	Gene Ontology	GO:0060021	2	66	0.00473541	0.0476924	PKDCC	1

## Sheet: GOs_2012ls
rank	Term	Database	ID	Input number	Background number	P-Value	Corrected P-Value	genes	is.literature.gene
1	anterior/posterior pattern specification	Gene Ontology	GO:0009952	6	96	8.58342e-09	3.73894e-06	HOXC8	3
1	anterior/posterior pattern specification	Gene Ontology	GO:0009952	6	96	8.58342e-09	3.73894e-06	LRP5	1
1	anterior/posterior pattern specification	Gene Ontology	GO:0009952	6	96	8.58342e-09	3.73894e-06	HOXC5	2
1	anterior/posterior pattern specification	Gene Ontology	GO:0009952	6	96	8.58342e-09	3.73894e-06	HOXC4	2
1	anterior/posterior pattern specification	Gene Ontology	GO:0009952	6	96	8.58342e-09	3.73894e-06	HOXC6	1
1	anterior/posterior pattern specification	Gene Ontology	GO:0009952	6	96	8.58342e-09	3.73894e-06	HOXC10	2
2	protein binding	Gene Ontology	GO:0005515	38	11779	1.28707e-08	3.73894e-06	HOXC8	3
2	protein binding	Gene Ontology	GO:0005515	38	11779	1.28707e-08	3.73894e-06	AAAS	2
2	protein binding	Gene Ontology	GO:0005515	38	11779	1.28707e-08	3.73894e-06	ASB16	2
2	protein binding	Gene Ontology	GO:0005515	38	11779	1.28707e-08	3.73894e-06	NTAN1	2
2	protein binding	Gene Ontology	GO:0005515	38	11779	1.28707e-08	3.73894e-06	FAM3C	2
2	protein binding	Gene Ontology	GO:0005515	38	11779	1.28707e-08	3.73894e-06	HOXC5	2
2	protein binding	Gene Ontology	GO:0005515	38	11779	1.28707e-08	3.73894e-06	HOXC4	2
2	protein binding	Gene Ontology	GO:0005515	38	11779	1.28707e-08	3.73894e-06	ATXN7L3	2
2	protein binding	Gene Ontology	GO:0005515	38	11779	1.28707e-08	3.73894e-06	KANSL1	2
2	protein binding	Gene Ontology	GO:0005515	38	11779	1.28707e-08	3.73894e-06	MEPE	1
2	protein binding	Gene Ontology	GO:0005515	38	11779	1.28707e-08	3.73894e-06	UBTF	2
2	protein binding	Gene Ontology	GO:0005515	38	11779	1.28707e-08	3.73894e-06	C7orf76	2
2	protein binding	Gene Ontology	GO:0005515	38	11779	1.28707e-08	3.73894e-06	NSF	3
2	protein binding	Gene Ontology	GO:0005515	38	11779	1.28707e-08	3.73894e-06	ESPL1	2
2	protein binding	Gene Ontology	GO:0005515	38	11779	1.28707e-08	3.73894e-06	JAG1	1
2	protein binding	Gene Ontology	GO:0005515	38	11779	1.28707e-08	3.73894e-06	WLS	1
2	protein binding	Gene Ontology	GO:0005515	38	11779	1.28707e-08	3.73894e-06	PFDN5	2
2	protein binding	Gene Ontology	GO:0005515	38	11779	1.28707e-08	3.73894e-06	TMUB2	2
2	protein binding	Gene Ontology	GO:0005515	38	11779	1.28707e-08	3.73894e-06	STH	3
2	protein binding	Gene Ontology	GO:0005515	38	11779	1.28707e-08	3.73894e-06	MFSD5	2
2	protein binding	Gene Ontology	GO:0005515	38	11779	1.28707e-08	3.73894e-06	SP7	1
2	protein binding	Gene Ontology	GO:0005515	38	11779	1.28707e-08	3.73894e-06	HOXC10	2
2	protein binding	Gene Ontology	GO:0005515	38	11779	1.28707e-08	3.73894e-06	PPP6R3	2
2	protein binding	Gene Ontology	GO:0005515	38	11779	1.28707e-08	3.73894e-06	TNFRSF11B	1
2	protein binding	Gene Ontology	GO:0005515	38	11779	1.28707e-08	3.73894e-06	DCDC5	1
2	protein binding	Gene Ontology	GO:0005515	38	11779	1.28707e-08	3.73894e-06	TNFRSF11A	1
2	protein binding	Gene Ontology	GO:0005515	38	11779	1.28707e-08	3.73894e-06	ATF7	2
2	protein binding	Gene Ontology	GO:0005515	38	11779	1.28707e-08	3.73894e-06	SHFM1	2
2	protein binding	Gene Ontology	GO:0005515	38	11779	1.28707e-08	3.73894e-06	RPS6KA5	2
2	protein binding	Gene Ontology	GO:0005515	38	11779	1.28707e-08	3.73894e-06	ESR1	2
2	protein binding	Gene Ontology	GO:0005515	38	11779	1.28707e-08	3.73894e-06	WNT3	2
2	protein binding	Gene Ontology	GO:0005515	38	11779	1.28707e-08	3.73894e-06	LRP5	1
2	protein binding	Gene Ontology	GO:0005515	38	11779	1.28707e-08	3.73894e-06	CCDC170	2
2	protein binding	Gene Ontology	GO:0005515	38	11779	1.28707e-08	3.73894e-06	MAPT	1
2	protein binding	Gene Ontology	GO:0005515	38	11779	1.28707e-08	3.73894e-06	ZNF408	2
2	protein binding	Gene Ontology	GO:0005515	38	11779	1.28707e-08	3.73894e-06	SPPL2C	3
2	protein binding	Gene Ontology	GO:0005515	38	11779	1.28707e-08	3.73894e-06	EPDR1	2
2	protein binding	Gene Ontology	GO:0005515	38	11779	1.28707e-08	3.73894e-06	CRHR1	2
3	proteasome regulatory particle, lid subcomplex	Gene Ontology	GO:0008541	3	8	4.73315e-07	9.16653e-05	SHFM1	2
3	proteasome regulatory particle, lid subcomplex	Gene Ontology	GO:0008541	3	8	4.73315e-07	9.16653e-05	C7orf76	2
3	proteasome regulatory particle, lid subcomplex	Gene Ontology	GO:0008541	3	8	4.73315e-07	9.16653e-05	PSMD13	2
4	proteasome assembly	Gene Ontology	GO:0043248	3	10	8.18723e-07	0.000118919	SHFM1	2
4	proteasome assembly	Gene Ontology	GO:0043248	3	10	8.18723e-07	0.000118919	C7orf76	2
4	proteasome assembly	Gene Ontology	GO:0043248	3	10	8.18723e-07	0.000118919	PSMD13	2
5	nucleus	Gene Ontology	GO:0005634	22	5208	1.6056e-06	0.000186571	AAAS	2
5	nucleus	Gene Ontology	GO:0005634	22	5208	1.6056e-06	0.000186571	NTAN1	2
5	nucleus	Gene Ontology	GO:0005634	22	5208	1.6056e-06	0.000186571	HOXC5	2
5	nucleus	Gene Ontology	GO:0005634	22	5208	1.6056e-06	0.000186571	HOXC4	2
5	nucleus	Gene Ontology	GO:0005634	22	5208	1.6056e-06	0.000186571	HOXC6	1
5	nucleus	Gene Ontology	GO:0005634	22	5208	1.6056e-06	0.000186571	ATXN7L3	2
5	nucleus	Gene Ontology	GO:0005634	22	5208	1.6056e-06	0.000186571	KANSL1	2
5	nucleus	Gene Ontology	GO:0005634	22	5208	1.6056e-06	0.000186571	UBTF	2
5	nucleus	Gene Ontology	GO:0005634	22	5208	1.6056e-06	0.000186571	C7orf76	2
5	nucleus	Gene Ontology	GO:0005634	22	5208	1.6056e-06	0.000186571	ESPL1	2
5	nucleus	Gene Ontology	GO:0005634	22	5208	1.6056e-06	0.000186571	PFDN5	2
5	nucleus	Gene Ontology	GO:0005634	22	5208	1.6056e-06	0.000186571	STH	3
5	nucleus	Gene Ontology	GO:0005634	22	5208	1.6056e-06	0.000186571	SP7	1
5	nucleus	Gene Ontology	GO:0005634	22	5208	1.6056e-06	0.000186571	PPP6R3	2
5	nucleus	Gene Ontology	GO:0005634	22	5208	1.6056e-06	0.000186571	GPATCH1	1
5	nucleus	Gene Ontology	GO:0005634	22	5208	1.6056e-06	0.000186571	SHFM1	2
5	nucleus	Gene Ontology	GO:0005634	22	5208	1.6056e-06	0.000186571	RPS6KA5	2
5	nucleus	Gene Ontology	GO:0005634	22	5208	1.6056e-06	0.000186571	ESR1	2
5	nucleus	Gene Ontology	GO:0005634	22	5208	1.6056e-06	0.000186571	PSMD13	2
5	nucleus	Gene Ontology	GO:0005634	22	5208	1.6056e-06	0.000186571	MAPT	1
5	nucleus	Gene Ontology	GO:0005634	22	5208	1.6056e-06	0.000186571	ZNF408	2
5	nucleus	Gene Ontology	GO:0005634	22	5208	1.6056e-06	0.000186571	ATF7	2
6	DNA-binding transcription factor activity, RNA polymerase II-specific	Gene Ontology	GO:0000981	9	874	4.79842e-06	0.000398269	HOXC8	3
6	DNA-binding transcription factor activity, RNA polymerase II-specific	Gene Ontology	GO:0000981	9	874	4.79842e-06	0.000398269	ESR1	2
6	DNA-binding transcription factor activity, RNA polymerase II-specific	Gene Ontology	GO:0000981	9	874	4.79842e-06	0.000398269	UBTF	2
6	DNA-binding transcription factor activity, RNA polymerase II-specific	Gene Ontology	GO:0000981	9	874	4.79842e-06	0.000398269	HOXC5	2
6	DNA-binding transcription factor activity, RNA polymerase II-specific	Gene Ontology	GO:0000981	9	874	4.79842e-06	0.000398269	HOXC4	2
6	DNA-binding transcription factor activity, RNA polymerase II-specific	Gene Ontology	GO:0000981	9	874	4.79842e-06	0.000398269	HOXC6	1
6	DNA-binding transcription factor activity, RNA polymerase II-specific	Gene Ontology	GO:0000981	9	874	4.79842e-06	0.000398269	HOXC10	2
6	DNA-binding transcription factor activity, RNA polymerase II-specific	Gene Ontology	GO:0000981	9	874	4.79842e-06	0.000398269	ATF7	2
6	DNA-binding transcription factor activity, RNA polymerase II-specific	Gene Ontology	GO:0000981	9	874	4.79842e-06	0.000398269	SP7	1
7	histone acetyltransferase binding	Gene Ontology	GO:0035035	3	28	1.26313e-05	0.000917346	KANSL1	2
7	histone acetyltransferase binding	Gene Ontology	GO:0035035	3	28	1.26313e-05	0.000917346	SHFM1	2
7	histone acetyltransferase binding	Gene Ontology	GO:0035035	3	28	1.26313e-05	0.000917346	C7orf76	2
8	positive regulation of transcription by RNA polymerase II	Gene Ontology	GO:0045944	9	1159	4.37658e-05	0.00261922	SHFM1	2
8	positive regulation of transcription by RNA polymerase II	Gene Ontology	GO:0045944	9	1159	4.37658e-05	0.00261922	RPS6KA5	2
8	positive regulation of transcription by RNA polymerase II	Gene Ontology	GO:0045944	9	1159	4.37658e-05	0.00261922	ESR1	2
8	positive regulation of transcription by RNA polymerase II	Gene Ontology	GO:0045944	9	1159	4.37658e-05	0.00261922	C7orf76	2
8	positive regulation of transcription by RNA polymerase II	Gene Ontology	GO:0045944	9	1159	4.37658e-05	0.00261922	LRP5	1
8	positive regulation of transcription by RNA polymerase II	Gene Ontology	GO:0045944	9	1159	4.37658e-05	0.00261922	HOXC4	2
8	positive regulation of transcription by RNA polymerase II	Gene Ontology	GO:0045944	9	1159	4.37658e-05	0.00261922	SP7	1
8	positive regulation of transcription by RNA polymerase II	Gene Ontology	GO:0045944	9	1159	4.37658e-05	0.00261922	HOXC10	2
8	positive regulation of transcription by RNA polymerase II	Gene Ontology	GO:0045944	9	1159	4.37658e-05	0.00261922	JAG1	1
9	nuclear chromatin	Gene Ontology	GO:0000790	8	915	5.36116e-05	0.00261922	HOXC8	3
9	nuclear chromatin	Gene Ontology	GO:0000790	8	915	5.36116e-05	0.00261922	ESR1	2
9	nuclear chromatin	Gene Ontology	GO:0000790	8	915	5.36116e-05	0.00261922	HOXC5	2
9	nuclear chromatin	Gene Ontology	GO:0000790	8	915	5.36116e-05	0.00261922	HOXC4	2
9	nuclear chromatin	Gene Ontology	GO:0000790	8	915	5.36116e-05	0.00261922	HOXC6	1
9	nuclear chromatin	Gene Ontology	GO:0000790	8	915	5.36116e-05	0.00261922	HOXC10	2
9	nuclear chromatin	Gene Ontology	GO:0000790	8	915	5.36116e-05	0.00261922	ATF7	2
9	nuclear chromatin	Gene Ontology	GO:0000790	8	915	5.36116e-05	0.00261922	SP7	1
10	skeletal system development	Gene Ontology	GO:0001501	4	137	5.40974e-05	0.00261922	HOXC10	2
10	skeletal system development	Gene Ontology	GO:0001501	4	137	5.40974e-05	0.00261922	MEPE	1
10	skeletal system development	Gene Ontology	GO:0001501	4	137	5.40974e-05	0.00261922	HOXC4	2
10	skeletal system development	Gene Ontology	GO:0001501	4	137	5.40974e-05	0.00261922	TNFRSF11B	1
11	proteasome complex	Gene Ontology	GO:0000502	3	57	9.33335e-05	0.00417129	SHFM1	2
11	proteasome complex	Gene Ontology	GO:0000502	3	57	9.33335e-05	0.00417129	C7orf76	2
11	proteasome complex	Gene Ontology	GO:0000502	3	57	9.33335e-05	0.00417129	PSMD13	2
12	regulation of transcription by RNA polymerase II	Gene Ontology	GO:0006357	7	751	0.000110513	0.00458627	ESR1	2
12	regulation of transcription by RNA polymerase II	Gene Ontology	GO:0006357	7	751	0.000110513	0.00458627	UBTF	2
12	regulation of transcription by RNA polymerase II	Gene Ontology	GO:0006357	7	751	0.000110513	0.00458627	HOXC5	2
12	regulation of transcription by RNA polymerase II	Gene Ontology	GO:0006357	7	751	0.000110513	0.00458627	SP7	1
12	regulation of transcription by RNA polymerase II	Gene Ontology	GO:0006357	7	751	0.000110513	0.00458627	ATF7	2
12	regulation of transcription by RNA polymerase II	Gene Ontology	GO:0006357	7	751	0.000110513	0.00458627	HOXC6	1
12	regulation of transcription by RNA polymerase II	Gene Ontology	GO:0006357	7	751	0.000110513	0.00458627	ATXN7L3	2
13	nucleoplasm	Gene Ontology	GO:0005654	15	3630	0.000159663	0.00552298	HOXC4	2
13	nucleoplasm	Gene Ontology	GO:0005654	15	3630	0.000159663	0.00552298	HOXC8	3
13	nucleoplasm	Gene Ontology	GO:0005654	15	3630	0.000159663	0.00552298	AAAS	2
13	nucleoplasm	Gene Ontology	GO:0005654	15	3630	0.000159663	0.00552298	SHFM1	2
13	nucleoplasm	Gene Ontology	GO:0005654	15	3630	0.000159663	0.00552298	ESR1	2
13	nucleoplasm	Gene Ontology	GO:0005654	15	3630	0.000159663	0.00552298	C7orf76	2
13	nucleoplasm	Gene Ontology	GO:0005654	15	3630	0.000159663	0.00552298	UBTF	2
13	nucleoplasm	Gene Ontology	GO:0005654	15	3630	0.000159663	0.00552298	HOXC5	2
13	nucleoplasm	Gene Ontology	GO:0005654	15	3630	0.000159663	0.00552298	KANSL1	2
13	nucleoplasm	Gene Ontology	GO:0005654	15	3630	0.000159663	0.00552298	PSMD13	2
13	nucleoplasm	Gene Ontology	GO:0005654	15	3630	0.000159663	0.00552298	HOXC6	1
13	nucleoplasm	Gene Ontology	GO:0005654	15	3630	0.000159663	0.00552298	HOXC10	2
13	nucleoplasm	Gene Ontology	GO:0005654	15	3630	0.000159663	0.00552298	PPP6R3	2
13	nucleoplasm	Gene Ontology	GO:0005654	15	3630	0.000159663	0.00552298	ATF7	2
13	nucleoplasm	Gene Ontology	GO:0005654	15	3630	0.000159663	0.00552298	RPS6KA5	2
14	canonical Wnt signaling pathway	Gene Ontology	GO:0060070	3	70	0.000167385	0.00552298	WNT3	2
14	canonical Wnt signaling pathway	Gene Ontology	GO:0060070	3	70	0.000167385	0.00552298	WNT16	1
14	canonical Wnt signaling pathway	Gene Ontology	GO:0060070	3	70	0.000167385	0.00552298	LRP5	1
15	cytokine activity	Gene Ontology	GO:0005125	4	186	0.000171108	0.00552298	WNT3	2
15	cytokine activity	Gene Ontology	GO:0005125	4	186	0.000171108	0.00552298	WNT16	1
15	cytokine activity	Gene Ontology	GO:0005125	4	186	0.000171108	0.00552298	FAM3C	2
15	cytokine activity	Gene Ontology	GO:0005125	4	186	0.000171108	0.00552298	TNFRSF11B	1
16	Wnt signalosome	Gene Ontology	GO:1990909	2	12	0.000185971	0.00568681	WNT3	2
16	Wnt signalosome	Gene Ontology	GO:1990909	2	12	0.000185971	0.00568681	LRP5	1
17	nuclear periphery	Gene Ontology	GO:0034399	2	14	0.00024478	0.00711086	ATF7	2
17	nuclear periphery	Gene Ontology	GO:0034399	2	14	0.00024478	0.00711086	MAPT	1
18	bone remodeling	Gene Ontology	GO:0046849	2	16	0.000311513	0.0078691	WNT16	1
18	bone remodeling	Gene Ontology	GO:0046849	2	16	0.000311513	0.0078691	LRP5	1
19	anterior/posterior axis specification	Gene Ontology	GO:0009948	2	16	0.000311513	0.0078691	WNT3	2
19	anterior/posterior axis specification	Gene Ontology	GO:0009948	2	16	0.000311513	0.0078691	WLS	1
20	mammary gland alveolus development	Gene Ontology	GO:0060749	2	16	0.000311513	0.0078691	TNFRSF11A	1
20	mammary gland alveolus development	Gene Ontology	GO:0060749	2	16	0.000311513	0.0078691	ESR1	2
21	regulation of G1/S transition of mitotic cell cycle	Gene Ontology	GO:2000045	2	17	0.000347838	0.00842057	SHFM1	2
21	regulation of G1/S transition of mitotic cell cycle	Gene Ontology	GO:2000045	2	17	0.000347838	0.00842057	C7orf76	2
22	mitotic spindle	Gene Ontology	GO:0072686	3	100	0.000461513	0.0106085	DCDC5	1
22	mitotic spindle	Gene Ontology	GO:0072686	3	100	0.000461513	0.0106085	AAAS	2
22	mitotic spindle	Gene Ontology	GO:0072686	3	100	0.000461513	0.0106085	ESPL1	2
23	mRNA export from nucleus	Gene Ontology	GO:0006406	3	101	0.000474734	0.0106085	AAAS	2
23	mRNA export from nucleus	Gene Ontology	GO:0006406	3	101	0.000474734	0.0106085	SHFM1	2
23	mRNA export from nucleus	Gene Ontology	GO:0006406	3	101	0.000474734	0.0106085	C7orf76	2
24	response to radiation	Gene Ontology	GO:0009314	2	23	0.00060684	0.0130583	TNFRSF11A	1
24	response to radiation	Gene Ontology	GO:0009314	2	23	0.00060684	0.0130583	LRP5	1
25	positive regulation of DNA-binding transcription factor activity	Gene Ontology	GO:0051091	3	112	0.000636444	0.0132062	LRP5	1
25	positive regulation of DNA-binding transcription factor activity	Gene Ontology	GO:0051091	3	112	0.000636444	0.0132062	TNFRSF11A	1
25	positive regulation of DNA-binding transcription factor activity	Gene Ontology	GO:0051091	3	112	0.000636444	0.0132062	ESR1	2
26	tumor necrosis factor-mediated signaling pathway	Gene Ontology	GO:0033209	3	121	0.000792061	0.0158685	PSMD13	2
26	tumor necrosis factor-mediated signaling pathway	Gene Ontology	GO:0033209	3	121	0.000792061	0.0158685	TNFRSF11B	1
26	tumor necrosis factor-mediated signaling pathway	Gene Ontology	GO:0033209	3	121	0.000792061	0.0158685	TNFRSF11A	1
27	Wnt-protein binding	Gene Ontology	GO:0017147	2	30	0.00099679	0.0193045	WLS	1
27	Wnt-protein binding	Gene Ontology	GO:0017147	2	30	0.00099679	0.0193045	LRP5	1
28	embryonic skeletal system development	Gene Ontology	GO:0048706	2	31	0.00106011	0.0198686	HOXC5	2
28	embryonic skeletal system development	Gene Ontology	GO:0048706	2	31	0.00106011	0.0198686	HOXC6	1
29	mesoderm formation	Gene Ontology	GO:0001707	2	32	0.00112532	0.0204316	WNT3	2
29	mesoderm formation	Gene Ontology	GO:0001707	2	32	0.00112532	0.0204316	WLS	1
30	neuron differentiation	Gene Ontology	GO:0030182	3	139	0.00117138	0.0206235	WNT3	2
30	neuron differentiation	Gene Ontology	GO:0030182	3	139	0.00117138	0.0206235	WNT16	1
30	neuron differentiation	Gene Ontology	GO:0030182	3	139	0.00117138	0.0206235	HOXC8	3
31	sequence-specific double-stranded DNA binding	Gene Ontology	GO:1990837	5	553	0.00129192	0.0220766	HOXC8	3
31	sequence-specific double-stranded DNA binding	Gene Ontology	GO:1990837	5	553	0.00129192	0.0220766	HOXC10	2
31	sequence-specific double-stranded DNA binding	Gene Ontology	GO:1990837	5	553	0.00129192	0.0220766	ATF7	2
31	sequence-specific double-stranded DNA binding	Gene Ontology	GO:1990837	5	553	0.00129192	0.0220766	HOXC4	2
31	sequence-specific double-stranded DNA binding	Gene Ontology	GO:1990837	5	553	0.00129192	0.0220766	ESR1	2
32	positive regulation of Wnt signaling pathway	Gene Ontology	GO:0030177	2	36	0.00140492	0.0229828	WNT3	2
32	positive regulation of Wnt signaling pathway	Gene Ontology	GO:0030177	2	36	0.00140492	0.0229828	WLS	1
33	frizzled binding	Gene Ontology	GO:0005109	2	38	0.00155591	0.0236998	WNT3	2
33	frizzled binding	Gene Ontology	GO:0005109	2	38	0.00155591	0.0236998	WNT16	1
34	RNA polymerase II cis-regulatory region sequence-specific DNA binding	Gene Ontology	GO:0000978	5	656	0.00269971	0.0364775	SP7	1
34	RNA polymerase II cis-regulatory region sequence-specific DNA binding	Gene Ontology	GO:0000978	5	656	0.00269971	0.0364775	ESR1	2
34	RNA polymerase II cis-regulatory region sequence-specific DNA binding	Gene Ontology	GO:0000978	5	656	0.00269971	0.0364775	HOXC5	2
34	RNA polymerase II cis-regulatory region sequence-specific DNA binding	Gene Ontology	GO:0000978	5	656	0.00269971	0.0364775	HOXC4	2
34	RNA polymerase II cis-regulatory region sequence-specific DNA binding	Gene Ontology	GO:0000978	5	656	0.00269971	0.0364775	HOXC6	1
35	Wnt signaling pathway	Gene Ontology	GO:0016055	3	189	0.00276659	0.0365316	WNT3	2
35	Wnt signaling pathway	Gene Ontology	GO:0016055	3	189	0.00276659	0.0365316	WNT16	1
35	Wnt signaling pathway	Gene Ontology	GO:0016055	3	189	0.00276659	0.0365316	WLS	1
36	keratinocyte differentiation	Gene Ontology	GO:0030216	2	53	0.00292121	0.037716	WNT16	1
36	keratinocyte differentiation	Gene Ontology	GO:0030216	2	53	0.00292121	0.037716	JAG1	1
37	cell fate commitment	Gene Ontology	GO:0045165	2	55	0.00313373	0.0395804	WNT3	2
37	cell fate commitment	Gene Ontology	GO:0045165	2	55	0.00313373	0.0395804	WNT16	1
38	positive regulation of osteoblast differentiation	Gene Ontology	GO:0045669	2	60	0.00369577	0.0438213	JAG1	1
38	positive regulation of osteoblast differentiation	Gene Ontology	GO:0045669	2	60	0.00369577	0.0438213	LRP5	1
39	response to estrogen	Gene Ontology	GO:0043627	2	61	0.0038134	0.0443118	TNFRSF11B	1
39	response to estrogen	Gene Ontology	GO:0043627	2	61	0.0038134	0.0443118	ESR1	2
40	COPII vesicle coating	Gene Ontology	GO:0048208	2	63	0.00405385	0.045294	PPP6R3	2
40	COPII vesicle coating	Gene Ontology	GO:0048208	2	63	0.00405385	0.045294	NSF	3
41	endocytic vesicle membrane	Gene Ontology	GO:0030666	2	66	0.00442741	0.0485345	WNT3	2
41	endocytic vesicle membrane	Gene Ontology	GO:0030666	2	66	0.00442741	0.0485345	WLS	1

## Sheet: GOs_2015fn
rank	Term	Database	ID	Input number	Background number	P-Value	Corrected P-Value	genes	is.literature.gene
1	Golgi apparatus	Gene Ontology	GO:0005794	9	1002	1.22727e-06	0.000300066	FGFRL1	2
1	Golgi apparatus	Gene Ontology	GO:0005794	9	1002	1.22727e-06	0.000300066	SOST	2
1	Golgi apparatus	Gene Ontology	GO:0005794	9	1002	1.22727e-06	0.000300066	HDAC5	2
1	Golgi apparatus	Gene Ontology	GO:0005794	9	1002	1.22727e-06	0.000300066	CCDC170	2
1	Golgi apparatus	Gene Ontology	GO:0005794	9	1002	1.22727e-06	0.000300066	FAM3C	2
1	Golgi apparatus	Gene Ontology	GO:0005794	9	1002	1.22727e-06	0.000300066	WLS	2
1	Golgi apparatus	Gene Ontology	GO:0005794	9	1002	1.22727e-06	0.000300066	PKDCC	2
1	Golgi apparatus	Gene Ontology	GO:0005794	9	1002	1.22727e-06	0.000300066	DNM3	2
1	Golgi apparatus	Gene Ontology	GO:0005794	9	1002	1.22727e-06	0.000300066	GALNT3	2
2	anterior/posterior pattern specification	Gene Ontology	GO:0009952	4	96	4.518e-06	0.000736435	LRP5	2
2	anterior/posterior pattern specification	Gene Ontology	GO:0009952	4	96	4.518e-06	0.000736435	HOXC5	2
2	anterior/posterior pattern specification	Gene Ontology	GO:0009952	4	96	4.518e-06	0.000736435	HOXC4	2
2	anterior/posterior pattern specification	Gene Ontology	GO:0009952	4	96	4.518e-06	0.000736435	HOXC6	2
3	protein binding	Gene Ontology	GO:0005515	27	11779	9.02489e-06	0.00110329	SOST	2
3	protein binding	Gene Ontology	GO:0005515	27	11779	9.02489e-06	0.00110329	HDAC5	2
3	protein binding	Gene Ontology	GO:0005515	27	11779	9.02489e-06	0.00110329	ASB16	2
3	protein binding	Gene Ontology	GO:0005515	27	11779	9.02489e-06	0.00110329	FAM3C	2
3	protein binding	Gene Ontology	GO:0005515	27	11779	9.02489e-06	0.00110329	HOXC5	2
3	protein binding	Gene Ontology	GO:0005515	27	11779	9.02489e-06	0.00110329	HOXC4	2
3	protein binding	Gene Ontology	GO:0005515	27	11779	9.02489e-06	0.00110329	SMAD3	2
3	protein binding	Gene Ontology	GO:0005515	27	11779	9.02489e-06	0.00110329	DNM3	2
3	protein binding	Gene Ontology	GO:0005515	27	11779	9.02489e-06	0.00110329	ATXN7L3	2
3	protein binding	Gene Ontology	GO:0005515	27	11779	9.02489e-06	0.00110329	ARHGAP1	2
3	protein binding	Gene Ontology	GO:0005515	27	11779	9.02489e-06	0.00110329	SMG6	2
3	protein binding	Gene Ontology	GO:0005515	27	11779	9.02489e-06	0.00110329	AXIN1	2
3	protein binding	Gene Ontology	GO:0005515	27	11779	9.02489e-06	0.00110329	UBTF	2
3	protein binding	Gene Ontology	GO:0005515	27	11779	9.02489e-06	0.00110329	LSM12	2
3	protein binding	Gene Ontology	GO:0005515	27	11779	9.02489e-06	0.00110329	C7orf76	2
3	protein binding	Gene Ontology	GO:0005515	27	11779	9.02489e-06	0.00110329	ESPL1	2
3	protein binding	Gene Ontology	GO:0005515	27	11779	9.02489e-06	0.00110329	WLS	2
3	protein binding	Gene Ontology	GO:0005515	27	11779	9.02489e-06	0.00110329	TMUB2	2
3	protein binding	Gene Ontology	GO:0005515	27	11779	9.02489e-06	0.00110329	MFSD5	2
3	protein binding	Gene Ontology	GO:0005515	27	11779	9.02489e-06	0.00110329	PPP6R3	2
3	protein binding	Gene Ontology	GO:0005515	27	11779	9.02489e-06	0.00110329	TNFRSF11B	2
3	protein binding	Gene Ontology	GO:0005515	27	11779	9.02489e-06	0.00110329	TMEM101	2
3	protein binding	Gene Ontology	GO:0005515	27	11779	9.02489e-06	0.00110329	SHFM1	2
3	protein binding	Gene Ontology	GO:0005515	27	11779	9.02489e-06	0.00110329	LRP5	2
3	protein binding	Gene Ontology	GO:0005515	27	11779	9.02489e-06	0.00110329	CCDC170	2
3	protein binding	Gene Ontology	GO:0005515	27	11779	9.02489e-06	0.00110329	ZNF408	2
3	protein binding	Gene Ontology	GO:0005515	27	11779	9.02489e-06	0.00110329	C17orf53	2
4	skeletal system development	Gene Ontology	GO:0001501	4	137	1.75965e-05	0.00172094	PKDCC	2
4	skeletal system development	Gene Ontology	GO:0001501	4	137	1.75965e-05	0.00172094	FGFRL1	2
4	skeletal system development	Gene Ontology	GO:0001501	4	137	1.75965e-05	0.00172094	HOXC4	2
4	skeletal system development	Gene Ontology	GO:0001501	4	137	1.75965e-05	0.00172094	TNFRSF11B	2
5	proteasome regulatory particle, lid subcomplex	Gene Ontology	GO:0008541	2	8	5.23632e-05	0.0032007	SHFM1	2
5	proteasome regulatory particle, lid subcomplex	Gene Ontology	GO:0008541	2	8	5.23632e-05	0.0032007	C7orf76	2
6	Wnt signaling pathway	Gene Ontology	GO:0016055	4	189	5.99687e-05	0.0032583	WLS	2
6	Wnt signaling pathway	Gene Ontology	GO:0016055	4	189	5.99687e-05	0.0032583	WNT16	2
6	Wnt signaling pathway	Gene Ontology	GO:0016055	4	189	5.99687e-05	0.0032583	SOST	2
6	Wnt signaling pathway	Gene Ontology	GO:0016055	4	189	5.99687e-05	0.0032583	AXIN1	2
7	nucleus	Gene Ontology	GO:0005634	16	5208	6.97094e-05	0.00340879	SHFM1	2
7	nucleus	Gene Ontology	GO:0005634	16	5208	6.97094e-05	0.00340879	SMG6	2
7	nucleus	Gene Ontology	GO:0005634	16	5208	6.97094e-05	0.00340879	HDAC5	2
7	nucleus	Gene Ontology	GO:0005634	16	5208	6.97094e-05	0.00340879	AXIN1	2
7	nucleus	Gene Ontology	GO:0005634	16	5208	6.97094e-05	0.00340879	C7orf76	2
7	nucleus	Gene Ontology	GO:0005634	16	5208	6.97094e-05	0.00340879	UBTF	2
7	nucleus	Gene Ontology	GO:0005634	16	5208	6.97094e-05	0.00340879	HOXC5	2
7	nucleus	Gene Ontology	GO:0005634	16	5208	6.97094e-05	0.00340879	HOXC4	2
7	nucleus	Gene Ontology	GO:0005634	16	5208	6.97094e-05	0.00340879	SMAD3	2
7	nucleus	Gene Ontology	GO:0005634	16	5208	6.97094e-05	0.00340879	ESPL1	2
7	nucleus	Gene Ontology	GO:0005634	16	5208	6.97094e-05	0.00340879	PPP6R3	2
7	nucleus	Gene Ontology	GO:0005634	16	5208	6.97094e-05	0.00340879	ZNF408	2
7	nucleus	Gene Ontology	GO:0005634	16	5208	6.97094e-05	0.00340879	C17orf53	2
7	nucleus	Gene Ontology	GO:0005634	16	5208	6.97094e-05	0.00340879	HOXC6	2
7	nucleus	Gene Ontology	GO:0005634	16	5208	6.97094e-05	0.00340879	ATXN7L3	2
7	nucleus	Gene Ontology	GO:0005634	16	5208	6.97094e-05	0.00340879	CSRNP3	2
8	proteasome assembly	Gene Ontology	GO:0043248	2	10	7.66926e-05	0.00340933	SHFM1	2
8	proteasome assembly	Gene Ontology	GO:0043248	2	10	7.66926e-05	0.00340933	C7orf76	2
9	I-SMAD binding	Gene Ontology	GO:0070411	2	14	0.000139054	0.00566644	AXIN1	2
9	I-SMAD binding	Gene Ontology	GO:0070411	2	14	0.000139054	0.00566644	SMAD3	2
10	bone remodeling	Gene Ontology	GO:0046849	2	16	0.000177047	0.00665969	WNT16	2
10	bone remodeling	Gene Ontology	GO:0046849	2	16	0.000177047	0.00665969	LRP5	2
11	regulation of G1/S transition of mitotic cell cycle	Gene Ontology	GO:2000045	2	17	0.000197739	0.00671223	SHFM1	2
11	regulation of G1/S transition of mitotic cell cycle	Gene Ontology	GO:2000045	2	17	0.000197739	0.00671223	C7orf76	2
12	mRNA export from nucleus	Gene Ontology	GO:0006406	3	101	0.000205897	0.00671223	SHFM1	2
12	mRNA export from nucleus	Gene Ontology	GO:0006406	3	101	0.000205897	0.00671223	SMG6	2
12	mRNA export from nucleus	Gene Ontology	GO:0006406	3	101	0.000205897	0.00671223	C7orf76	2
13	positive regulation of chondrocyte differentiation	Gene Ontology	GO:0032332	2	19	0.000242499	0.00685268	PKDCC	2
13	positive regulation of chondrocyte differentiation	Gene Ontology	GO:0032332	2	19	0.000242499	0.00685268	SMAD3	2
14	osteoblast development	Gene Ontology	GO:0002076	2	19	0.000242499	0.00685268	LRP5	2
14	osteoblast development	Gene Ontology	GO:0002076	2	19	0.000242499	0.00685268	SMAD3	2
15	positive regulation of transcription by RNA polymerase II	Gene Ontology	GO:0045944	7	1159	0.000252246	0.00685268	HOXC4	2
15	positive regulation of transcription by RNA polymerase II	Gene Ontology	GO:0045944	7	1159	0.000252246	0.00685268	SHFM1	2
15	positive regulation of transcription by RNA polymerase II	Gene Ontology	GO:0045944	7	1159	0.000252246	0.00685268	HDAC5	2
15	positive regulation of transcription by RNA polymerase II	Gene Ontology	GO:0045944	7	1159	0.000252246	0.00685268	LRP5	2
15	positive regulation of transcription by RNA polymerase II	Gene Ontology	GO:0045944	7	1159	0.000252246	0.00685268	C7orf76	2
15	positive regulation of transcription by RNA polymerase II	Gene Ontology	GO:0045944	7	1159	0.000252246	0.00685268	CSRNP3	2
15	positive regulation of transcription by RNA polymerase II	Gene Ontology	GO:0045944	7	1159	0.000252246	0.00685268	SMAD3	2
16	positive regulation of DNA-binding transcription factor activity	Gene Ontology	GO:0051091	3	112	0.000276836	0.00712488	LRP5	2
16	positive regulation of DNA-binding transcription factor activity	Gene Ontology	GO:0051091	3	112	0.000276836	0.00712488	HDAC5	2
16	positive regulation of DNA-binding transcription factor activity	Gene Ontology	GO:0051091	3	112	0.000276836	0.00712488	SMAD3	2
17	positive regulation of transcription, DNA-templated	Gene Ontology	GO:0045893	5	556	0.000358716	0.00869271	SOST	2
17	positive regulation of transcription, DNA-templated	Gene Ontology	GO:0045893	5	556	0.000358716	0.00869271	ATXN7L3	2
17	positive regulation of transcription, DNA-templated	Gene Ontology	GO:0045893	5	556	0.000358716	0.00869271	LRP5	2
17	positive regulation of transcription, DNA-templated	Gene Ontology	GO:0045893	5	556	0.000358716	0.00869271	AXIN1	2
17	positive regulation of transcription, DNA-templated	Gene Ontology	GO:0045893	5	556	0.000358716	0.00869271	SMAD3	2
18	DNA-binding transcription factor activity, RNA polymerase II-specific	Gene Ontology	GO:0000981	6	874	0.000373307	0.00869271	UBTF	2
18	DNA-binding transcription factor activity, RNA polymerase II-specific	Gene Ontology	GO:0000981	6	874	0.000373307	0.00869271	HOXC5	2
18	DNA-binding transcription factor activity, RNA polymerase II-specific	Gene Ontology	GO:0000981	6	874	0.000373307	0.00869271	HOXC4	2
18	DNA-binding transcription factor activity, RNA polymerase II-specific	Gene Ontology	GO:0000981	6	874	0.000373307	0.00869271	SMAD3	2
18	DNA-binding transcription factor activity, RNA polymerase II-specific	Gene Ontology	GO:0000981	6	874	0.000373307	0.00869271	CSRNP3	2
18	DNA-binding transcription factor activity, RNA polymerase II-specific	Gene Ontology	GO:0000981	6	874	0.000373307	0.00869271	HOXC6	2
19	histone acetyltransferase binding	Gene Ontology	GO:0035035	2	28	0.000499188	0.0109509	SHFM1	2
19	histone acetyltransferase binding	Gene Ontology	GO:0035035	2	28	0.000499188	0.0109509	C7orf76	2
20	Wnt-protein binding	Gene Ontology	GO:0017147	2	30	0.000568399	0.0109509	WLS	2
20	Wnt-protein binding	Gene Ontology	GO:0017147	2	30	0.000568399	0.0109509	LRP5	2
21	positive regulation of canonical Wnt signaling pathway	Gene Ontology	GO:0090263	3	145	0.000578853	0.0109509	WLS	2
21	positive regulation of canonical Wnt signaling pathway	Gene Ontology	GO:0090263	3	145	0.000578853	0.0109509	AXIN1	2
21	positive regulation of canonical Wnt signaling pathway	Gene Ontology	GO:0090263	3	145	0.000578853	0.0109509	SMAD3	2
22	embryonic skeletal system development	Gene Ontology	GO:0048706	2	31	0.00060465	0.0109509	HOXC5	2
22	embryonic skeletal system development	Gene Ontology	GO:0048706	2	31	0.00060465	0.0109509	HOXC6	2
23	mesoderm formation	Gene Ontology	GO:0001707	2	32	0.000641995	0.011212	WLS	2
23	mesoderm formation	Gene Ontology	GO:0001707	2	32	0.000641995	0.011212	SMAD3	2
24	RNA polymerase II cis-regulatory region sequence-specific DNA binding	Gene Ontology	GO:0000978	5	656	0.000753633	0.0122842	HOXC5	2
24	RNA polymerase II cis-regulatory region sequence-specific DNA binding	Gene Ontology	GO:0000978	5	656	0.000753633	0.0122842	SMAD3	2
24	RNA polymerase II cis-regulatory region sequence-specific DNA binding	Gene Ontology	GO:0000978	5	656	0.000753633	0.0122842	HDAC5	2
24	RNA polymerase II cis-regulatory region sequence-specific DNA binding	Gene Ontology	GO:0000978	5	656	0.000753633	0.0122842	HOXC4	2
24	RNA polymerase II cis-regulatory region sequence-specific DNA binding	Gene Ontology	GO:0000978	5	656	0.000753633	0.0122842	HOXC6	2
25	positive regulation of bone mineralization	Gene Ontology	GO:0030501	2	39	0.000933838	0.0147305	PKDCC	2
25	positive regulation of bone mineralization	Gene Ontology	GO:0030501	2	39	0.000933838	0.0147305	SMAD3	2
26	cytokine activity	Gene Ontology	GO:0005125	3	186	0.00117372	0.0171284	WNT16	2
26	cytokine activity	Gene Ontology	GO:0005125	3	186	0.00117372	0.0171284	FAM3C	2
26	cytokine activity	Gene Ontology	GO:0005125	3	186	0.00117372	0.0171284	TNFRSF11B	2
27	negative regulation of osteoblast differentiation	Gene Ontology	GO:0045668	2	45	0.00122596	0.0171284	LRP5	2
27	negative regulation of osteoblast differentiation	Gene Ontology	GO:0045668	2	45	0.00122596	0.0171284	SMAD3	2
28	regulation of transcription by RNA polymerase II	Gene Ontology	GO:0006357	5	751	0.00136897	0.0185952	SMAD3	2
28	regulation of transcription by RNA polymerase II	Gene Ontology	GO:0006357	5	751	0.00136897	0.0185952	ATXN7L3	2
28	regulation of transcription by RNA polymerase II	Gene Ontology	GO:0006357	5	751	0.00136897	0.0185952	UBTF	2
28	regulation of transcription by RNA polymerase II	Gene Ontology	GO:0006357	5	751	0.00136897	0.0185952	HOXC5	2
28	regulation of transcription by RNA polymerase II	Gene Ontology	GO:0006357	5	751	0.00136897	0.0185952	HOXC6	2
29	proteasome complex	Gene Ontology	GO:0000502	2	57	0.00192435	0.0254326	SHFM1	2
29	proteasome complex	Gene Ontology	GO:0000502	2	57	0.00192435	0.0254326	C7orf76	2
30	canonical Wnt signaling pathway	Gene Ontology	GO:0060070	2	70	0.00284894	0.0348282	WNT16	2
30	canonical Wnt signaling pathway	Gene Ontology	GO:0060070	2	70	0.00284894	0.0348282	LRP5	2
31	apoptotic process	Gene Ontology	GO:0006915	4	546	0.00304374	0.0363022	ESPL1	2
31	apoptotic process	Gene Ontology	GO:0006915	4	546	0.00304374	0.0363022	AXIN1	2
31	apoptotic process	Gene Ontology	GO:0006915	4	546	0.00304374	0.0363022	TNFRSF11B	2
31	apoptotic process	Gene Ontology	GO:0006915	4	546	0.00304374	0.0363022	CSRNP3	2
32	nuclear chromatin	Gene Ontology	GO:0000790	5	915	0.00320987	0.037372	SMAD3	2
32	nuclear chromatin	Gene Ontology	GO:0000790	5	915	0.00320987	0.037372	HOXC5	2
32	nuclear chromatin	Gene Ontology	GO:0000790	5	915	0.00320987	0.037372	HOXC4	2
32	nuclear chromatin	Gene Ontology	GO:0000790	5	915	0.00320987	0.037372	CSRNP3	2
32	nuclear chromatin	Gene Ontology	GO:0000790	5	915	0.00320987	0.037372	HOXC6	2
33	fibroblast growth factor receptor signaling pathway	Gene Ontology	GO:0008543	2	80	0.00367607	0.0408545	FGFRL1	2
33	fibroblast growth factor receptor signaling pathway	Gene Ontology	GO:0008543	2	80	0.00367607	0.0408545	GALNT3	2
34	positive regulation of JNK cascade	Gene Ontology	GO:0046330	2	80	0.00367607	0.0408545	WNT16	2
34	positive regulation of JNK cascade	Gene Ontology	GO:0046330	2	80	0.00367607	0.0408545	AXIN1	2
35	double-strand break repair via homologous recombination	Gene Ontology	GO:0000724	2	82	0.00385337	0.041181	SHFM1	2
35	double-strand break repair via homologous recombination	Gene Ontology	GO:0000724	2	82	0.00385337	0.041181	C7orf76	2
36	cytoplasmic vesicle	Gene Ontology	GO:0031410	3	285	0.00387388	0.041181	WLS	2
36	cytoplasmic vesicle	Gene Ontology	GO:0031410	3	285	0.00387388	0.041181	DNM3	2
36	cytoplasmic vesicle	Gene Ontology	GO:0031410	3	285	0.00387388	0.041181	AXIN1	2
37	beta-catenin binding	Gene Ontology	GO:0008013	2	86	0.00421971	0.0429883	AXIN1	2
37	beta-catenin binding	Gene Ontology	GO:0008013	2	86	0.00421971	0.0429883	SMAD3	2
38	transcription factor binding	Gene Ontology	GO:0008134	3	325	0.00555911	0.0499011	SOST	2
38	transcription factor binding	Gene Ontology	GO:0008134	3	325	0.00555911	0.0499011	HDAC5	2
38	transcription factor binding	Gene Ontology	GO:0008134	3	325	0.00555911	0.0499011	SMAD3	2
39	fibroblast growth factor-activated receptor activity	Gene Ontology	GO:0005007	1	5	0.00654953	0.0499011	FGFRL1	2
40	establishment of mitotic spindle localization	Gene Ontology	GO:0040001	1	5	0.00654953	0.0499011	ESPL1	2
41	regulation of dephosphorylation	Gene Ontology	GO:0035303	1	5	0.00654953	0.0499011	SMG6	2
42	positive regulation of extracellular matrix assembly	Gene Ontology	GO:1901203	1	5	0.00654953	0.0499011	SMAD3	2
43	negative regulation of telomere capping	Gene Ontology	GO:1904354	1	5	0.00654953	0.0499011	SMG6	2
44	regulation of striated muscle tissue development	Gene Ontology	GO:0016202	1	5	0.00654953	0.0499011	SMAD3	2
45	apoptotic process involved in blood vessel morphogenesis	Gene Ontology	GO:1902262	1	5	0.00654953	0.0499011	LRP5	2
46	regulation of histone H3-K9 acetylation	Gene Ontology	GO:2000615	1	5	0.00654953	0.0499011	HDAC5	2
47	regulation of myotube differentiation	Gene Ontology	GO:0010830	1	5	0.00654953	0.0499011	HDAC5	2
48	type 5 metabotropic glutamate receptor binding	Gene Ontology	GO:0031802	1	5	0.00654953	0.0499011	DNM3	2
49	beta-catenin destruction complex assembly	Gene Ontology	GO:1904885	1	5	0.00654953	0.0499011	AXIN1	2
50	postsynaptic endocytic zone membrane	Gene Ontology	GO:0098844	1	5	0.00654953	0.0499011	DNM3	2
51	perinuclear region of cytoplasm	Gene Ontology	GO:0048471	4	697	0.00714861	0.0499011	DNM3	2
51	perinuclear region of cytoplasm	Gene Ontology	GO:0048471	4	697	0.00714861	0.0499011	ARHGAP1	2
51	perinuclear region of cytoplasm	Gene Ontology	GO:0048471	4	697	0.00714861	0.0499011	AXIN1	2
51	perinuclear region of cytoplasm	Gene Ontology	GO:0048471	4	697	0.00714861	0.0499011	GALNT3	2
52	cytosol	Gene Ontology	GO:0005829	12	5095	0.00718491	0.0499011	SHFM1	2
52	cytosol	Gene Ontology	GO:0005829	12	5095	0.00718491	0.0499011	SMG6	2
52	cytosol	Gene Ontology	GO:0005829	12	5095	0.00718491	0.0499011	HDAC5	2
52	cytosol	Gene Ontology	GO:0005829	12	5095	0.00718491	0.0499011	AXIN1	2
52	cytosol	Gene Ontology	GO:0005829	12	5095	0.00718491	0.0499011	ASB16	2
52	cytosol	Gene Ontology	GO:0005829	12	5095	0.00718491	0.0499011	WLS	2
52	cytosol	Gene Ontology	GO:0005829	12	5095	0.00718491	0.0499011	C7orf76	2
52	cytosol	Gene Ontology	GO:0005829	12	5095	0.00718491	0.0499011	SMAD3	2
52	cytosol	Gene Ontology	GO:0005829	12	5095	0.00718491	0.0499011	ESPL1	2
52	cytosol	Gene Ontology	GO:0005829	12	5095	0.00718491	0.0499011	PPP6R3	2
52	cytosol	Gene Ontology	GO:0005829	12	5095	0.00718491	0.0499011	HOXC6	2
52	cytosol	Gene Ontology	GO:0005829	12	5095	0.00718491	0.0499011	ARHGAP1	2
53	negative regulation of cardiac muscle hypertrophy in response to stress	Gene Ontology	GO:1903243	1	6	0.00763704	0.0499011	SMAD3	2
54	regulation of telomerase activity	Gene Ontology	GO:0051972	1	6	0.00763704	0.0499011	SMG6	2
55	meiotic spindle organization	Gene Ontology	GO:0000212	1	6	0.00763704	0.0499011	ESPL1	2
56	regulation of telomere maintenance via telomerase	Gene Ontology	GO:0032210	1	6	0.00763704	0.0499011	SMG6	2
57	RNA polymerase I general transcription initiation factor activity	Gene Ontology	GO:0001181	1	6	0.00763704	0.0499011	UBTF	2
58	transcription by RNA polymerase I	Gene Ontology	GO:0006360	1	6	0.00763704	0.0499011	UBTF	2
59	sorting endosome	Gene Ontology	GO:0097443	1	6	0.00763704	0.0499011	ARHGAP1	2
60	retinal blood vessel morphogenesis	Gene Ontology	GO:0061304	1	6	0.00763704	0.0499011	LRP5	2
61	positive regulation of alkaline phosphatase activity	Gene Ontology	GO:0010694	1	6	0.00763704	0.0499011	SMAD3	2
62	heart valve morphogenesis	Gene Ontology	GO:0003179	1	7	0.00872338	0.0499011	FGFRL1	2
63	SMAD protein complex	Gene Ontology	GO:0071141	1	7	0.00872338	0.0499011	SMAD3	2
64	negative regulation of dendritic spine morphogenesis	Gene Ontology	GO:0061002	1	7	0.00872338	0.0499011	DNM3	2
65	glucose catabolic process	Gene Ontology	GO:0006007	1	7	0.00872338	0.0499011	LRP5	2
66	transdifferentiation	Gene Ontology	GO:0060290	1	7	0.00872338	0.0499011	SMAD3	2
67	synaptic vesicle budding from presynaptic endocytic zone membrane	Gene Ontology	GO:0016185	1	7	0.00872338	0.0499011	DNM3	2
68	organelle fission	Gene Ontology	GO:0048285	1	7	0.00872338	0.0499011	DNM3	2
69	SMAD protein complex assembly	Gene Ontology	GO:0007183	1	7	0.00872338	0.0499011	SMAD3	2
70	postsynaptic neurotransmitter receptor internalization	Gene Ontology	GO:0098884	1	8	0.00980856	0.0499011	DNM3	2
71	protein O-linked glycosylation via threonine	Gene Ontology	GO:0018243	1	8	0.00980856	0.0499011	GALNT3	2
72	nodal signaling pathway	Gene Ontology	GO:0038092	1	8	0.00980856	0.0499011	SMAD3	2
73	DEAD/H-box RNA helicase binding	Gene Ontology	GO:0017151	1	8	0.00980856	0.0499011	SMAD3	2
74	toxin transmembrane transporter activity	Gene Ontology	GO:0019534	1	8	0.00980856	0.0499011	LRP5	2
75	homologous chromosome segregation	Gene Ontology	GO:0045143	1	8	0.00980856	0.0499011	ESPL1	2
76	exocrine pancreas development	Gene Ontology	GO:0031017	1	8	0.00980856	0.0499011	WLS	2
77	retina morphogenesis in camera-type eye	Gene Ontology	GO:0060042	1	8	0.00980856	0.0499011	LRP5	2
78	RNA polymerase I core promoter sequence-specific DNA binding	Gene Ontology	GO:0001164	1	8	0.00980856	0.0499011	UBTF	2
79	dynamin family protein polymerization involved in mitochondrial fission	Gene Ontology	GO:0003374	1	8	0.00980856	0.0499011	DNM3	2
80	heteromeric SMAD protein complex	Gene Ontology	GO:0071144	1	8	0.00980856	0.0499011	SMAD3	2
81	neuron differentiation	Gene Ontology	GO:0030182	2	139	0.0104889	0.0499011	WNT16	2
81	neuron differentiation	Gene Ontology	GO:0030182	2	139	0.0104889	0.0499011	HDAC5	2
82	arginine binding	Gene Ontology	GO:0034618	1	9	0.0108926	0.0499011	NAGS	3
83	RNA polymerase I preinitiation complex assembly	Gene Ontology	GO:0001188	1	9	0.0108926	0.0499011	UBTF	2
84	pericardium development	Gene Ontology	GO:0060039	1	9	0.0108926	0.0499011	SMAD3	2
85	bone marrow development	Gene Ontology	GO:0048539	1	9	0.0108926	0.0499011	LRP5	2
86	NAD-dependent histone deacetylase activity (H3-K14 specific)	Gene Ontology	GO:0032041	1	9	0.0108926	0.0499011	HDAC5	2
87	postsynapse organization	Gene Ontology	GO:0099173	1	9	0.0108926	0.0499011	DNM3	2
88	negative regulation of osteoblast proliferation	Gene Ontology	GO:0033689	1	9	0.0108926	0.0499011	SMAD3	2
89	embryonic foregut morphogenesis	Gene Ontology	GO:0048617	1	9	0.0108926	0.0499011	SMAD3	2
90	diaphragm development	Gene Ontology	GO:0060539	1	9	0.0108926	0.0499011	FGFRL1	2
91	cell migration involved in gastrulation	Gene Ontology	GO:0042074	1	9	0.0108926	0.0499011	LRP5	2
92	cellular response to parathyroid hormone stimulus	Gene Ontology	GO:0071374	1	9	0.0108926	0.0499011	SOST	2
93	cell population proliferation	Gene Ontology	GO:0008283	2	142	0.0109191	0.0499011	SHFM1	2
93	cell population proliferation	Gene Ontology	GO:0008283	2	142	0.0109191	0.0499011	C7orf76	2

## Sheet: GOs_2015ls
rank	Term	Database	ID	Input number	Background number	P-Value	Corrected P-Value	genes	is.literature.gene
1	anterior/posterior pattern specification	Gene Ontology	GO:0009952	5	96	4.77031e-08	1.9606e-05	HOXC10	2
1	anterior/posterior pattern specification	Gene Ontology	GO:0009952	5	96	4.77031e-08	1.9606e-05	LRP5	2
1	anterior/posterior pattern specification	Gene Ontology	GO:0009952	5	96	4.77031e-08	1.9606e-05	HOXC5	2
1	anterior/posterior pattern specification	Gene Ontology	GO:0009952	5	96	4.77031e-08	1.9606e-05	HOXC4	2
1	anterior/posterior pattern specification	Gene Ontology	GO:0009952	5	96	4.77031e-08	1.9606e-05	HOXC6	2
2	positive regulation of transcription by RNA polymerase II	Gene Ontology	GO:0045944	9	1159	1.32029e-06	0.00018088	JAG1	2
2	positive regulation of transcription by RNA polymerase II	Gene Ontology	GO:0045944	9	1159	1.32029e-06	0.00018088	RPS6KA5	2
2	positive regulation of transcription by RNA polymerase II	Gene Ontology	GO:0045944	9	1159	1.32029e-06	0.00018088	ESR1	2
2	positive regulation of transcription by RNA polymerase II	Gene Ontology	GO:0045944	9	1159	1.32029e-06	0.00018088	C7orf76	2
2	positive regulation of transcription by RNA polymerase II	Gene Ontology	GO:0045944	9	1159	1.32029e-06	0.00018088	LRP5	2
2	positive regulation of transcription by RNA polymerase II	Gene Ontology	GO:0045944	9	1159	1.32029e-06	0.00018088	HOXC4	2
2	positive regulation of transcription by RNA polymerase II	Gene Ontology	GO:0045944	9	1159	1.32029e-06	0.00018088	SP7	2
2	positive regulation of transcription by RNA polymerase II	Gene Ontology	GO:0045944	9	1159	1.32029e-06	0.00018088	HOXC10	2
2	positive regulation of transcription by RNA polymerase II	Gene Ontology	GO:0045944	9	1159	1.32029e-06	0.00018088	SOX1	3
3	Wnt-protein binding	Gene Ontology	GO:0017147	3	30	4.46589e-06	0.00045887	WLS	2
3	Wnt-protein binding	Gene Ontology	GO:0017147	3	30	4.46589e-06	0.00045887	SFRP4	2
3	Wnt-protein binding	Gene Ontology	GO:0017147	3	30	4.46589e-06	0.00045887	LRP5	2
4	skeletal system development	Gene Ontology	GO:0001501	4	137	1.06778e-05	0.000819211	HOXC10	2
4	skeletal system development	Gene Ontology	GO:0001501	4	137	1.06778e-05	0.000819211	MEPE	2
4	skeletal system development	Gene Ontology	GO:0001501	4	137	1.06778e-05	0.000819211	HOXC4	2
4	skeletal system development	Gene Ontology	GO:0001501	4	137	1.06778e-05	0.000819211	TNFRSF11B	2
5	DNA-binding transcription factor activity, RNA polymerase II-specific	Gene Ontology	GO:0000981	7	874	1.91814e-05	0.000994157	ESR1	2
5	DNA-binding transcription factor activity, RNA polymerase II-specific	Gene Ontology	GO:0000981	7	874	1.91814e-05	0.000994157	SP7	2
5	DNA-binding transcription factor activity, RNA polymerase II-specific	Gene Ontology	GO:0000981	7	874	1.91814e-05	0.000994157	HOXC5	2
5	DNA-binding transcription factor activity, RNA polymerase II-specific	Gene Ontology	GO:0000981	7	874	1.91814e-05	0.000994157	HOXC4	2
5	DNA-binding transcription factor activity, RNA polymerase II-specific	Gene Ontology	GO:0000981	7	874	1.91814e-05	0.000994157	HOXC6	2
5	DNA-binding transcription factor activity, RNA polymerase II-specific	Gene Ontology	GO:0000981	7	874	1.91814e-05	0.000994157	HOXC10	2
5	DNA-binding transcription factor activity, RNA polymerase II-specific	Gene Ontology	GO:0000981	7	874	1.91814e-05	0.000994157	SOX1	3
6	nuclear chromatin	Gene Ontology	GO:0000790	7	915	2.56571e-05	0.00117167	ESR1	2
6	nuclear chromatin	Gene Ontology	GO:0000790	7	915	2.56571e-05	0.00117167	SP7	2
6	nuclear chromatin	Gene Ontology	GO:0000790	7	915	2.56571e-05	0.00117167	HOXC5	2
6	nuclear chromatin	Gene Ontology	GO:0000790	7	915	2.56571e-05	0.00117167	HOXC4	2
6	nuclear chromatin	Gene Ontology	GO:0000790	7	915	2.56571e-05	0.00117167	HOXC6	2
6	nuclear chromatin	Gene Ontology	GO:0000790	7	915	2.56571e-05	0.00117167	HOXC10	2
6	nuclear chromatin	Gene Ontology	GO:0000790	7	915	2.56571e-05	0.00117167	SOX1	3
7	RNA polymerase II cis-regulatory region sequence-specific DNA binding	Gene Ontology	GO:0000978	6	656	3.90668e-05	0.00160564	ESR1	2
7	RNA polymerase II cis-regulatory region sequence-specific DNA binding	Gene Ontology	GO:0000978	6	656	3.90668e-05	0.00160564	HOXC5	2
7	RNA polymerase II cis-regulatory region sequence-specific DNA binding	Gene Ontology	GO:0000978	6	656	3.90668e-05	0.00160564	HOXC4	2
7	RNA polymerase II cis-regulatory region sequence-specific DNA binding	Gene Ontology	GO:0000978	6	656	3.90668e-05	0.00160564	SP7	2
7	RNA polymerase II cis-regulatory region sequence-specific DNA binding	Gene Ontology	GO:0000978	6	656	3.90668e-05	0.00160564	SOX1	3
7	RNA polymerase II cis-regulatory region sequence-specific DNA binding	Gene Ontology	GO:0000978	6	656	3.90668e-05	0.00160564	HOXC6	2
8	canonical Wnt signaling pathway	Gene Ontology	GO:0060070	3	70	4.95674e-05	0.00185202	WNT16	2
8	canonical Wnt signaling pathway	Gene Ontology	GO:0060070	3	70	4.95674e-05	0.00185202	SFRP4	2
8	canonical Wnt signaling pathway	Gene Ontology	GO:0060070	3	70	4.95674e-05	0.00185202	LRP5	2
9	DNA-binding transcription activator activity, RNA polymerase II-specific	Gene Ontology	GO:0001228	5	466	8.78749e-05	0.00300972	HOXC10	2
9	DNA-binding transcription activator activity, RNA polymerase II-specific	Gene Ontology	GO:0001228	5	466	8.78749e-05	0.00300972	SP7	2
9	DNA-binding transcription activator activity, RNA polymerase II-specific	Gene Ontology	GO:0001228	5	466	8.78749e-05	0.00300972	SOX1	3
9	DNA-binding transcription activator activity, RNA polymerase II-specific	Gene Ontology	GO:0001228	5	466	8.78749e-05	0.00300972	HOXC4	2
9	DNA-binding transcription activator activity, RNA polymerase II-specific	Gene Ontology	GO:0001228	5	466	8.78749e-05	0.00300972	ESR1	2
10	regulation of intracellular estrogen receptor signaling pathway	Gene Ontology	GO:0033146	2	15	0.000122791	0.0038821	AXIN1	2
10	regulation of intracellular estrogen receptor signaling pathway	Gene Ontology	GO:0033146	2	15	0.000122791	0.0038821	ESR1	2
11	bone remodeling	Gene Ontology	GO:0046849	2	16	0.000138056	0.00405293	WNT16	2
11	bone remodeling	Gene Ontology	GO:0046849	2	16	0.000138056	0.00405293	LRP5	2
12	nucleus	Gene Ontology	GO:0005634	14	5208	0.000220855	0.00605143	RPS6KA5	2
12	nucleus	Gene Ontology	GO:0005634	14	5208	0.000220855	0.00605143	SFRP4	2
12	nucleus	Gene Ontology	GO:0005634	14	5208	0.000220855	0.00605143	AXIN1	2
12	nucleus	Gene Ontology	GO:0005634	14	5208	0.000220855	0.00605143	ESR1	2
12	nucleus	Gene Ontology	GO:0005634	14	5208	0.000220855	0.00605143	C7orf76	2
12	nucleus	Gene Ontology	GO:0005634	14	5208	0.000220855	0.00605143	SP7	2
12	nucleus	Gene Ontology	GO:0005634	14	5208	0.000220855	0.00605143	HOXC5	2
12	nucleus	Gene Ontology	GO:0005634	14	5208	0.000220855	0.00605143	HOXC4	2
12	nucleus	Gene Ontology	GO:0005634	14	5208	0.000220855	0.00605143	HOXC6	2
12	nucleus	Gene Ontology	GO:0005634	14	5208	0.000220855	0.00605143	ESPL1	2
12	nucleus	Gene Ontology	GO:0005634	14	5208	0.000220855	0.00605143	PPP6R3	2
12	nucleus	Gene Ontology	GO:0005634	14	5208	0.000220855	0.00605143	SOX1	3
12	nucleus	Gene Ontology	GO:0005634	14	5208	0.000220855	0.00605143	RANBP1	3
12	nucleus	Gene Ontology	GO:0005634	14	5208	0.000220855	0.00605143	GPATCH1	2
13	regulation of Wnt signaling pathway	Gene Ontology	GO:0030111	2	23	0.000269544	0.00692391	AXIN1	2
13	regulation of Wnt signaling pathway	Gene Ontology	GO:0030111	2	23	0.000269544	0.00692391	ESR1	2
14	protein binding	Gene Ontology	GO:0005515	22	11779	0.000330217	0.00797791	FAM3C	2
14	protein binding	Gene Ontology	GO:0005515	22	11779	0.000330217	0.00797791	HOXC5	2
14	protein binding	Gene Ontology	GO:0005515	22	11779	0.000330217	0.00797791	HOXC4	2
14	protein binding	Gene Ontology	GO:0005515	22	11779	0.000330217	0.00797791	SOX1	3
14	protein binding	Gene Ontology	GO:0005515	22	11779	0.000330217	0.00797791	MEPE	2
14	protein binding	Gene Ontology	GO:0005515	22	11779	0.000330217	0.00797791	AXIN1	2
14	protein binding	Gene Ontology	GO:0005515	22	11779	0.000330217	0.00797791	C7orf76	2
14	protein binding	Gene Ontology	GO:0005515	22	11779	0.000330217	0.00797791	ESPL1	2
14	protein binding	Gene Ontology	GO:0005515	22	11779	0.000330217	0.00797791	JAG1	2
14	protein binding	Gene Ontology	GO:0005515	22	11779	0.000330217	0.00797791	RANBP1	3
14	protein binding	Gene Ontology	GO:0005515	22	11779	0.000330217	0.00797791	WLS	2
14	protein binding	Gene Ontology	GO:0005515	22	11779	0.000330217	0.00797791	MFSD5	2
14	protein binding	Gene Ontology	GO:0005515	22	11779	0.000330217	0.00797791	SP7	2
14	protein binding	Gene Ontology	GO:0005515	22	11779	0.000330217	0.00797791	HOXC10	2
14	protein binding	Gene Ontology	GO:0005515	22	11779	0.000330217	0.00797791	PPP6R3	2
14	protein binding	Gene Ontology	GO:0005515	22	11779	0.000330217	0.00797791	TNFRSF11B	2
14	protein binding	Gene Ontology	GO:0005515	22	11779	0.000330217	0.00797791	RPS6KA5	2
14	protein binding	Gene Ontology	GO:0005515	22	11779	0.000330217	0.00797791	SFRP4	2
14	protein binding	Gene Ontology	GO:0005515	22	11779	0.000330217	0.00797791	ESR1	2
14	protein binding	Gene Ontology	GO:0005515	22	11779	0.000330217	0.00797791	CCDC170	2
14	protein binding	Gene Ontology	GO:0005515	22	11779	0.000330217	0.00797791	LRP5	2
14	protein binding	Gene Ontology	GO:0005515	22	11779	0.000330217	0.00797791	EPDR1	2
15	bone morphogenesis	Gene Ontology	GO:0060349	2	27	0.000363893	0.00797791	SFRP4	2
15	bone morphogenesis	Gene Ontology	GO:0060349	2	27	0.000363893	0.00797791	LRP5	2
16	Golgi apparatus	Gene Ontology	GO:0005794	6	1002	0.000384833	0.00797791	FAM3C	2
16	Golgi apparatus	Gene Ontology	GO:0005794	6	1002	0.000384833	0.00797791	ESR1	2
16	Golgi apparatus	Gene Ontology	GO:0005794	6	1002	0.000384833	0.00797791	CCDC170	2
16	Golgi apparatus	Gene Ontology	GO:0005794	6	1002	0.000384833	0.00797791	ZDHHC8	3
16	Golgi apparatus	Gene Ontology	GO:0005794	6	1002	0.000384833	0.00797791	WLS	2
16	Golgi apparatus	Gene Ontology	GO:0005794	6	1002	0.000384833	0.00797791	GALNT3	2
17	positive regulation of canonical Wnt signaling pathway	Gene Ontology	GO:0090263	3	145	0.000401326	0.00797791	WLS	2
17	positive regulation of canonical Wnt signaling pathway	Gene Ontology	GO:0090263	3	145	0.000401326	0.00797791	SFRP4	2
17	positive regulation of canonical Wnt signaling pathway	Gene Ontology	GO:0090263	3	145	0.000401326	0.00797791	AXIN1	2
18	signal transduction	Gene Ontology	GO:0007165	6	1013	0.00040763	0.00797791	TNFRSF11B	2
18	signal transduction	Gene Ontology	GO:0007165	6	1013	0.00040763	0.00797791	RHPN2	2
18	signal transduction	Gene Ontology	GO:0007165	6	1013	0.00040763	0.00797791	FAM3C	2
18	signal transduction	Gene Ontology	GO:0007165	6	1013	0.00040763	0.00797791	ARHGAP25	2
18	signal transduction	Gene Ontology	GO:0007165	6	1013	0.00040763	0.00797791	RANBP1	3
18	signal transduction	Gene Ontology	GO:0007165	6	1013	0.00040763	0.00797791	ESR1	2
19	embryonic skeletal system development	Gene Ontology	GO:0048706	2	31	0.000472087	0.00843598	HOXC5	2
19	embryonic skeletal system development	Gene Ontology	GO:0048706	2	31	0.000472087	0.00843598	HOXC6	2
20	cytokine activity	Gene Ontology	GO:0005125	3	186	0.000816906	0.0134299	WNT16	2
20	cytokine activity	Gene Ontology	GO:0005125	3	186	0.000816906	0.0134299	FAM3C	2
20	cytokine activity	Gene Ontology	GO:0005125	3	186	0.000816906	0.0134299	TNFRSF11B	2
21	Wnt signaling pathway	Gene Ontology	GO:0016055	3	189	0.000854933	0.0135145	WNT16	2
21	Wnt signaling pathway	Gene Ontology	GO:0016055	3	189	0.000854933	0.0135145	WLS	2
21	Wnt signaling pathway	Gene Ontology	GO:0016055	3	189	0.000854933	0.0135145	AXIN1	2
22	keratinocyte differentiation	Gene Ontology	GO:0030216	2	53	0.00131005	0.0199419	WNT16	2
22	keratinocyte differentiation	Gene Ontology	GO:0030216	2	53	0.00131005	0.0199419	JAG1	2
23	positive regulation of osteoblast differentiation	Gene Ontology	GO:0045669	2	60	0.00166112	0.0242992	JAG1	2
23	positive regulation of osteoblast differentiation	Gene Ontology	GO:0045669	2	60	0.00166112	0.0242992	LRP5	2
24	response to estrogen	Gene Ontology	GO:0043627	2	61	0.00171454	0.0242992	TNFRSF11B	2
24	response to estrogen	Gene Ontology	GO:0043627	2	61	0.00171454	0.0242992	ESR1	2
25	negative regulation of DNA-binding transcription factor activity	Gene Ontology	GO:0043433	2	71	0.00229312	0.0304023	SFRP4	2
25	negative regulation of DNA-binding transcription factor activity	Gene Ontology	GO:0043433	2	71	0.00229312	0.0304023	ESR1	2
26	positive regulation of JNK cascade	Gene Ontology	GO:0046330	2	80	0.00288199	0.0370155	WNT16	2
26	positive regulation of JNK cascade	Gene Ontology	GO:0046330	2	80	0.00288199	0.0370155	AXIN1	2
27	beta-catenin binding	Gene Ontology	GO:0008013	2	86	0.00330986	0.0412228	AXIN1	2
27	beta-catenin binding	Gene Ontology	GO:0008013	2	86	0.00330986	0.0412228	ESR1	2
28	positive regulation of DNA-binding transcription factor activity	Gene Ontology	GO:0051091	2	112	0.00548188	0.0483657	LRP5	2
28	positive regulation of DNA-binding transcription factor activity	Gene Ontology	GO:0051091	2	112	0.00548188	0.0483657	ESR1	2
29	estrogen receptor activity	Gene Ontology	GO:0030284	1	5	0.00579053	0.0483657	ESR1	2
30	establishment of mitotic spindle localization	Gene Ontology	GO:0040001	1	5	0.00579053	0.0483657	ESPL1	2
31	pulmonary artery morphogenesis	Gene Ontology	GO:0061156	1	5	0.00579053	0.0483657	JAG1	2
32	apoptotic process involved in blood vessel morphogenesis	Gene Ontology	GO:1902262	1	5	0.00579053	0.0483657	LRP5	2
33	regulation of toll-like receptor signaling pathway	Gene Ontology	GO:0034121	1	5	0.00579053	0.0483657	ESR1	2
34	inner ear auditory receptor cell differentiation	Gene Ontology	GO:0042491	1	5	0.00579053	0.0483657	JAG1	2
35	extracellular matrix protein binding	Gene Ontology	GO:1990430	1	5	0.00579053	0.0483657	MEPE	2
36	beta-catenin destruction complex assembly	Gene Ontology	GO:1904885	1	5	0.00579053	0.0483657	AXIN1	2
37	regulation of transcription by RNA polymerase II	Gene Ontology	GO:0006357	4	751	0.00595141	0.0483657	SP7	2
37	regulation of transcription by RNA polymerase II	Gene Ontology	GO:0006357	4	751	0.00595141	0.0483657	ESR1	2
37	regulation of transcription by RNA polymerase II	Gene Ontology	GO:0006357	4	751	0.00595141	0.0483657	HOXC5	2
37	regulation of transcription by RNA polymerase II	Gene Ontology	GO:0006357	4	751	0.00595141	0.0483657	HOXC6	2
38	meiotic spindle organization	Gene Ontology	GO:0000212	1	6	0.00675244	0.0483657	ESPL1	2
39	phosphate ion homeostasis	Gene Ontology	GO:0055062	1	6	0.00675244	0.0483657	SFRP4	2
40	prostate epithelial cord arborization involved in prostate glandular acinus morphogenesis	Gene Ontology	GO:0060527	1	6	0.00675244	0.0483657	ESR1	2
41	forebrain neuron development	Gene Ontology	GO:0021884	1	6	0.00675244	0.0483657	SOX1	3
42	intracellular steroid hormone receptor signaling pathway	Gene Ontology	GO:0030518	1	6	0.00675244	0.0483657	ESR1	2
43	nitric-oxide synthase regulator activity	Gene Ontology	GO:0030235	1	6	0.00675244	0.0483657	ESR1	2
44	retinal blood vessel morphogenesis	Gene Ontology	GO:0061304	1	6	0.00675244	0.0483657	LRP5	2
45	regulation of branching involved in prostate gland morphogenesis	Gene Ontology	GO:0060687	1	6	0.00675244	0.0483657	ESR1	2
46	negative regulation of endothelial cell differentiation	Gene Ontology	GO:0045602	1	6	0.00675244	0.0483657	JAG1	2
47	cytosol	Gene Ontology	GO:0005829	11	5095	0.00735354	0.0483657	WLS	2
47	cytosol	Gene Ontology	GO:0005829	11	5095	0.00735354	0.0483657	AXIN1	2
47	cytosol	Gene Ontology	GO:0005829	11	5095	0.00735354	0.0483657	ESR1	2
47	cytosol	Gene Ontology	GO:0005829	11	5095	0.00735354	0.0483657	ZDHHC8	3
47	cytosol	Gene Ontology	GO:0005829	11	5095	0.00735354	0.0483657	RHPN2	2
47	cytosol	Gene Ontology	GO:0005829	11	5095	0.00735354	0.0483657	C7orf76	2
47	cytosol	Gene Ontology	GO:0005829	11	5095	0.00735354	0.0483657	HOXC6	2
47	cytosol	Gene Ontology	GO:0005829	11	5095	0.00735354	0.0483657	ESPL1	2
47	cytosol	Gene Ontology	GO:0005829	11	5095	0.00735354	0.0483657	PPP6R3	2
47	cytosol	Gene Ontology	GO:0005829	11	5095	0.00735354	0.0483657	ARHGAP25	2
47	cytosol	Gene Ontology	GO:0005829	11	5095	0.00735354	0.0483657	RANBP1	3
48	negative regulation of small GTPase mediated signal transduction	Gene Ontology	GO:0051058	1	7	0.00771345	0.0483657	ARHGAP25	2
49	positive regulation of stem cell differentiation	Gene Ontology	GO:2000738	1	7	0.00771345	0.0483657	SP7	2
50	glucose catabolic process	Gene Ontology	GO:0006007	1	7	0.00771345	0.0483657	LRP5	2
51	spinal cord motor neuron cell fate specification	Gene Ontology	GO:0021520	1	7	0.00771345	0.0483657	HOXC10	2
52	nephron development	Gene Ontology	GO:0072006	1	8	0.00867354	0.0483657	JAG1	2
53	exocrine pancreas development	Gene Ontology	GO:0031017	1	8	0.00867354	0.0483657	WLS	2
54	protein O-linked glycosylation via threonine	Gene Ontology	GO:0018243	1	8	0.00867354	0.0483657	GALNT3	2
55	DEAD/H-box RNA helicase binding	Gene Ontology	GO:0017151	1	8	0.00867354	0.0483657	SP7	2
56	synaptic vesicle clustering	Gene Ontology	GO:0097091	1	8	0.00867354	0.0483657	SYN2	2
57	toxin transmembrane transporter activity	Gene Ontology	GO:0019534	1	8	0.00867354	0.0483657	LRP5	2
58	proteasome regulatory particle, lid subcomplex	Gene Ontology	GO:0008541	1	8	0.00867354	0.0483657	C7orf76	2
59	homologous chromosome segregation	Gene Ontology	GO:0045143	1	8	0.00867354	0.0483657	ESPL1	2
60	positive regulation of histone phosphorylation	Gene Ontology	GO:0033129	1	8	0.00867354	0.0483657	RPS6KA5	2
61	retina morphogenesis in camera-type eye	Gene Ontology	GO:0060042	1	8	0.00867354	0.0483657	LRP5	2
62	positive regulation of epidermal cell differentiation	Gene Ontology	GO:0045606	1	8	0.00867354	0.0483657	SFRP4	2
63	bone marrow development	Gene Ontology	GO:0048539	1	9	0.00963274	0.0483657	LRP5	2
64	transcription preinitiation complex	Gene Ontology	GO:0097550	1	9	0.00963274	0.0483657	ESR1	2
65	glomerular visceral epithelial cell development	Gene Ontology	GO:0072015	1	9	0.00963274	0.0483657	JAG1	2
66	T cell mediated immunity	Gene Ontology	GO:0002456	1	9	0.00963274	0.0483657	JAG1	2
67	cell migration involved in gastrulation	Gene Ontology	GO:0042074	1	9	0.00963274	0.0483657	LRP5	2
68	multicellular organism development	Gene Ontology	GO:0007275	3	462	0.0102283	0.0483657	FAM3C	2
68	multicellular organism development	Gene Ontology	GO:0007275	3	462	0.0102283	0.0483657	AXIN1	2
68	multicellular organism development	Gene Ontology	GO:0007275	3	462	0.0102283	0.0483657	HOXC6	2
69	positive regulation of RNA polymerase II transcription preinitiation complex assembly	Gene Ontology	GO:0045899	1	10	0.010591	0.0483657	ESR1	2
70	integral component of organelle membrane	Gene Ontology	GO:0031301	1	10	0.010591	0.0483657	WLS	2
71	negative regulation of production of miRNAs involved in gene silencing by miRNA	Gene Ontology	GO:1903799	1	10	0.010591	0.0483657	ESR1	2
72	proteasome assembly	Gene Ontology	GO:0043248	1	10	0.010591	0.0483657	C7orf76	2
73	armadillo repeat domain binding	Gene Ontology	GO:0070016	1	10	0.010591	0.0483657	AXIN1	2
74	protein O-linked glycosylation via serine	Gene Ontology	GO:0018242	1	10	0.010591	0.0483657	GALNT3	2
75	regulation of BMP signaling pathway	Gene Ontology	GO:0030510	1	10	0.010591	0.0483657	SFRP4	2
76	morphogenesis of an epithelial sheet	Gene Ontology	GO:0002011	1	10	0.010591	0.0483657	JAG1	2
77	vagina development	Gene Ontology	GO:0060068	1	10	0.010591	0.0483657	ESR1	2
78	Notch signaling involved in heart development	Gene Ontology	GO:0061314	1	11	0.0115484	0.048958	JAG1	2
79	endothelial cell differentiation	Gene Ontology	GO:0045446	1	11	0.0115484	0.048958	JAG1	2
80	keratinocyte proliferation	Gene Ontology	GO:0043616	1	11	0.0115484	0.048958	WNT16	2
81	GDP-dissociation inhibitor activity	Gene Ontology	GO:0005092	1	12	0.0125049	0.048958	RANBP1	3
82	lens morphogenesis in camera-type eye	Gene Ontology	GO:0002089	1	12	0.0125049	0.048958	SOX1	3
83	beta-catenin destruction complex	Gene Ontology	GO:0030877	1	12	0.0125049	0.048958	AXIN1	2
84	Wnt signalosome	Gene Ontology	GO:1990909	1	12	0.0125049	0.048958	LRP5	2
85	positive regulation of mitotic metaphase/anaphase transition	Gene Ontology	GO:0045842	1	12	0.0125049	0.048958	ESPL1	2
86	positive regulation of osteoblast proliferation	Gene Ontology	GO:0033690	1	12	0.0125049	0.048958	LRP5	2
87	response to muramyl dipeptide	Gene Ontology	GO:0032495	1	12	0.0125049	0.048958	JAG1	2
88	epithelial cell development	Gene Ontology	GO:0002064	1	12	0.0125049	0.048958	ESR1	2
89	negative regulation of canonical Wnt signaling pathway	Gene Ontology	GO:0090090	2	176	0.0128972	0.048958	SFRP4	2
89	negative regulation of canonical Wnt signaling pathway	Gene Ontology	GO:0090090	2	176	0.0128972	0.048958	AXIN1	2
90	positive regulation of phospholipase C activity	Gene Ontology	GO:0010863	1	13	0.0134605	0.048958	ESR1	2
91	cardiac epithelial to mesenchymal transition	Gene Ontology	GO:0060317	1	13	0.0134605	0.048958	WNT16	2
92	replicative senescence	Gene Ontology	GO:0090399	1	13	0.0134605	0.048958	WNT16	2
93	histone phosphorylation	Gene Ontology	GO:0016572	1	13	0.0134605	0.048958	RPS6KA5	2
94	cardiac right ventricle morphogenesis	Gene Ontology	GO:0003215	1	13	0.0134605	0.048958	JAG1	2
95	protein localization to chromatin	Gene Ontology	GO:0071168	1	13	0.0134605	0.048958	ESR1	2
96	response to arsenic-containing substance	Gene Ontology	GO:0046685	1	13	0.0134605	0.048958	TNFRSF11B	2
97	cardiac septum morphogenesis	Gene Ontology	GO:0060411	1	13	0.0134605	0.048958	JAG1	2
98	response to magnesium ion	Gene Ontology	GO:0032026	1	13	0.0134605	0.048958	TNFRSF11B	2
99	high-density lipoprotein particle assembly	Gene Ontology	GO:0034380	1	13	0.0134605	0.048958	ZDHHC8	3
100	branching involved in mammary gland duct morphogenesis	Gene Ontology	GO:0060444	1	13	0.0134605	0.048958	LRP5	2

## Sheet: GOs_2015fa
rank	Term	Database	ID	Input number	Background number	P-Value	Corrected P-Value	genes	is.literature.gene
1	cytokine activity	Gene Ontology	GO:0005125	2	186	6.82566e-05	0.00286678	WNT16	1
1	cytokine activity	Gene Ontology	GO:0005125	2	186	6.82566e-05	0.00286678	FAM3C	1
2	keratinocyte proliferation	Gene Ontology	GO:0043616	1	11	0.00091701	0.00871005	WNT16	1
3	replicative senescence	Gene Ontology	GO:0090399	1	13	0.00106979	0.00871005	WNT16	1
4	cardiac epithelial to mesenchymal transition	Gene Ontology	GO:0060317	1	13	0.00106979	0.00871005	WNT16	1
5	platelet dense granule lumen	Gene Ontology	GO:0031089	1	14	0.00114618	0.00871005	FAM3C	1
6	bone remodeling	Gene Ontology	GO:0046849	1	16	0.00129893	0.00871005	WNT16	1
7	negative regulation of gluconeogenesis	Gene Ontology	GO:0045721	1	18	0.00145167	0.00871005	FAM3C	1
8	frizzled binding	Gene Ontology	GO:0005109	1	38	0.00297823	0.0156357	WNT16	1
9	keratinocyte differentiation	Gene Ontology	GO:0030216	1	53	0.00412213	0.0170949	WNT16	1
10	cell fate commitment	Gene Ontology	GO:0045165	1	55	0.00427459	0.0170949	WNT16	1
11	negative regulation of cell death	Gene Ontology	GO:0060548	1	59	0.00457945	0.0170949	WNT16	1
12	canonical Wnt signaling pathway	Gene Ontology	GO:0060070	1	70	0.00541749	0.0174185	WNT16	1
13	positive regulation of JNK cascade	Gene Ontology	GO:0046330	1	80	0.00617894	0.0174185	WNT16	1
14	extracellular region	Gene Ontology	GO:0005576	2	1843	0.00641893	0.0174185	WNT16	1
14	extracellular region	Gene Ontology	GO:0005576	2	1843	0.00641893	0.0174185	FAM3C	1
15	positive regulation of phosphatidylinositol 3-kinase signaling	Gene Ontology	GO:0014068	1	86	0.00663563	0.0174185	WNT16	1
16	platelet degranulation	Gene Ontology	GO:0002576	1	124	0.00952471	0.0197991	FAM3C	1
17	neuron differentiation	Gene Ontology	GO:0030182	1	139	0.0106636	0.0197991	WNT16	1
18	Wnt signaling pathway	Gene Ontology	GO:0016055	1	189	0.0144536	0.0209328	WNT16	1
19	positive regulation of gene expression	Gene Ontology	GO:0010628	1	391	0.0296665	0.0389373	WNT16	1
20	multicellular organism development	Gene Ontology	GO:0007275	1	462	0.0349762	0.0445152	FAM3C	1

## Sheet: GOs_2017bmd
rank	Term	Database	ID	Input number	Background number	P-Value	Corrected P-Value	genes	is.literature.gene
1	cytokine activity	Gene Ontology	GO:0005125	4	186	3.6672e-08	5.35412e-06	WNT16	1
1	cytokine activity	Gene Ontology	GO:0005125	4	186	3.6672e-08	5.35412e-06	TNFSF11	2
1	cytokine activity	Gene Ontology	GO:0005125	4	186	3.6672e-08	5.35412e-06	FAM3C	2
1	cytokine activity	Gene Ontology	GO:0005125	4	186	3.6672e-08	5.35412e-06	WNT4	1
2	frizzled binding	Gene Ontology	GO:0005109	2	38	2.82415e-05	0.00137442	WNT16	1
2	frizzled binding	Gene Ontology	GO:0005109	2	38	2.82415e-05	0.00137442	WNT4	1
3	cell fate commitment	Gene Ontology	GO:0045165	2	55	5.76864e-05	0.00210555	WNT16	1
3	cell fate commitment	Gene Ontology	GO:0045165	2	55	5.76864e-05	0.00210555	WNT4	1
4	canonical Wnt signaling pathway	Gene Ontology	GO:0060070	2	70	9.22438e-05	0.0022446	WNT16	1
4	canonical Wnt signaling pathway	Gene Ontology	GO:0060070	2	70	9.22438e-05	0.0022446	WNT4	1
5	extracellular region	Gene Ontology	GO:0005576	4	1843	0.000293644	0.00453903	WNT16	1
5	extracellular region	Gene Ontology	GO:0005576	4	1843	0.000293644	0.00453903	TNFSF11	2
5	extracellular region	Gene Ontology	GO:0005576	4	1843	0.000293644	0.00453903	FAM3C	2
5	extracellular region	Gene Ontology	GO:0005576	4	1843	0.000293644	0.00453903	WNT4	1
6	neuron differentiation	Gene Ontology	GO:0030182	2	139	0.000353702	0.00453903	WNT16	1
6	neuron differentiation	Gene Ontology	GO:0030182	2	139	0.000353702	0.00453903	WNT4	1
7	Wnt signaling pathway	Gene Ontology	GO:0016055	2	189	0.000646937	0.00555605	WNT16	1
7	Wnt signaling pathway	Gene Ontology	GO:0016055	2	189	0.000646937	0.00555605	WNT4	1
8	positive regulation of osteoclast development	Gene Ontology	GO:2001206	1	5	0.00122232	0.00771051	TNFSF11	2
9	positive regulation of meiotic nuclear division	Gene Ontology	GO:0045836	1	5	0.00122232	0.00771051	WNT4	1
10	positive regulation of homotypic cell-cell adhesion	Gene Ontology	GO:0034112	1	5	0.00122232	0.00771051	TNFSF11	2
11	metanephric mesenchymal cell differentiation	Gene Ontology	GO:0072162	1	5	0.00122232	0.00771051	WNT4	1
12	tumor necrosis factor receptor superfamily binding	Gene Ontology	GO:0032813	1	5	0.00122232	0.00771051	TNFSF11	2
13	positive regulation of intracellular signal transduction	Gene Ontology	GO:1902533	1	6	0.00142592	0.00771051	TNFSF11	2
14	tooth eruption	Gene Ontology	GO:0044691	1	6	0.00142592	0.00771051	TNFSF11	2
15	osteoclast development	Gene Ontology	GO:0036035	1	6	0.00142592	0.00771051	TNFSF11	2
16	negative regulation of steroid biosynthetic process	Gene Ontology	GO:0010894	1	6	0.00142592	0.00771051	WNT4	1
17	paracrine signaling	Gene Ontology	GO:0038001	1	7	0.00162947	0.00849654	TNFSF11	2
18	mammary gland epithelial cell proliferation	Gene Ontology	GO:0033598	1	8	0.00183299	0.00863281	TNFSF11	2
19	mammary gland epithelium development	Gene Ontology	GO:0061180	1	8	0.00183299	0.00863281	WNT4	1
20	protein O-linked glycosylation via threonine	Gene Ontology	GO:0018243	1	8	0.00183299	0.00863281	GALNT3	2
21	mesenchymal to epithelial transition	Gene Ontology	GO:0060231	1	9	0.00203648	0.00900987	WNT4	1
22	protein O-linked glycosylation via serine	Gene Ontology	GO:0018242	1	10	0.00223993	0.0096185	GALNT3	2
23	keratinocyte proliferation	Gene Ontology	GO:0043616	1	11	0.00244334	0.00990909	WNT16	1
24	regulation of cell-cell adhesion	Gene Ontology	GO:0022407	1	11	0.00244334	0.00990909	WNT4	1
25	oocyte development	Gene Ontology	GO:0048599	1	13	0.00285005	0.0104027	WNT4	1
26	smooth muscle cell differentiation	Gene Ontology	GO:0051145	1	13	0.00285005	0.0104027	WNT4	1
27	cardiac epithelial to mesenchymal transition	Gene Ontology	GO:0060317	1	13	0.00285005	0.0104027	WNT16	1
28	replicative senescence	Gene Ontology	GO:0090399	1	13	0.00285005	0.0104027	WNT16	1
29	platelet dense granule lumen	Gene Ontology	GO:0031089	1	14	0.00305336	0.0105237	FAM3C	2
30	hormone metabolic process	Gene Ontology	GO:0042445	1	14	0.00305336	0.0105237	WNT4	1
31	extracellular space	Gene Ontology	GO:0005615	3	1572	0.0031024	0.0105237	WNT16	1
31	extracellular space	Gene Ontology	GO:0005615	3	1572	0.0031024	0.0105237	TNFSF11	2
31	extracellular space	Gene Ontology	GO:0005615	3	1572	0.0031024	0.0105237	WNT4	1
32	negative regulation of fibroblast growth factor receptor signaling pathway	Gene Ontology	GO:0040037	1	16	0.00345985	0.0105237	WNT4	1
33	bone remodeling	Gene Ontology	GO:0046849	1	16	0.00345985	0.0105237	WNT16	1
34	negative regulation of wound healing	Gene Ontology	GO:0061045	1	16	0.00345985	0.0105237	WNT4	1
35	positive regulation of T cell activation	Gene Ontology	GO:0050870	1	16	0.00345985	0.0105237	TNFSF11	2
36	mammary gland alveolus development	Gene Ontology	GO:0060749	1	16	0.00345985	0.0105237	TNFSF11	2
37	polypeptide N-acetylgalactosaminyltransferase activity	Gene Ontology	GO:0004653	1	18	0.0038662	0.0112893	GALNT3	2
38	negative regulation of gluconeogenesis	Gene Ontology	GO:0045721	1	18	0.0038662	0.0112893	FAM3C	2
39	positive regulation of bone resorption	Gene Ontology	GO:0045780	1	19	0.00406933	0.0114254	TNFSF11	2
40	female gonad development	Gene Ontology	GO:0008585	1	19	0.00406933	0.0114254	WNT4	1
41	adrenal gland development	Gene Ontology	GO:0030325	1	21	0.00447546	0.0123286	WNT4	1
42	calcium ion homeostasis	Gene Ontology	GO:0055074	1	22	0.00467847	0.0125034	TNFSF11	2
43	bone resorption	Gene Ontology	GO:0045453	1	23	0.00488145	0.0125034	TNFSF11	2
44	positive regulation of osteoclast differentiation	Gene Ontology	GO:0045672	1	23	0.00488145	0.0125034	TNFSF11	2
45	positive regulation of focal adhesion assembly	Gene Ontology	GO:0051894	1	25	0.00528729	0.0130838	WNT4	1
46	positive regulation of collagen biosynthetic process	Gene Ontology	GO:0032967	1	25	0.00528729	0.0130838	WNT4	1
47	negative regulation of apoptotic signaling pathway	Gene Ontology	GO:2001234	1	28	0.00589579	0.0143464	WNT4	1
48	ERK1 and ERK2 cascade	Gene Ontology	GO:0070371	1	30	0.00630127	0.0146164	TNFSF11	2
49	osteoclast differentiation	Gene Ontology	GO:0030316	1	31	0.00650396	0.0146164	TNFSF11	2
50	tumor necrosis factor receptor binding	Gene Ontology	GO:0005164	1	31	0.00650396	0.0146164	TNFSF11	2
51	Golgi membrane	Gene Ontology	GO:0000139	2	616	0.00650731	0.0146164	PPP6R3	1
51	Golgi membrane	Gene Ontology	GO:0000139	2	616	0.00650731	0.0146164	GALNT3	2
52	extracellular exosome	Gene Ontology	GO:0070062	3	2085	0.00687728	0.0152134	FAM3C	2
52	extracellular exosome	Gene Ontology	GO:0070062	3	2085	0.00687728	0.0152134	GALNT3	2
52	extracellular exosome	Gene Ontology	GO:0070062	3	2085	0.00687728	0.0152134	WNT4	1
53	receptor ligand activity	Gene Ontology	GO:0048018	1	36	0.00751685	0.0161391	WNT4	1
54	protein phosphatase regulator activity	Gene Ontology	GO:0019888	1	36	0.00751685	0.0161391	PPP6R3	1
55	positive regulation of bone mineralization	Gene Ontology	GO:0030501	1	39	0.00812415	0.0171902	WNT4	1
56	activation of JUN kinase activity	Gene Ontology	GO:0007257	1	40	0.00832652	0.0173667	TNFSF11	2
57	branching involved in ureteric bud morphogenesis	Gene Ontology	GO:0001658	1	42	0.00873113	0.0178668	WNT4	1
58	monocyte chemotaxis	Gene Ontology	GO:0002548	1	43	0.00893338	0.0178668	TNFSF11	2
59	epithelial to mesenchymal transition	Gene Ontology	GO:0001837	1	43	0.00893338	0.0178668	WNT4	1
60	regulation of phosphoprotein phosphatase activity	Gene Ontology	GO:0043666	1	44	0.0091356	0.0180243	PPP6R3	1
61	negative regulation of cell differentiation	Gene Ontology	GO:0045596	1	47	0.00974204	0.0189645	WNT4	1
62	positive regulation of stress fiber assembly	Gene Ontology	GO:0051496	1	52	0.010752	0.0206552	WNT4	1
63	keratinocyte differentiation	Gene Ontology	GO:0030216	1	53	0.0109539	0.0207698	WNT16	1
64	cellular response to transforming growth factor beta stimulus	Gene Ontology	GO:0071560	1	56	0.0115594	0.0216368	WNT4	1
65	negative regulation of cell death	Gene Ontology	GO:0060548	1	59	0.0121645	0.0222003	WNT16	1
66	O-glycan processing	Gene Ontology	GO:0016266	1	59	0.0121645	0.0222003	GALNT3	2
67	positive regulation of osteoblast differentiation	Gene Ontology	GO:0045669	1	60	0.0123662	0.0222896	WNT4	1
68	positive regulation of MAP kinase activity	Gene Ontology	GO:0043406	1	61	0.0125678	0.0223768	TNFSF11	2
69	COPII vesicle coating	Gene Ontology	GO:0048208	1	63	0.0129709	0.0228162	PPP6R3	1
70	manganese ion binding	Gene Ontology	GO:0030145	1	64	0.0131724	0.0228948	GALNT3	2
71	endocytic vesicle membrane	Gene Ontology	GO:0030666	1	66	0.0135753	0.0233175	WNT4	1
72	cellular response to starvation	Gene Ontology	GO:0009267	1	72	0.014783	0.0248083	WNT4	1
73	liver development	Gene Ontology	GO:0001889	1	76	0.0155875	0.0258611	WNT4	1
74	ossification	Gene Ontology	GO:0001503	1	77	0.0157885	0.0259003	TNFSF11	2
75	positive regulation of JNK cascade	Gene Ontology	GO:0046330	1	80	0.0163914	0.0262155	WNT16	1
76	fibroblast growth factor receptor signaling pathway	Gene Ontology	GO:0008543	1	80	0.0163914	0.0262155	GALNT3	2
77	Golgi apparatus	Gene Ontology	GO:0005794	2	1002	0.0165194	0.0262155	FAM3C	2
77	Golgi apparatus	Gene Ontology	GO:0005794	2	1002	0.0165194	0.0262155	GALNT3	2
78	calcium-mediated signaling	Gene Ontology	GO:0019722	1	82	0.0167932	0.0263634	TNFSF11	2
79	positive regulation of phosphatidylinositol 3-kinase signaling	Gene Ontology	GO:0014068	1	86	0.0175962	0.0270426	WNT16	1
80	protein phosphatase binding	Gene Ontology	GO:0019903	1	86	0.0175962	0.0270426	PPP6R3	1
81	Golgi cisterna membrane	Gene Ontology	GO:0032580	1	89	0.0181981	0.0276763	GALNT3	2
82	male gonad development	Gene Ontology	GO:0008584	1	93	0.0190001	0.0283063	WNT4	1
83	kidney development	Gene Ontology	GO:0001822	1	95	0.0194009	0.0286115	WNT4	1
84	cellular response to leukemia inhibitory factor	Gene Ontology	GO:1990830	1	97	0.0198016	0.0289103	TNFSF11	2
85	Golgi lumen	Gene Ontology	GO:0005796	1	101	0.0206025	0.0294898	WNT4	1
86	positive regulation of DNA-binding transcription factor activity	Gene Ontology	GO:0051091	1	112	0.022802	0.0320104	TNFSF11	2
87	negative regulation of cell migration	Gene Ontology	GO:0030336	1	115	0.0234011	0.0325386	WNT4	1
88	tumor necrosis factor-mediated signaling pathway	Gene Ontology	GO:0033209	1	121	0.0245983	0.0335641	TNFSF11	2
89	carbohydrate metabolic process	Gene Ontology	GO:0005975	1	123	0.0249971	0.0337494	GALNT3	2
90	platelet degranulation	Gene Ontology	GO:0002576	1	124	0.0251965	0.0337494	FAM3C	2
91	positive regulation of NF-kappaB transcription factor activity	Gene Ontology	GO:0051092	1	159	0.0321512	0.0422889	TNFSF11	2
92	positive regulation of protein kinase B signaling	Gene Ontology	GO:0051897	1	166	0.0335369	0.0437177	TNFSF11	2
93	carbohydrate binding	Gene Ontology	GO:0030246	1	172	0.0347233	0.0448637	GALNT3	2
94	positive regulation of I-kappaB kinase/NF-kappaB signaling	Gene Ontology	GO:0043123	1	185	0.0372894	0.0471813	TNFSF11	2
95	transcription corepressor activity	Gene Ontology	GO:0003714	1	194	0.0390624	0.0487445	WNT4	1

## Sheet: GOs_2017tbbmd
rank	Term	Database	ID	Input number	Background number	P-Value	Corrected P-Value	genes	is.literature.gene
1	protein binding	Gene Ontology	GO:0005515	66	11779	2.79634e-13	3.26893e-10	LGR4	2
1	protein binding	Gene Ontology	GO:0005515	66	11779	2.79634e-13	3.26893e-10	TNFSF11	2
1	protein binding	Gene Ontology	GO:0005515	66	11779	2.79634e-13	3.26893e-10	HDAC5	2
1	protein binding	Gene Ontology	GO:0005515	66	11779	2.79634e-13	3.26893e-10	GCKR	1
1	protein binding	Gene Ontology	GO:0005515	66	11779	2.79634e-13	3.26893e-10	C6orf211	3
1	protein binding	Gene Ontology	GO:0005515	66	11779	2.79634e-13	3.26893e-10	PRKAG1	3
1	protein binding	Gene Ontology	GO:0005515	66	11779	2.79634e-13	3.26893e-10	TSPAN12	2
1	protein binding	Gene Ontology	GO:0005515	66	11779	2.79634e-13	3.26893e-10	FAM3C	2
1	protein binding	Gene Ontology	GO:0005515	66	11779	2.79634e-13	3.26893e-10	JAZF1	1
1	protein binding	Gene Ontology	GO:0005515	66	11779	2.79634e-13	3.26893e-10	SMAD3	2
1	protein binding	Gene Ontology	GO:0005515	66	11779	2.79634e-13	3.26893e-10	AKAP11	2
1	protein binding	Gene Ontology	GO:0005515	66	11779	2.79634e-13	3.26893e-10	BDNF	2
1	protein binding	Gene Ontology	GO:0005515	66	11779	2.79634e-13	3.26893e-10	IBSP	2
1	protein binding	Gene Ontology	GO:0005515	66	11779	2.79634e-13	3.26893e-10	RMI1	2
1	protein binding	Gene Ontology	GO:0005515	66	11779	2.79634e-13	3.26893e-10	SNX17	3
1	protein binding	Gene Ontology	GO:0005515	66	11779	2.79634e-13	3.26893e-10	DRG2	2
1	protein binding	Gene Ontology	GO:0005515	66	11779	2.79634e-13	3.26893e-10	MEPE	2
1	protein binding	Gene Ontology	GO:0005515	66	11779	2.79634e-13	3.26893e-10	RHEBL1	3
1	protein binding	Gene Ontology	GO:0005515	66	11779	2.79634e-13	3.26893e-10	RAP1GAP	2
1	protein binding	Gene Ontology	GO:0005515	66	11779	2.79634e-13	3.26893e-10	CTPS1	2
1	protein binding	Gene Ontology	GO:0005515	66	11779	2.79634e-13	3.26893e-10	SOX6	2
1	protein binding	Gene Ontology	GO:0005515	66	11779	2.79634e-13	3.26893e-10	ZNF513	3
1	protein binding	Gene Ontology	GO:0005515	66	11779	2.79634e-13	3.26893e-10	LSM12	2
1	protein binding	Gene Ontology	GO:0005515	66	11779	2.79634e-13	3.26893e-10	C7orf76	2
1	protein binding	Gene Ontology	GO:0005515	66	11779	2.79634e-13	3.26893e-10	NEK9	3
1	protein binding	Gene Ontology	GO:0005515	66	11779	2.79634e-13	3.26893e-10	RFTN2	3
1	protein binding	Gene Ontology	GO:0005515	66	11779	2.79634e-13	3.26893e-10	PCBP2	3
1	protein binding	Gene Ontology	GO:0005515	66	11779	2.79634e-13	3.26893e-10	GAK	2
1	protein binding	Gene Ontology	GO:0005515	66	11779	2.79634e-13	3.26893e-10	DDB2	2
1	protein binding	Gene Ontology	GO:0005515	66	11779	2.79634e-13	3.26893e-10	EYA4	2
1	protein binding	Gene Ontology	GO:0005515	66	11779	2.79634e-13	3.26893e-10	SRP19	2
1	protein binding	Gene Ontology	GO:0005515	66	11779	2.79634e-13	3.26893e-10	JAG1	2
1	protein binding	Gene Ontology	GO:0005515	66	11779	2.79634e-13	3.26893e-10	REEP5	2
1	protein binding	Gene Ontology	GO:0005515	66	11779	2.79634e-13	3.26893e-10	ATP5G2	3
1	protein binding	Gene Ontology	GO:0005515	66	11779	2.79634e-13	3.26893e-10	SPON2	2
1	protein binding	Gene Ontology	GO:0005515	66	11779	2.79634e-13	3.26893e-10	WLS	2
1	protein binding	Gene Ontology	GO:0005515	66	11779	2.79634e-13	3.26893e-10	CRELD2	2
1	protein binding	Gene Ontology	GO:0005515	66	11779	2.79634e-13	3.26893e-10	MFSD5	2
1	protein binding	Gene Ontology	GO:0005515	66	11779	2.79634e-13	3.26893e-10	BOLL	3
1	protein binding	Gene Ontology	GO:0005515	66	11779	2.79634e-13	3.26893e-10	PPP6R3	2
1	protein binding	Gene Ontology	GO:0005515	66	11779	2.79634e-13	3.26893e-10	ZC2HC1C	2
1	protein binding	Gene Ontology	GO:0005515	66	11779	2.79634e-13	3.26893e-10	SMG6	2
1	protein binding	Gene Ontology	GO:0005515	66	11779	2.79634e-13	3.26893e-10	TNFRSF11A	2
1	protein binding	Gene Ontology	GO:0005515	66	11779	2.79634e-13	3.26893e-10	TNFRSF11B	2
1	protein binding	Gene Ontology	GO:0005515	66	11779	2.79634e-13	3.26893e-10	SCMH1	3
1	protein binding	Gene Ontology	GO:0005515	66	11779	2.79634e-13	3.26893e-10	DCDC5	2
1	protein binding	Gene Ontology	GO:0005515	66	11779	2.79634e-13	3.26893e-10	TMEM101	2
1	protein binding	Gene Ontology	GO:0005515	66	11779	2.79634e-13	3.26893e-10	SLC30A10	1
1	protein binding	Gene Ontology	GO:0005515	66	11779	2.79634e-13	3.26893e-10	RMND1	3
1	protein binding	Gene Ontology	GO:0005515	66	11779	2.79634e-13	3.26893e-10	SHFM1	2
1	protein binding	Gene Ontology	GO:0005515	66	11779	2.79634e-13	3.26893e-10	FAAH	2
1	protein binding	Gene Ontology	GO:0005515	66	11779	2.79634e-13	3.26893e-10	SFRP4	2
1	protein binding	Gene Ontology	GO:0005515	66	11779	2.79634e-13	3.26893e-10	LRP5	2
1	protein binding	Gene Ontology	GO:0005515	66	11779	2.79634e-13	3.26893e-10	CCDC170	2
1	protein binding	Gene Ontology	GO:0005515	66	11779	2.79634e-13	3.26893e-10	ESR1	2
1	protein binding	Gene Ontology	GO:0005515	66	11779	2.79634e-13	3.26893e-10	CSF1	1
1	protein binding	Gene Ontology	GO:0005515	66	11779	2.79634e-13	3.26893e-10	PRPH	3
1	protein binding	Gene Ontology	GO:0005515	66	11779	2.79634e-13	3.26893e-10	MEF2C	2
1	protein binding	Gene Ontology	GO:0005515	66	11779	2.79634e-13	3.26893e-10	MAP3K12	3
1	protein binding	Gene Ontology	GO:0005515	66	11779	2.79634e-13	3.26893e-10	SREBF1	2
1	protein binding	Gene Ontology	GO:0005515	66	11779	2.79634e-13	3.26893e-10	HSPG2	3
1	protein binding	Gene Ontology	GO:0005515	66	11779	2.79634e-13	3.26893e-10	CEP120	2
1	protein binding	Gene Ontology	GO:0005515	66	11779	2.79634e-13	3.26893e-10	APC	1
1	protein binding	Gene Ontology	GO:0005515	66	11779	2.79634e-13	3.26893e-10	ATF7	2
1	protein binding	Gene Ontology	GO:0005515	66	11779	2.79634e-13	3.26893e-10	EPDR1	2
1	protein binding	Gene Ontology	GO:0005515	66	11779	2.79634e-13	3.26893e-10	CDC42	2
2	cytoplasm	Gene Ontology	GO:0005737	32	4624	1.01446e-07	5.52778e-05	TNFSF11	2
2	cytoplasm	Gene Ontology	GO:0005737	32	4624	1.01446e-07	5.52778e-05	HDAC5	2
2	cytoplasm	Gene Ontology	GO:0005737	32	4624	1.01446e-07	5.52778e-05	GCKR	1
2	cytoplasm	Gene Ontology	GO:0005737	32	4624	1.01446e-07	5.52778e-05	PRKAG1	3
2	cytoplasm	Gene Ontology	GO:0005737	32	4624	1.01446e-07	5.52778e-05	SMAD3	2
2	cytoplasm	Gene Ontology	GO:0005737	32	4624	1.01446e-07	5.52778e-05	AKAP11	2
2	cytoplasm	Gene Ontology	GO:0005737	32	4624	1.01446e-07	5.52778e-05	BDNF	2
2	cytoplasm	Gene Ontology	GO:0005737	32	4624	1.01446e-07	5.52778e-05	DRG2	2
2	cytoplasm	Gene Ontology	GO:0005737	32	4624	1.01446e-07	5.52778e-05	SMG6	2
2	cytoplasm	Gene Ontology	GO:0005737	32	4624	1.01446e-07	5.52778e-05	RHEBL1	3
2	cytoplasm	Gene Ontology	GO:0005737	32	4624	1.01446e-07	5.52778e-05	CTPS1	2
2	cytoplasm	Gene Ontology	GO:0005737	32	4624	1.01446e-07	5.52778e-05	CEP120	2
2	cytoplasm	Gene Ontology	GO:0005737	32	4624	1.01446e-07	5.52778e-05	C7orf76	2
2	cytoplasm	Gene Ontology	GO:0005737	32	4624	1.01446e-07	5.52778e-05	GAK	2
2	cytoplasm	Gene Ontology	GO:0005737	32	4624	1.01446e-07	5.52778e-05	EYA4	2
2	cytoplasm	Gene Ontology	GO:0005737	32	4624	1.01446e-07	5.52778e-05	BOLL	3
2	cytoplasm	Gene Ontology	GO:0005737	32	4624	1.01446e-07	5.52778e-05	PLCL1	1
2	cytoplasm	Gene Ontology	GO:0005737	32	4624	1.01446e-07	5.52778e-05	PCBP2	3
2	cytoplasm	Gene Ontology	GO:0005737	32	4624	1.01446e-07	5.52778e-05	DLX5	2
2	cytoplasm	Gene Ontology	GO:0005737	32	4624	1.01446e-07	5.52778e-05	DCDC5	2
2	cytoplasm	Gene Ontology	GO:0005737	32	4624	1.01446e-07	5.52778e-05	IQCH	2
2	cytoplasm	Gene Ontology	GO:0005737	32	4624	1.01446e-07	5.52778e-05	MYO15A	2
2	cytoplasm	Gene Ontology	GO:0005737	32	4624	1.01446e-07	5.52778e-05	SHFM1	2
2	cytoplasm	Gene Ontology	GO:0005737	32	4624	1.01446e-07	5.52778e-05	SFRP4	2
2	cytoplasm	Gene Ontology	GO:0005737	32	4624	1.01446e-07	5.52778e-05	ESR1	2
2	cytoplasm	Gene Ontology	GO:0005737	32	4624	1.01446e-07	5.52778e-05	PRPH	3
2	cytoplasm	Gene Ontology	GO:0005737	32	4624	1.01446e-07	5.52778e-05	MEF2C	2
2	cytoplasm	Gene Ontology	GO:0005737	32	4624	1.01446e-07	5.52778e-05	MAP3K12	3
2	cytoplasm	Gene Ontology	GO:0005737	32	4624	1.01446e-07	5.52778e-05	SREBF1	2
2	cytoplasm	Gene Ontology	GO:0005737	32	4624	1.01446e-07	5.52778e-05	WNT16	2
2	cytoplasm	Gene Ontology	GO:0005737	32	4624	1.01446e-07	5.52778e-05	ATF7	2
2	cytoplasm	Gene Ontology	GO:0005737	32	4624	1.01446e-07	5.52778e-05	CDC42	2
3	positive regulation of canonical Wnt signaling pathway	Gene Ontology	GO:0090263	7	145	1.41859e-07	5.52778e-05	RSPO3	2
3	positive regulation of canonical Wnt signaling pathway	Gene Ontology	GO:0090263	7	145	1.41859e-07	5.52778e-05	LGR4	2
3	positive regulation of canonical Wnt signaling pathway	Gene Ontology	GO:0090263	7	145	1.41859e-07	5.52778e-05	SFRP4	2
3	positive regulation of canonical Wnt signaling pathway	Gene Ontology	GO:0090263	7	145	1.41859e-07	5.52778e-05	WLS	2
3	positive regulation of canonical Wnt signaling pathway	Gene Ontology	GO:0090263	7	145	1.41859e-07	5.52778e-05	PSMD13	1
3	positive regulation of canonical Wnt signaling pathway	Gene Ontology	GO:0090263	7	145	1.41859e-07	5.52778e-05	SMAD3	2
3	positive regulation of canonical Wnt signaling pathway	Gene Ontology	GO:0090263	7	145	1.41859e-07	5.52778e-05	DLX5	2
4	membrane	Gene Ontology	GO:0016020	20	2075	3.22153e-07	7.66047e-05	SNX17	3
4	membrane	Gene Ontology	GO:0016020	20	2075	3.22153e-07	7.66047e-05	DRG2	2
4	membrane	Gene Ontology	GO:0016020	20	2075	3.22153e-07	7.66047e-05	RAP1GAP	2
4	membrane	Gene Ontology	GO:0016020	20	2075	3.22153e-07	7.66047e-05	CTPS1	2
4	membrane	Gene Ontology	GO:0016020	20	2075	3.22153e-07	7.66047e-05	ESR1	2
4	membrane	Gene Ontology	GO:0016020	20	2075	3.22153e-07	7.66047e-05	PRKAG1	3
4	membrane	Gene Ontology	GO:0016020	20	2075	3.22153e-07	7.66047e-05	TSPAN12	2
4	membrane	Gene Ontology	GO:0016020	20	2075	3.22153e-07	7.66047e-05	MFSD5	2
4	membrane	Gene Ontology	GO:0016020	20	2075	3.22153e-07	7.66047e-05	CSF1	1
4	membrane	Gene Ontology	GO:0016020	20	2075	3.22153e-07	7.66047e-05	G6PC3	2
4	membrane	Gene Ontology	GO:0016020	20	2075	3.22153e-07	7.66047e-05	PSMD13	1
4	membrane	Gene Ontology	GO:0016020	20	2075	3.22153e-07	7.66047e-05	MAP3K12	3
4	membrane	Gene Ontology	GO:0016020	20	2075	3.22153e-07	7.66047e-05	PCBP2	3
4	membrane	Gene Ontology	GO:0016020	20	2075	3.22153e-07	7.66047e-05	PRPH	3
4	membrane	Gene Ontology	GO:0016020	20	2075	3.22153e-07	7.66047e-05	GAK	2
4	membrane	Gene Ontology	GO:0016020	20	2075	3.22153e-07	7.66047e-05	ALG12	2
4	membrane	Gene Ontology	GO:0016020	20	2075	3.22153e-07	7.66047e-05	JAG1	2
4	membrane	Gene Ontology	GO:0016020	20	2075	3.22153e-07	7.66047e-05	IBSP	2
4	membrane	Gene Ontology	GO:0016020	20	2075	3.22153e-07	7.66047e-05	GALNT3	2
4	membrane	Gene Ontology	GO:0016020	20	2075	3.22153e-07	7.66047e-05	CDC42	2
5	positive regulation of transcription by RNA polymerase II	Gene Ontology	GO:0045944	15	1159	3.2765e-07	7.66047e-05	TNFSF11	2
5	positive regulation of transcription by RNA polymerase II	Gene Ontology	GO:0045944	15	1159	3.2765e-07	7.66047e-05	HDAC5	2
5	positive regulation of transcription by RNA polymerase II	Gene Ontology	GO:0045944	15	1159	3.2765e-07	7.66047e-05	LRP5	2
5	positive regulation of transcription by RNA polymerase II	Gene Ontology	GO:0045944	15	1159	3.2765e-07	7.66047e-05	C7orf76	2
5	positive regulation of transcription by RNA polymerase II	Gene Ontology	GO:0045944	15	1159	3.2765e-07	7.66047e-05	ESR1	2
5	positive regulation of transcription by RNA polymerase II	Gene Ontology	GO:0045944	15	1159	3.2765e-07	7.66047e-05	SHFM1	2
5	positive regulation of transcription by RNA polymerase II	Gene Ontology	GO:0045944	15	1159	3.2765e-07	7.66047e-05	SMAD3	2
5	positive regulation of transcription by RNA polymerase II	Gene Ontology	GO:0045944	15	1159	3.2765e-07	7.66047e-05	MEF2C	2
5	positive regulation of transcription by RNA polymerase II	Gene Ontology	GO:0045944	15	1159	3.2765e-07	7.66047e-05	SREBF1	2
5	positive regulation of transcription by RNA polymerase II	Gene Ontology	GO:0045944	15	1159	3.2765e-07	7.66047e-05	SMARCD3	2
5	positive regulation of transcription by RNA polymerase II	Gene Ontology	GO:0045944	15	1159	3.2765e-07	7.66047e-05	DLX5	2
5	positive regulation of transcription by RNA polymerase II	Gene Ontology	GO:0045944	15	1159	3.2765e-07	7.66047e-05	DLX6	2
5	positive regulation of transcription by RNA polymerase II	Gene Ontology	GO:0045944	15	1159	3.2765e-07	7.66047e-05	JAG1	2
5	positive regulation of transcription by RNA polymerase II	Gene Ontology	GO:0045944	15	1159	3.2765e-07	7.66047e-05	SOX6	2
5	positive regulation of transcription by RNA polymerase II	Gene Ontology	GO:0045944	15	1159	3.2765e-07	7.66047e-05	CSRNP3	2
6	positive regulation of DNA-binding transcription factor activity	Gene Ontology	GO:0051091	6	112	6.43077e-07	0.000125293	TNFSF11	2
6	positive regulation of DNA-binding transcription factor activity	Gene Ontology	GO:0051091	6	112	6.43077e-07	0.000125293	HDAC5	2
6	positive regulation of DNA-binding transcription factor activity	Gene Ontology	GO:0051091	6	112	6.43077e-07	0.000125293	ESR1	2
6	positive regulation of DNA-binding transcription factor activity	Gene Ontology	GO:0051091	6	112	6.43077e-07	0.000125293	LRP5	2
6	positive regulation of DNA-binding transcription factor activity	Gene Ontology	GO:0051091	6	112	6.43077e-07	0.000125293	SMAD3	2
6	positive regulation of DNA-binding transcription factor activity	Gene Ontology	GO:0051091	6	112	6.43077e-07	0.000125293	TNFRSF11A	2
7	skeletal system development	Gene Ontology	GO:0001501	6	137	1.97918e-06	0.000304701	FGFRL1	2
7	skeletal system development	Gene Ontology	GO:0001501	6	137	1.97918e-06	0.000304701	MEPE	2
7	skeletal system development	Gene Ontology	GO:0001501	6	137	1.97918e-06	0.000304701	PKDCC	2
7	skeletal system development	Gene Ontology	GO:0001501	6	137	1.97918e-06	0.000304701	TNFRSF11B	2
7	skeletal system development	Gene Ontology	GO:0001501	6	137	1.97918e-06	0.000304701	DLX5	2
7	skeletal system development	Gene Ontology	GO:0001501	6	137	1.97918e-06	0.000304701	DLX6	2
8	Golgi apparatus	Gene Ontology	GO:0005794	13	1002	2.08521e-06	0.000304701	SNX17	3
8	Golgi apparatus	Gene Ontology	GO:0005794	13	1002	2.08521e-06	0.000304701	FGFRL1	2
8	Golgi apparatus	Gene Ontology	GO:0005794	13	1002	2.08521e-06	0.000304701	WLS	2
8	Golgi apparatus	Gene Ontology	GO:0005794	13	1002	2.08521e-06	0.000304701	HDAC5	2
8	Golgi apparatus	Gene Ontology	GO:0005794	13	1002	2.08521e-06	0.000304701	ESR1	2
8	Golgi apparatus	Gene Ontology	GO:0005794	13	1002	2.08521e-06	0.000304701	CRELD2	2
8	Golgi apparatus	Gene Ontology	GO:0005794	13	1002	2.08521e-06	0.000304701	SLC30A10	1
8	Golgi apparatus	Gene Ontology	GO:0005794	13	1002	2.08521e-06	0.000304701	FAM3C	2
8	Golgi apparatus	Gene Ontology	GO:0005794	13	1002	2.08521e-06	0.000304701	CCDC170	2
8	Golgi apparatus	Gene Ontology	GO:0005794	13	1002	2.08521e-06	0.000304701	PKDCC	2
8	Golgi apparatus	Gene Ontology	GO:0005794	13	1002	2.08521e-06	0.000304701	GAK	2
8	Golgi apparatus	Gene Ontology	GO:0005794	13	1002	2.08521e-06	0.000304701	APC	1
8	Golgi apparatus	Gene Ontology	GO:0005794	13	1002	2.08521e-06	0.000304701	GALNT3	2
9	proteasome regulatory particle, lid subcomplex	Gene Ontology	GO:0008541	3	8	2.66877e-06	0.000342386	SHFM1	2
9	proteasome regulatory particle, lid subcomplex	Gene Ontology	GO:0008541	3	8	2.66877e-06	0.000342386	C7orf76	2
9	proteasome regulatory particle, lid subcomplex	Gene Ontology	GO:0008541	3	8	2.66877e-06	0.000342386	PSMD13	1
10	proteasome assembly	Gene Ontology	GO:0043248	3	10	4.60861e-06	0.000456657	SHFM1	2
10	proteasome assembly	Gene Ontology	GO:0043248	3	10	4.60861e-06	0.000456657	C7orf76	2
10	proteasome assembly	Gene Ontology	GO:0043248	3	10	4.60861e-06	0.000456657	PSMD13	1
11	bone remodeling	Gene Ontology	GO:0046849	3	16	1.54405e-05	0.00122943	LGR4	2
11	bone remodeling	Gene Ontology	GO:0046849	3	16	1.54405e-05	0.00122943	WNT16	2
11	bone remodeling	Gene Ontology	GO:0046849	3	16	1.54405e-05	0.00122943	LRP5	2
12	mammary gland alveolus development	Gene Ontology	GO:0060749	3	16	1.54405e-05	0.00122943	TNFSF11	2
12	mammary gland alveolus development	Gene Ontology	GO:0060749	3	16	1.54405e-05	0.00122943	TNFRSF11A	2
12	mammary gland alveolus development	Gene Ontology	GO:0060749	3	16	1.54405e-05	0.00122943	ESR1	2
13	positive regulation of transcription, DNA-templated	Gene Ontology	GO:0045893	9	556	1.57754e-05	0.00122943	LGR4	2
13	positive regulation of transcription, DNA-templated	Gene Ontology	GO:0045893	9	556	1.57754e-05	0.00122943	LRP5	2
13	positive regulation of transcription, DNA-templated	Gene Ontology	GO:0045893	9	556	1.57754e-05	0.00122943	ESR1	2
13	positive regulation of transcription, DNA-templated	Gene Ontology	GO:0045893	9	556	1.57754e-05	0.00122943	SUPT3H	2
13	positive regulation of transcription, DNA-templated	Gene Ontology	GO:0045893	9	556	1.57754e-05	0.00122943	MEF2C	2
13	positive regulation of transcription, DNA-templated	Gene Ontology	GO:0045893	9	556	1.57754e-05	0.00122943	MAP3K12	3
13	positive regulation of transcription, DNA-templated	Gene Ontology	GO:0045893	9	556	1.57754e-05	0.00122943	SMARCD3	2
13	positive regulation of transcription, DNA-templated	Gene Ontology	GO:0045893	9	556	1.57754e-05	0.00122943	DLX5	2
13	positive regulation of transcription, DNA-templated	Gene Ontology	GO:0045893	9	556	1.57754e-05	0.00122943	SMAD3	2
14	positive regulation of chondrocyte differentiation	Gene Ontology	GO:0032332	3	19	2.4402e-05	0.00178287	PKDCC	2
14	positive regulation of chondrocyte differentiation	Gene Ontology	GO:0032332	3	19	2.4402e-05	0.00178287	SOX6	2
14	positive regulation of chondrocyte differentiation	Gene Ontology	GO:0032332	3	19	2.4402e-05	0.00178287	SMAD3	2
15	cell differentiation	Gene Ontology	GO:0030154	9	596	2.69527e-05	0.00185339	SFRP4	2
15	cell differentiation	Gene Ontology	GO:0030154	9	596	2.69527e-05	0.00185339	HSPG2	3
15	cell differentiation	Gene Ontology	GO:0030154	9	596	2.69527e-05	0.00185339	BOLL	3
15	cell differentiation	Gene Ontology	GO:0030154	9	596	2.69527e-05	0.00185339	SMAD3	2
15	cell differentiation	Gene Ontology	GO:0030154	9	596	2.69527e-05	0.00185339	MEF2C	2
15	cell differentiation	Gene Ontology	GO:0030154	9	596	2.69527e-05	0.00185339	PKDCC	2
15	cell differentiation	Gene Ontology	GO:0030154	9	596	2.69527e-05	0.00185339	EYA4	2
15	cell differentiation	Gene Ontology	GO:0030154	9	596	2.69527e-05	0.00185339	DLX5	2
15	cell differentiation	Gene Ontology	GO:0030154	9	596	2.69527e-05	0.00185339	DLX6	2
16	DNA-binding transcription factor activity	Gene Ontology	GO:0003700	9	607	3.10053e-05	0.00199961	ESR1	2
16	DNA-binding transcription factor activity	Gene Ontology	GO:0003700	9	607	3.10053e-05	0.00199961	CSRNP3	2
16	DNA-binding transcription factor activity	Gene Ontology	GO:0003700	9	607	3.10053e-05	0.00199961	MEF2C	2
16	DNA-binding transcription factor activity	Gene Ontology	GO:0003700	9	607	3.10053e-05	0.00199961	SREBF1	2
16	DNA-binding transcription factor activity	Gene Ontology	GO:0003700	9	607	3.10053e-05	0.00199961	DLX5	2
16	DNA-binding transcription factor activity	Gene Ontology	GO:0003700	9	607	3.10053e-05	0.00199961	ATF7	2
16	DNA-binding transcription factor activity	Gene Ontology	GO:0003700	9	607	3.10053e-05	0.00199961	SMAD3	2
16	DNA-binding transcription factor activity	Gene Ontology	GO:0003700	9	607	3.10053e-05	0.00199961	SOX6	2
16	DNA-binding transcription factor activity	Gene Ontology	GO:0003700	9	607	3.10053e-05	0.00199961	DLX6	2
17	roof of mouth development	Gene Ontology	GO:0060021	4	66	3.29253e-05	0.00199961	MEF2C	2
17	roof of mouth development	Gene Ontology	GO:0060021	4	66	3.29253e-05	0.00199961	DLX5	2
17	roof of mouth development	Gene Ontology	GO:0060021	4	66	3.29253e-05	0.00199961	PKDCC	2
17	roof of mouth development	Gene Ontology	GO:0060021	4	66	3.29253e-05	0.00199961	DLX6	2
18	regulation of protein binding	Gene Ontology	GO:0043393	3	23	4.08919e-05	0.00227632	SMARCD3	2
18	regulation of protein binding	Gene Ontology	GO:0043393	3	23	4.08919e-05	0.00227632	HDAC5	2
18	regulation of protein binding	Gene Ontology	GO:0043393	3	23	4.08919e-05	0.00227632	CDC42	2
19	transcription regulatory region sequence-specific DNA binding	Gene Ontology	GO:0000976	6	263	7.11033e-05	0.00377817	HDAC5	2
19	transcription regulatory region sequence-specific DNA binding	Gene Ontology	GO:0000976	6	263	7.11033e-05	0.00377817	SMAD3	2
19	transcription regulatory region sequence-specific DNA binding	Gene Ontology	GO:0000976	6	263	7.11033e-05	0.00377817	MEF2C	2
19	transcription regulatory region sequence-specific DNA binding	Gene Ontology	GO:0000976	6	263	7.11033e-05	0.00377817	ZNF513	3
19	transcription regulatory region sequence-specific DNA binding	Gene Ontology	GO:0000976	6	263	7.11033e-05	0.00377817	DLX5	2
19	transcription regulatory region sequence-specific DNA binding	Gene Ontology	GO:0000976	6	263	7.11033e-05	0.00377817	SOX6	2
20	extracellular region	Gene Ontology	GO:0005576	15	1843	7.90579e-05	0.0040182	RSPO3	2
20	extracellular region	Gene Ontology	GO:0005576	15	1843	7.90579e-05	0.0040182	LOXL1	2
20	extracellular region	Gene Ontology	GO:0005576	15	1843	7.90579e-05	0.0040182	TNFSF11	2
20	extracellular region	Gene Ontology	GO:0005576	15	1843	7.90579e-05	0.0040182	HSPG2	3
20	extracellular region	Gene Ontology	GO:0005576	15	1843	7.90579e-05	0.0040182	FAM3C	2
20	extracellular region	Gene Ontology	GO:0005576	15	1843	7.90579e-05	0.0040182	CSF1	1
20	extracellular region	Gene Ontology	GO:0005576	15	1843	7.90579e-05	0.0040182	PSMD13	1
20	extracellular region	Gene Ontology	GO:0005576	15	1843	7.90579e-05	0.0040182	PKDCC	2
20	extracellular region	Gene Ontology	GO:0005576	15	1843	7.90579e-05	0.0040182	TNFRSF11B	2
20	extracellular region	Gene Ontology	GO:0005576	15	1843	7.90579e-05	0.0040182	APC	1
20	extracellular region	Gene Ontology	GO:0005576	15	1843	7.90579e-05	0.0040182	WNT16	2
20	extracellular region	Gene Ontology	GO:0005576	15	1843	7.90579e-05	0.0040182	BDNF	2
20	extracellular region	Gene Ontology	GO:0005576	15	1843	7.90579e-05	0.0040182	JAG1	2
20	extracellular region	Gene Ontology	GO:0005576	15	1843	7.90579e-05	0.0040182	IBSP	2
20	extracellular region	Gene Ontology	GO:0005576	15	1843	7.90579e-05	0.0040182	EPDR1	2
21	Wnt-protein binding	Gene Ontology	GO:0017147	3	30	8.46972e-05	0.00408477	WLS	2
21	Wnt-protein binding	Gene Ontology	GO:0017147	3	30	8.46972e-05	0.00408477	SFRP4	2
21	Wnt-protein binding	Gene Ontology	GO:0017147	3	30	8.46972e-05	0.00408477	LRP5	2
22	osteoclast differentiation	Gene Ontology	GO:0030316	3	31	9.27207e-05	0.00416886	TNFSF11	2
22	osteoclast differentiation	Gene Ontology	GO:0030316	3	31	9.27207e-05	0.00416886	TNFRSF11A	2
22	osteoclast differentiation	Gene Ontology	GO:0030316	3	31	9.27207e-05	0.00416886	CSF1	1
23	response to drug	Gene Ontology	GO:0042493	6	280	9.95021e-05	0.00422612	HDAC5	2
23	response to drug	Gene Ontology	GO:0042493	6	280	9.95021e-05	0.00422612	CTPS1	2
23	response to drug	Gene Ontology	GO:0042493	6	280	9.95021e-05	0.00422612	SREBF1	2
23	response to drug	Gene Ontology	GO:0042493	6	280	9.95021e-05	0.00422612	TNFRSF11B	2
23	response to drug	Gene Ontology	GO:0042493	6	280	9.95021e-05	0.00422612	SRP19	2
23	response to drug	Gene Ontology	GO:0042493	6	280	9.95021e-05	0.00422612	BDNF	2
24	blood vessel remodeling	Gene Ontology	GO:0001974	3	32	0.000101224	0.00422612	RSPO3	2
24	blood vessel remodeling	Gene Ontology	GO:0001974	3	32	0.000101224	0.00422612	MEF2C	2
24	blood vessel remodeling	Gene Ontology	GO:0001974	3	32	0.000101224	0.00422612	JAG1	2
25	nuclear chromatin	Gene Ontology	GO:0000790	10	915	0.000137217	0.00541408	ESR1	2
25	nuclear chromatin	Gene Ontology	GO:0000790	10	915	0.000137217	0.00541408	CSRNP3	2
25	nuclear chromatin	Gene Ontology	GO:0000790	10	915	0.000137217	0.00541408	MEF2C	2
25	nuclear chromatin	Gene Ontology	GO:0000790	10	915	0.000137217	0.00541408	SREBF1	2
25	nuclear chromatin	Gene Ontology	GO:0000790	10	915	0.000137217	0.00541408	SMARCD3	2
25	nuclear chromatin	Gene Ontology	GO:0000790	10	915	0.000137217	0.00541408	DLX5	2
25	nuclear chromatin	Gene Ontology	GO:0000790	10	915	0.000137217	0.00541408	ATF7	2
25	nuclear chromatin	Gene Ontology	GO:0000790	10	915	0.000137217	0.00541408	SMAD3	2
25	nuclear chromatin	Gene Ontology	GO:0000790	10	915	0.000137217	0.00541408	SOX6	2
25	nuclear chromatin	Gene Ontology	GO:0000790	10	915	0.000137217	0.00541408	DLX6	2
26	cytokine activity	Gene Ontology	GO:0005125	5	186	0.000138941	0.00541408	WNT16	2
26	cytokine activity	Gene Ontology	GO:0005125	5	186	0.000138941	0.00541408	TNFSF11	2
26	cytokine activity	Gene Ontology	GO:0005125	5	186	0.000138941	0.00541408	FAM3C	2
26	cytokine activity	Gene Ontology	GO:0005125	5	186	0.000138941	0.00541408	CSF1	1
26	cytokine activity	Gene Ontology	GO:0005125	5	186	0.000138941	0.00541408	TNFRSF11B	2
27	chromatin remodeling	Gene Ontology	GO:0006338	4	102	0.00016621	0.00626774	SMARCD3	2
27	chromatin remodeling	Gene Ontology	GO:0006338	4	102	0.00016621	0.00626774	ESR1	2
27	chromatin remodeling	Gene Ontology	GO:0006338	4	102	0.00016621	0.00626774	HDAC5	2
27	chromatin remodeling	Gene Ontology	GO:0006338	4	102	0.00016621	0.00626774	SCMH1	3
28	positive regulation of bone mineralization	Gene Ontology	GO:0030501	3	39	0.000175248	0.00640115	MEF2C	2
28	positive regulation of bone mineralization	Gene Ontology	GO:0030501	3	39	0.000175248	0.00640115	PKDCC	2
28	positive regulation of bone mineralization	Gene Ontology	GO:0030501	3	39	0.000175248	0.00640115	SMAD3	2
29	positive regulation of alkaline phosphatase activity	Gene Ontology	GO:0010694	2	6	0.000180858	0.00640115	MEF2C	2
29	positive regulation of alkaline phosphatase activity	Gene Ontology	GO:0010694	2	6	0.000180858	0.00640115	SMAD3	2
30	activation of JUN kinase activity	Gene Ontology	GO:0007257	3	40	0.000188041	0.00640115	MAP3K12	3
30	activation of JUN kinase activity	Gene Ontology	GO:0007257	3	40	0.000188041	0.00640115	TNFSF11	2
30	activation of JUN kinase activity	Gene Ontology	GO:0007257	3	40	0.000188041	0.00640115	GCKR	1
31	osteoblast differentiation	Gene Ontology	GO:0001649	4	106	0.000191651	0.00640115	MEF2C	2
31	osteoblast differentiation	Gene Ontology	GO:0001649	4	106	0.000191651	0.00640115	LGR4	2
31	osteoblast differentiation	Gene Ontology	GO:0001649	4	106	0.000191651	0.00640115	IBSP	2
31	osteoblast differentiation	Gene Ontology	GO:0001649	4	106	0.000191651	0.00640115	DLX5	2
32	protein kinase binding	Gene Ontology	GO:0019901	7	461	0.000211779	0.00678436	ESR1	2
32	protein kinase binding	Gene Ontology	GO:0019901	7	461	0.000211779	0.00678436	PRKAG1	3
32	protein kinase binding	Gene Ontology	GO:0019901	7	461	0.000211779	0.00678436	SMAD3	2
32	protein kinase binding	Gene Ontology	GO:0019901	7	461	0.000211779	0.00678436	MAP3K12	3
32	protein kinase binding	Gene Ontology	GO:0019901	7	461	0.000211779	0.00678436	SREBF1	2
32	protein kinase binding	Gene Ontology	GO:0019901	7	461	0.000211779	0.00678436	NEK9	3
32	protein kinase binding	Gene Ontology	GO:0019901	7	461	0.000211779	0.00678436	CDC42	2
33	transcription factor binding	Gene Ontology	GO:0008134	6	325	0.000219554	0.00678436	HDAC5	2
33	transcription factor binding	Gene Ontology	GO:0008134	6	325	0.000219554	0.00678436	ESR1	2
33	transcription factor binding	Gene Ontology	GO:0008134	6	325	0.000219554	0.00678436	SMAD3	2
33	transcription factor binding	Gene Ontology	GO:0008134	6	325	0.000219554	0.00678436	MEF2C	2
33	transcription factor binding	Gene Ontology	GO:0008134	6	325	0.000219554	0.00678436	SMARCD3	2
33	transcription factor binding	Gene Ontology	GO:0008134	6	325	0.000219554	0.00678436	ATF7	2
34	DNA-binding transcription activator activity, RNA polymerase II-specific	Gene Ontology	GO:0001228	7	466	0.000225882	0.00678436	ESR1	2
34	DNA-binding transcription activator activity, RNA polymerase II-specific	Gene Ontology	GO:0001228	7	466	0.000225882	0.00678436	CSRNP3	2
34	DNA-binding transcription activator activity, RNA polymerase II-specific	Gene Ontology	GO:0001228	7	466	0.000225882	0.00678436	MEF2C	2
34	DNA-binding transcription activator activity, RNA polymerase II-specific	Gene Ontology	GO:0001228	7	466	0.000225882	0.00678436	SREBF1	2
34	DNA-binding transcription activator activity, RNA polymerase II-specific	Gene Ontology	GO:0001228	7	466	0.000225882	0.00678436	SMARCD3	2
34	DNA-binding transcription activator activity, RNA polymerase II-specific	Gene Ontology	GO:0001228	7	466	0.000225882	0.00678436	DLX5	2
34	DNA-binding transcription activator activity, RNA polymerase II-specific	Gene Ontology	GO:0001228	7	466	0.000225882	0.00678436	SMAD3	2
35	gene silencing	Gene Ontology	GO:0016458	2	7	0.000232142	0.00678436	SOX6	2
35	gene silencing	Gene Ontology	GO:0016458	2	7	0.000232142	0.00678436	SCMH1	3
36	positive regulation of receptor binding	Gene Ontology	GO:1900122	2	7	0.000232142	0.00678436	BDNF	2
36	positive regulation of receptor binding	Gene Ontology	GO:1900122	2	7	0.000232142	0.00678436	PLCL1	1
37	nucleus	Gene Ontology	GO:0005634	27	5208	0.000243699	0.0069484	HDAC5	2
37	nucleus	Gene Ontology	GO:0005634	27	5208	0.000243699	0.0069484	PRKAG1	3
37	nucleus	Gene Ontology	GO:0005634	27	5208	0.000243699	0.0069484	SCMH1	3
37	nucleus	Gene Ontology	GO:0005634	27	5208	0.000243699	0.0069484	JAZF1	1
37	nucleus	Gene Ontology	GO:0005634	27	5208	0.000243699	0.0069484	SMAD3	2
37	nucleus	Gene Ontology	GO:0005634	27	5208	0.000243699	0.0069484	NEK9	3
37	nucleus	Gene Ontology	GO:0005634	27	5208	0.000243699	0.0069484	SOX6	2
37	nucleus	Gene Ontology	GO:0005634	27	5208	0.000243699	0.0069484	CSRNP3	2
37	nucleus	Gene Ontology	GO:0005634	27	5208	0.000243699	0.0069484	DRG2	2
37	nucleus	Gene Ontology	GO:0005634	27	5208	0.000243699	0.0069484	SMG6	2
37	nucleus	Gene Ontology	GO:0005634	27	5208	0.000243699	0.0069484	DLX5	2
37	nucleus	Gene Ontology	GO:0005634	27	5208	0.000243699	0.0069484	C7orf76	2
37	nucleus	Gene Ontology	GO:0005634	27	5208	0.000243699	0.0069484	SUPT3H	2
37	nucleus	Gene Ontology	GO:0005634	27	5208	0.000243699	0.0069484	PCBP2	3
37	nucleus	Gene Ontology	GO:0005634	27	5208	0.000243699	0.0069484	DDB2	2
37	nucleus	Gene Ontology	GO:0005634	27	5208	0.000243699	0.0069484	EYA4	2
37	nucleus	Gene Ontology	GO:0005634	27	5208	0.000243699	0.0069484	DLX6	2
37	nucleus	Gene Ontology	GO:0005634	27	5208	0.000243699	0.0069484	SMARCD3	2
37	nucleus	Gene Ontology	GO:0005634	27	5208	0.000243699	0.0069484	PPP6R3	2
37	nucleus	Gene Ontology	GO:0005634	27	5208	0.000243699	0.0069484	ZNF513	3
37	nucleus	Gene Ontology	GO:0005634	27	5208	0.000243699	0.0069484	SHFM1	2
37	nucleus	Gene Ontology	GO:0005634	27	5208	0.000243699	0.0069484	SFRP4	2
37	nucleus	Gene Ontology	GO:0005634	27	5208	0.000243699	0.0069484	ESR1	2
37	nucleus	Gene Ontology	GO:0005634	27	5208	0.000243699	0.0069484	PSMD13	1
37	nucleus	Gene Ontology	GO:0005634	27	5208	0.000243699	0.0069484	MEF2C	2
37	nucleus	Gene Ontology	GO:0005634	27	5208	0.000243699	0.0069484	SREBF1	2
37	nucleus	Gene Ontology	GO:0005634	27	5208	0.000243699	0.0069484	ATF7	2
38	bone mineralization	Gene Ontology	GO:0030282	3	45	0.000261099	0.00709826	LGR4	2
38	bone mineralization	Gene Ontology	GO:0030282	3	45	0.000261099	0.00709826	PKDCC	2
38	bone mineralization	Gene Ontology	GO:0030282	3	45	0.000261099	0.00709826	IBSP	2
39	anatomical structure formation involved in morphogenesis	Gene Ontology	GO:0048646	2	8	0.000289692	0.00769659	DLX5	2
39	anatomical structure formation involved in morphogenesis	Gene Ontology	GO:0048646	2	8	0.000289692	0.00769659	DLX6	2
40	tumor necrosis factor-mediated signaling pathway	Gene Ontology	GO:0033209	4	121	0.0003124	0.00811547	PSMD13	1
40	tumor necrosis factor-mediated signaling pathway	Gene Ontology	GO:0033209	4	121	0.0003124	0.00811547	TNFSF11	2
40	tumor necrosis factor-mediated signaling pathway	Gene Ontology	GO:0033209	4	121	0.0003124	0.00811547	TNFRSF11A	2
40	tumor necrosis factor-mediated signaling pathway	Gene Ontology	GO:0033209	4	121	0.0003124	0.00811547	TNFRSF11B	2
41	RNA polymerase II cis-regulatory region sequence-specific DNA binding	Gene Ontology	GO:0000978	8	656	0.000321783	0.00817748	HDAC5	2
41	RNA polymerase II cis-regulatory region sequence-specific DNA binding	Gene Ontology	GO:0000978	8	656	0.000321783	0.00817748	ESR1	2
41	RNA polymerase II cis-regulatory region sequence-specific DNA binding	Gene Ontology	GO:0000978	8	656	0.000321783	0.00817748	SMAD3	2
41	RNA polymerase II cis-regulatory region sequence-specific DNA binding	Gene Ontology	GO:0000978	8	656	0.000321783	0.00817748	MEF2C	2
41	RNA polymerase II cis-regulatory region sequence-specific DNA binding	Gene Ontology	GO:0000978	8	656	0.000321783	0.00817748	SREBF1	2
41	RNA polymerase II cis-regulatory region sequence-specific DNA binding	Gene Ontology	GO:0000978	8	656	0.000321783	0.00817748	DLX5	2
41	RNA polymerase II cis-regulatory region sequence-specific DNA binding	Gene Ontology	GO:0000978	8	656	0.000321783	0.00817748	DLX6	2
41	RNA polymerase II cis-regulatory region sequence-specific DNA binding	Gene Ontology	GO:0000978	8	656	0.000321783	0.00817748	SOX6	2
42	nucleoplasm	Gene Ontology	GO:0005654	21	3630	0.000340193	0.0084614	DRG2	2
42	nucleoplasm	Gene Ontology	GO:0005654	21	3630	0.000340193	0.0084614	SHFM1	2
42	nucleoplasm	Gene Ontology	GO:0005654	21	3630	0.000340193	0.0084614	HDAC5	2
42	nucleoplasm	Gene Ontology	GO:0005654	21	3630	0.000340193	0.0084614	ESR1	2
42	nucleoplasm	Gene Ontology	GO:0005654	21	3630	0.000340193	0.0084614	PRKAG1	3
42	nucleoplasm	Gene Ontology	GO:0005654	21	3630	0.000340193	0.0084614	C7orf76	2
42	nucleoplasm	Gene Ontology	GO:0005654	21	3630	0.000340193	0.0084614	JAZF1	1
42	nucleoplasm	Gene Ontology	GO:0005654	21	3630	0.000340193	0.0084614	PSMD13	1
42	nucleoplasm	Gene Ontology	GO:0005654	21	3630	0.000340193	0.0084614	SMAD3	2
42	nucleoplasm	Gene Ontology	GO:0005654	21	3630	0.000340193	0.0084614	MEF2C	2
42	nucleoplasm	Gene Ontology	GO:0005654	21	3630	0.000340193	0.0084614	SREBF1	2
42	nucleoplasm	Gene Ontology	GO:0005654	21	3630	0.000340193	0.0084614	PCBP2	3
42	nucleoplasm	Gene Ontology	GO:0005654	21	3630	0.000340193	0.0084614	PPP6R3	2
42	nucleoplasm	Gene Ontology	GO:0005654	21	3630	0.000340193	0.0084614	SCMH1	3
42	nucleoplasm	Gene Ontology	GO:0005654	21	3630	0.000340193	0.0084614	DDB2	2
42	nucleoplasm	Gene Ontology	GO:0005654	21	3630	0.000340193	0.0084614	SMARCD3	2
42	nucleoplasm	Gene Ontology	GO:0005654	21	3630	0.000340193	0.0084614	ATF7	2
42	nucleoplasm	Gene Ontology	GO:0005654	21	3630	0.000340193	0.0084614	SUPT3H	2
42	nucleoplasm	Gene Ontology	GO:0005654	21	3630	0.000340193	0.0084614	SOX6	2
42	nucleoplasm	Gene Ontology	GO:0005654	21	3630	0.000340193	0.0084614	RMI1	2
42	nucleoplasm	Gene Ontology	GO:0005654	21	3630	0.000340193	0.0084614	ING3	2
43	viral RNA genome replication	Gene Ontology	GO:0039694	2	9	0.000353475	0.00860859	PCBP2	3
43	viral RNA genome replication	Gene Ontology	GO:0039694	2	9	0.000353475	0.00860859	CDC42	2
44	DNA-binding transcription factor activity, RNA polymerase II-specific	Gene Ontology	GO:0000981	9	874	0.000459796	0.0109362	ESR1	2
44	DNA-binding transcription factor activity, RNA polymerase II-specific	Gene Ontology	GO:0000981	9	874	0.000459796	0.0109362	CSRNP3	2
44	DNA-binding transcription factor activity, RNA polymerase II-specific	Gene Ontology	GO:0000981	9	874	0.000459796	0.0109362	MEF2C	2
44	DNA-binding transcription factor activity, RNA polymerase II-specific	Gene Ontology	GO:0000981	9	874	0.000459796	0.0109362	SREBF1	2
44	DNA-binding transcription factor activity, RNA polymerase II-specific	Gene Ontology	GO:0000981	9	874	0.000459796	0.0109362	DLX5	2
44	DNA-binding transcription factor activity, RNA polymerase II-specific	Gene Ontology	GO:0000981	9	874	0.000459796	0.0109362	ATF7	2
44	DNA-binding transcription factor activity, RNA polymerase II-specific	Gene Ontology	GO:0000981	9	874	0.000459796	0.0109362	SMAD3	2
44	DNA-binding transcription factor activity, RNA polymerase II-specific	Gene Ontology	GO:0000981	9	874	0.000459796	0.0109362	SOX6	2
44	DNA-binding transcription factor activity, RNA polymerase II-specific	Gene Ontology	GO:0000981	9	874	0.000459796	0.0109362	DLX6	2
45	cellular response to transforming growth factor beta stimulus	Gene Ontology	GO:0071560	3	56	0.000480815	0.0109362	MEF2C	2
45	cellular response to transforming growth factor beta stimulus	Gene Ontology	GO:0071560	3	56	0.000480815	0.0109362	SOX6	2
45	cellular response to transforming growth factor beta stimulus	Gene Ontology	GO:0071560	3	56	0.000480815	0.0109362	SMAD3	2
46	secondary heart field specification	Gene Ontology	GO:0003139	2	11	0.000499614	0.0109362	MEF2C	2
46	secondary heart field specification	Gene Ontology	GO:0003139	2	11	0.000499614	0.0109362	SMARCD3	2
47	proteasome complex	Gene Ontology	GO:0000502	3	57	0.000505181	0.0109362	SHFM1	2
47	proteasome complex	Gene Ontology	GO:0000502	3	57	0.000505181	0.0109362	C7orf76	2
47	proteasome complex	Gene Ontology	GO:0000502	3	57	0.000505181	0.0109362	PSMD13	1
48	inner ear morphogenesis	Gene Ontology	GO:0042472	3	57	0.000505181	0.0109362	DLX5	2
48	inner ear morphogenesis	Gene Ontology	GO:0042472	3	57	0.000505181	0.0109362	MYO15A	2
48	inner ear morphogenesis	Gene Ontology	GO:0042472	3	57	0.000505181	0.0109362	DLX6	2
49	lipid metabolic process	Gene Ontology	GO:0006629	4	140	0.000533537	0.0113401	SREBF1	2
49	lipid metabolic process	Gene Ontology	GO:0006629	4	140	0.000533537	0.0113401	HSPG2	3
49	lipid metabolic process	Gene Ontology	GO:0006629	4	140	0.000533537	0.0113401	JAZF1	1
49	lipid metabolic process	Gene Ontology	GO:0006629	4	140	0.000533537	0.0113401	PLCL1	1
50	positive regulation of gene expression	Gene Ontology	GO:0010628	6	391	0.000575119	0.0119563	SFRP4	2
50	positive regulation of gene expression	Gene Ontology	GO:0010628	6	391	0.000575119	0.0119563	PRKAG1	3
50	positive regulation of gene expression	Gene Ontology	GO:0010628	6	391	0.000575119	0.0119563	CSF1	1
50	positive regulation of gene expression	Gene Ontology	GO:0010628	6	391	0.000575119	0.0119563	SMAD3	2
50	positive regulation of gene expression	Gene Ontology	GO:0010628	6	391	0.000575119	0.0119563	MEF2C	2
50	positive regulation of gene expression	Gene Ontology	GO:0010628	6	391	0.000575119	0.0119563	WNT16	2
51	positive regulation of osteoblast differentiation	Gene Ontology	GO:0045669	3	60	0.000582984	0.0119563	MEF2C	2
51	positive regulation of osteoblast differentiation	Gene Ontology	GO:0045669	3	60	0.000582984	0.0119563	JAG1	2
51	positive regulation of osteoblast differentiation	Gene Ontology	GO:0045669	3	60	0.000582984	0.0119563	LRP5	2
52	branching involved in mammary gland duct morphogenesis	Gene Ontology	GO:0060444	2	13	0.000670308	0.0132812	CSF1	1
52	branching involved in mammary gland duct morphogenesis	Gene Ontology	GO:0060444	2	13	0.000670308	0.0132812	LRP5	2
53	regulation of transcription by RNA polymerase II	Gene Ontology	GO:0006357	8	751	0.000772938	0.0150594	ESR1	2
53	regulation of transcription by RNA polymerase II	Gene Ontology	GO:0006357	8	751	0.000772938	0.0150594	MED13L	1
53	regulation of transcription by RNA polymerase II	Gene Ontology	GO:0006357	8	751	0.000772938	0.0150594	SMAD3	2
53	regulation of transcription by RNA polymerase II	Gene Ontology	GO:0006357	8	751	0.000772938	0.0150594	SREBF1	2
53	regulation of transcription by RNA polymerase II	Gene Ontology	GO:0006357	8	751	0.000772938	0.0150594	SMARCD3	2
53	regulation of transcription by RNA polymerase II	Gene Ontology	GO:0006357	8	751	0.000772938	0.0150594	DLX5	2
53	regulation of transcription by RNA polymerase II	Gene Ontology	GO:0006357	8	751	0.000772938	0.0150594	ATF7	2
53	regulation of transcription by RNA polymerase II	Gene Ontology	GO:0006357	8	751	0.000772938	0.0150594	DLX6	2
54	canonical Wnt signaling pathway	Gene Ontology	GO:0060070	3	70	0.000896278	0.0168992	WNT16	2
54	canonical Wnt signaling pathway	Gene Ontology	GO:0060070	3	70	0.000896278	0.0168992	SFRP4	2
54	canonical Wnt signaling pathway	Gene Ontology	GO:0060070	3	70	0.000896278	0.0168992	LRP5	2
55	Wnt-activated receptor activity	Gene Ontology	GO:0042813	2	16	0.00097184	0.0177513	TSPAN12	2
55	Wnt-activated receptor activity	Gene Ontology	GO:0042813	2	16	0.00097184	0.0177513	LRP5	2
56	HMG box domain binding	Gene Ontology	GO:0071837	2	16	0.00097184	0.0177513	MEF2C	2
56	HMG box domain binding	Gene Ontology	GO:0071837	2	16	0.00097184	0.0177513	DLX5	2
57	embryo development	Gene Ontology	GO:0009790	2	17	0.00108436	0.018152	DLX5	2
57	embryo development	Gene Ontology	GO:0009790	2	17	0.00108436	0.018152	DLX6	2
58	negative regulation of myotube differentiation	Gene Ontology	GO:0010832	2	17	0.00108436	0.018152	BDNF	2
58	negative regulation of myotube differentiation	Gene Ontology	GO:0010832	2	17	0.00108436	0.018152	HDAC5	2
59	regulation of G1/S transition of mitotic cell cycle	Gene Ontology	GO:2000045	2	17	0.00108436	0.018152	SHFM1	2
59	regulation of G1/S transition of mitotic cell cycle	Gene Ontology	GO:2000045	2	17	0.00108436	0.018152	C7orf76	2
60	chromatin binding	Gene Ontology	GO:0003682	6	443	0.00108671	0.018152	HDAC5	2
60	chromatin binding	Gene Ontology	GO:0003682	6	443	0.00108671	0.018152	ESR1	2
60	chromatin binding	Gene Ontology	GO:0003682	6	443	0.00108671	0.018152	MEF2C	2
60	chromatin binding	Gene Ontology	GO:0003682	6	443	0.00108671	0.018152	SREBF1	2
60	chromatin binding	Gene Ontology	GO:0003682	6	443	0.00108671	0.018152	SMARCD3	2
60	chromatin binding	Gene Ontology	GO:0003682	6	443	0.00108671	0.018152	SCMH1	3
61	nervous system development	Gene Ontology	GO:0007399	5	305	0.00125646	0.0206874	MEF2C	2
61	nervous system development	Gene Ontology	GO:0007399	5	305	0.00125646	0.0206874	DLX5	2
61	nervous system development	Gene Ontology	GO:0007399	5	305	0.00125646	0.0206874	BDNF	2
61	nervous system development	Gene Ontology	GO:0007399	5	305	0.00125646	0.0206874	JAG1	2
61	nervous system development	Gene Ontology	GO:0007399	5	305	0.00125646	0.0206874	DLX6	2
62	positive regulation of bone resorption	Gene Ontology	GO:0045780	2	19	0.00132722	0.0212537	TNFSF11	2
62	positive regulation of bone resorption	Gene Ontology	GO:0045780	2	19	0.00132722	0.0212537	TNFRSF11A	2
63	osteoblast development	Gene Ontology	GO:0002076	2	19	0.00132722	0.0212537	LRP5	2
63	osteoblast development	Gene Ontology	GO:0002076	2	19	0.00132722	0.0212537	SMAD3	2
64	double-strand break repair via homologous recombination	Gene Ontology	GO:0000724	3	82	0.001392	0.0219898	SHFM1	2
64	double-strand break repair via homologous recombination	Gene Ontology	GO:0000724	3	82	0.001392	0.0219898	RMI1	2
64	double-strand break repair via homologous recombination	Gene Ontology	GO:0000724	3	82	0.001392	0.0219898	C7orf76	2
65	Wnt signaling pathway	Gene Ontology	GO:0016055	4	189	0.00158137	0.0241944	RSPO3	2
65	Wnt signaling pathway	Gene Ontology	GO:0016055	4	189	0.00158137	0.0241944	WNT16	2
65	Wnt signaling pathway	Gene Ontology	GO:0016055	4	189	0.00158137	0.0241944	TSPAN12	2
65	Wnt signaling pathway	Gene Ontology	GO:0016055	4	189	0.00158137	0.0241944	WLS	2
66	low-density lipoprotein particle receptor binding	Gene Ontology	GO:0050750	2	21	0.00159364	0.0241944	SNX17	3
66	low-density lipoprotein particle receptor binding	Gene Ontology	GO:0050750	2	21	0.00159364	0.0241944	HSPG2	3
67	macrophage differentiation	Gene Ontology	GO:0030225	2	22	0.00173561	0.0256827	CSF1	1
67	macrophage differentiation	Gene Ontology	GO:0030225	2	22	0.00173561	0.0256827	CDC42	2
68	aorta development	Gene Ontology	GO:0035904	2	22	0.00173561	0.0256827	SNX17	3
68	aorta development	Gene Ontology	GO:0035904	2	22	0.00173561	0.0256827	LOXL1	2
69	cellular protein metabolic process	Gene Ontology	GO:0044267	4	198	0.00186723	0.0259021	APC	1
69	cellular protein metabolic process	Gene Ontology	GO:0044267	4	198	0.00186723	0.0259021	MEPE	2
69	cellular protein metabolic process	Gene Ontology	GO:0044267	4	198	0.00186723	0.0259021	HSPG2	3
69	cellular protein metabolic process	Gene Ontology	GO:0044267	4	198	0.00186723	0.0259021	CSF1	1
70	regulation of Wnt signaling pathway	Gene Ontology	GO:0030111	2	23	0.00188339	0.0259021	RSPO3	2
70	regulation of Wnt signaling pathway	Gene Ontology	GO:0030111	2	23	0.00188339	0.0259021	ESR1	2
71	response to radiation	Gene Ontology	GO:0009314	2	23	0.00188339	0.0259021	TNFRSF11A	2
71	response to radiation	Gene Ontology	GO:0009314	2	23	0.00188339	0.0259021	LRP5	2
72	positive regulation of osteoclast differentiation	Gene Ontology	GO:0045672	2	23	0.00188339	0.0259021	TNFSF11	2
72	positive regulation of osteoclast differentiation	Gene Ontology	GO:0045672	2	23	0.00188339	0.0259021	CSF1	1
73	transcription coactivator binding	Gene Ontology	GO:0001223	2	23	0.00188339	0.0259021	ESR1	2
73	transcription coactivator binding	Gene Ontology	GO:0001223	2	23	0.00188339	0.0259021	SMAD3	2
74	lysosomal lumen	Gene Ontology	GO:0043202	3	94	0.00203224	0.0270177	HSPG2	3
74	lysosomal lumen	Gene Ontology	GO:0043202	3	94	0.00203224	0.0270177	IDUA	2
74	lysosomal lumen	Gene Ontology	GO:0043202	3	94	0.00203224	0.0270177	EPDR1	2
75	post-translational protein modification	Gene Ontology	GO:0043687	5	342	0.00205695	0.0270177	DDB2	2
75	post-translational protein modification	Gene Ontology	GO:0043687	5	342	0.00205695	0.0270177	APC	1
75	post-translational protein modification	Gene Ontology	GO:0043687	5	342	0.00205695	0.0270177	MEPE	2
75	post-translational protein modification	Gene Ontology	GO:0043687	5	342	0.00205695	0.0270177	CSF1	1
75	post-translational protein modification	Gene Ontology	GO:0043687	5	342	0.00205695	0.0270177	PSMD13	1
76	glycosaminoglycan catabolic process	Gene Ontology	GO:0006027	2	25	0.00219621	0.0285263	HSPG2	3
76	glycosaminoglycan catabolic process	Gene Ontology	GO:0006027	2	25	0.00219621	0.0285263	IDUA	2
77	cytosol	Gene Ontology	GO:0005829	24	5095	0.00224303	0.0288143	HDAC5	2
77	cytosol	Gene Ontology	GO:0005829	24	5095	0.00224303	0.0288143	PRKAG1	3
77	cytosol	Gene Ontology	GO:0005829	24	5095	0.00224303	0.0288143	WLS	2
77	cytosol	Gene Ontology	GO:0005829	24	5095	0.00224303	0.0288143	JAZF1	1
77	cytosol	Gene Ontology	GO:0005829	24	5095	0.00224303	0.0288143	SMAD3	2
77	cytosol	Gene Ontology	GO:0005829	24	5095	0.00224303	0.0288143	AKAP11	2
77	cytosol	Gene Ontology	GO:0005829	24	5095	0.00224303	0.0288143	SNX17	3
77	cytosol	Gene Ontology	GO:0005829	24	5095	0.00224303	0.0288143	DRG2	2
77	cytosol	Gene Ontology	GO:0005829	24	5095	0.00224303	0.0288143	SMG6	2
77	cytosol	Gene Ontology	GO:0005829	24	5095	0.00224303	0.0288143	RAP1GAP	2
77	cytosol	Gene Ontology	GO:0005829	24	5095	0.00224303	0.0288143	CTPS1	2
77	cytosol	Gene Ontology	GO:0005829	24	5095	0.00224303	0.0288143	PPP6R3	2
77	cytosol	Gene Ontology	GO:0005829	24	5095	0.00224303	0.0288143	C7orf76	2
77	cytosol	Gene Ontology	GO:0005829	24	5095	0.00224303	0.0288143	NEK9	3
77	cytosol	Gene Ontology	GO:0005829	24	5095	0.00224303	0.0288143	PCBP2	3
77	cytosol	Gene Ontology	GO:0005829	24	5095	0.00224303	0.0288143	GAK	2
77	cytosol	Gene Ontology	GO:0005829	24	5095	0.00224303	0.0288143	SRP19	2
77	cytosol	Gene Ontology	GO:0005829	24	5095	0.00224303	0.0288143	TNFRSF11A	2
77	cytosol	Gene Ontology	GO:0005829	24	5095	0.00224303	0.0288143	SHFM1	2
77	cytosol	Gene Ontology	GO:0005829	24	5095	0.00224303	0.0288143	ESR1	2
77	cytosol	Gene Ontology	GO:0005829	24	5095	0.00224303	0.0288143	PSMD13	1
77	cytosol	Gene Ontology	GO:0005829	24	5095	0.00224303	0.0288143	MAP3K12	3
77	cytosol	Gene Ontology	GO:0005829	24	5095	0.00224303	0.0288143	SREBF1	2
77	cytosol	Gene Ontology	GO:0005829	24	5095	0.00224303	0.0288143	CDC42	2
78	metal ion binding	Gene Ontology	GO:0046872	14	2298	0.00234294	0.02968	SPON2	2
78	metal ion binding	Gene Ontology	GO:0046872	14	2298	0.00234294	0.02968	SMG6	2
78	metal ion binding	Gene Ontology	GO:0046872	14	2298	0.00234294	0.02968	RHEBL1	3
78	metal ion binding	Gene Ontology	GO:0046872	14	2298	0.00234294	0.02968	C6orf211	3
78	metal ion binding	Gene Ontology	GO:0046872	14	2298	0.00234294	0.02968	DRG2	2
78	metal ion binding	Gene Ontology	GO:0046872	14	2298	0.00234294	0.02968	JAZF1	1
78	metal ion binding	Gene Ontology	GO:0046872	14	2298	0.00234294	0.02968	NEK9	3
78	metal ion binding	Gene Ontology	GO:0046872	14	2298	0.00234294	0.02968	ZC2HC1C	2
78	metal ion binding	Gene Ontology	GO:0046872	14	2298	0.00234294	0.02968	TNFRSF11A	2
78	metal ion binding	Gene Ontology	GO:0046872	14	2298	0.00234294	0.02968	HDAC5	2
78	metal ion binding	Gene Ontology	GO:0046872	14	2298	0.00234294	0.02968	ZNF513	3
78	metal ion binding	Gene Ontology	GO:0046872	14	2298	0.00234294	0.02968	EYA4	2
78	metal ion binding	Gene Ontology	GO:0046872	14	2298	0.00234294	0.02968	ATF7	2
78	metal ion binding	Gene Ontology	GO:0046872	14	2298	0.00234294	0.02968	ING3	2
79	positive regulation of muscle cell differentiation	Gene Ontology	GO:0051149	2	26	0.0023612	0.02968	MEF2C	2
79	positive regulation of muscle cell differentiation	Gene Ontology	GO:0051149	2	26	0.0023612	0.02968	CDC42	2
80	mRNA export from nucleus	Gene Ontology	GO:0006406	3	101	0.00247773	0.0303329	SHFM1	2
80	mRNA export from nucleus	Gene Ontology	GO:0006406	3	101	0.00247773	0.0303329	SMG6	2
80	mRNA export from nucleus	Gene Ontology	GO:0006406	3	101	0.00247773	0.0303329	C7orf76	2
81	extracellular space	Gene Ontology	GO:0005615	11	1572	0.00249705	0.0303329	LOXL1	2
81	extracellular space	Gene Ontology	GO:0005615	11	1572	0.00249705	0.0303329	TNFSF11	2
81	extracellular space	Gene Ontology	GO:0005615	11	1572	0.00249705	0.0303329	SFRP4	2
81	extracellular space	Gene Ontology	GO:0005615	11	1572	0.00249705	0.0303329	CRELD2	2
81	extracellular space	Gene Ontology	GO:0005615	11	1572	0.00249705	0.0303329	HSPG2	3
81	extracellular space	Gene Ontology	GO:0005615	11	1572	0.00249705	0.0303329	CSF1	1
81	extracellular space	Gene Ontology	GO:0005615	11	1572	0.00249705	0.0303329	TNFRSF11B	2
81	extracellular space	Gene Ontology	GO:0005615	11	1572	0.00249705	0.0303329	APC	1
81	extracellular space	Gene Ontology	GO:0005615	11	1572	0.00249705	0.0303329	WNT16	2
81	extracellular space	Gene Ontology	GO:0005615	11	1572	0.00249705	0.0303329	BDNF	2
81	extracellular space	Gene Ontology	GO:0005615	11	1572	0.00249705	0.0303329	IBSP	2
82	gamma-aminobutyric acid signaling pathway	Gene Ontology	GO:0007214	2	27	0.00253187	0.0303329	BDNF	2
82	gamma-aminobutyric acid signaling pathway	Gene Ontology	GO:0007214	2	27	0.00253187	0.0303329	PLCL1	1
83	bone morphogenesis	Gene Ontology	GO:0060349	2	27	0.00253187	0.0303329	SFRP4	2
83	bone morphogenesis	Gene Ontology	GO:0060349	2	27	0.00253187	0.0303329	LRP5	2
84	protein kinase activity	Gene Ontology	GO:0004672	4	216	0.00254288	0.0303329	PRKAG1	3
84	protein kinase activity	Gene Ontology	GO:0004672	4	216	0.00254288	0.0303329	MAP3K12	3
84	protein kinase activity	Gene Ontology	GO:0004672	4	216	0.00254288	0.0303329	PKDCC	2
84	protein kinase activity	Gene Ontology	GO:0004672	4	216	0.00254288	0.0303329	GCKR	1
85	histone acetyltransferase binding	Gene Ontology	GO:0035035	2	28	0.00270819	0.0319785	SHFM1	2
85	histone acetyltransferase binding	Gene Ontology	GO:0035035	2	28	0.00270819	0.0319785	C7orf76	2
86	intracellular signal transduction	Gene Ontology	GO:0035556	5	369	0.00284009	0.0328719	DCDC5	2
86	intracellular signal transduction	Gene Ontology	GO:0035556	5	369	0.00284009	0.0328719	MAP3K12	3
86	intracellular signal transduction	Gene Ontology	GO:0035556	5	369	0.00284009	0.0328719	AKAP11	2
86	intracellular signal transduction	Gene Ontology	GO:0035556	5	369	0.00284009	0.0328719	GCKR	1
86	intracellular signal transduction	Gene Ontology	GO:0035556	5	369	0.00284009	0.0328719	PLCL1	1
87	endochondral ossification	Gene Ontology	GO:0001958	2	29	0.00289013	0.0331232	MEF2C	2
87	endochondral ossification	Gene Ontology	GO:0001958	2	29	0.00289013	0.0331232	DLX5	2
88	sequence-specific double-stranded DNA binding	Gene Ontology	GO:1990837	6	553	0.00325317	0.0365669	ESR1	2
88	sequence-specific double-stranded DNA binding	Gene Ontology	GO:1990837	6	553	0.00325317	0.0365669	MEF2C	2
88	sequence-specific double-stranded DNA binding	Gene Ontology	GO:1990837	6	553	0.00325317	0.0365669	SREBF1	2
88	sequence-specific double-stranded DNA binding	Gene Ontology	GO:1990837	6	553	0.00325317	0.0365669	DLX5	2
88	sequence-specific double-stranded DNA binding	Gene Ontology	GO:1990837	6	553	0.00325317	0.0365669	ATF7	2
88	sequence-specific double-stranded DNA binding	Gene Ontology	GO:1990837	6	553	0.00325317	0.0365669	DLX6	2
89	mesoderm formation	Gene Ontology	GO:0001707	2	32	0.00346938	0.0382614	WLS	2
89	mesoderm formation	Gene Ontology	GO:0001707	2	32	0.00346938	0.0382614	SMAD3	2
90	sprouting angiogenesis	Gene Ontology	GO:0002040	2	32	0.00346938	0.0382614	RSPO3	2
90	sprouting angiogenesis	Gene Ontology	GO:0002040	2	32	0.00346938	0.0382614	CDC42	2
91	B cell proliferation	Gene Ontology	GO:0042100	2	34	0.00388312	0.042424	MEF2C	2
91	B cell proliferation	Gene Ontology	GO:0042100	2	34	0.00388312	0.042424	CTPS1	2
92	sequence-specific DNA binding	Gene Ontology	GO:0043565	5	405	0.00419389	0.0449785	MEF2C	2
92	sequence-specific DNA binding	Gene Ontology	GO:0043565	5	405	0.00419389	0.0449785	DLX5	2
92	sequence-specific DNA binding	Gene Ontology	GO:0043565	5	405	0.00419389	0.0449785	DLX6	2
92	sequence-specific DNA binding	Gene Ontology	GO:0043565	5	405	0.00419389	0.0449785	CSRNP3	2
92	sequence-specific DNA binding	Gene Ontology	GO:0043565	5	405	0.00419389	0.0449785	SMAD3	2
93	positive regulation of Wnt signaling pathway	Gene Ontology	GO:0030177	2	36	0.00431864	0.0458954	RSPO3	2
93	positive regulation of Wnt signaling pathway	Gene Ontology	GO:0030177	2	36	0.00431864	0.0458954	WLS	2
94	extracellular matrix organization	Gene Ontology	GO:0030198	4	252	0.00436402	0.0459598	LOXL1	2
94	extracellular matrix organization	Gene Ontology	GO:0030198	4	252	0.00436402	0.0459598	HSPG2	3
94	extracellular matrix organization	Gene Ontology	GO:0030198	4	252	0.00436402	0.0459598	IBSP	2
94	extracellular matrix organization	Gene Ontology	GO:0030198	4	252	0.00436402	0.0459598	TNFRSF11B	2
95	ureteric bud development	Gene Ontology	GO:0001657	2	37	0.0045445	0.0474332	BDNF	2
95	ureteric bud development	Gene Ontology	GO:0001657	2	37	0.0045445	0.0474332	SMAD3	2
96	frizzled binding	Gene Ontology	GO:0005109	2	38	0.00477571	0.048972	RSPO3	2
96	frizzled binding	Gene Ontology	GO:0005109	2	38	0.00477571	0.048972	WNT16	2
97	signal transduction	Gene Ontology	GO:0007165	8	1013	0.00484304	0.0492306	SNX17	3
97	signal transduction	Gene Ontology	GO:0007165	8	1013	0.00484304	0.0492306	DRG2	2
97	signal transduction	Gene Ontology	GO:0007165	8	1013	0.00484304	0.0492306	RAP1GAP	2
97	signal transduction	Gene Ontology	GO:0007165	8	1013	0.00484304	0.0492306	ESR1	2
97	signal transduction	Gene Ontology	GO:0007165	8	1013	0.00484304	0.0492306	PRKAG1	3
97	signal transduction	Gene Ontology	GO:0007165	8	1013	0.00484304	0.0492306	FAM3C	2
97	signal transduction	Gene Ontology	GO:0007165	8	1013	0.00484304	0.0492306	TNFRSF11A	2
97	signal transduction	Gene Ontology	GO:0007165	8	1013	0.00484304	0.0492306	TNFRSF11B	2
98	protein deubiquitination	Gene Ontology	GO:0016579	4	262	0.00499357	0.0496554	DDB2	2
98	protein deubiquitination	Gene Ontology	GO:0016579	4	262	0.00499357	0.0496554	ESR1	2
98	protein deubiquitination	Gene Ontology	GO:0016579	4	262	0.00499357	0.0496554	PSMD13	1
98	protein deubiquitination	Gene Ontology	GO:0016579	4	262	0.00499357	0.0496554	SMAD3	2
99	chondrocyte differentiation	Gene Ontology	GO:0002062	2	39	0.00501226	0.0496554	MEF2C	2
99	chondrocyte differentiation	Gene Ontology	GO:0002062	2	39	0.00501226	0.0496554	SOX6	2
100	embryonic limb morphogenesis	Gene Ontology	GO:0030326	2	39	0.00501226	0.0496554	DLX5	2
100	embryonic limb morphogenesis	Gene Ontology	GO:0030326	2	39	0.00501226	0.0496554	DLX6	2

## Sheet: GOs_2018fracture
rank	Term	Database	ID	Input number	Background number	P-Value	Corrected P-Value	genes	is.literature.gene
1	Golgi apparatus	Gene Ontology	GO:0005794	5	1002	4.46846e-06	0.000965188	FAM3C	2
1	Golgi apparatus	Gene Ontology	GO:0005794	5	1002	4.46846e-06	0.000965188	SOST	1
1	Golgi apparatus	Gene Ontology	GO:0005794	5	1002	4.46846e-06	0.000965188	HDAC5	2
1	Golgi apparatus	Gene Ontology	GO:0005794	5	1002	4.46846e-06	0.000965188	ARSB	2
1	Golgi apparatus	Gene Ontology	GO:0005794	5	1002	4.46846e-06	0.000965188	ESR1	1
2	Wnt signaling pathway	Gene Ontology	GO:0016055	3	189	1.84655e-05	0.0011524	RSPO3	1
2	Wnt signaling pathway	Gene Ontology	GO:0016055	3	189	1.84655e-05	0.0011524	WNT16	1
2	Wnt signaling pathway	Gene Ontology	GO:0016055	3	189	1.84655e-05	0.0011524	SOST	1
3	regulation of Wnt signaling pathway	Gene Ontology	GO:0030111	2	23	2.13407e-05	0.0011524	RSPO3	1
3	regulation of Wnt signaling pathway	Gene Ontology	GO:0030111	2	23	2.13407e-05	0.0011524	ESR1	1
4	frizzled binding	Gene Ontology	GO:0005109	2	38	5.53587e-05	0.00239149	RSPO3	1
4	frizzled binding	Gene Ontology	GO:0005109	2	38	5.53587e-05	0.00239149	WNT16	1
5	extracellular region	Gene Ontology	GO:0005576	5	1843	8.37011e-05	0.00263537	FAM3C	2
5	extracellular region	Gene Ontology	GO:0005576	5	1843	8.37011e-05	0.00263537	RSPO3	1
5	extracellular region	Gene Ontology	GO:0005576	5	1843	8.37011e-05	0.00263537	SOST	1
5	extracellular region	Gene Ontology	GO:0005576	5	1843	8.37011e-05	0.00263537	ARSB	2
5	extracellular region	Gene Ontology	GO:0005576	5	1843	8.37011e-05	0.00263537	WNT16	1
6	transcription factor binding	Gene Ontology	GO:0008134	3	325	9.07526e-05	0.00263537	SOST	1
6	transcription factor binding	Gene Ontology	GO:0008134	3	325	9.07526e-05	0.00263537	HDAC5	2
6	transcription factor binding	Gene Ontology	GO:0008134	3	325	9.07526e-05	0.00263537	ESR1	1
7	repressing transcription factor binding	Gene Ontology	GO:0070491	2	51	9.76061e-05	0.00263537	HDAC5	2
7	repressing transcription factor binding	Gene Ontology	GO:0070491	2	51	9.76061e-05	0.00263537	ESR1	1
8	response to estrogen	Gene Ontology	GO:0043627	2	61	0.000138123	0.00331495	ARSB	2
8	response to estrogen	Gene Ontology	GO:0043627	2	61	0.000138123	0.00331495	ESR1	1
9	chromatin remodeling	Gene Ontology	GO:0006338	2	102	0.000376429	0.00813086	HDAC5	2
9	chromatin remodeling	Gene Ontology	GO:0006338	2	102	0.000376429	0.00813086	ESR1	1
10	positive regulation of DNA-binding transcription factor activity	Gene Ontology	GO:0051091	2	112	0.000451993	0.0088755	HDAC5	2
10	positive regulation of DNA-binding transcription factor activity	Gene Ontology	GO:0051091	2	112	0.000451993	0.0088755	ESR1	1
11	neuron differentiation	Gene Ontology	GO:0030182	2	139	0.000689768	0.0124158	WNT16	1
11	neuron differentiation	Gene Ontology	GO:0030182	2	139	0.000689768	0.0124158	HDAC5	2
12	heparin binding	Gene Ontology	GO:0008201	2	163	0.000942085	0.014535	RSPO3	1
12	heparin binding	Gene Ontology	GO:0008201	2	163	0.000942085	0.014535	SOST	1
13	cytokine activity	Gene Ontology	GO:0005125	2	186	0.00121965	0.0162834	WNT16	1
13	cytokine activity	Gene Ontology	GO:0005125	2	186	0.00121965	0.0162834	FAM3C	2
14	estrogen receptor activity	Gene Ontology	GO:0030284	1	5	0.00168024	0.0162834	ESR1	1
15	regulation of myotube differentiation	Gene Ontology	GO:0010830	1	5	0.00168024	0.0162834	HDAC5	2
16	regulation of histone H3-K9 acetylation	Gene Ontology	GO:2000615	1	5	0.00168024	0.0162834	HDAC5	2
17	positive regulation of non-canonical Wnt signaling pathway	Gene Ontology	GO:2000052	1	5	0.00168024	0.0162834	RSPO3	1
18	regulation of toll-like receptor signaling pathway	Gene Ontology	GO:0034121	1	5	0.00168024	0.0162834	ESR1	1
19	regulation of branching involved in prostate gland morphogenesis	Gene Ontology	GO:0060687	1	6	0.00196004	0.0162834	ESR1	1
20	intracellular steroid hormone receptor signaling pathway	Gene Ontology	GO:0030518	1	6	0.00196004	0.0162834	ESR1	1
21	regulation of epithelial cell migration	Gene Ontology	GO:0010632	1	6	0.00196004	0.0162834	ARSB	2
22	prostate epithelial cord arborization involved in prostate glandular acinus morphogenesis	Gene Ontology	GO:0060527	1	6	0.00196004	0.0162834	ESR1	1
23	nitric-oxide synthase regulator activity	Gene Ontology	GO:0030235	1	6	0.00196004	0.0162834	ESR1	1
24	response to methylmercury	Gene Ontology	GO:0051597	1	7	0.00223975	0.0170501	ARSB	2
25	proteasome regulatory particle, lid subcomplex	Gene Ontology	GO:0008541	1	8	0.0025194	0.0170501	C7orf76	1
26	transcription preinitiation complex	Gene Ontology	GO:0097550	1	9	0.00279898	0.0170501	ESR1	1
27	NAD-dependent histone deacetylase activity (H3-K14 specific)	Gene Ontology	GO:0032041	1	9	0.00279898	0.0170501	HDAC5	2
28	positive regulation of Wnt signaling pathway, planar cell polarity pathway	Gene Ontology	GO:2000096	1	9	0.00279898	0.0170501	RSPO3	1
29	response to pH	Gene Ontology	GO:0009268	1	9	0.00279898	0.0170501	ARSB	2
30	cellular response to parathyroid hormone stimulus	Gene Ontology	GO:0071374	1	9	0.00279898	0.0170501	SOST	1
31	branching involved in labyrinthine layer morphogenesis	Gene Ontology	GO:0060670	1	9	0.00279898	0.0170501	RSPO3	1
32	positive regulation of RNA polymerase II transcription preinitiation complex assembly	Gene Ontology	GO:0045899	1	10	0.00307849	0.0170501	ESR1	1
33	vagina development	Gene Ontology	GO:0060068	1	10	0.00307849	0.0170501	ESR1	1
34	negative regulation of production of miRNAs involved in gene silencing by miRNA	Gene Ontology	GO:1903799	1	10	0.00307849	0.0170501	ESR1	1
35	proteasome assembly	Gene Ontology	GO:0043248	1	10	0.00307849	0.0170501	C7orf76	1
36	protein deacetylase activity	Gene Ontology	GO:0033558	1	10	0.00307849	0.0170501	HDAC5	2
37	keratinocyte proliferation	Gene Ontology	GO:0043616	1	11	0.00335792	0.0170999	WNT16	1
38	positive regulation of transcription by RNA polymerase II	Gene Ontology	GO:0045944	3	1159	0.00357221	0.0170999	HDAC5	2
38	positive regulation of transcription by RNA polymerase II	Gene Ontology	GO:0045944	3	1159	0.00357221	0.0170999	C7orf76	1
38	positive regulation of transcription by RNA polymerase II	Gene Ontology	GO:0045944	3	1159	0.00357221	0.0170999	ESR1	1
39	mRNA cap binding complex	Gene Ontology	GO:0005845	1	12	0.00363728	0.0170999	RNMT	1
40	epithelial cell development	Gene Ontology	GO:0002064	1	12	0.00363728	0.0170999	ESR1	1
41	positive regulation of phospholipase C activity	Gene Ontology	GO:0010863	1	13	0.00391658	0.0170999	ESR1	1
42	cardiac epithelial to mesenchymal transition	Gene Ontology	GO:0060317	1	13	0.00391658	0.0170999	WNT16	1
43	BMP binding	Gene Ontology	GO:0036122	1	13	0.00391658	0.0170999	SOST	1
44	replicative senescence	Gene Ontology	GO:0090399	1	13	0.00391658	0.0170999	WNT16	1
45	protein localization to chromatin	Gene Ontology	GO:0071168	1	13	0.00391658	0.0170999	ESR1	1
46	platelet dense granule lumen	Gene Ontology	GO:0031089	1	14	0.0041958	0.0170999	FAM3C	2
47	arylsulfatase activity	Gene Ontology	GO:0004065	1	14	0.0041958	0.0170999	ARSB	2
48	chondroitin sulfate catabolic process	Gene Ontology	GO:0030207	1	14	0.0041958	0.0170999	ARSB	2
49	regulation of gene expression, epigenetic	Gene Ontology	GO:0040029	1	14	0.0041958	0.0170999	HDAC5	2
50	protein deacetylation	Gene Ontology	GO:0006476	1	14	0.0041958	0.0170999	HDAC5	2
51	negative regulation of cell migration involved in sprouting angiogenesis	Gene Ontology	GO:0090051	1	15	0.00447495	0.0172605	HDAC5	2
52	uterus development	Gene Ontology	GO:0060065	1	15	0.00447495	0.0172605	ESR1	1
53	regulation of intracellular estrogen receptor signaling pathway	Gene Ontology	GO:0033146	1	15	0.00447495	0.0172605	ESR1	1
54	androgen metabolic process	Gene Ontology	GO:0008209	1	16	0.00475403	0.0174046	ESR1	1
55	bone remodeling	Gene Ontology	GO:0046849	1	16	0.00475403	0.0174046	WNT16	1
56	mammary gland alveolus development	Gene Ontology	GO:0060749	1	16	0.00475403	0.0174046	ESR1	1
57	cellular response to estrogen stimulus	Gene Ontology	GO:0071391	1	17	0.00503303	0.0175344	ESR1	1
58	regulation of G1/S transition of mitotic cell cycle	Gene Ontology	GO:2000045	1	17	0.00503303	0.0175344	C7orf76	1
59	negative regulation of myotube differentiation	Gene Ontology	GO:0010832	1	17	0.00503303	0.0175344	HDAC5	2
60	negative regulation of gluconeogenesis	Gene Ontology	GO:0045721	1	18	0.00531197	0.0182125	FAM3C	2
61	histone H3 deacetylation	Gene Ontology	GO:0070932	1	19	0.00559084	0.0182973	HDAC5	2
62	negative regulation of ossification	Gene Ontology	GO:0030279	1	19	0.00559084	0.0182973	SOST	1
63	cytoplasm	Gene Ontology	GO:0005737	5	4624	0.00568543	0.0183292	WNT16	1
63	cytoplasm	Gene Ontology	GO:0005737	5	4624	0.00568543	0.0183292	ESR1	1
63	cytoplasm	Gene Ontology	GO:0005737	5	4624	0.00568543	0.0183292	HDAC5	2
63	cytoplasm	Gene Ontology	GO:0005737	5	4624	0.00568543	0.0183292	C7orf76	1
63	cytoplasm	Gene Ontology	GO:0005737	5	4624	0.00568543	0.0183292	FAM210A	1
64	intracellular estrogen receptor signaling pathway	Gene Ontology	GO:0030520	1	20	0.00586963	0.0183745	ESR1	1
65	lysosomal transport	Gene Ontology	GO:0007041	1	20	0.00586963	0.0183745	ARSB	2
66	chromatin binding	Gene Ontology	GO:0003682	2	443	0.00659049	0.0198412	HDAC5	2
66	chromatin binding	Gene Ontology	GO:0003682	2	443	0.00659049	0.0198412	ESR1	1
67	regulation of protein binding	Gene Ontology	GO:0043393	1	23	0.00670559	0.0198412	HDAC5	2
68	transcription coactivator binding	Gene Ontology	GO:0001223	1	23	0.00670559	0.0198412	ESR1	1
69	transcriptionally active chromatin	Gene Ontology	GO:0035327	1	23	0.00670559	0.0198412	ESR1	1
70	histone deacetylase activity	Gene Ontology	GO:0004407	1	24	0.0069841	0.020386	HDAC5	2
71	TBP-class protein binding	Gene Ontology	GO:0017025	1	26	0.00754091	0.0217178	ESR1	1
72	histone acetyltransferase binding	Gene Ontology	GO:0035035	1	28	0.00809743	0.0230137	C7orf76	1
73	stem cell differentiation	Gene Ontology	GO:0048863	1	31	0.00893168	0.0246904	ESR1	1
74	B cell activation	Gene Ontology	GO:0042113	1	32	0.00920963	0.0246904	HDAC5	2
75	blood vessel remodeling	Gene Ontology	GO:0001974	1	32	0.00920963	0.0246904	RSPO3	1
76	sprouting angiogenesis	Gene Ontology	GO:0002040	1	32	0.00920963	0.0246904	RSPO3	1
77	steroid binding	Gene Ontology	GO:0005496	1	33	0.0094875	0.0246904	ESR1	1
78	7-methylguanosine mRNA capping	Gene Ontology	GO:0006370	1	33	0.0094875	0.0246904	RNMT	1
79	response to cocaine	Gene Ontology	GO:0042220	1	34	0.0097653	0.0251108	HDAC5	2
80	positive regulation of transcription, DNA-templated	Gene Ontology	GO:0045893	2	556	0.0101898	0.025894	SOST	1
80	positive regulation of transcription, DNA-templated	Gene Ontology	GO:0045893	2	556	0.0101898	0.025894	ESR1	1
81	positive regulation of Wnt signaling pathway	Gene Ontology	GO:0030177	1	36	0.0103207	0.0259217	RSPO3	1
82	negative regulation of protein-containing complex assembly	Gene Ontology	GO:0031333	1	37	0.0105983	0.026313	SOST	1
83	cellular response to estradiol stimulus	Gene Ontology	GO:0071392	1	38	0.0108758	0.0266951	ESR1	1
84	histone deacetylation	Gene Ontology	GO:0016575	1	39	0.0111532	0.0270685	HDAC5	2
85	chromatin silencing	Gene Ontology	GO:0006342	1	40	0.0114306	0.0272505	HDAC5	2
86	biological_process	Gene Ontology	GO:0008150	2	594	0.0115589	0.0272505	FAM3C	2
86	biological_process	Gene Ontology	GO:0008150	2	594	0.0115589	0.0272505	FAM210A	1
87	estrogen receptor binding	Gene Ontology	GO:0030331	1	42	0.0119852	0.0272505	ESR1	1
88	nuclear receptor activity	Gene Ontology	GO:0004879	1	42	0.0119852	0.0272505	ESR1	1
89	lysosome organization	Gene Ontology	GO:0007040	1	42	0.0119852	0.0272505	ARSB	2
90	histone deacetylase complex	Gene Ontology	GO:0000118	1	44	0.0125394	0.0279631	HDAC5	2
91	protein-containing complex	Gene Ontology	GO:0032991	2	623	0.0126559	0.0279631	SOST	1
91	protein-containing complex	Gene Ontology	GO:0032991	2	623	0.0126559	0.0279631	ESR1	1
92	negative regulation of I-kappaB kinase/NF-kappaB signaling	Gene Ontology	GO:0043124	1	45	0.0128164	0.0279631	ESR1	1
93	response to activity	Gene Ontology	GO:0014823	1	47	0.0133703	0.0283135	HDAC5	2
94	negative regulation of BMP signaling pathway	Gene Ontology	GO:0030514	1	47	0.0133703	0.0283135	SOST	1
95	negative regulation of Wnt signaling pathway	Gene Ontology	GO:0030178	1	47	0.0133703	0.0283135	SOST	1
96	positive regulation of fibroblast proliferation	Gene Ontology	GO:0048146	1	48	0.0136471	0.0286191	ESR1	1
97	RNA polymerase II cis-regulatory region sequence-specific DNA binding	Gene Ontology	GO:0000978	2	656	0.0139582	0.0289583	HDAC5	2
97	RNA polymerase II cis-regulatory region sequence-specific DNA binding	Gene Ontology	GO:0000978	2	656	0.0139582	0.0289583	ESR1	1
98	nucleoplasm	Gene Ontology	GO:0005654	4	3630	0.014211	0.0289583	RNMT	1
98	nucleoplasm	Gene Ontology	GO:0005654	4	3630	0.014211	0.0289583	HDAC5	2
98	nucleoplasm	Gene Ontology	GO:0005654	4	3630	0.014211	0.0289583	C7orf76	1
98	nucleoplasm	Gene Ontology	GO:0005654	4	3630	0.014211	0.0289583	ESR1	1
99	keratinocyte differentiation	Gene Ontology	GO:0030216	1	53	0.0150301	0.0303321	WNT16	1
100	response to mechanical stimulus	Gene Ontology	GO:0009612	1	54	0.0153065	0.0303321	SOST	1
101	protein kinase C binding	Gene Ontology	GO:0005080	1	54	0.0153065	0.0303321	HDAC5	2
102	cell fate commitment	Gene Ontology	GO:0045165	1	55	0.0155828	0.0305989	WNT16	1
103	RNA polymerase II transcription factor binding	Gene Ontology	GO:0001085	1	56	0.015859	0.0308608	HDAC5	2
104	proteasome complex	Gene Ontology	GO:0000502	1	57	0.0161352	0.0311179	C7orf76	1
105	negative regulation of cell death	Gene Ontology	GO:0060548	1	59	0.0166873	0.0316181	WNT16	1
106	rough endoplasmic reticulum	Gene Ontology	GO:0005791	1	59	0.0166873	0.0316181	ARSB	2
107	phospholipase C-activating G protein-coupled receptor signaling pathway	Gene Ontology	GO:0007200	1	60	0.0169633	0.0318615	ESR1	1
108	response to nutrient	Gene Ontology	GO:0007584	1	68	0.0191685	0.035388	ARSB	2
109	canonical Wnt signaling pathway	Gene Ontology	GO:0060070	1	70	0.0197191	0.0357926	WNT16	1
110	negative regulation of DNA-binding transcription factor activity	Gene Ontology	GO:0043433	1	71	0.0199943	0.0359897	ESR1	1
111	B cell differentiation	Gene Ontology	GO:0030183	1	73	0.0205445	0.0366744	HDAC5	2
112	ossification	Gene Ontology	GO:0001503	1	77	0.021644	0.0383204	SOST	1
113	negative regulation of transcription by RNA polymerase II	Gene Ontology	GO:0000122	2	832	0.0218358	0.0383458	HDAC5	2
113	negative regulation of transcription by RNA polymerase II	Gene Ontology	GO:0000122	2	832	0.0218358	0.0383458	ESR1	1
114	positive regulation of JNK cascade	Gene Ontology	GO:0046330	1	80	0.0224678	0.0391375	WNT16	1
115	double-strand break repair via homologous recombination	Gene Ontology	GO:0000724	1	82	0.0230168	0.0394573	C7orf76	1
116	regulation of inflammatory response	Gene Ontology	GO:0050727	1	82	0.0230168	0.0394573	ESR1	1
117	beta-catenin binding	Gene Ontology	GO:0008013	1	86	0.0241137	0.0406919	ESR1	1
118	positive regulation of phosphatidylinositol 3-kinase signaling	Gene Ontology	GO:0014068	1	86	0.0241137	0.0406919	WNT16	1
119	ATPase binding	Gene Ontology	GO:0051117	1	88	0.0246618	0.0412942	ESR1	1
120	azurophil granule lumen	Gene Ontology	GO:0035578	1	90	0.0252096	0.0418867	ARSB	2
121	male gonad development	Gene Ontology	GO:0008584	1	93	0.0260307	0.0425958	ESR1	1
122	lysosomal lumen	Gene Ontology	GO:0043202	1	94	0.0263043	0.0427198	ARSB	2
123	cellular response to leukemia inhibitory factor	Gene Ontology	GO:1990830	1	97	0.0271246	0.0433994	RNMT	1
124	cellular response to insulin stimulus	Gene Ontology	GO:0032869	1	97	0.0271246	0.0433994	HDAC5	2
125	mRNA export from nucleus	Gene Ontology	GO:0006406	1	101	0.0282174	0.0441664	C7orf76	1
126	response to estradiol	Gene Ontology	GO:0032355	1	105	0.0293091	0.0455451	ESR1	1
127	positive regulation of neuron projection development	Gene Ontology	GO:0010976	1	111	0.0309445	0.0474044	ARSB	2
128	signal transduction	Gene Ontology	GO:0007165	2	1013	0.0314669	0.0478652	FAM3C	2
128	signal transduction	Gene Ontology	GO:0007165	2	1013	0.0314669	0.0478652	ESR1	1
129	histone deacetylase binding	Gene Ontology	GO:0042826	1	114	0.0317613	0.0479751	HDAC5	2

## Sheet: GOs_2020falls
rank	Term	Database	ID	Input number	Background number	P-Value	Corrected P-Value	genes	is.literature.gene
1	axon extension	Gene Ontology	GO:0048675	2	27	1.1043e-05	0.00115952	RAPH1	2
1	axon extension	Gene Ontology	GO:0048675	2	27	1.1043e-05	0.00115952	BDNF	1
2	nerve growth factor receptor binding	Gene Ontology	GO:0005163	1	5	0.00106963	0.012956	BDNF	1
3	brain-derived neurotrophic factor receptor signaling pathway	Gene Ontology	GO:0031547	1	5	0.00106963	0.012956	BDNF	1
4	mechanoreceptor differentiation	Gene Ontology	GO:0042490	1	6	0.0012478	0.012956	BDNF	1
5	negative regulation of neuroblast proliferation	Gene Ontology	GO:0007406	1	6	0.0012478	0.012956	BDNF	1
6	neuron recognition	Gene Ontology	GO:0008038	1	6	0.0012478	0.012956	BDNF	1
7	collateral sprouting	Gene Ontology	GO:0048668	1	7	0.00142595	0.012956	BDNF	1
8	positive regulation of receptor binding	Gene Ontology	GO:1900122	1	7	0.00142595	0.012956	BDNF	1
9	negative regulation of synaptic transmission, GABAergic	Gene Ontology	GO:0032229	1	7	0.00142595	0.012956	BDNF	1
10	positive regulation of non-membrane spanning protein tyrosine kinase activity	Gene Ontology	GO:1903997	1	7	0.00142595	0.012956	BDNF	1
11	positive regulation of collateral sprouting	Gene Ontology	GO:0048672	1	8	0.00160407	0.012956	BDNF	1
12	ADP-ribosylation factor binding	Gene Ontology	GO:0030306	1	8	0.00160407	0.012956	RAB11FIP3	2
13	protein serine/threonine kinase inhibitor activity	Gene Ontology	GO:0030291	1	8	0.00160407	0.012956	FAM212B	1
14	regulation of protein localization to cell surface	Gene Ontology	GO:2000008	1	10	0.00196023	0.0140324	BDNF	1
15	inhibitory postsynaptic potential	Gene Ontology	GO:0060080	1	11	0.00213827	0.0140324	BDNF	1
16	dendrite extension	Gene Ontology	GO:0097484	1	11	0.00213827	0.0140324	BDNF	1
17	nerve growth factor signaling pathway	Gene Ontology	GO:0038180	1	12	0.00231629	0.0143065	BDNF	1
18	nerve development	Gene Ontology	GO:0021675	1	15	0.00285016	0.0166259	BDNF	1
19	negative regulation of myotube differentiation	Gene Ontology	GO:0010832	1	17	0.00320594	0.017717	BDNF	1
20	neurotrophin TRK receptor signaling pathway	Gene Ontology	GO:0048011	1	20	0.00373941	0.0195859	BDNF	1
21	negative regulation of protein serine/threonine kinase activity	Gene Ontology	GO:0071901	1	21	0.00391717	0.0195859	FAM212B	1
22	regulation of neuron differentiation	Gene Ontology	GO:0045664	1	26	0.00480561	0.0206845	BDNF	1
23	peripheral nervous system development	Gene Ontology	GO:0007422	1	26	0.00480561	0.0206845	BDNF	1
24	dynein light intermediate chain binding	Gene Ontology	GO:0051959	1	27	0.00498321	0.0206845	RAB11FIP3	2
25	gamma-aminobutyric acid signaling pathway	Gene Ontology	GO:0007214	1	27	0.00498321	0.0206845	BDNF	1
26	negative regulation of apoptotic signaling pathway	Gene Ontology	GO:2001234	1	28	0.00516079	0.0206845	BDNF	1
27	feeding behavior	Gene Ontology	GO:0007631	1	29	0.00533834	0.0206845	BDNF	1
28	glutamate secretion	Gene Ontology	GO:0014047	1	30	0.00551586	0.0206845	BDNF	1
29	behavioral fear response	Gene Ontology	GO:0001662	1	32	0.00587082	0.021087	BDNF	1
30	protein localization to cilium	Gene Ontology	GO:0061512	1	33	0.00604827	0.021087	RAB11FIP3	2
31	activation of phospholipase C activity	Gene Ontology	GO:0007202	1	34	0.00622568	0.021087	BDNF	1
32	ureteric bud development	Gene Ontology	GO:0001657	1	37	0.00675776	0.0221739	BDNF	1
33	endocytic recycling	Gene Ontology	GO:0032456	1	40	0.0072896	0.0229321	RAB11FIP3	2
34	dendrite development	Gene Ontology	GO:0016358	1	42	0.00764402	0.0229321	BDNF	1
35	regulation of cytokinesis	Gene Ontology	GO:0032465	1	42	0.00764402	0.0229321	RAB11FIP3	2
36	inner ear development	Gene Ontology	GO:0048839	1	46	0.00835254	0.0243616	BDNF	1
37	regulation of synaptic plasticity	Gene Ontology	GO:0048167	1	50	0.00906062	0.0250359	BDNF	1
38	cleavage furrow	Gene Ontology	GO:0032154	1	54	0.00976827	0.0262992	RAB11FIP3	2
39	modulation of chemical synaptic transmission	Gene Ontology	GO:0050804	1	60	0.0108289	0.0271065	BDNF	1
40	positive regulation of synapse assembly	Gene Ontology	GO:0051965	1	61	0.0110056	0.0271065	BDNF	1
41	endocytic vesicle	Gene Ontology	GO:0030139	1	62	0.0111823	0.0271065	RAB11FIP3	2
42	neuron projection morphogenesis	Gene Ontology	GO:0048812	1	62	0.0111823	0.0271065	BDNF	1
43	synapse assembly	Gene Ontology	GO:0007416	1	63	0.0113589	0.0271065	BDNF	1
44	intercellular bridge	Gene Ontology	GO:0045171	1	71	0.012771	0.0295537	RAB11FIP3	2
45	filopodium	Gene Ontology	GO:0030175	1	72	0.0129473	0.0295537	RAPH1	2
46	circadian rhythm	Gene Ontology	GO:0007623	1	74	0.0133	0.0297128	BDNF	1
47	memory	Gene Ontology	GO:0007613	1	82	0.0147097	0.0321775	BDNF	1
48	recycling endosome membrane	Gene Ontology	GO:0055038	1	87	0.0155899	0.0334069	RAB11FIP3	2
49	positive regulation of peptidyl-serine phosphorylation	Gene Ontology	GO:0033138	1	90	0.0161177	0.0336105	BDNF	1
50	secretory granule	Gene Ontology	GO:0030141	1	92	0.0164694	0.0336105	BDNF	1
51	postsynapse	Gene Ontology	GO:0098794	1	93	0.0166452	0.0336105	BDNF	1
52	centriolar satellite	Gene Ontology	GO:0034451	1	95	0.0169968	0.0336728	RAB11FIP3	2
53	positive regulation of neuron projection development	Gene Ontology	GO:0010976	1	111	0.0198053	0.0385104	BDNF	1
54	transmembrane receptor protein tyrosine kinase signaling pathway	Gene Ontology	GO:0007169	1	123	0.0219073	0.0410761	BDNF	1
55	recycling endosome	Gene Ontology	GO:0055037	1	127	0.022607	0.0415597	RAB11FIP3	2
56	protein-containing complex assembly	Gene Ontology	GO:0065003	1	129	0.0229568	0.0415597	TSPAN4	1
57	synaptic vesicle	Gene Ontology	GO:0008021	1	133	0.0236559	0.0420995	BDNF	1
58	negative regulation of neuron apoptotic process	Gene Ontology	GO:0043524	1	138	0.0245292	0.0423365	BDNF	1
59	antigen binding	Gene Ontology	GO:0003823	1	139	0.0247038	0.0423365	TSPAN4	1
60	integrin binding	Gene Ontology	GO:0005178	1	142	0.0252274	0.0423365	TSPAN4	1
61	Rab GTPase binding	Gene Ontology	GO:0017137	1	143	0.0254019	0.0423365	RAB11FIP3	2
62	vesicle-mediated transport	Gene Ontology	GO:0016192	1	150	0.0266225	0.0436775	RAB11FIP3	2
63	midbody	Gene Ontology	GO:0030496	1	160	0.0283639	0.0456779	RAB11FIP3	2
64	growth factor activity	Gene Ontology	GO:0008083	1	162	0.0287118	0.0456779	BDNF	1
65	vesicle	Gene Ontology	GO:0031982	1	173	0.0306237	0.0479924	TSPAN4	1
66	lamellipodium	Gene Ontology	GO:0030027	1	185	0.0327057	0.0497696	RAPH1	2

## Sheet: Pathways_2012fn
rank	Term	Database	ID	Input number	Background number	P-Value	Corrected P-Value	genes	is.literature.gene
1	Breast cancer	KEGG PATHWAY	hsa05224	4	147	8.08408e-05	0.00438406	WNT3	2
1	Breast cancer	KEGG PATHWAY	hsa05224	4	147	8.08408e-05	0.00438406	WNT16	2
1	Breast cancer	KEGG PATHWAY	hsa05224	4	147	8.08408e-05	0.00438406	JAG1	2
1	Breast cancer	KEGG PATHWAY	hsa05224	4	147	8.08408e-05	0.00438406	ESR1	2
2	Pathways in cancer	KEGG PATHWAY	hsa05200	6	530	0.000152809	0.00598501	F2	2
2	Pathways in cancer	KEGG PATHWAY	hsa05200	6	530	0.000152809	0.00598501	RPS6KA5	1
2	Pathways in cancer	KEGG PATHWAY	hsa05200	6	530	0.000152809	0.00598501	ESR1	2
2	Pathways in cancer	KEGG PATHWAY	hsa05200	6	530	0.000152809	0.00598501	WNT3	2
2	Pathways in cancer	KEGG PATHWAY	hsa05200	6	530	0.000152809	0.00598501	WNT16	2
2	Pathways in cancer	KEGG PATHWAY	hsa05200	6	530	0.000152809	0.00598501	JAG1	2
3	Apelin signaling pathway	KEGG PATHWAY	hsa04371	3	137	0.00124276	0.0224653	MEF2C	1
3	Apelin signaling pathway	KEGG PATHWAY	hsa04371	3	137	0.00124276	0.0224653	JAG1	2
3	Apelin signaling pathway	KEGG PATHWAY	hsa04371	3	137	0.00124276	0.0224653	HDAC5	2
4	Human papillomavirus infection	KEGG PATHWAY	hsa05165	4	330	0.00161369	0.0258557	WNT3	2
4	Human papillomavirus infection	KEGG PATHWAY	hsa05165	4	330	0.00161369	0.0258557	WNT16	2
4	Human papillomavirus infection	KEGG PATHWAY	hsa05165	4	330	0.00161369	0.0258557	JAG1	2
4	Human papillomavirus infection	KEGG PATHWAY	hsa05165	4	330	0.00161369	0.0258557	IBSP	2
5	Wnt signaling pathway	KEGG PATHWAY	hsa04310	3	160	0.00191998	0.0282414	WNT3	2
5	Wnt signaling pathway	KEGG PATHWAY	hsa04310	3	160	0.00191998	0.0282414	WNT16	2
5	Wnt signaling pathway	KEGG PATHWAY	hsa04310	3	160	0.00191998	0.0282414	SOST	1
6	Homologous recombination	KEGG PATHWAY	hsa03440	2	41	0.00192282	0.0282414	SHFM1	2
6	Homologous recombination	KEGG PATHWAY	hsa03440	2	41	0.00192282	0.0282414	C7orf76	2
7	Proteasome	KEGG PATHWAY	hsa03050	2	45	0.00229299	0.0299363	SHFM1	2
7	Proteasome	KEGG PATHWAY	hsa03050	2	45	0.00229299	0.0299363	C7orf76	2
8	Endocrine and other factor-regulated calcium reabsorption	KEGG PATHWAY	hsa04961	2	50	0.00279917	0.0346214	DNM3	1
8	Endocrine and other factor-regulated calcium reabsorption	KEGG PATHWAY	hsa04961	2	50	0.00279917	0.0346214	ESR1	2
9	Proteoglycans in cancer	KEGG PATHWAY	hsa05205	3	203	0.00371743	0.0409498	WNT3	2
9	Proteoglycans in cancer	KEGG PATHWAY	hsa05205	3	203	0.00371743	0.0409498	WNT16	2
9	Proteoglycans in cancer	KEGG PATHWAY	hsa05205	3	203	0.00371743	0.0409498	ESR1	2
10	Basal cell carcinoma	KEGG PATHWAY	hsa05217	2	63	0.0043363	0.0449573	WNT3	2
10	Basal cell carcinoma	KEGG PATHWAY	hsa05217	2	63	0.0043363	0.0449573	WNT16	2

[truncated: 8 more sheets: Pathways_2012ls, Pathways_2015fn, Pathways_2015ls, Pathways_2015fa, Pathways_2017bmd, Pathways_2017tbbmd, Pathways_2018fracture, Pathways_2020falls]
