# Supplementary material for: Simultaneous detection of novel genes and SNPs by adaptive p-value combination
Source: Front Genet. 2022 Nov 17;13:1009428. doi: 10.3389/fgene.2022.1009428 (PMC9713700; doi:10.3389/fgene.2022.1009428)
Supplement: Supplementary file 2 [file DataSheet1.ZIP › top_haploblocks.xlsx]

## Sheet: 2012fn
CHR	id	size	prunesize	BP	SNP	Pval	maf	tau	Pval_otfishercct	near	Pval_cct	Pval_gates	gene	is.literature.gene	is.literature.snp
1	758	27	15	8433747	rs754346	3.393e-05	0.4949	1e-05	1.66533e-16	0	3.56459e-07	3.5351e-07	RERE	1	0
1	758	27	15	8436131	rs17380831	0.2359	0.0359	1e-05	1.66533e-16	0	3.56459e-07	3.5351e-07	RERE	1	0
1	758	27	15	8436802	rs6678140	3.961e-08	0.3285	1e-05	1.66533e-16	0	3.56459e-07	3.5351e-07	RERE	1	0
1	758	27	15	8444111	rs6661560	0.9983	0.0181	1e-05	1.66533e-16	0	3.56459e-07	3.5351e-07	RERE	1	0
1	758	27	15	8445360	rs3765971	1.153e-07	0.3272	1e-05	1.66533e-16	0	3.56459e-07	3.5351e-07	RERE	1	2
1	758	27	15	8457623	rs1443929	0.2072	0.173	1e-05	1.66533e-16	0	3.56459e-07	3.5351e-07	RERE	1	0
1	758	27	15	8467517	rs301794	0.3789	0.0233	1e-05	1.66533e-16	0	3.56459e-07	3.5351e-07	RERE	1	0
1	758	27	15	8469284	rs301790	1.574e-07	0.318	1e-05	1.66533e-16	0	3.56459e-07	3.5351e-07	RERE	1	0
1	758	27	15	8469789	rs2661868	0.01046	0.2492	1e-05	1.66533e-16	0	3.56459e-07	3.5351e-07	RERE	1	0
1	758	27	15	8472164	rs301788	0.2039	0.1734	1e-05	1.66533e-16	0	3.56459e-07	3.5351e-07	RERE	1	0
1	758	27	15	8473813	rs12754538	0.02819	0.2656	1e-05	1.66533e-16	0	3.56459e-07	3.5351e-07	RERE	1	0
1	758	27	15	8481016	rs301805	0.003031	0.42	1e-05	1.66533e-16	0	3.56459e-07	3.5351e-07	RERE	1	0
1	758	27	15	8482078	rs301806	0.002802	0.4199	1e-05	1.66533e-16	0	3.56459e-07	3.5351e-07	RERE	1	0
1	758	27	15	8485904	rs12045438	0.01514	0.2779	1e-05	1.66533e-16	0	3.56459e-07	3.5351e-07	RERE	1	0
1	758	27	15	8486131	rs302714	5.623e-07	0.3283	1e-05	1.66533e-16	0	3.56459e-07	3.5351e-07	RERE	1	0
1	759	14	7	8489302	rs301799	0.003539	0.419	1e-05	3.2655e-12	0	1.00012e-06	1.44309e-06	RERE	1	0
1	759	14	7	8490320	rs302719	4.345e-07	0.3287	1e-05	3.2655e-12	0	1.00012e-06	1.44309e-06	RERE	1	0
1	759	14	7	8490603	rs301800	0.1372	0.171	1e-05	3.2655e-12	0	1.00012e-06	1.44309e-06	RERE	1	0
1	759	14	7	8493933	rs12047377	0.01964	0.2659	1e-05	3.2655e-12	0	1.00012e-06	1.44309e-06	RERE	1	0
1	759	14	7	8495945	rs301801	4.345e-07	0.3291	1e-05	3.2655e-12	0	1.00012e-06	1.44309e-06	RERE	1	0
1	759	14	7	8501057	rs2784740	0.04419	0.2473	1e-05	3.2655e-12	0	1.00012e-06	1.44309e-06	RERE	1	0
1	759	14	7	8503242	rs301818	4.174e-07	0.3292	1e-05	3.2655e-12	0	1.00012e-06	1.44309e-06	RERE	1	2
1	2059	7	6	22680517	rs1316342	2.517e-05	0.1652	1e-05	1.66533e-16	0	8.88178e-16	6.46305e-16		0	0
1	2059	7	6	22682366	rs12742784	1.491e-16	0.2106	1e-05	1.66533e-16	0	8.88178e-16	6.46305e-16		0	2
1	2059	7	6	22683030	rs12089677	0.6107	0.2289	1e-05	1.66533e-16	0	8.88178e-16	6.46305e-16		0	0
1	2059	7	6	22683405	rs10917220	0.001491	0.4234	1e-05	1.66533e-16	0	8.88178e-16	6.46305e-16		0	0
1	2059	7	6	22684755	rs12756978	3.323e-10	0.1662	1e-05	1.66533e-16	0	8.88178e-16	6.46305e-16		0	0
1	2059	7	6	22685251	rs10753536	1.782e-05	0.3776	1e-05	1.66533e-16	0	8.88178e-16	6.46305e-16		0	0
1	2060	2	2	22686493	rs12029258	1.071e-05	0.1642	0.01	3.36525e-12	0	6.27782e-10	5.85301e-10		0	0
1	2060	2	2	22687651	rs11810369	3.139e-10	0.1664	0.01	3.36525e-12	0	6.27782e-10	5.85301e-10		0	0
1	2061	7	6	22688484	rs4655052	0.2592	0.2048	1e-05	1.66533e-16	0	1.49753e-09	9.65432e-10		0	0
1	2061	7	6	22689273	rs12750721	2.496e-10	0.1662	1e-05	1.66533e-16	0	1.49753e-09	9.65432e-10		0	0
1	2061	7	6	22689804	rs1320596	1.113e-05	0.164	1e-05	1.66533e-16	0	1.49753e-09	9.65432e-10		0	0
1	2061	7	6	22690417	rs2211179	0.2076	0.4383	1e-05	1.66533e-16	0	1.49753e-09	9.65432e-10		0	0
1	2061	7	6	22690547	rs12048810	1.03e-05	0.1644	1e-05	1.66533e-16	0	1.49753e-09	9.65432e-10		0	0
1	2061	7	6	22690765	rs4233287	0.001047	0.3847	1e-05	1.66533e-16	0	1.49753e-09	9.65432e-10		0	0
1	2063	21	12	22691397	rs16826981	1.016e-05	0.1636	1e-05	0	0	3.01738e-22	2.80093e-22		0	0
1	2063	21	12	22691597	rs11810751	1.286e-19	0.1628	1e-05	0	0	3.01738e-22	2.80093e-22		0	0
1	2063	21	12	22691606	rs12723796	1.245e-15	0.1218	1e-05	0	0	3.01738e-22	2.80093e-22		0	0
1	2063	21	12	22692078	rs7537281	5.277e-23	0.1731	1e-05	0	0	3.01738e-22	2.80093e-22		0	0
1	2063	21	12	22701924	rs4531265	1.563e-05	0.4167	1e-05	0	0	3.01738e-22	2.80093e-22		0	0
1	2063	21	12	22702231	rs12568930	4.805e-23	0.1733	1e-05	0	0	3.01738e-22	2.80093e-22		0	1
1	2063	21	12	22702434	rs6670566	0.0003116	0.4061	1e-05	0	0	3.01738e-22	2.80093e-22		0	0
1	2063	21	12	22702888	rs6673407	0.4379	0.0138	1e-05	0	0	3.01738e-22	2.80093e-22		0	0
1	2063	21	12	22704634	rs11576345	5.717e-07	0.053	1e-05	0	0	3.01738e-22	2.80093e-22		0	0
1	2063	21	12	22706579	rs1317353	0.2381	0.2798	1e-05	0	0	3.01738e-22	2.80093e-22		0	0
1	2063	21	12	22710551	rs7555834	4.233e-06	0.1576	1e-05	0	0	3.01738e-22	2.80093e-22		0	0
1	2063	21	12	22711378	rs7550872	1.141e-15	0.1314	1e-05	0	0	3.01738e-22	2.80093e-22		0	0
1	2067	13	8	22725224	rs10917223	0.2655	0.2805	1e-05	1.66533e-16	0	1.08802e-14	9.95273e-15		0	0
1	2067	13	8	22725825	rs2185341	0.3	0.2803	1e-05	1.66533e-16	0	1.08802e-14	9.95273e-15		0	0
1	2067	13	8	22728093	rs7534009	0.001884	0.0362	1e-05	1.66533e-16	0	1.08802e-14	9.95273e-15		0	0
1	2067	13	8	22731100	rs11581927	0.0001453	0.0712	1e-05	1.66533e-16	0	1.08802e-14	9.95273e-15		0	0
1	2067	13	8	22731269	rs7543680	1.826e-15	0.2164	1e-05	1.66533e-16	0	1.08802e-14	9.95273e-15		0	0
1	2067	13	8	22732518	rs4394609	5.174e-15	0.13	1e-05	1.66533e-16	0	1.08802e-14	9.95273e-15		0	0
1	2067	13	8	22732703	rs4609399	0.2608	0.2802	1e-05	1.66533e-16	0	1.08802e-14	9.95273e-15		0	0
1	2067	13	8	22734591	rs10799749	6.447e-08	0.4917	1e-05	1.66533e-16	0	1.08802e-14	9.95273e-15		0	0
1	5250	2	2	68634030	rs1367447	3.957e-09	0.1925	1e-05	1.66533e-16	0	7.91398e-09	7.53532e-09	GNG12-AS1	2	0
1	5250	2	2	68634030	rs1367447	3.957e-09	0.1925	1e-05	1.66533e-16	0	7.91398e-09	7.53532e-09	WLS	2	0
1	5250	2	2	68634144	rs2566757	0.001956	0.1535	1e-05	1.66533e-16	0	7.91398e-09	7.53532e-09	GNG12-AS1	2	0
1	5250	2	2	68634144	rs2566757	0.001956	0.1535	1e-05	1.66533e-16	0	7.91398e-09	7.53532e-09	WLS	2	0
1	5252	19	13	68635390	rs2566755	3.19e-13	0.2138	1e-05	1.66533e-16	0	4.14735e-12	2.13418e-12	GNG12-AS1	2	2
1	5252	19	13	68635390	rs2566755	3.19e-13	0.2138	1e-05	1.66533e-16	0	4.14735e-12	2.13418e-12	WLS	2	2
1	5252	19	13	68635743	rs2195682	6.623e-08	0.397	1e-05	1.66533e-16	0	4.14735e-12	2.13418e-12	GNG12-AS1	2	0
1	5252	19	13	68635743	rs2195682	6.623e-08	0.397	1e-05	1.66533e-16	0	4.14735e-12	2.13418e-12	WLS	2	0
1	5252	19	13	68636580	rs2772304	2.932e-05	0.2866	1e-05	1.66533e-16	0	4.14735e-12	2.13418e-12	GNG12-AS1	2	0
1	5252	19	13	68636580	rs2772304	2.932e-05	0.2866	1e-05	1.66533e-16	0	4.14735e-12	2.13418e-12	WLS	2	0
1	5252	19	13	68638451	rs4233320	1.054e-07	0.3965	1e-05	1.66533e-16	0	4.14735e-12	2.13418e-12	GNG12-AS1	2	0
1	5252	19	13	68638451	rs4233320	1.054e-07	0.3965	1e-05	1.66533e-16	0	4.14735e-12	2.13418e-12	WLS	2	0
1	5252	19	13	68638667	rs12030386	0.9286	0.0451	1e-05	1.66533e-16	0	4.14735e-12	2.13418e-12	GNG12-AS1	2	0
1	5252	19	13	68638667	rs12030386	0.9286	0.0451	1e-05	1.66533e-16	0	4.14735e-12	2.13418e-12	WLS	2	0
1	5252	19	13	68638729	rs12037394	0.9248	0.0451	1e-05	1.66533e-16	0	4.14735e-12	2.13418e-12	GNG12-AS1	2	0
1	5252	19	13	68638729	rs12037394	0.9248	0.0451	1e-05	1.66533e-16	0	4.14735e-12	2.13418e-12	WLS	2	0
1	5252	19	13	68638980	rs1367444	0.755	0.1117	1e-05	1.66533e-16	0	4.14735e-12	2.13418e-12	GNG12-AS1	2	0
1	5252	19	13	68638980	rs1367444	0.755	0.1117	1e-05	1.66533e-16	0	4.14735e-12	2.13418e-12	WLS	2	0
1	5252	19	13	68639135	rs1346865	2.14e-05	0.33	1e-05	1.66533e-16	0	4.14735e-12	2.13418e-12	GNG12-AS1	2	0
1	5252	19	13	68639135	rs1346865	2.14e-05	0.33	1e-05	1.66533e-16	0	4.14735e-12	2.13418e-12	WLS	2	0
1	5252	19	13	68639385	rs17482952	3.053e-05	0.074	1e-05	1.66533e-16	0	4.14735e-12	2.13418e-12	GNG12-AS1	2	0
1	5252	19	13	68639385	rs17482952	3.053e-05	0.074	1e-05	1.66533e-16	0	4.14735e-12	2.13418e-12	WLS	2	0
1	5252	19	13	68640101	rs6677666	2.752e-09	0.2883	1e-05	1.66533e-16	0	4.14735e-12	2.13418e-12	GNG12-AS1	2	0
1	5252	19	13	68640101	rs6677666	2.752e-09	0.2883	1e-05	1.66533e-16	0	4.14735e-12	2.13418e-12	WLS	2	0
1	5252	19	13	68640353	rs891528	0.0006698	0.3618	1e-05	1.66533e-16	0	4.14735e-12	2.13418e-12	GNG12-AS1	2	0
1	5252	19	13	68640353	rs891528	0.0006698	0.3618	1e-05	1.66533e-16	0	4.14735e-12	2.13418e-12	WLS	2	0
1	5252	19	13	68640781	rs17483057	4.407e-05	0.0741	1e-05	1.66533e-16	0	4.14735e-12	2.13418e-12	GNG12-AS1	2	0
1	5252	19	13	68640781	rs17483057	4.407e-05	0.0741	1e-05	1.66533e-16	0	4.14735e-12	2.13418e-12	WLS	2	0
1	5252	19	13	68641160	rs891527	0.0004571	0.4041	1e-05	1.66533e-16	0	4.14735e-12	2.13418e-12	GNG12-AS1	2	0
1	5252	19	13	68641160	rs891527	0.0004571	0.4041	1e-05	1.66533e-16	0	4.14735e-12	2.13418e-12	WLS	2	0
1	5253	6	3	68642932	rs12049125	0.5891	0.1122	0.005	3.47981e-08	0	6.46645e-06	5.83666e-06	GNG12-AS1	2	0
1	5253	6	3	68642932	rs12049125	0.5891	0.1122	0.005	3.47981e-08	0	6.46645e-06	5.83666e-06	MIR1262	2	0
1	5253	6	3	68642932	rs12049125	0.5891	0.1122	0.005	3.47981e-08	0	6.46645e-06	5.83666e-06	WLS	2	0
1	5253	6	3	68643091	rs944082	2.257e-06	0.4672	0.005	3.47981e-08	0	6.46645e-06	5.83666e-06	GNG12-AS1	2	0
1	5253	6	3	68643091	rs944082	2.257e-06	0.4672	0.005	3.47981e-08	0	6.46645e-06	5.83666e-06	MIR1262	2	0
1	5253	6	3	68643091	rs944082	2.257e-06	0.4672	0.005	3.47981e-08	0	6.46645e-06	5.83666e-06	WLS	2	0
1	5253	6	3	68645491	rs729885	4.792e-05	0.0755	0.005	3.47981e-08	0	6.46645e-06	5.83666e-06	GNG12-AS1	2	0
1	5253	6	3	68645491	rs729885	4.792e-05	0.0755	0.005	3.47981e-08	0	6.46645e-06	5.83666e-06	MIR1262	2	0
1	5253	6	3	68645491	rs729885	4.792e-05	0.0755	0.005	3.47981e-08	0	6.46645e-06	5.83666e-06	WLS	2	0
1	5254	10	8	68645765	rs17130550	4.66e-05	0.0756	0.001	1.52045e-13	0	1.40714e-08	1.10593e-08	GNG12-AS1	2	0
1	5254	10	8	68645765	rs17130550	4.66e-05	0.0756	0.001	1.52045e-13	0	1.40714e-08	1.10593e-08	MIR1262	2	0
1	5254	10	8	68645765	rs17130550	4.66e-05	0.0756	0.001	1.52045e-13	0	1.40714e-08	1.10593e-08	WLS	2	0
1	5254	10	8	68645908	rs2419659	0.0004193	0.1397	0.001	1.52045e-13	0	1.40714e-08	1.10593e-08	GNG12-AS1	2	0
1	5254	10	8	68645908	rs2419659	0.0004193	0.1397	0.001	1.52045e-13	0	1.40714e-08	1.10593e-08	MIR1262	2	0
1	5254	10	8	68645908	rs2419659	0.0004193	0.1397	0.001	1.52045e-13	0	1.40714e-08	1.10593e-08	WLS	2	0
1	5254	10	8	68645917	rs729884	4.66e-05	0.0754	0.001	1.52045e-13	0	1.40714e-08	1.10593e-08	GNG12-AS1	2	0
1	5254	10	8	68645917	rs729884	4.66e-05	0.0754	0.001	1.52045e-13	0	1.40714e-08	1.10593e-08	MIR1262	2	0
1	5254	10	8	68645917	rs729884	4.66e-05	0.0754	0.001	1.52045e-13	0	1.40714e-08	1.10593e-08	WLS	2	0
1	5254	10	8	68647104	rs4655786	0.0008482	0.1789	0.001	1.52045e-13	0	1.40714e-08	1.10593e-08	GNG12-AS1	2	0
1	5254	10	8	68647104	rs4655786	0.0008482	0.1789	0.001	1.52045e-13	0	1.40714e-08	1.10593e-08	MIR1262	2	0
1	5254	10	8	68647104	rs4655786	0.0008482	0.1789	0.001	1.52045e-13	0	1.40714e-08	1.10593e-08	WLS	2	0
1	5254	10	8	68647716	rs12407028	1.466e-08	0.402	0.001	1.52045e-13	0	1.40714e-08	1.10593e-08	GNG12-AS1	2	1
1	5254	10	8	68647716	rs12407028	1.466e-08	0.402	0.001	1.52045e-13	0	1.40714e-08	1.10593e-08	MIR1262	2	1
1	5254	10	8	68647716	rs12407028	1.466e-08	0.402	0.001	1.52045e-13	0	1.40714e-08	1.10593e-08	WLS	2	1
1	5254	10	8	68647854	rs12133637	0.8004	0.0572	0.001	1.52045e-13	0	1.40714e-08	1.10593e-08	GNG12-AS1	2	0
1	5254	10	8	68647854	rs12133637	0.8004	0.0572	0.001	1.52045e-13	0	1.40714e-08	1.10593e-08	MIR1262	2	0
1	5254	10	8	68647854	rs12133637	0.8004	0.0572	0.001	1.52045e-13	0	1.40714e-08	1.10593e-08	WLS	2	0
1	5254	10	8	68648026	rs2772300	1.999e-09	0.2801	0.001	1.52045e-13	0	1.40714e-08	1.10593e-08	GNG12-AS1	2	0
1	5254	10	8	68648026	rs2772300	1.999e-09	0.2801	0.001	1.52045e-13	0	1.40714e-08	1.10593e-08	MIR1262	2	0
1	5254	10	8	68648026	rs2772300	1.999e-09	0.2801	0.001	1.52045e-13	0	1.40714e-08	1.10593e-08	WLS	2	0
1	5254	10	8	68654276	rs1430741	4.927e-05	0.0754	0.001	1.52045e-13	0	1.40714e-08	1.10593e-08	GNG12-AS1	2	0
1	5254	10	8	68654276	rs1430741	4.927e-05	0.0754	0.001	1.52045e-13	0	1.40714e-08	1.10593e-08	MIR1262	2	0
1	5254	10	8	68654276	rs1430741	4.927e-05	0.0754	0.001	1.52045e-13	0	1.40714e-08	1.10593e-08	WLS	2	0
1	5255	12	7	68654867	rs2566753	0.5262	0.0465	1e-05	6.00431e-12	0	2.64833e-07	2.64083e-07	GNG12-AS1	2	0
1	5255	12	7	68654867	rs2566753	0.5262	0.0465	1e-05	6.00431e-12	0	2.64833e-07	2.64083e-07	WLS	2	0
1	5255	12	7	68657510	rs1430740	9.445e-07	0.3766	1e-05	6.00431e-12	0	2.64833e-07	2.64083e-07	GNG12-AS1	2	2
1	5255	12	7	68657510	rs1430740	9.445e-07	0.3766	1e-05	6.00431e-12	0	2.64833e-07	2.64083e-07	WLS	2	2
1	5255	12	7	68657899	rs12045734	0.6099	0.0464	1e-05	6.00431e-12	0	2.64833e-07	2.64083e-07	GNG12-AS1	2	0
1	5255	12	7	68657899	rs12045734	0.6099	0.0464	1e-05	6.00431e-12	0	2.64833e-07	2.64083e-07	WLS	2	0
1	5255	12	7	68658961	rs2820500	2.015e-07	0.3313	1e-05	6.00431e-12	0	2.64833e-07	2.64083e-07	GNG12-AS1	2	0
1	5255	12	7	68658961	rs2820500	2.015e-07	0.3313	1e-05	6.00431e-12	0	2.64833e-07	2.64083e-07	WLS	2	0
1	5255	12	7	68660546	rs1346864	0.6609	0.0758	1e-05	6.00431e-12	0	2.64833e-07	2.64083e-07	GNG12-AS1	2	0
1	5255	12	7	68660546	rs1346864	0.6609	0.0758	1e-05	6.00431e-12	0	2.64833e-07	2.64083e-07	WLS	2	0
1	5255	12	7	68661486	rs12568456	6.608e-08	0.2567	1e-05	6.00431e-12	0	2.64833e-07	2.64083e-07	GNG12-AS1	2	0
1	5255	12	7	68661486	rs12568456	6.608e-08	0.2567	1e-05	6.00431e-12	0	2.64833e-07	2.64083e-07	WLS	2	0
1	5255	12	7	68661751	rs2116047	1.895e-07	0.3304	1e-05	6.00431e-12	0	2.64833e-07	2.64083e-07	GNG12-AS1	2	0
1	5255	12	7	68661751	rs2116047	1.895e-07	0.3304	1e-05	6.00431e-12	0	2.64833e-07	2.64083e-07	WLS	2	0
1	5256	5	4	68662252	rs2116046	1.266e-06	0.3733	1e-05	1.66533e-16	0	2.11673e-07	1.9134e-07	GNG12-AS1	2	0
1	5256	5	4	68662252	rs2116046	1.266e-06	0.3733	1e-05	1.66533e-16	0	2.11673e-07	1.9134e-07	WLS	2	0
1	5256	5	4	68663143	rs919540	2.143e-07	0.3294	1e-05	1.66533e-16	0	2.11673e-07	1.9134e-07	GNG12-AS1	2	0
1	5256	5	4	68663143	rs919540	2.143e-07	0.3294	1e-05	1.66533e-16	0	2.11673e-07	1.9134e-07	WLS	2	0
1	5256	5	4	68663372	rs1430739	0.6771	0.0764	1e-05	1.66533e-16	0	2.11673e-07	1.9134e-07	GNG12-AS1	2	0
1	5256	5	4	68663372	rs1430739	0.6771	0.0764	1e-05	1.66533e-16	0	2.11673e-07	1.9134e-07	WLS	2	0
1	5256	5	4	68663847	rs17130567	7.44e-08	0.2544	1e-05	1.66533e-16	0	2.11673e-07	1.9134e-07	GNG12-AS1	2	0
1	5256	5	4	68663847	rs17130567	7.44e-08	0.2544	1e-05	1.66533e-16	0	2.11673e-07	1.9134e-07	WLS	2	0
1	10402	54	14	172193820	rs12410416	4.816e-07	0.2161	1e-05	4.00848e-09	0	4.99816e-07	8.41855e-07	DNM3	1	0
1	10402	54	14	172199573	rs479336	1.059e-07	0.2574	1e-05	4.00848e-09	0	4.99816e-07	8.41855e-07	DNM3	1	2
1	10402	54	14	172199762	rs481154	0.5777	0.0358	1e-05	4.00848e-09	0	4.99816e-07	8.41855e-07	DNM3	1	0
1	10402	54	14	172205262	rs12402454	5.637e-07	0.216	1e-05	4.00848e-09	0	4.99816e-07	8.41855e-07	DNM3	1	0
1	10402	54	14	172206026	rs4916245	3.081e-05	0.4821	1e-05	4.00848e-09	0	4.99816e-07	8.41855e-07	DNM3	1	0
1	10402	54	14	172224089	rs10489289	5.35e-07	0.2148	1e-05	4.00848e-09	0	4.99816e-07	8.41855e-07	DNM3	1	0
1	10402	54	14	172233468	rs2422075	5.35e-07	0.2148	1e-05	4.00848e-09	0	4.99816e-07	8.41855e-07	DNM3	1	0
1	10402	54	14	172238885	rs6701929	1.891e-07	0.2561	1e-05	4.00848e-09	0	4.99816e-07	8.41855e-07	DNM3	1	0
1	10402	54	14	172241251	rs2421992	0.7573	0.3025	1e-05	4.00848e-09	0	4.99816e-07	8.41855e-07	DNM3	1	0
1	10402	54	14	172246379	rs2254703	0.2519	0.0465	1e-05	4.00848e-09	0	4.99816e-07	8.41855e-07	DNM3	1	0
1	10402	54	14	172246865	rs2254720	0.3161	0.0467	1e-05	4.00848e-09	0	4.99816e-07	8.41855e-07	DNM3	1	0
1	10402	54	14	172250966	rs12096913	0.3017	0.0174	1e-05	4.00848e-09	0	4.99816e-07	8.41855e-07	DNM3	1	0
1	10402	54	14	172253634	rs3850639	5.94e-07	0.2159	1e-05	4.00848e-09	0	4.99816e-07	8.41855e-07	DNM3	1	0
1	10402	54	14	172254193	rs2586392	2.516e-07	0.2573	1e-05	4.00848e-09	0	4.99816e-07	8.41855e-07	DNM3	1	2
1	10403	12	8	172259159	rs2251991	0.4087	0.0582	1e-05	8.65252e-13	0	2.21885e-06	2.22076e-06	DNM3	1	0
1	10403	12	8	172261302	rs2757485	0.415	0.0582	1e-05	8.65252e-13	0	2.21885e-06	2.22076e-06	DNM3	1	0
1	10403	12	8	172262494	rs2586403	8.862e-07	0.2703	1e-05	8.65252e-13	0	2.21885e-06	2.22076e-06	DNM3	1	0
1	10403	12	8	172263074	rs2586404	8.382e-07	0.2702	1e-05	8.65252e-13	0	2.21885e-06	2.22076e-06	DNM3	1	0
1	10403	12	8	172263709	rs12563643	7.788e-07	0.2156	1e-05	8.65252e-13	0	2.21885e-06	2.22076e-06	DNM3	1	0
1	10403	12	8	172264245	rs10911508	0.4588	0.1489	1e-05	8.65252e-13	0	2.21885e-06	2.22076e-06	DNM3	1	0
1	10403	12	8	172264366	rs2586406	0.5285	0.0558	1e-05	8.65252e-13	0	2.21885e-06	2.22076e-06	DNM3	1	0
1	10403	12	8	172264401	rs2757490	0.4676	0.0592	1e-05	8.65252e-13	0	2.21885e-06	2.22076e-06	DNM3	1	0
1	10405	19	10	172267554	rs10752932	0.6677	0.1838	0.001	7.16763e-08	0	2.74061e-06	3.5427e-06	DNM3	1	0
1	10405	19	10	172268191	rs2757495	1.304e-06	0.2718	0.001	7.16763e-08	0	2.74061e-06	3.5427e-06	DNM3	1	0
1	10405	19	10	172269642	rs2422077	0.5868	0.0582	0.001	7.16763e-08	0	2.74061e-06	3.5427e-06	DNM3	1	0
1	10405	19	10	172269956	rs2256059	0.5792	0.058	0.001	7.16763e-08	0	2.74061e-06	3.5427e-06	DNM3	1	0
1	10405	19	10	172270226	rs2586416	3.051e-05	0.4823	0.001	7.16763e-08	0	2.74061e-06	3.5427e-06	DNM3	1	0
1	10405	19	10	172271050	rs16844255	7.399e-07	0.2167	0.001	7.16763e-08	0	2.74061e-06	3.5427e-06	DNM3	1	0
1	10405	19	10	172279077	rs2586422	0.5928	0.0573	0.001	7.16763e-08	0	2.74061e-06	3.5427e-06	DNM3	1	0
1	10405	19	10	172279412	rs2586423	0.5966	0.0572	0.001	7.16763e-08	0	2.74061e-06	3.5427e-06	DNM3	1	0
1	10405	19	10	172280589	rs11802996	0.9671	0.2487	0.001	7.16763e-08	0	2.74061e-06	3.5427e-06	DNM3	1	0
1	10405	19	10	172281440	rs12404267	6.677e-07	0.2169	0.001	7.16763e-08	0	2.74061e-06	3.5427e-06	DNM3	1	0
1	29080	1	1	68665023	rs7554551	1.105e-12	0.3524	1.105e-12	1.105e-12	0	1.105e-12	1.105e-12	GNG12-AS1	2	2
1	29080	1	1	68665023	rs7554551	1.105e-12	0.3524	1.105e-12	1.105e-12	0	1.105e-12	1.105e-12	WLS	2	2
2	4467	10	8	42219967	rs7581391	2.127e-06	0.2173	1e-05	5.13264e-08	0	4.74186e-06	5.91563e-06		0	0
2	4467	10	8	42221093	rs11884781	2.237e-06	0.2303	1e-05	5.13264e-08	0	4.74186e-06	5.91563e-06		0	0
2	4467	10	8	42225089	rs4952562	0.002727	0.1552	1e-05	5.13264e-08	0	4.74186e-06	5.91563e-06		0	0
2	4467	10	8	42226844	rs1550429	0.2049	0.2981	1e-05	5.13264e-08	0	4.74186e-06	5.91563e-06		0	0
2	4467	10	8	42227952	rs1550430	0.00368	0.1546	1e-05	5.13264e-08	0	4.74186e-06	5.91563e-06		0	0
2	4467	10	8	42228535	rs6760865	0.03313	0.3771	1e-05	5.13264e-08	0	4.74186e-06	5.91563e-06		0	0
2	4467	10	8	42229545	rs11894053	1.3e-06	0.2191	1e-05	5.13264e-08	0	4.74186e-06	5.91563e-06		0	2
2	4467	10	8	42232439	rs7570390	0.03937	0.3763	1e-05	5.13264e-08	0	4.74186e-06	5.91563e-06		0	0
2	4468	9	6	42243850	rs4952564	0.1241	0.3505	1e-05	2.8807e-08	0	3.50331e-07	4.77291e-07		0	0
2	4468	9	6	42246149	rs11892988	4.036e-07	0.2388	1e-05	2.8807e-08	0	3.50331e-07	4.77291e-07		0	0
2	4468	9	6	42248713	rs10205005	4.414e-07	0.2395	1e-05	2.8807e-08	0	3.50331e-07	4.77291e-07		0	0
2	4468	9	6	42249890	rs9309078	1.837e-07	0.2396	1e-05	2.8807e-08	0	3.50331e-07	4.77291e-07		0	0
2	4468	9	6	42250549	rs7584262	1.441e-07	0.2297	1e-05	2.8807e-08	0	3.50331e-07	4.77291e-07		0	2
2	4468	9	6	42253458	rs4952566	0.006975	0.1577	1e-05	2.8807e-08	0	3.50331e-07	4.77291e-07		0	0
2	4469	3	2	42253746	rs10084239	5.534e-06	0.2178	0.001	4.79703e-08	0	8.59445e-07	6.72003e-07		0	0
2	4469	3	2	42254356	rs2165239	4.659e-07	0.2423	0.001	4.79703e-08	0	8.59445e-07	6.72003e-07		0	2
2	4473	7	4	42285575	rs2424	1.191e-06	0.2298	1e-05	1.66533e-16	0	1.77201e-06	2.26012e-06	PKDCC	1	0
2	4473	7	4	42285642	rs2425	1.43e-06	0.2433	1e-05	1.66533e-16	0	1.77201e-06	2.26012e-06	PKDCC	1	0
2	4473	7	4	42287389	rs988959	1.392e-06	0.2584	1e-05	1.66533e-16	0	1.77201e-06	2.26012e-06	PKDCC	1	0
2	4473	7	4	42287928	rs12987129	0.343	0.3261	1e-05	1.66533e-16	0	1.77201e-06	2.26012e-06	PKDCC	1	0
2	13353	6	4	166515720	rs10180814	1.559e-08	0.3251	1e-05	1.66533e-16	0	2.40076e-08	2.98009e-08	CSRNP3	2	0
2	13353	6	4	166516560	rs6739319	0.004747	0.2395	1e-05	1.66533e-16	0	2.40076e-08	2.98009e-08	CSRNP3	2	0
2	13353	6	4	166518244	rs16850978	0.004278	0.4441	1e-05	1.66533e-16	0	2.40076e-08	2.98009e-08	CSRNP3	2	0
2	13353	6	4	166518378	rs17265654	9.759e-09	0.3232	1e-05	1.66533e-16	0	2.40076e-08	2.98009e-08	CSRNP3	2	0
2	13357	10	3	166587702	rs4667492	3.389e-05	0.2806	1	2.46732e-10	0	6.81295e-10	6.18426e-10	GALNT3	2	0
2	13357	10	3	166597357	rs1346003	2.271e-10	0.4959	1	2.46732e-10	0	6.81295e-10	6.18426e-10	GALNT3	2	1
2	13357	10	3	166601120	rs1425000	0.02268	0.1331	1	2.46732e-10	0	6.81295e-10	6.18426e-10	GALNT3	2	0
2	13358	15	5	166606993	rs11686403	1.2e-09	0.4865	0.001	3.20799e-13	0	2.77593e-09	3.95335e-09	GALNT3	2	0
2	13358	15	5	166613243	rs3791848	1.61e-09	0.4866	0.001	3.20799e-13	0	2.77593e-09	3.95335e-09	GALNT3	2	0
2	13358	15	5	166618262	rs1968294	2.884e-09	0.4942	0.001	3.20799e-13	0	2.77593e-09	3.95335e-09	GALNT3	2	2
2	13358	15	5	166621236	rs6721582	0.0001368	0.2588	0.001	3.20799e-13	0	2.77593e-09	3.95335e-09	GALNT3	2	0
2	13358	15	5	166624047	rs2059435	0.6528	0.0237	0.001	3.20799e-13	0	2.77593e-09	3.95335e-09	GALNT3	2	0
2	15821	2	2	202832094	rs16838527	0.8343	0.0925	1e-05	1.66533e-16	0	1.60221e-06	1.51255e-06		0	2
2	15821	2	2	202832130	rs10931982	8.011e-07	0.2611	1e-05	1.66533e-16	0	1.60221e-06	1.51255e-06		0	2
2	27706	1	1	166603087	rs1895701	6.598e-10	0.4907	6.598e-10	6.598e-10	0	6.598e-10	6.598e-10	GALNT3	2	0
3	4811	11	5	41109561	rs370243	2.278e-07	0.3297	1e-05	5.55112e-17	0	5.55112e-15	6.05369e-15		0	0
3	4811	11	5	41110710	rs7643852	0.0001771	0.1494	1e-05	5.55112e-17	0	5.55112e-15	6.05369e-15		0	0
3	4811	11	5	41113201	rs416183	8.969e-08	0.3271	1e-05	5.55112e-17	0	5.55112e-15	6.05369e-15		0	0
3	4811	11	5	41113327	rs11717807	2.185e-15	0.4609	1e-05	5.55112e-17	0	5.55112e-15	6.05369e-15		0	0
3	4811	11	5	41114867	rs384934	2.185e-15	0.4606	1e-05	5.55112e-17	0	5.55112e-15	6.05369e-15		0	0
3	4812	9	3	41116506	rs391459	3.581e-15	0.4688	1e-05	0	0	2.22045e-15	2.42703e-15		0	0
3	4812	9	3	41116831	rs436705	2.185e-15	0.458	1e-05	0	0	2.22045e-15	2.42703e-15		0	0
3	4812	9	3	41119907	rs431867	1.622e-15	0.4613	1e-05	0	0	2.22045e-15	2.42703e-15		0	0
3	4813	29	12	41121251	rs436448	4.855e-16	0.4613	1e-05	0	0	5.55112e-16	8.44435e-16		0	0
3	4813	29	12	41122345	rs383911	2.635e-16	0.4635	1e-05	0	0	5.55112e-16	8.44435e-16		0	0
3	4813	29	12	41125726	rs1915925	1.197e-05	0.1374	1e-05	0	0	5.55112e-16	8.44435e-16		0	0
3	4813	29	12	41127094	rs401680	2.378e-16	0.4604	1e-05	0	0	5.55112e-16	8.44435e-16		0	0
3	4813	29	12	41127511	rs385905	2.378e-16	0.4603	1e-05	0	0	5.55112e-16	8.44435e-16		0	1
3	4813	29	12	41137232	rs107253	3.8e-16	0.4617	1e-05	0	0	5.55112e-16	8.44435e-16		0	0
3	4813	29	12	41138172	rs428510	2.918e-16	0.4597	1e-05	0	0	5.55112e-16	8.44435e-16		0	0
3	4813	29	12	41139102	rs378967	5.134e-16	0.4593	1e-05	0	0	5.55112e-16	8.44435e-16		0	0
3	4813	29	12	41139829	rs13314643	0.5409	0.0157	1e-05	0	0	5.55112e-16	8.44435e-16		0	0
3	4813	29	12	41142209	rs408194	0.07894	0.0345	1e-05	0	0	5.55112e-16	8.44435e-16		0	0
3	4813	29	12	41143191	rs398993	4.767e-14	0.4658	1e-05	0	0	5.55112e-16	8.44435e-16		0	0
3	4813	29	12	41145025	rs423170	1.529e-15	0.4573	1e-05	0	0	5.55112e-16	8.44435e-16		0	0
3	4815	2	2	41155345	rs4973920	9.544e-14	0.4439	1e-05	0	0	1.82077e-13	1.83122e-13		0	0
3	4815	2	2	41155615	rs108606	1.961e-12	0.4375	1e-05	0	0	1.82077e-13	1.83122e-13		0	0
3	4816	5	5	41157575	rs1984856	4.993e-13	0.4643	1e-05	1.66533e-16	0	6.98663e-13	8.64137e-13		0	0
3	4816	5	5	41158322	rs1156916	8.134e-13	0.4673	1e-05	1.66533e-16	0	6.98663e-13	8.64137e-13		0	0
3	4816	5	5	41160573	rs12485899	4.594e-13	0.4422	1e-05	1.66533e-16	0	6.98663e-13	8.64137e-13		0	0
3	4816	5	5	41161343	rs4437116	1.251e-12	0.4685	1e-05	1.66533e-16	0	6.98663e-13	8.64137e-13		0	0
3	4816	5	5	41162974	rs11720396	1.054e-12	0.4681	1e-05	1.66533e-16	0	6.98663e-13	8.64137e-13		0	0
3	4817	11	5	41165616	rs6599143	2.473e-12	0.4655	1e-05	5.55112e-17	0	1.46017e-12	1.73617e-12		0	0
3	4817	11	5	41167353	rs4974070	1.308e-12	0.4683	1e-05	5.55112e-17	0	1.46017e-12	1.73617e-12		0	0
3	4817	11	5	41168955	rs7632244	1.617e-12	0.469	1e-05	5.55112e-17	0	1.46017e-12	1.73617e-12		0	2
3	4817	11	5	41179628	rs454690	1.544e-12	0.4671	1e-05	5.55112e-17	0	1.46017e-12	1.73617e-12		0	0
3	4817	11	5	41180345	rs9832204	1.011e-12	0.4674	1e-05	5.55112e-17	0	1.46017e-12	1.73617e-12		0	0
3	24555	1	1	41157267	rs6772565	8.868e-13	0.467	8.868e-13	8.868e-13	0	8.868e-13	8.868e-13		0	0
3	25808	1	1	41164756	rs7609599	2.273e-12	0.4656	2.273e-12	2.273e-12	0	2.273e-12	2.273e-12		0	0
3	26562	1	1	41164908	rs7642431	5.39e-12	0.4642	5.39e-12	5.39e-12	0	5.39e-12	5.39e-12		0	0
4	6364	6	5	88651954	rs7684821	0.0002156	0.0323	1e-05	1.66533e-16	0	2.40284e-07	1.91639e-07		0	0
4	6364	6	5	88652577	rs4416440	0.002257	0.2109	1e-05	1.66533e-16	0	2.40284e-07	1.91639e-07		0	0
4	6364	6	5	88653616	rs2627690	4.825e-08	0.286	1e-05	1.66533e-16	0	2.40284e-07	1.91639e-07		0	0
4	6364	6	5	88653805	rs4440183	1.278e-05	0.2624	1e-05	1.66533e-16	0	2.40284e-07	1.91639e-07		0	0
4	6364	6	5	88653869	rs4502648	0.3097	0.3083	1e-05	1.66533e-16	0	2.40284e-07	1.91639e-07		0	0
4	6373	16	12	88715324	rs13137552	9.974e-06	0.4805	1e-05	1.82499e-09	0	1.50695e-08	9.59799e-09	IBSP	2	0
4	6373	16	12	88715629	rs17711209	0.01539	0.1781	1e-05	1.82499e-09	0	1.50695e-08	9.59799e-09	IBSP	2	0
4	6373	16	12	88715988	rs10017462	0.02151	0.1819	1e-05	1.82499e-09	0	1.50695e-08	9.59799e-09	IBSP	2	0
4	6373	16	12	88716119	rs2732164	0.005401	0.2455	1e-05	1.82499e-09	0	1.50695e-08	9.59799e-09	IBSP	2	0
4	6373	16	12	88721827	rs3805376	0.00529	0.1728	1e-05	1.82499e-09	0	1.50695e-08	9.59799e-09	IBSP	2	0
4	6373	16	12	88723180	rs2616263	0.04866	0.0694	1e-05	1.82499e-09	0	1.50695e-08	9.59799e-09	IBSP	2	0
4	6373	16	12	88723210	rs2616262	6.278e-05	0.4993	1e-05	1.82499e-09	0	1.50695e-08	9.59799e-09	IBSP	2	0
4	6373	16	12	88724967	rs3805374	0.0001562	0.4861	1e-05	1.82499e-09	0	1.50695e-08	9.59799e-09	IBSP	2	0
4	6373	16	12	88726959	rs17013175	0.003023	0.1715	1e-05	1.82499e-09	0	1.50695e-08	9.59799e-09	IBSP	2	0
4	6373	16	12	88727781	rs17762459	0.0001103	0.0243	1e-05	1.82499e-09	0	1.50695e-08	9.59799e-09	IBSP	2	0
4	6373	16	12	88728904	rs1381965	0.07208	0.2033	1e-05	1.82499e-09	0	1.50695e-08	9.59799e-09	IBSP	2	0
4	6373	16	12	88730210	rs12505482	1.256e-09	0.3093	1e-05	1.82499e-09	0	1.50695e-08	9.59799e-09	IBSP	2	0
4	6385	11	6	88771611	rs9998343	7.158e-06	0.4468	1e-05	3.55271e-15	0	1.32144e-08	1.02713e-08	MEPE	2	0
4	6385	11	6	88771879	rs10021236	1.7e-06	0.3058	1e-05	3.55271e-15	0	1.32144e-08	1.02713e-08	MEPE	2	0
4	6385	11	6	88771914	rs17013324	7.649e-05	0.0767	1e-05	3.55271e-15	0	1.32144e-08	1.02713e-08	MEPE	2	0
4	6385	11	6	88773969	rs6532024	0.1964	0.3717	1e-05	3.55271e-15	0	1.32144e-08	1.02713e-08	MEPE	2	0
4	6385	11	6	88775243	rs1471403	2.206e-09	0.3356	1e-05	3.55271e-15	0	1.32144e-08	1.02713e-08	MEPE	2	1
4	6385	11	6	88775345	rs1471404	0.6416	0.1487	1e-05	3.55271e-15	0	1.32144e-08	1.02713e-08	MEPE	2	0
4	6390	47	22	88817225	rs17013531	0.2228	0.1088	1e-05	1.66533e-16	0	6.31578e-07	9.71864e-07		0	0
4	6390	47	22	88817414	rs2169612	0.4965	0.2067	1e-05	1.66533e-16	0	6.31578e-07	9.71864e-07		0	0
4	6390	47	22	88817431	rs2169611	0.1577	0.0844	1e-05	1.66533e-16	0	6.31578e-07	9.71864e-07		0	0
4	6390	47	22	88818075	rs12513126	5.987e-07	0.452	1e-05	1.66533e-16	0	6.31578e-07	9.71864e-07		0	0
4	6390	47	22	88821873	rs12651696	0.5605	0.1825	1e-05	1.66533e-16	0	6.31578e-07	9.71864e-07		0	0
4	6390	47	22	88823643	rs17013544	0.4621	0.2088	1e-05	1.66533e-16	0	6.31578e-07	9.71864e-07		0	0
4	6390	47	22	88824921	rs6810598	0.1457	0.0163	1e-05	1.66533e-16	0	6.31578e-07	9.71864e-07		0	0
4	6390	47	22	88826327	rs17013545	0.5417	0.1815	1e-05	1.66533e-16	0	6.31578e-07	9.71864e-07		0	0
4	6390	47	22	88827443	rs12502739	1.157e-07	0.4815	1e-05	1.66533e-16	0	6.31578e-07	9.71864e-07		0	0
4	6390	47	22	88827844	rs985930	0.009577	0.0292	1e-05	1.66533e-16	0	6.31578e-07	9.71864e-07		0	0
4	6390	47	22	88828775	rs13140622	1.012e-07	0.4819	1e-05	1.66533e-16	0	6.31578e-07	9.71864e-07		0	0
4	6390	47	22	88830632	rs10013836	3.46e-05	0.4799	1e-05	1.66533e-16	0	6.31578e-07	9.71864e-07		0	0
4	6390	47	22	88832053	rs17783296	0.0004715	0.2166	1e-05	1.66533e-16	0	6.31578e-07	9.71864e-07		0	0
4	6390	47	22	88832209	rs17783320	0.06976	0.0253	1e-05	1.66533e-16	0	6.31578e-07	9.71864e-07		0	0
4	6390	47	22	88832799	rs1381949	8.958e-06	0.4791	1e-05	1.66533e-16	0	6.31578e-07	9.71864e-07		0	0
4	6390	47	22	88833389	rs10011284	0.001783	0.4427	1e-05	1.66533e-16	0	6.31578e-07	9.71864e-07		0	0
4	6390	47	22	88836002	rs716202	0.4798	0.1684	1e-05	1.66533e-16	0	6.31578e-07	9.71864e-07		0	0
4	6390	47	22	88836036	rs716203	8.278e-08	0.495	1e-05	1.66533e-16	0	6.31578e-07	9.71864e-07		0	0
4	6390	47	22	88838571	rs17013562	0.0006655	0.0344	1e-05	1.66533e-16	0	6.31578e-07	9.71864e-07		0	0
4	6390	47	22	88838825	rs13147471	0.001858	0.4421	1e-05	1.66533e-16	0	6.31578e-07	9.71864e-07		0	0
4	6390	47	22	88840386	rs6846509	7.553e-05	0.2797	1e-05	1.66533e-16	0	6.31578e-07	9.71864e-07		0	0
4	6390	47	22	88848016	rs6811514	4.167e-07	0.4925	1e-05	1.66533e-16	0	6.31578e-07	9.71864e-07		0	0
4	6391	18	8	88848691	rs16996103	0.3466	0.1044	1e-05	9.35075e-08	0	1.31672e-07	8.87801e-08		0	0
4	6391	18	8	88849669	rs1477602	0.0001139	0.2809	1e-05	9.35075e-08	0	1.31672e-07	8.87801e-08		0	0
4	6391	18	8	88854260	rs7694756	0.005791	0.0291	1e-05	9.35075e-08	0	1.31672e-07	8.87801e-08		0	0
4	6391	18	8	88856229	rs1477600	1.689e-08	0.4032	1e-05	9.35075e-08	0	1.31672e-07	8.87801e-08		0	0
4	6391	18	8	88856264	rs1463117	6.526e-07	0.4925	1e-05	9.35075e-08	0	1.31672e-07	8.87801e-08		0	0
4	6391	18	8	88856342	rs1463116	0.0001232	0.3537	1e-05	9.35075e-08	0	1.31672e-07	8.87801e-08		0	0
4	6391	18	8	88856531	rs17009134	0.3502	0.1043	1e-05	9.35075e-08	0	1.31672e-07	8.87801e-08		0	0
4	6391	18	8	88859131	rs11723364	0.0013	0.2167	1e-05	9.35075e-08	0	1.31672e-07	8.87801e-08		0	0
4	16474	1	1	88848608	rs13130558	2.629e-09	0.4153	2.629e-09	2.629e-09	0	2.629e-09	2.629e-09		0	0
5	6379	4	3	87985295	rs26579	4.171e-07	0.4174	1e-05	5.85801e-11	0	1.2513e-06	9.80939e-07	LINC00461	0	0
5	6379	4	3	87988057	rs6894196	0.5006	0.1144	1e-05	5.85801e-11	0	1.2513e-06	9.80939e-07	LINC00461	0	0
5	6379	4	3	87988733	rs2304607	0.3053	0.1534	1e-05	5.85801e-11	0	1.2513e-06	9.80939e-07	LINC00461	0	0
5	6387	35	7	88219964	rs10037047	0.0002101	0.1635	1e-05	2.89855e-11	0	1.72876e-07	1.1044e-07	MEF2C-AS1	2	0
5	6387	35	7	88223420	rs190982	0.01897	0.3583	1e-05	2.89855e-11	0	1.72876e-07	1.1044e-07	MEF2C-AS1	2	0
5	6387	35	7	88226422	rs16903409	2.47e-08	0.1614	1e-05	2.89855e-11	0	1.72876e-07	1.1044e-07	MEF2C-AS1	2	0
5	6387	35	7	88230205	rs301716	0.01939	0.0426	1e-05	2.89855e-11	0	1.72876e-07	1.1044e-07	MEF2C-AS1	2	0
5	6387	35	7	88236942	rs7700950	0.003056	0.032	1e-05	2.89855e-11	0	1.72876e-07	1.1044e-07	MEF2C-AS1	2	0
5	6387	35	7	88237530	rs301727	0.004054	0.032	1e-05	2.89855e-11	0	1.72876e-07	1.1044e-07	MEF2C-AS1	2	0
5	6387	35	7	88238041	rs301729	0.003792	0.032	1e-05	2.89855e-11	0	1.72876e-07	1.1044e-07	MEF2C-AS1	2	0
5	6390	24	6	88269849	rs169952	3.441e-11	0.4857	1e-05	0	0	1.11121e-18	1.39202e-18	MEF2C-AS1	2	0
5	6390	24	6	88270225	rs13179362	0.89	0.0199	1e-05	0	0	1.11121e-18	1.39202e-18	MEF2C-AS1	2	0
5	6390	24	6	88297500	rs13154117	7.326e-19	0.3766	1e-05	0	0	1.11121e-18	1.39202e-18	MEF2C-AS1	2	0
5	6390	24	6	88299985	rs11952355	6.577e-19	0.3765	1e-05	0	0	1.11121e-18	1.39202e-18	MEF2C-AS1	2	0
5	6390	24	6	88310142	rs871218	5.298e-19	0.3764	1e-05	0	0	1.11121e-18	1.39202e-18	MEF2C-AS1	2	0
5	6390	24	6	88313158	rs4916741	1.596e-18	0.3763	1e-05	0	0	1.11121e-18	1.39202e-18	MEF2C-AS1	2	0
5	6391	59	17	88327782	rs6894139	3.641e-27	0.4553	1e-05	0	0	1.22886e-27	6.28995e-28	MEF2C-AS1	2	2
5	6391	59	17	88328566	rs1427967	4.236e-20	0.3821	1e-05	0	0	1.22886e-27	6.28995e-28	MEF2C-AS1	2	0
5	6391	59	17	88334993	rs1159666	1.934e-20	0.3838	1e-05	0	0	1.22886e-27	6.28995e-28	MEF2C-AS1	2	0
5	6391	59	17	88336524	rs13184860	0.8397	0.0213	1e-05	0	0	1.22886e-27	6.28995e-28	MEF2C-AS1	2	0
5	6391	59	17	88338789	rs1158464	8.886e-11	0.2769	1e-05	0	0	1.22886e-27	6.28995e-28	MEF2C-AS1	2	0
5	6391	59	17	88340769	rs715342	2.709e-20	0.3844	1e-05	0	0	1.22886e-27	6.28995e-28	MEF2C-AS1	2	0
5	6391	59	17	88348122	rs6860105	2.164e-20	0.3846	1e-05	0	0	1.22886e-27	6.28995e-28	MEF2C-AS1	2	0
5	6391	59	17	88353824	rs7729505	0.01404	0.0254	1e-05	0	0	1.22886e-27	6.28995e-28	MEF2C-AS1	2	0
5	6391	59	17	88354934	rs4916746	1.038e-07	0.2183	1e-05	0	0	1.22886e-27	6.28995e-28	MEF2C-AS1	2	0
5	6391	59	17	88357473	rs4916747	1.379e-20	0.3851	1e-05	0	0	1.22886e-27	6.28995e-28	MEF2C-AS1	2	0
5	6391	59	17	88367164	rs13189532	0.01236	0.0812	1e-05	0	0	1.22886e-27	6.28995e-28	MEF2C-AS1	2	0
5	6391	59	17	88376061	rs1366594	7.375e-29	0.4636	1e-05	0	0	1.22886e-27	6.28995e-28	MEF2C-AS1	2	1
5	6391	59	17	88378600	rs17564137	0.001025	0.0641	1e-05	0	0	1.22886e-27	6.28995e-28	MEF2C-AS1	2	0
5	6391	59	17	88394669	rs7721818	7.829e-21	0.3836	1e-05	0	0	1.22886e-27	6.28995e-28	MEF2C-AS1	2	0
5	6391	59	17	88396620	rs10942546	0.0004154	0.0824	1e-05	0	0	1.22886e-27	6.28995e-28	MEF2C-AS1	2	0
5	6391	59	17	88411214	rs7728690	2.709e-20	0.3879	1e-05	0	0	1.22886e-27	6.28995e-28	MEF2C-AS1	2	0
5	6391	59	17	88412388	rs10223241	4.184e-07	0.2121	1e-05	0	0	1.22886e-27	6.28995e-28	MEF2C-AS1	2	0
5	6392	3	3	88427942	rs16903468	2.882e-09	0.2086	1e-05	3.66374e-15	0	5.14533e-09	6.36381e-09		0	0
5	6392	3	3	88429024	rs4244201	0.109	0.3387	1e-05	3.66374e-15	0	5.14533e-09	6.36381e-09		0	0
5	6392	3	3	88429077	rs4244202	4.236e-09	0.3978	1e-05	3.66374e-15	0	5.14533e-09	6.36381e-09		0	0
5	17413	1	1	88325307	rs1427965	9.211e-20	0.3821	9.211e-20	9.211e-20	0	9.211e-20	9.211e-20	MEF2C-AS1	2	0
5	19204	1	1	88421363	rs1864180	6.911e-14	0.4938	6.911e-14	6.911e-14	0	6.911e-14	6.911e-14		0	0
5	19541	1	1	88251136	rs214137	7.243e-09	0.4511	7.243e-09	7.243e-09	0	7.243e-09	7.243e-09	MEF2C-AS1	2	0
6	2510	2	2	21368678	rs6456420	8.654e-06	0.3756	1e-05	1.66533e-16	0	1.73067e-05	1.65727e-05		0	0
6	2510	2	2	21369139	rs17623091	0.1114	0.2068	1e-05	1.66533e-16	0	1.73067e-05	1.65727e-05		0	0
6	2513	19	9	21376429	rs6909513	0.000142	0.3651	1e-05	7.64278e-13	0	1.15604e-07	9.13289e-08		0	0
6	2513	19	9	21378155	rs4712613	1.028e-07	0.3777	1e-05	7.64278e-13	0	1.15604e-07	9.13289e-08		0	0
6	2513	19	9	21381527	rs6917586	0.0001639	0.3648	1e-05	7.64278e-13	0	1.15604e-07	9.13289e-08		0	0
6	2513	19	9	21381568	rs6940342	7.91e-08	0.3771	1e-05	7.64278e-13	0	1.15604e-07	9.13289e-08		0	0
6	2513	19	9	21383636	rs11755445	0.8354	0.0466	1e-05	7.64278e-13	0	1.15604e-07	9.13289e-08		0	0
6	2513	19	9	21384613	rs9466056	1.803e-08	0.3811	1e-05	7.64278e-13	0	1.15604e-07	9.13289e-08		0	1
6	2513	19	9	21385388	rs4712615	0.08246	0.2689	1e-05	7.64278e-13	0	1.15604e-07	9.13289e-08		0	0
6	2513	19	9	21385989	rs9350353	0.0001715	0.3665	1e-05	7.64278e-13	0	1.15604e-07	9.13289e-08		0	0
6	2513	19	9	21388118	rs9460629	0.0593	0.2653	1e-05	7.64278e-13	0	1.15604e-07	9.13289e-08		0	0
6	11302	19	7	151850027	rs4870033	0.1978	0.1227	1e-05	1.74694e-13	0	1.91165e-09	1.47392e-09	CCDC170	2	0
6	11302	19	7	151850073	rs17081379	0.3608	0.0738	1e-05	1.74694e-13	0	1.91165e-09	1.47392e-09	CCDC170	2	0
6	11302	19	7	151851124	rs6900089	1.148e-05	0.1057	1e-05	1.74694e-13	0	1.91165e-09	1.47392e-09	CCDC170	2	0
6	11302	19	7	151851339	rs11155795	2.731e-10	0.4033	1e-05	1.74694e-13	0	1.91165e-09	1.47392e-09	CCDC170	2	0
6	11302	19	7	151853291	rs6912538	0.001015	0.1984	1e-05	1.74694e-13	0	1.91165e-09	1.47392e-09	CCDC170	2	0
6	11302	19	7	151853949	rs9479060	0.3505	0.0765	1e-05	1.74694e-13	0	1.91165e-09	1.47392e-09	CCDC170	2	0
6	11302	19	7	151854094	rs17054385	0.0007895	0.1663	1e-05	1.74694e-13	0	1.91165e-09	1.47392e-09	CCDC170	2	0
6	11303	3	3	151854111	rs17054388	0.5569	0.0777	1e-05	1.66533e-16	0	2.64392e-11	2.13721e-11	CCDC170	2	0
6	11303	3	3	151855488	rs6557144	0.08974	0.1472	1e-05	1.66533e-16	0	2.64392e-11	2.13721e-11	CCDC170	2	0
6	11303	3	3	151855593	rs10872673	8.813e-12	0.4082	1e-05	1.66533e-16	0	2.64392e-11	2.13721e-11	CCDC170	2	2
6	11304	23	8	151857594	rs6931664	9.952e-14	0.4122	0.001	2.83107e-15	0	7.96252e-13	5.48331e-13	CCDC170	2	2
6	11304	23	8	151859855	rs17824408	0.0001609	0.1867	0.001	2.83107e-15	0	7.96252e-13	5.48331e-13	CCDC170	2	0
6	11304	23	8	151860110	rs1856859	8.208e-08	0.1504	0.001	2.83107e-15	0	7.96252e-13	5.48331e-13	CCDC170	2	0
6	11304	23	8	151862142	rs7769700	1.728e-05	0.1083	0.001	2.83107e-15	0	7.96252e-13	5.48331e-13	CCDC170	2	0
6	11304	23	8	151862228	rs4463269	2.479e-05	0.2918	0.001	2.83107e-15	0	7.96252e-13	5.48331e-13	CCDC170	2	0
6	11304	23	8	151868232	rs1023938	2.136e-05	0.2923	0.001	2.83107e-15	0	7.96252e-13	5.48331e-13	CCDC170	2	0
6	11304	23	8	151869219	rs9383923	0.1045	0.1142	0.001	2.83107e-15	0	7.96252e-13	5.48331e-13	CCDC170	2	0
6	11304	23	8	151869645	rs3734803	0.0001548	0.1875	0.001	2.83107e-15	0	7.96252e-13	5.48331e-13	CCDC170	2	0
6	11305	35	12	151872537	rs7743146	0.09667	0.1136	1e-05	0	0	3.59712e-14	2.05379e-14	CCDC170	2	0
6	11305	35	12	151872567	rs7761420	3.983e-14	0.4126	1e-05	0	0	3.59712e-14	2.05379e-14	CCDC170	2	0
6	11305	35	12	151875034	rs9397427	1.449e-07	0.1501	1e-05	0	0	3.59712e-14	2.05379e-14	CCDC170	2	0
6	11305	35	12	151881805	rs6904133	1.218e-07	0.1461	1e-05	0	0	3.59712e-14	2.05379e-14	CCDC170	2	0
6	11305	35	12	151883660	rs9383925	0.08237	0.1134	1e-05	0	0	3.59712e-14	2.05379e-14	CCDC170	2	0
6	11305	35	12	151884252	rs4425604	1.669e-05	0.1089	1e-05	0	0	3.59712e-14	2.05379e-14	CCDC170	2	0
6	11305	35	12	151886180	rs4610577	0.04772	0.1177	1e-05	0	0	3.59712e-14	2.05379e-14	CCDC170	2	0
6	11305	35	12	151890789	rs9479072	3.41e-13	0.4125	1e-05	0	0	3.59712e-14	2.05379e-14	CCDC170	2	0
6	11305	35	12	151891022	rs12205762	1.22e-05	0.1089	1e-05	0	0	3.59712e-14	2.05379e-14	CCDC170	2	0
6	11305	35	12	151892135	rs4869737	6.584e-06	0.292	1e-05	0	0	3.59712e-14	2.05379e-14	CCDC170	2	0
6	11305	35	12	151892151	rs4869738	2.862e-06	0.2192	1e-05	0	0	3.59712e-14	2.05379e-14	CCDC170	2	0
6	11305	35	12	151895456	rs6909279	3.225e-15	0.4144	1e-05	0	0	3.59712e-14	2.05379e-14	CCDC170	2	2
6	11306	2	2	151896235	rs9479075	5.684e-15	0.4126	1e-05	1.66533e-16	0	1.13243e-14	1.09549e-14	CCDC170	2	2
6	11306	2	2	151897046	rs6916452	0.02155	0.1318	1e-05	1.66533e-16	0	1.13243e-14	1.09549e-14	CCDC170	2	0
6	11307	2	2	151898331	rs12203469	0.00208	0.097	0.05	5.82065e-10	0	9.25598e-09	8.90774e-09	CCDC170	2	0
6	11307	2	2	151898506	rs1871859	4.628e-09	0.1736	0.05	5.82065e-10	0	9.25598e-09	8.90774e-09	CCDC170	2	2
6	11308	15	7	151900657	rs7749563	3.782e-07	0.2156	1e-05	0	0	3.41949e-14	2.505e-14	CCDC170	2	0
6	11308	15	7	151900811	rs6913493	5.568e-06	0.1091	1e-05	0	0	3.41949e-14	2.505e-14	CCDC170	2	0
6	11308	15	7	151901337	rs11155797	5.684e-15	0.4125	1e-05	0	0	3.41949e-14	2.505e-14	CCDC170	2	0
6	11308	15	7	151907748	rs4869742	3.608e-14	0.3109	1e-05	0	0	3.41949e-14	2.505e-14	CCDC170	2	1
6	11308	15	7	151909128	rs9479079	0.2337	0.1073	1e-05	0	0	3.41949e-14	2.505e-14	CCDC170	2	0
6	11308	15	7	151910904	rs6925996	2.098e-12	0.3251	1e-05	0	0	3.41949e-14	2.505e-14	CCDC170	2	0
6	11308	15	7	151911872	rs9383929	3.225e-10	0.2775	1e-05	0	0	3.41949e-14	2.505e-14	CCDC170	2	0
6	11311	13	5	151919936	rs9397066	7.154e-09	0.2798	1e-05	1.20698e-12	0	2.73734e-08	1.9491e-08	CCDC170	2	0
6	11311	13	5	151920772	rs1340874	2.368e-08	0.2018	1e-05	1.20698e-12	0	2.73734e-08	1.9491e-08	CCDC170	2	0
6	11311	13	5	151924607	rs1110776	0.0263	0.1115	1e-05	1.20698e-12	0	2.73734e-08	1.9491e-08	CCDC170	2	0
6	11311	13	5	151925377	rs900195	4.935e-06	0.3556	1e-05	1.20698e-12	0	2.73734e-08	1.9491e-08	CCDC170	2	0
6	11311	13	5	151928342	rs7746854	2.249e-06	0.415	1e-05	1.20698e-12	0	2.73734e-08	1.9491e-08	CCDC170	2	0
6	11313	2	1	151933175	rs1038304	6.413e-14	0.4977	6.413e-14	6.413e-14	0	6.413e-14	6.413e-14	CCDC170	2	2
6	11314	13	7	151934614	rs11155800	3.113e-07	0.259	1e-05	5.55112e-17	0	7.07434e-13	4.82043e-13	CCDC170	2	0
6	11314	13	7	151936214	rs6914432	3.74e-09	0.243	1e-05	5.55112e-17	0	7.07434e-13	4.82043e-13	CCDC170	2	0
6	11314	13	7	151936677	rs6929137	1.234e-11	0.3229	1e-05	5.55112e-17	0	7.07434e-13	4.82043e-13	CCDC170	2	2
6	11314	13	7	151939181	rs3734804	1.024e-13	0.4989	1e-05	5.55112e-17	0	7.07434e-13	4.82043e-13	CCDC170	2	0
6	11314	13	7	151939350	rs3734805	0.01191	0.1093	1e-05	5.55112e-17	0	7.07434e-13	4.82043e-13	CCDC170	2	0
6	11314	13	7	151941461	rs3734806	1.99e-11	0.3226	1e-05	5.55112e-17	0	7.07434e-13	4.82043e-13	CCDC170	2	0
6	11314	13	7	151943014	rs9479087	0.1148	0.1784	1e-05	5.55112e-17	0	7.07434e-13	4.82043e-13	CCDC170	2	0
6	11316	30	13	151947068	rs7752591	9.181e-13	0.4975	1e-05	5.55112e-17	0	1.03786e-11	6.14601e-12	CCDC170	2	0
6	11316	30	13	151948284	rs2046211	0.2248	0.0234	1e-05	5.55112e-17	0	1.03786e-11	6.14601e-12	CCDC170	2	0
6	11316	30	13	151949582	rs6557160	6.95e-11	0.3208	1e-05	5.55112e-17	0	1.03786e-11	6.14601e-12	CCDC170	2	0
6	11316	30	13	151951220	rs9397435	0.008988	0.1067	1e-05	5.55112e-17	0	1.03786e-11	6.14601e-12	CCDC170	2	0
6	11316	30	13	151952332	rs9397437	0.01286	0.0558	1e-05	5.55112e-17	0	1.03786e-11	6.14601e-12	CCDC170	2	0
6	11316	30	13	151952890	rs6908732	0.6928	0.2662	1e-05	5.55112e-17	0	1.03786e-11	6.14601e-12	CCDC170	2	0
6	11316	30	13	151954127	rs6900157	2.053e-09	0.337	1e-05	5.55112e-17	0	1.03786e-11	6.14601e-12	CCDC170	2	0
6	11316	30	13	151956890	rs11155806	1.355e-08	0.228	1e-05	5.55112e-17	0	1.03786e-11	6.14601e-12	CCDC170	2	0
6	11316	30	13	151962202	rs852003	6.933e-12	0.4352	1e-05	5.55112e-17	0	1.03786e-11	6.14601e-12	CCDC170	2	0
6	11316	30	13	151967935	rs11759626	3.007e-08	0.2205	1e-05	5.55112e-17	0	1.03786e-11	6.14601e-12	CCDC170	2	0
6	11316	30	13	151971687	rs851974	2.404e-10	0.4398	1e-05	5.55112e-17	0	1.03786e-11	6.14601e-12	CCDC170	2	2
6	11316	30	13	151971720	rs7740042	2.931e-08	0.2129	1e-05	5.55112e-17	0	1.03786e-11	6.14601e-12	CCDC170	2	0
6	11316	30	13	151971857	rs865449	0.2941	0.2524	1e-05	5.55112e-17	0	1.03786e-11	6.14601e-12	CCDC170	2	0
6	11317	18	11	151975473	rs851973	0.1247	0.3127	1e-05	1.66533e-16	0	1.12415e-11	9.4564e-12		0	0
6	11317	18	11	151975773	rs851972	0.001318	0.3988	1e-05	1.66533e-16	0	1.12415e-11	9.4564e-12		0	0
6	11317	18	11	151977085	rs6915267	0.003486	0.1085	1e-05	1.66533e-16	0	1.12415e-11	9.4564e-12		0	0
6	11317	18	11	151978439	rs712219	1.617e-12	0.4005	1e-05	1.66533e-16	0	1.12415e-11	9.4564e-12		0	0
6	11317	18	11	151979157	rs851970	2.777e-12	0.3941	1e-05	1.66533e-16	0	1.12415e-11	9.4564e-12		0	0
6	11317	18	11	151980730	rs17081551	0.3746	0.1447	1e-05	1.66533e-16	0	1.12415e-11	9.4564e-12		0	0
6	11317	18	11	151981001	rs851968	0.4851	0.278	1e-05	1.66533e-16	0	1.12415e-11	9.4564e-12		0	0
6	11317	18	11	151981210	rs851966	0.0004635	0.4547	1e-05	1.66533e-16	0	1.12415e-11	9.4564e-12		0	0
6	11317	18	11	151982413	rs866457	0.0004039	0.4551	1e-05	1.66533e-16	0	1.12415e-11	9.4564e-12		0	0
6	11317	18	11	151986003	rs9397442	0.001655	0.1497	1e-05	1.66533e-16	0	1.12415e-11	9.4564e-12		0	0
6	11317	18	11	151986594	rs9371226	0.009343	0.0869	1e-05	1.66533e-16	0	1.12415e-11	9.4564e-12		0	0
6	11319	7	4	151997210	rs1293945	4.491e-08	0.4568	1e-05	3.4716e-11	0	2.9241e-08	2.03009e-08		0	0
6	11319	7	4	151998263	rs980281	5.055e-07	0.4454	1e-05	3.4716e-11	0	2.9241e-08	2.03009e-08		0	0
6	11319	7	4	151999091	rs1293940	8.885e-09	0.4904	1e-05	3.4716e-11	0	2.9241e-08	2.03009e-08		0	0
6	11319	7	4	152001190	rs852001	0.1712	0.3057	1e-05	3.4716e-11	0	2.9241e-08	2.03009e-08		0	0
6	11320	6	4	152002932	rs6557164	1.163e-05	0.1445	0.001	1.66533e-16	0	1.82769e-11	1.54232e-11		0	2
6	11320	6	4	152005544	rs851994	2.56e-08	0.4878	0.001	1.66533e-16	0	1.82769e-11	1.54232e-11		0	0
6	11320	6	4	152006011	rs851993	4.57e-12	0.3942	0.001	1.66533e-16	0	1.82769e-11	1.54232e-11		0	0
6	11320	6	4	152006178	rs9383939	0.02093	0.1101	0.001	1.66533e-16	0	1.82769e-11	1.54232e-11		0	0
6	11321	11	5	152008780	rs3020331	1.556e-14	0.4301	1e-05	5.55112e-17	0	2.66454e-14	3.2112e-14	ESR1	2	2
6	11321	11	5	152008982	rs2941741	3.31e-14	0.4243	1e-05	5.55112e-17	0	2.66454e-14	3.2112e-14	ESR1	2	2
6	11321	11	5	152009654	rs10214867	0.04003	0.0936	1e-05	5.55112e-17	0	2.66454e-14	3.2112e-14	ESR1	2	0
6	11321	11	5	152010254	rs3020333	1.261e-14	0.4485	1e-05	5.55112e-17	0	2.66454e-14	3.2112e-14	ESR1	2	2
6	11321	11	5	152013223	rs3020335	7.495e-14	0.4249	1e-05	5.55112e-17	0	2.66454e-14	3.2112e-14	ESR1	2	0
6	11322	8	4	152017691	rs1293936	1.251e-12	0.431	1e-05	1.17129e-14	0	1.65556e-12	1.79471e-12	ESR1	2	0
6	11322	8	4	152017958	rs1293935	1.008e-12	0.4221	1e-05	1.17129e-14	0	1.65556e-12	1.79471e-12	ESR1	2	0
6	11322	8	4	152020390	rs851985	2.84e-12	0.3978	1e-05	1.17129e-14	0	1.65556e-12	1.79471e-12	ESR1	2	0
6	11322	8	4	152024415	rs851983	3.668e-12	0.3981	1e-05	1.17129e-14	0	1.65556e-12	1.79471e-12	ESR1	2	0
6	11323	17	8	152027012	rs9383591	0.3526	0.1964	1e-05	1.37642e-09	0	7.78643e-07	7.83649e-07	ESR1	2	0
6	11323	17	8	152027955	rs851980	1.463e-07	0.2648	1e-05	1.37642e-09	0	7.78643e-07	7.83649e-07	ESR1	2	2
6	11323	17	8	152028479	rs2347637	0.03032	0.2635	1e-05	1.37642e-09	0	7.78643e-07	7.83649e-07	ESR1	2	0
6	11323	17	8	152039964	rs10872678	6.995e-07	0.2777	1e-05	1.37642e-09	0	7.78643e-07	7.83649e-07	ESR1	2	0
6	11323	17	8	152040291	rs12525163	6.609e-07	0.2776	1e-05	1.37642e-09	0	7.78643e-07	7.83649e-07	ESR1	2	0
6	11323	17	8	152044107	rs11755191	0.5392	0.0373	1e-05	1.37642e-09	0	7.78643e-07	7.83649e-07	ESR1	2	0
6	11323	17	8	152044884	rs7749659	2.36e-06	0.2503	1e-05	1.37642e-09	0	7.78643e-07	7.83649e-07	ESR1	2	0
6	11323	17	8	152051854	rs2982565	1.378e-05	0.1911	1e-05	1.37642e-09	0	7.78643e-07	7.83649e-07	ESR1	2	0
6	11324	13	5	152052043	rs6899458	1.125e-05	0.2439	1e-05	1.66533e-16	0	1.30993e-10	1.17023e-10	ESR1	2	0
6	11324	13	5	152052311	rs2982563	4.719e-11	0.4275	1e-05	1.66533e-16	0	1.30993e-10	1.17023e-10	ESR1	2	0
6	11324	13	5	152054374	rs12195741	0.02919	0.2904	1e-05	1.66533e-16	0	1.30993e-10	1.17023e-10	ESR1	2	0
6	11324	13	5	152056842	rs2982556	6.376e-10	0.4633	1e-05	1.66533e-16	0	1.30993e-10	1.17023e-10	ESR1	2	0
6	11324	13	5	152058010	rs2982554	6.489e-11	0.4379	1e-05	1.66533e-16	0	1.30993e-10	1.17023e-10	ESR1	2	0
6	11326	16	7	152064464	rs3020304	4.686e-10	0.4693	1e-05	1.42686e-12	0	3.96271e-10	4.34593e-10	ESR1	2	2
6	11326	16	7	152067244	rs3020307	7.126e-10	0.466	1e-05	1.42686e-12	0	3.96271e-10	4.34593e-10	ESR1	2	0
6	11326	16	7	152067500	rs9397445	0.7896	0.1163	1e-05	1.42686e-12	0	3.96271e-10	4.34593e-10	ESR1	2	0
6	11326	16	7	152068364	rs1999805	1.082e-10	0.4397	1e-05	1.42686e-12	0	3.96271e-10	4.34593e-10	ESR1	2	2
6	11326	16	7	152070928	rs1361024	0.1385	0.0538	1e-05	1.42686e-12	0	3.96271e-10	4.34593e-10	ESR1	2	0
6	11326	16	7	152073318	rs9322330	0.7366	0.116	1e-05	1.42686e-12	0	3.96271e-10	4.34593e-10	ESR1	2	0
6	11326	16	7	152075487	rs2982567	2.047e-10	0.4396	1e-05	1.42686e-12	0	3.96271e-10	4.34593e-10	ESR1	2	0
6	11327	5	3	152080735	rs1124674	2.667e-08	0.3716	1e-05	1.66533e-16	0	7.74888e-08	6.46051e-08	ESR1	2	0
6	11327	5	3	152082369	rs1336981	8.197e-07	0.3233	1e-05	1.66533e-16	0	7.74888e-08	6.46051e-08	ESR1	2	0
6	11327	5	3	152082646	rs9371551	0.8459	0.1265	1e-05	1.66533e-16	0	7.74888e-08	6.46051e-08	ESR1	2	0
6	11328	4	4	152085275	rs1890010	6.491e-08	0.2823	1e-05	3.21673e-08	0	1.33634e-07	1.77476e-07	ESR1	2	2
6	11328	4	4	152085517	rs2504069	6.884e-08	0.2822	1e-05	3.21673e-08	0	1.33634e-07	1.77476e-07	ESR1	2	2
6	11328	4	4	152086685	rs17081662	0.3671	0.0267	1e-05	3.21673e-08	0	1.33634e-07	1.77476e-07	ESR1	2	0
6	11328	4	4	152088155	rs7742074	0.1549	0.1635	1e-05	3.21673e-08	0	1.33634e-07	1.77476e-07	ESR1	2	0
6	11329	9	7	152090045	rs6939257	0.3478	0.207	0.001	9.93291e-11	0	7.02146e-08	6.85338e-08	ESR1	2	0
6	11329	9	7	152090324	rs6939683	0.189	0.1642	0.001	9.93291e-11	0	7.02146e-08	6.85338e-08	ESR1	2	0
6	11329	9	7	152090707	rs2504063	1.677e-08	0.4185	0.001	9.93291e-11	0	7.02146e-08	6.85338e-08	ESR1	2	2
6	11329	9	7	152091428	rs9371553	0.7701	0.1243	0.001	9.93291e-11	0	7.02146e-08	6.85338e-08	ESR1	2	0
6	11329	9	7	152091765	rs9371554	0.5905	0.0954	0.001	9.93291e-11	0	7.02146e-08	6.85338e-08	ESR1	2	0
6	11329	9	7	152092638	rs1415193	2.496e-08	0.4956	0.001	9.93291e-11	0	7.02146e-08	6.85338e-08	ESR1	2	0
6	11329	9	7	152092749	rs4870053	0.08215	0.25	0.001	9.93291e-11	0	7.02146e-08	6.85338e-08	ESR1	2	0
6	17899	1	1	152084862	rs2504071	9.398e-08	0.436	9.398e-08	9.398e-08	0	9.398e-08	9.398e-08	ESR1	2	0
6	18416	1	1	152058268	rs3020349	6.001e-11	0.4378	6.001e-11	6.001e-11	0	6.001e-11	6.001e-11	ESR1	2	0
6	23472	1	1	151919377	rs9397065	9.299e-09	0.2836	9.299e-09	9.299e-09	0	9.299e-09	9.299e-09	CCDC170	2	0
7	8319	7	6	96074122	rs17167549	0.0275	0.1334	1e-05	1.66533e-16	0	3.87541e-11	3.13693e-11		0	0
7	8319	7	6	96074544	rs17167552	0.07549	0.0191	1e-05	1.66533e-16	0	3.87541e-11	3.13693e-11		0	0
7	8319	7	6	96076927	rs2724041	0.0718	0.4335	1e-05	1.66533e-16	0	3.87541e-11	3.13693e-11		0	0
7	8319	7	6	96077009	rs2524971	0.0004848	0.1842	1e-05	1.66533e-16	0	3.87541e-11	3.13693e-11		0	0
7	8319	7	6	96077048	rs3094752	6.459e-12	0.2678	1e-05	1.66533e-16	0	3.87541e-11	3.13693e-11		0	0
7	8319	7	6	96077225	rs2524970	0.202	0.4213	1e-05	1.66533e-16	0	3.87541e-11	3.13693e-11		0	0
7	8320	27	11	96085345	rs2394477	1.797e-11	0.2665	1e-05	8.32667e-16	0	1.52147e-10	1.1877e-10	C7orf76	2	0
7	8320	27	11	96088879	rs2724051	0.001107	0.1936	1e-05	8.32667e-16	0	1.52147e-10	1.1877e-10	C7orf76	2	0
7	8320	27	11	96090399	rs17249846	0.05395	0.0322	1e-05	8.32667e-16	0	1.52147e-10	1.1877e-10	C7orf76	2	0
7	8320	27	11	96094480	rs2724058	0.0001812	0.2084	1e-05	8.32667e-16	0	1.52147e-10	1.1877e-10	C7orf76	2	0
7	8320	27	11	96094668	rs11760509	0.001107	0.194	1e-05	8.32667e-16	0	1.52147e-10	1.1877e-10	C7orf76	2	0
7	8320	27	11	96095378	rs2394478	0.2763	0.418	1e-05	8.32667e-16	0	1.52147e-10	1.1877e-10	C7orf76	2	0
7	8320	27	11	96095641	rs17250105	0.09226	0.0209	1e-05	8.32667e-16	0	1.52147e-10	1.1877e-10	C7orf76	2	0
7	8320	27	11	96096148	rs3113041	2.259e-05	0.3798	1e-05	8.32667e-16	0	1.52147e-10	1.1877e-10	C7orf76	2	0
7	8320	27	11	96104613	rs2189466	6.006e-11	0.2623	1e-05	8.32667e-16	0	1.52147e-10	1.1877e-10	C7orf76	2	0
7	8320	27	11	96108367	rs2394479	0.01288	0.1333	1e-05	8.32667e-16	0	1.52147e-10	1.1877e-10	C7orf76	2	0
7	8320	27	11	96111341	rs9785005	0.0002483	0.3906	1e-05	8.32667e-16	0	1.52147e-10	1.1877e-10	C7orf76	2	0
7	8321	23	10	96118498	rs3924206	4.535e-05	0.3734	1e-05	5.55112e-17	0	4.579e-19	3.06934e-19	C7orf76	2	0
7	8321	23	10	96118651	rs4487685	5.79e-06	0.2937	1e-05	5.55112e-17	0	4.579e-19	3.06934e-19	C7orf76	2	0
7	8321	23	10	96119481	rs10429035	1.278e-05	0.2853	1e-05	5.55112e-17	0	4.579e-19	3.06934e-19	C7orf76	2	2
7	8321	23	10	96120292	rs11773399	0.005459	0.155	1e-05	5.55112e-17	0	4.579e-19	3.06934e-19	C7orf76	2	0
7	8321	23	10	96121426	rs4507687	7.053e-06	0.3912	1e-05	5.55112e-17	0	4.579e-19	3.06934e-19	C7orf76	2	0
7	8321	23	10	96124975	rs10238953	0.003588	0.1511	1e-05	5.55112e-17	0	4.579e-19	3.06934e-19	C7orf76	2	0
7	8321	23	10	96130638	rs10953178	9.339e-11	0.4655	1e-05	5.55112e-17	0	4.579e-19	3.06934e-19	C7orf76	2	0
7	8321	23	10	96132999	rs7794042	0.1114	0.0181	1e-05	5.55112e-17	0	4.579e-19	3.06934e-19	C7orf76	2	0
7	8321	23	10	96134115	rs6465511	4.579e-20	0.3333	1e-05	5.55112e-17	0	4.579e-19	3.06934e-19	C7orf76	2	1
7	8321	23	10	96136458	rs4503034	0.0009426	0.1144	1e-05	5.55112e-17	0	4.579e-19	3.06934e-19	C7orf76	2	0
7	8322	2	2	96148254	rs4367457	0.0002089	0.1092	0.001	0	0	7.406e-20	6.93705e-20		0	0
7	8322	2	2	96148577	rs6971293	3.703e-20	0.3326	0.001	0	0	7.406e-20	6.93705e-20		0	2
7	8323	5	4	96150473	rs6961784	0.0001171	0.3886	1e-05	5.55112e-17	0	2.2636e-19	1.74539e-19		0	0
7	8323	5	4	96154285	rs10953179	3.116e-08	0.2859	1e-05	5.55112e-17	0	2.2636e-19	1.74539e-19		0	0
7	8323	5	4	96154912	rs4448201	5.659e-20	0.3326	1e-05	5.55112e-17	0	2.2636e-19	1.74539e-19		0	2
7	8323	5	4	96155289	rs7784289	0.0004258	0.3751	1e-05	5.55112e-17	0	2.2636e-19	1.74539e-19		0	0
7	8324	5	4	96156877	rs4397320	0.08397	0.0497	1e-05	1.66533e-16	0	1.50434e-07	1.14632e-07		0	0
7	8324	5	4	96158339	rs7808600	0.2056	0.0684	1e-05	1.66533e-16	0	1.50434e-07	1.14632e-07		0	0
7	8324	5	4	96158820	rs4490763	0.0009044	0.1826	1e-05	1.66533e-16	0	1.50434e-07	1.14632e-07		0	0
7	8324	5	4	96160388	rs4566970	3.761e-08	0.2897	1e-05	1.66533e-16	0	1.50434e-07	1.14632e-07		0	0
7	8329	10	8	96189507	rs11765423	0.001727	0.1742	1	1.00533e-07	0	9.21578e-07	8.99682e-07		0	0
7	8329	10	8	96189871	rs4727339	2.011e-06	0.3014	1	1.00533e-07	0	9.21578e-07	8.99682e-07		0	0
7	8329	10	8	96190614	rs6961100	0.0001793	0.1138	1	1.00533e-07	0	9.21578e-07	8.99682e-07		0	0
7	8329	10	8	96190803	rs6961162	2.014e-06	0.3008	1	1.00533e-07	0	9.21578e-07	8.99682e-07		0	0
7	8329	10	8	96191823	rs4346936	0.4786	0.0369	1	1.00533e-07	0	9.21578e-07	8.99682e-07		0	0
7	8329	10	8	96191905	rs4346937	1.902e-06	0.3012	1	1.00533e-07	0	9.21578e-07	8.99682e-07		0	0
7	8329	10	8	96192854	rs9918701	2.007e-07	0.2806	1	1.00533e-07	0	9.21578e-07	8.99682e-07		0	0
7	8329	10	8	96193141	rs4313087	4.603e-07	0.3043	1	1.00533e-07	0	9.21578e-07	8.99682e-07		0	0
7	8330	40	6	96194571	rs6964260	4.089e-07	0.3369	1e-05	1.66533e-16	0	1.86083e-07	2.40061e-07		0	0
7	8330	40	6	96195483	rs4990847	0.9811	0.0453	1e-05	1.66533e-16	0	1.86083e-07	2.40061e-07		0	0
7	8330	40	6	96216543	rs6959178	6.129e-08	0.3146	1e-05	1.66533e-16	0	1.86083e-07	2.40061e-07		0	0
7	8330	40	6	96218575	rs1554659	0.6752	0.0457	1e-05	1.66533e-16	0	1.86083e-07	2.40061e-07		0	0
7	8330	40	6	96222790	rs1524924	7.419e-08	0.314	1e-05	1.66533e-16	0	1.86083e-07	2.40061e-07		0	0
7	8330	40	6	96228434	rs1404508	0.0002942	0.143	1e-05	1.66533e-16	0	1.86083e-07	2.40061e-07		0	0
7	8331	7	6	96230631	rs10240174	0.001463	0.1727	1e-05	1.66533e-16	0	5.71591e-09	4.33296e-09		0	0
7	8331	7	6	96230686	rs10464592	9.677e-10	0.4462	1e-05	1.66533e-16	0	5.71591e-09	4.33296e-09		0	0
7	8331	7	6	96231614	rs17410662	0.0001542	0.1428	1e-05	1.66533e-16	0	5.71591e-09	4.33296e-09		0	0
7	8331	7	6	96231714	rs10274117	6.129e-08	0.3133	1e-05	1.66533e-16	0	5.71591e-09	4.33296e-09		0	0
7	8331	7	6	96237054	rs4729270	0.02468	0.0332	1e-05	1.66533e-16	0	5.71591e-09	4.33296e-09		0	0
7	8331	7	6	96238771	rs6962528	0.001797	0.1814	1e-05	1.66533e-16	0	5.71591e-09	4.33296e-09		0	0
7	8332	6	5	96241603	rs1917486	6.129e-08	0.3129	1e-05	1.66533e-16	0	1.62228e-07	1.89596e-07	LOC100506136	0	0
7	8332	6	5	96243327	rs1524919	1.017e-07	0.3088	1e-05	1.66533e-16	0	1.62228e-07	1.89596e-07	LOC100506136	0	0
7	8332	6	5	96248028	rs1917483	0.4476	0.0398	1e-05	1.66533e-16	0	1.62228e-07	1.89596e-07	LOC100506136	0	0
7	8332	6	5	96252391	rs6970996	0.0001768	0.1425	1e-05	1.66533e-16	0	1.62228e-07	1.89596e-07	LOC100506136	0	0
7	8332	6	5	96254519	rs13233151	2.143e-07	0.3103	1e-05	1.66533e-16	0	1.62228e-07	1.89596e-07	LOC100506136	0	0
7	8335	48	17	96319702	rs10260320	3.243e-06	0.2527	1e-05	7.31571e-10	0	1.74508e-07	9.15422e-08	SHFM1	2	0
7	8335	48	17	96320830	rs10278521	0.01257	0.0896	1e-05	7.31571e-10	0	1.74508e-07	9.15422e-08	SHFM1	2	0
7	8335	48	17	96323925	rs10261833	0.0003355	0.1752	1e-05	7.31571e-10	0	1.74508e-07	9.15422e-08	SHFM1	2	0
7	8335	48	17	96330307	rs10499926	1.03e-08	0.438	1e-05	7.31571e-10	0	1.74508e-07	9.15422e-08	SHFM1	2	0
7	8335	48	17	96331358	rs7803574	0.6451	0.0597	1e-05	7.31571e-10	0	1.74508e-07	9.15422e-08	SHFM1	2	0
7	8335	48	17	96332392	rs10233126	6.598e-05	0.1985	1e-05	7.31571e-10	0	1.74508e-07	9.15422e-08	SHFM1	2	0
7	8335	48	17	96334203	rs3942589	0.01499	0.0876	1e-05	7.31571e-10	0	1.74508e-07	9.15422e-08	SHFM1	2	0
7	8335	48	17	96343665	rs10241838	0.07107	0.3153	1e-05	7.31571e-10	0	1.74508e-07	9.15422e-08	SHFM1	2	0
7	8335	48	17	96350042	rs17497330	0.2002	0.0555	1e-05	7.31571e-10	0	1.74508e-07	9.15422e-08	SHFM1	2	0
7	8335	48	17	96351843	rs1404511	0.2035	0.2957	1e-05	7.31571e-10	0	1.74508e-07	9.15422e-08	SHFM1	2	0
7	8335	48	17	96355530	rs17497425	0.549	0.0788	1e-05	7.31571e-10	0	1.74508e-07	9.15422e-08	SHFM1	2	0
7	8335	48	17	96356577	rs12670050	0.0007624	0.1184	1e-05	7.31571e-10	0	1.74508e-07	9.15422e-08	SHFM1	2	0
7	8335	48	17	96357756	rs10226466	0.01097	0.0888	1e-05	7.31571e-10	0	1.74508e-07	9.15422e-08	SHFM1	2	0
7	8335	48	17	96362344	rs1464807	0.0007409	0.1181	1e-05	7.31571e-10	0	1.74508e-07	9.15422e-08	SHFM1	2	0
7	8335	48	17	96362370	rs10246774	0.01097	0.0887	1e-05	7.31571e-10	0	1.74508e-07	9.15422e-08	SHFM1	2	0
7	8335	48	17	96362400	rs10276660	0.01181	0.0887	1e-05	7.31571e-10	0	1.74508e-07	9.15422e-08	SHFM1	2	0
7	8335	48	17	96362575	rs10276806	0.1154	0.0243	1e-05	7.31571e-10	0	1.74508e-07	9.15422e-08	SHFM1	2	0
7	9841	11	7	120924338	rs10276111	4.67e-06	0.3519	1e-05	3.66415e-10	0	3.58231e-06	4.48365e-06	CPED1	2	0
7	9841	11	7	120927706	rs17509082	2.955e-06	0.1998	1e-05	3.66415e-10	0	3.58231e-06	4.48365e-06	CPED1	2	0
7	9841	11	7	120927792	rs2952556	2.67e-06	0.3548	1e-05	3.66415e-10	0	3.58231e-06	4.48365e-06	CPED1	2	0
7	9841	11	7	120936006	rs10241888	4.715e-06	0.353	1e-05	3.66415e-10	0	3.58231e-06	4.48365e-06	CPED1	2	0
7	9841	11	7	120940436	rs2707521	2.835e-06	0.3574	1e-05	3.66415e-10	0	3.58231e-06	4.48365e-06	CPED1	2	0
7	9841	11	7	120948907	rs6952851	2.387e-06	0.3557	1e-05	3.66415e-10	0	3.58231e-06	4.48365e-06	CPED1	2	0
7	9841	11	7	120951144	rs2707520	2.314e-05	0.4767	1e-05	3.66415e-10	0	3.58231e-06	4.48365e-06	CPED1	2	0
7	9842	6	4	120962164	rs2908007	2.857e-07	0.3911	1e-05	2.27596e-15	0	1.14267e-06	9.26889e-07	WNT16	2	2
7	9842	6	4	120962190	rs2908006	0.00502	0.0234	1e-05	2.27596e-15	0	1.14267e-06	9.26889e-07	WNT16	2	0
7	9842	6	4	120963965	rs3757552	0.00529	0.142	1e-05	2.27596e-15	0	1.14267e-06	9.26889e-07	WNT16	2	2
7	9842	6	4	120964405	rs2707483	0.2023	0.0239	1e-05	2.27596e-15	0	1.14267e-06	9.26889e-07	WNT16	2	0
7	9843	15	7	120966790	rs3779381	1.51e-12	0.2402	1e-05	1.66533e-16	0	1.04965e-11	7.69383e-12	FAM3C	2	1
7	9843	15	7	120966790	rs3779381	1.51e-12	0.2402	1e-05	1.66533e-16	0	1.04965e-11	7.69383e-12	WNT16	2	1
7	9843	15	7	120967213	rs2536192	0.9119	0.1724	1e-05	1.66533e-16	0	1.04965e-11	7.69383e-12	FAM3C	2	0
7	9843	15	7	120967213	rs2536192	0.9119	0.1724	1e-05	1.66533e-16	0	1.04965e-11	7.69383e-12	WNT16	2	0
7	9843	15	7	120968528	rs7780789	0.102	0.0222	1e-05	1.66533e-16	0	1.04965e-11	7.69383e-12	FAM3C	2	0
7	9843	15	7	120968528	rs7780789	0.102	0.0222	1e-05	1.66533e-16	0	1.04965e-11	7.69383e-12	WNT16	2	0
7	9843	15	7	120976886	rs2707469	0.6213	0.1646	1e-05	1.66533e-16	0	1.04965e-11	7.69383e-12	FAM3C	2	0
7	9843	15	7	120976886	rs2707469	0.6213	0.1646	1e-05	1.66533e-16	0	1.04965e-11	7.69383e-12	WNT16	2	0
7	9843	15	7	120977543	rs3801385	0.009617	0.1283	1e-05	1.66533e-16	0	1.04965e-11	7.69383e-12	FAM3C	2	0
7	9843	15	7	120977543	rs3801385	0.009617	0.1283	1e-05	1.66533e-16	0	1.04965e-11	7.69383e-12	WNT16	2	0
7	9843	15	7	120979089	rs2707466	2.157e-10	0.4098	1e-05	1.66533e-16	0	1.04965e-11	7.69383e-12	FAM3C	2	0
7	9843	15	7	120979089	rs2707466	2.157e-10	0.4098	1e-05	1.66533e-16	0	1.04965e-11	7.69383e-12	WNT16	2	0
7	9843	15	7	120986360	rs2707460	0.3338	0.1776	1e-05	1.66533e-16	0	1.04965e-11	7.69383e-12	FAM3C	2	0
7	9843	15	7	120986360	rs2707460	0.3338	0.1776	1e-05	1.66533e-16	0	1.04965e-11	7.69383e-12	WNT16	2	0
7	9845	21	5	120991489	rs11768996	0.5954	0.189	1e-05	5.55112e-17	0	3.45279e-13	2.69596e-13	FAM3C	2	0
7	9845	21	5	120998277	rs3801382	6.904e-14	0.2623	1e-05	5.55112e-17	0	3.45279e-13	2.69596e-13	FAM3C	2	0
7	9845	21	5	121007249	rs2254595	3.837e-10	0.4471	1e-05	5.55112e-17	0	3.45279e-13	2.69596e-13	FAM3C	2	0
7	9845	21	5	121008203	rs2707479	0.563	0.1892	1e-05	5.55112e-17	0	3.45279e-13	2.69596e-13	FAM3C	2	0
7	9845	21	5	121012875	rs2240982	0.2409	0.0235	1e-05	5.55112e-17	0	3.45279e-13	2.69596e-13	FAM3C	2	0
7	9846	7	5	121018579	rs917727	3.594e-14	0.2616	1e-05	5.55112e-17	0	6.95e-14	9.30211e-14	FAM3C	2	2
7	9846	7	5	121023469	rs12706337	0.5861	0.1878	1e-05	5.55112e-17	0	6.95e-14	9.30211e-14	FAM3C	2	0
7	9846	7	5	121025502	rs718766	3.901e-14	0.2615	1e-05	5.55112e-17	0	6.95e-14	9.30211e-14	FAM3C	2	2
7	9846	7	5	121031879	rs4727924	5.058e-10	0.4437	1e-05	5.55112e-17	0	6.95e-14	9.30211e-14	FAM3C	2	2
7	9846	7	5	121033121	rs7776725	5.409e-14	0.2613	1e-05	5.55112e-17	0	6.95e-14	9.30211e-14	FAM3C	2	2
7	19188	1	1	120990837	rs2536182	1.253e-09	0.4351	1.253e-09	1.253e-09	0	1.253e-09	1.253e-09	FAM3C	2	0
7	20342	1	1	96156848	rs4296976	3.761e-08	0.2894	3.761e-08	3.761e-08	0	3.761e-08	3.761e-08		0	0
8	7594	20	9	71781849	rs6472551	4.63e-07	0.4869	1e-05	7.37199e-09	0	2.82887e-06	2.71927e-06		0	0
8	7594	20	9	71782940	rs10453108	9.828e-07	0.3998	1e-05	7.37199e-09	0	2.82887e-06	2.71927e-06		0	0
8	7594	20	9	71788444	rs1845216	0.0004832	0.1004	1e-05	7.37199e-09	0	2.82887e-06	2.71927e-06		0	0
8	7594	20	9	71800975	rs7831410	0.6859	0.0938	1e-05	7.37199e-09	0	2.82887e-06	2.71927e-06		0	0
8	7594	20	9	71805132	rs4629903	0.002122	0.4176	1e-05	7.37199e-09	0	2.82887e-06	2.71927e-06		0	0
8	7594	20	9	71805628	rs1602813	0.6808	0.0939	1e-05	7.37199e-09	0	2.82887e-06	2.71927e-06		0	0
8	7594	20	9	71811922	rs17689379	0.0006187	0.0945	1e-05	7.37199e-09	0	2.82887e-06	2.71927e-06		0	0
8	7594	20	9	71821325	rs3098898	0.7313	0.04	1e-05	7.37199e-09	0	2.82887e-06	2.71927e-06		0	0
8	7594	20	9	71822479	rs16937258	0.1986	0.1075	1e-05	7.37199e-09	0	2.82887e-06	2.71927e-06		0	0
8	7595	62	19	71827042	rs13258297	0.6786	0.0943	1e-05	1.66533e-16	0	3.18141e-06	5.56592e-06		0	0
8	7595	62	19	71827665	rs6984663	1.044e-06	0.4001	1e-05	1.66533e-16	0	3.18141e-06	5.56592e-06		0	0
8	7595	62	19	71832012	rs17689776	0.0005635	0.0943	1e-05	1.66533e-16	0	3.18141e-06	5.56592e-06		0	0
8	7595	62	19	71834440	rs1473522	0.01625	0.1854	1e-05	1.66533e-16	0	3.18141e-06	5.56592e-06		0	0
8	7595	62	19	71834534	rs3103860	0.004138	0.3242	1e-05	1.66533e-16	0	3.18141e-06	5.56592e-06		0	0
8	7595	62	19	71836156	rs3103859	0.2734	0.1712	1e-05	1.66533e-16	0	3.18141e-06	5.56592e-06		0	0
8	7595	62	19	71844288	rs3103854	0.002544	0.3403	1e-05	1.66533e-16	0	3.18141e-06	5.56592e-06		0	0
8	7595	62	19	71849484	rs10089583	5.845e-07	0.4915	1e-05	1.66533e-16	0	3.18141e-06	5.56592e-06		0	0
8	7595	62	19	71856944	rs10504488	0.7476	0.0432	1e-05	1.66533e-16	0	3.18141e-06	5.56592e-06		0	0
8	7595	62	19	71873457	rs7015180	0.03529	0.2019	1e-05	1.66533e-16	0	3.18141e-06	5.56592e-06		0	0
8	7595	62	19	71894109	rs12544464	0.2763	0.0374	1e-05	1.66533e-16	0	3.18141e-06	5.56592e-06		0	0
8	7595	62	19	71896819	rs2732127	1.177e-06	0.4043	1e-05	1.66533e-16	0	3.18141e-06	5.56592e-06		0	0
8	7595	62	19	71897251	rs1845217	0.002122	0.4186	1e-05	1.66533e-16	0	3.18141e-06	5.56592e-06		0	0
8	7595	62	19	71898682	rs2732124	1.177e-06	0.4041	1e-05	1.66533e-16	0	3.18141e-06	5.56592e-06		0	0
8	7595	62	19	71900368	rs6995086	0.8276	0.0941	1e-05	1.66533e-16	0	3.18141e-06	5.56592e-06		0	0
8	7595	62	19	71904993	rs2732120	1.249e-06	0.4039	1e-05	1.66533e-16	0	3.18141e-06	5.56592e-06		0	0
8	7595	62	19	71905587	rs1493202	0.2521	0.4891	1e-05	1.66533e-16	0	3.18141e-06	5.56592e-06		0	0
8	7595	62	19	71913174	rs2639942	1.249e-06	0.4036	1e-05	1.66533e-16	0	3.18141e-06	5.56592e-06		0	0
8	7595	62	19	71916082	rs13271298	0.7629	0.1051	1e-05	1.66533e-16	0	3.18141e-06	5.56592e-06		0	0
8	7596	93	16	71919093	rs13281173	0.182	0.0172	1e-05	1.66533e-16	0	4.77472e-06	7.67332e-06		0	0
8	7596	93	16	71919570	rs1018015	0.002019	0.3396	1e-05	1.66533e-16	0	4.77472e-06	7.67332e-06		0	0
8	7596	93	16	71920310	rs2639898	1.573e-06	0.4849	1e-05	1.66533e-16	0	4.77472e-06	7.67332e-06		0	0
8	7596	93	16	71923202	rs2639957	1.573e-06	0.4846	1e-05	1.66533e-16	0	4.77472e-06	7.67332e-06		0	0
8	7596	93	16	71923817	rs3103852	0.161	0.17	1e-05	1.66533e-16	0	4.77472e-06	7.67332e-06		0	0
8	7596	93	16	71932086	rs11784872	0.001253	0.1059	1e-05	1.66533e-16	0	4.77472e-06	7.67332e-06		0	0
8	7596	93	16	71932916	rs10106506	0.8326	0.0819	1e-05	1.66533e-16	0	4.77472e-06	7.67332e-06		0	0
8	7596	93	16	71936126	rs11778170	0.1867	0.0191	1e-05	1.66533e-16	0	4.77472e-06	7.67332e-06		0	0
8	7596	93	16	71937469	rs3098878	1.249e-06	0.4063	1e-05	1.66533e-16	0	4.77472e-06	7.67332e-06		0	0
8	7596	93	16	71938050	rs3110255	1.779e-06	0.485	1e-05	1.66533e-16	0	4.77472e-06	7.67332e-06		0	0
8	7596	93	16	71942692	rs3110263	0.001957	0.4193	1e-05	1.66533e-16	0	4.77472e-06	7.67332e-06		0	0
8	7596	93	16	71943014	rs4738104	0.2305	0.1265	1e-05	1.66533e-16	0	4.77472e-06	7.67332e-06		0	0
8	7596	93	16	71947512	rs13271663	0.8164	0.0811	1e-05	1.66533e-16	0	4.77472e-06	7.67332e-06		0	0
8	7596	93	16	71955183	rs6472561	1.4e-06	0.4844	1e-05	1.66533e-16	0	4.77472e-06	7.67332e-06		0	0
8	7596	93	16	71963318	rs16937327	0.002333	0.0977	1e-05	1.66533e-16	0	4.77472e-06	7.67332e-06		0	0
8	7596	93	16	71963411	rs17699084	0.004123	0.4195	1e-05	1.66533e-16	0	4.77472e-06	7.67332e-06		0	0
8	7613	5	4	72088123	rs11785920	2.775e-06	0.1746	0.001	4.8776e-09	0	2.95019e-06	3.2348e-06		0	0
8	7613	5	4	72088171	rs737534	1.469e-06	0.186	0.001	4.8776e-09	0	2.95019e-06	3.2348e-06		0	2
8	7613	5	4	72088717	rs6997975	1.493e-05	0.411	0.001	4.8776e-09	0	2.95019e-06	3.2348e-06		0	0
8	7613	5	4	72089172	rs4103014	4.036e-06	0.1854	0.001	4.8776e-09	0	2.95019e-06	3.2348e-06		0	0
8	10566	32	13	119900791	rs7001811	0.2607	0.0988	1e-05	1.66533e-16	0	1.29027e-10	8.17657e-11	TNFRSF11B	2	0
8	10566	32	13	119901384	rs6986114	0.01805	0.069	1e-05	1.66533e-16	0	1.29027e-10	8.17657e-11	TNFRSF11B	2	0
8	10566	32	13	119901724	rs4500104	0.0001158	0.16	1e-05	1.66533e-16	0	1.29027e-10	8.17657e-11	TNFRSF11B	2	0
8	10566	32	13	119902004	rs4576453	1.536e-05	0.1516	1e-05	1.66533e-16	0	1.29027e-10	8.17657e-11	TNFRSF11B	2	0
8	10566	32	13	119907456	rs10105072	0.2366	0.099	1e-05	1.66533e-16	0	1.29027e-10	8.17657e-11	TNFRSF11B	2	0
8	10566	32	13	119909831	rs6987473	0.6854	0.1861	1e-05	1.66533e-16	0	1.29027e-10	8.17657e-11	TNFRSF11B	2	0
8	10566	32	13	119912371	rs12675085	0.001554	0.0628	1e-05	1.66533e-16	0	1.29027e-10	8.17657e-11	TNFRSF11B	2	0
8	10566	32	13	119914136	rs7829393	0.001626	0.0628	1e-05	1.66533e-16	0	1.29027e-10	8.17657e-11	TNFRSF11B	2	0
8	10566	32	13	119917117	rs4407910	9.927e-12	0.4503	1e-05	1.66533e-16	0	1.29027e-10	8.17657e-11	TNFRSF11B	2	0
8	10566	32	13	119923931	rs12680862	0.006923	0.0581	1e-05	1.66533e-16	0	1.29027e-10	8.17657e-11	TNFRSF11B	2	0
8	10566	32	13	119926989	rs4876868	5.4e-08	0.192	1e-05	1.66533e-16	0	1.29027e-10	8.17657e-11	TNFRSF11B	2	2
8	10566	32	13	119928249	rs11781704	0.5193	0.1869	1e-05	1.66533e-16	0	1.29027e-10	8.17657e-11	TNFRSF11B	2	0
8	10566	32	13	119937741	rs10955911	5.423e-05	0.1665	1e-05	1.66533e-16	0	1.29027e-10	8.17657e-11	TNFRSF11B	2	0
8	10568	18	13	119945979	rs11573905	0.01408	0.0586	0.7	1.89105e-11	0	1.43818e-12	9.39532e-13	TNFRSF11B	2	0
8	10568	18	13	119946141	rs3134053	0.117	0.0982	0.7	1.89105e-11	0	1.43818e-12	9.39532e-13	TNFRSF11B	2	0
8	10568	18	13	119946560	rs11573901	0.2552	0.0461	0.7	1.89105e-11	0	1.43818e-12	9.39532e-13	TNFRSF11B	2	0
8	10568	18	13	119947416	rs11573897	0.03385	0.0555	0.7	1.89105e-11	0	1.43818e-12	9.39532e-13	TNFRSF11B	2	0
8	10568	18	13	119947430	rs11573896	3.727e-05	0.1574	0.7	1.89105e-11	0	1.43818e-12	9.39532e-13	TNFRSF11B	2	0
8	10568	18	13	119947651	rs4319131	1.106e-13	0.4518	0.7	1.89105e-11	0	1.43818e-12	9.39532e-13	TNFRSF11B	2	0
8	10568	18	13	119948403	rs11573888	1.858e-06	0.0914	0.7	1.89105e-11	0	1.43818e-12	9.39532e-13	TNFRSF11B	2	0
8	10568	18	13	119949111	rs3134054	0.0001007	0.3869	0.7	1.89105e-11	0	1.43818e-12	9.39532e-13	TNFRSF11B	2	0
8	10568	18	13	119949165	rs11573885	3.226e-06	0.4591	0.7	1.89105e-11	0	1.43818e-12	9.39532e-13	TNFRSF11B	2	0
8	10568	18	13	119949768	rs2875845	2.788e-05	0.1573	0.7	1.89105e-11	0	1.43818e-12	9.39532e-13	TNFRSF11B	2	0
8	10568	18	13	119951005	rs3102725	0.001081	0.0608	0.7	1.89105e-11	0	1.43818e-12	9.39532e-13	TNFRSF11B	2	0
8	10568	18	13	119951519	rs1994276	0.0001045	0.1904	0.7	1.89105e-11	0	1.43818e-12	9.39532e-13	TNFRSF11B	2	0
8	10568	18	13	119951773	rs1032128	0.05935	0.2803	0.7	1.89105e-11	0	1.43818e-12	9.39532e-13	TNFRSF11B	2	0
8	10569	65	23	119952212	rs3134056	0.0001007	0.3871	1e-05	5.55112e-17	0	3.59379e-13	2.43417e-13	TNFRSF11B	2	0
8	10569	65	23	119953158	rs11573869	0.1879	0.0973	1e-05	5.55112e-17	0	3.59379e-13	2.43417e-13	TNFRSF11B	2	0
8	10569	65	23	119954108	rs3134058	0.001297	0.4099	1e-05	5.55112e-17	0	3.59379e-13	2.43417e-13	TNFRSF11B	2	0
8	10569	65	23	119954279	rs1485289	2.545e-06	0.4599	1e-05	5.55112e-17	0	3.59379e-13	2.43417e-13	TNFRSF11B	2	0
8	10569	65	23	119955111	rs6415470	9.204e-14	0.4521	1e-05	5.55112e-17	0	3.59379e-13	2.43417e-13	TNFRSF11B	2	0
8	10569	65	23	119955139	rs11573855	0.2916	0.0461	1e-05	5.55112e-17	0	3.59379e-13	2.43417e-13	TNFRSF11B	2	0
8	10569	65	23	119955213	rs11573854	0.6087	0.043	1e-05	5.55112e-17	0	3.59379e-13	2.43417e-13	TNFRSF11B	2	0
8	10569	65	23	119955350	rs3102726	0.0008429	0.0609	1e-05	5.55112e-17	0	3.59379e-13	2.43417e-13	TNFRSF11B	2	0
8	10569	65	23	119956378	rs11573849	0.03731	0.0548	1e-05	5.55112e-17	0	3.59379e-13	2.43417e-13	TNFRSF11B	2	0
8	10569	65	23	119956777	rs11573847	9.975e-07	0.0915	1e-05	5.55112e-17	0	3.59379e-13	2.43417e-13	TNFRSF11B	2	0
8	10569	65	23	119957639	rs11573838	0.3855	0.0968	1e-05	5.55112e-17	0	3.59379e-13	2.43417e-13	TNFRSF11B	2	0
8	10569	65	23	119959278	rs3134062	0.001072	0.0609	1e-05	5.55112e-17	0	3.59379e-13	2.43417e-13	TNFRSF11B	2	0
8	10569	65	23	119959657	rs3134063	3.404e-09	0.497	1e-05	5.55112e-17	0	3.59379e-13	2.43417e-13	TNFRSF11B	2	0
8	10569	65	23	119959813	rs11573828	0.04614	0.0522	1e-05	5.55112e-17	0	3.59379e-13	2.43417e-13	TNFRSF11B	2	0
8	10569	65	23	119962042	rs11573816	0.6741	0.0376	1e-05	5.55112e-17	0	3.59379e-13	2.43417e-13	TNFRSF11B	2	0
8	10569	65	23	119963843	rs10505346	9.651e-05	0.1897	1e-05	5.55112e-17	0	3.59379e-13	2.43417e-13	TNFRSF11B	2	0
8	10569	65	23	119965538	rs1023968	0.7016	0.1935	1e-05	5.55112e-17	0	3.59379e-13	2.43417e-13	TNFRSF11B	2	0
8	10569	65	23	119965909	rs1564861	8.68e-05	0.3861	1e-05	5.55112e-17	0	3.59379e-13	2.43417e-13	TNFRSF11B	2	0
8	10569	65	23	119966548	rs12056490	0.04339	0.0527	1e-05	5.55112e-17	0	3.59379e-13	2.43417e-13	TNFRSF11B	2	0
8	10569	65	23	119967381	rs7820642	0.7088	0.1935	1e-05	5.55112e-17	0	3.59379e-13	2.43417e-13	TNFRSF11B	2	0
8	10569	65	23	119968585	rs12386806	5.728e-10	0.1448	1e-05	5.55112e-17	0	3.59379e-13	2.43417e-13	TNFRSF11B	2	0
8	10569	65	23	119970779	rs7006553	1.881e-14	0.4513	1e-05	5.55112e-17	0	3.59379e-13	2.43417e-13	TNFRSF11B	2	0
8	10569	65	23	119973518	rs10505349	7.045e-05	0.1891	1e-05	5.55112e-17	0	3.59379e-13	2.43417e-13	TNFRSF11B	2	0
8	10570	3	3	119974978	rs11984630	0.0001598	0.147	1e-05	5.55112e-17	0	1.11022e-15	1.00433e-15		0	0
8	10570	3	3	119975589	rs1564859	0.8646	0.2586	1e-05	5.55112e-17	0	1.11022e-15	1.00433e-15		0	0
8	10570	3	3	119975670	rs1564860	3.996e-16	0.3	1e-05	5.55112e-17	0	1.11022e-15	1.00433e-15		0	0
8	10572	4	4	119977077	rs7014574	2.272e-14	0.4507	1e-05	5.55112e-17	0	1.16573e-14	9.53959e-15		0	0
8	10572	4	4	119977337	rs12679857	0.001574	0.3136	1e-05	5.55112e-17	0	1.16573e-14	9.53959e-15		0	0
8	10572	4	4	119977394	rs12677975	0.02447	0.0549	1e-05	5.55112e-17	0	1.16573e-14	9.53959e-15		0	0
8	10572	4	4	119977792	rs2062375	3.345e-15	0.4493	1e-05	5.55112e-17	0	1.16573e-14	9.53959e-15		0	2
8	10573	33	15	119979137	rs7837001	6.542e-07	0.0966	1e-05	5.55112e-17	0	4.79616e-14	3.21573e-14		0	0
8	10573	33	15	119979249	rs7837123	0.00123	0.1177	1e-05	5.55112e-17	0	4.79616e-14	3.21573e-14		0	0
8	10573	33	15	119980069	rs6992497	3.686e-15	0.4501	1e-05	5.55112e-17	0	4.79616e-14	3.21573e-14		0	0
8	10573	33	15	119981575	rs7829123	0.01645	0.0546	1e-05	5.55112e-17	0	4.79616e-14	3.21573e-14		0	0
8	10573	33	15	119982081	rs1485296	0.3237	0.1993	1e-05	5.55112e-17	0	4.79616e-14	3.21573e-14		0	0
8	10573	33	15	119992838	rs11990877	0.01458	0.0552	1e-05	5.55112e-17	0	4.79616e-14	3.21573e-14		0	0
8	10573	33	15	119995697	rs9942821	0.128	0.0445	1e-05	5.55112e-17	0	4.79616e-14	3.21573e-14		0	0
8	10573	33	15	119998708	rs10505350	0.001959	0.1357	1e-05	5.55112e-17	0	4.79616e-14	3.21573e-14		0	0
8	10573	33	15	119999663	rs1825511	3.069e-08	0.1874	1e-05	5.55112e-17	0	4.79616e-14	3.21573e-14		0	0
8	10573	33	15	119999915	rs7828837	1.35e-06	0.0965	1e-05	5.55112e-17	0	4.79616e-14	3.21573e-14		0	0
8	10573	33	15	120002915	rs17758204	0.1184	0.0665	1e-05	5.55112e-17	0	4.79616e-14	3.21573e-14		0	0
8	10573	33	15	120003727	rs11992136	4.723e-13	0.4893	1e-05	5.55112e-17	0	4.79616e-14	3.21573e-14		0	0
8	10573	33	15	120005233	rs12056908	0.01213	0.055	1e-05	5.55112e-17	0	4.79616e-14	3.21573e-14		0	0
8	10573	33	15	120007147	rs1485308	0.2834	0.1987	1e-05	5.55112e-17	0	4.79616e-14	3.21573e-14		0	0
8	10573	33	15	120007420	rs2062377	2.497e-14	0.4282	1e-05	5.55112e-17	0	4.79616e-14	3.21573e-14		0	1
8	10574	12	7	120008371	rs6469792	2.378e-16	0.4668	1e-05	0	0	6.66134e-16	4.62132e-16		0	0
8	10574	12	7	120009573	rs4876434	0.001433	0.0601	1e-05	0	0	6.66134e-16	4.62132e-16		0	0
8	10574	12	7	120010224	rs17831322	0.01086	0.0514	1e-05	0	0	6.66134e-16	4.62132e-16		0	0
8	10574	12	7	120010261	rs1485306	0.6388	0.1908	1e-05	0	0	6.66134e-16	4.62132e-16		0	0
8	10574	12	7	120010520	rs1485305	7.234e-08	0.4407	1e-05	0	0	6.66134e-16	4.62132e-16		0	0
8	10574	12	7	120011331	rs7010043	1.106e-13	0.4463	1e-05	0	0	6.66134e-16	4.62132e-16		0	0
8	10574	12	7	120012700	rs11995824	1.017e-16	0.4477	1e-05	0	0	6.66134e-16	4.62132e-16		0	2
8	10575	105	27	120014552	rs1905785	0.3688	0.2214	1e-05	1.66533e-16	1	1.18672e-12	7.64819e-13		0	0
8	10575	105	27	120016673	rs3924060	0.03525	0.0524	1e-05	1.66533e-16	1	1.18672e-12	7.64819e-13		0	0
8	10575	105	27	120017142	rs7013338	0.5924	0.0206	1e-05	1.66533e-16	1	1.18672e-12	7.64819e-13		0	0
8	10575	105	27	120018159	rs6469797	5.165e-13	0.4855	1e-05	1.66533e-16	1	1.18672e-12	7.64819e-13		0	0
8	10575	105	27	120019652	rs1905776	4.69e-05	0.1906	1e-05	1.66533e-16	1	1.18672e-12	7.64819e-13		0	0
8	10575	105	27	120020918	rs10955919	4.436e-11	0.4658	1e-05	1.66533e-16	1	1.18672e-12	7.64819e-13		0	0
8	10575	105	27	120023311	rs7017284	0.5946	0.0205	1e-05	1.66533e-16	1	1.18672e-12	7.64819e-13		0	0
8	10575	105	27	120025341	rs1074162	0.4246	0.2217	1e-05	1.66533e-16	1	1.18672e-12	7.64819e-13		0	0
8	10575	105	27	120025675	rs6469801	1.512e-11	0.4479	1e-05	1.66533e-16	1	1.18672e-12	7.64819e-13		0	0
8	10575	105	27	120026562	rs1586274	6.307e-14	0.4802	1e-05	1.66533e-16	1	1.18672e-12	7.64819e-13		0	2
8	10575	105	27	120027489	rs1586275	0.3605	0.0512	1e-05	1.66533e-16	1	1.18672e-12	7.64819e-13		0	0
8	10575	105	27	120027634	rs1586276	0.7994	0.2133	1e-05	1.66533e-16	1	1.18672e-12	7.64819e-13		0	0
8	10575	105	27	120027961	rs12678880	0.01758	0.0522	1e-05	1.66533e-16	1	1.18672e-12	7.64819e-13		0	0
8	10575	105	27	120040988	rs16891884	0.01407	0.0519	1e-05	1.66533e-16	1	1.18672e-12	7.64819e-13		0	0
8	10575	105	27	120041650	rs1905780	6.147e-11	0.4648	1e-05	1.66533e-16	1	1.18672e-12	7.64819e-13		0	0
8	10575	105	27	120049354	rs1385509	1.849e-06	0.1055	1e-05	1.66533e-16	1	1.18672e-12	7.64819e-13		0	0
8	10575	105	27	120050922	rs12375331	1.82e-05	0.1915	1e-05	1.66533e-16	1	1.18672e-12	7.64819e-13		0	0
8	10575	105	27	120051656	rs1485310	8.973e-12	0.4985	1e-05	1.66533e-16	1	1.18672e-12	7.64819e-13		0	0
8	10575	105	27	120052662	rs12056401	0.1238	0.0556	1e-05	1.66533e-16	1	1.18672e-12	7.64819e-13		0	0
8	10575	105	27	120053343	rs10955924	2.147e-13	0.4848	1e-05	1.66533e-16	1	1.18672e-12	7.64819e-13		0	0
8	10575	105	27	120055574	rs16891906	0.01636	0.0517	1e-05	1.66533e-16	1	1.18672e-12	7.64819e-13		0	0
8	10575	105	27	120058021	rs4305930	1.39e-11	0.4469	1e-05	1.66533e-16	1	1.18672e-12	7.64819e-13		0	0
8	10575	105	27	120058346	rs4295687	0.002643	0.361	1e-05	1.66533e-16	1	1.18672e-12	7.64819e-13		0	0
8	10575	105	27	120060093	rs7844871	0.9999	0.0148	1e-05	1.66533e-16	1	1.18672e-12	7.64819e-13		0	0
8	10575	105	27	120062728	rs12678216	0.01546	0.0518	1e-05	1.66533e-16	1	1.18672e-12	7.64819e-13		0	0
8	10575	105	27	120063542	rs2450083	7.156e-11	0.4807	1e-05	1.66533e-16	1	1.18672e-12	7.64819e-13		0	2
8	10575	105	27	120063704	rs16891914	0.1358	0.0552	1e-05	1.66533e-16	1	1.18672e-12	7.64819e-13		0	0
8	15939	1	1	120013090	rs13264791	5.956e-13	0.4617	5.956e-13	5.956e-13	0	5.956e-13	5.956e-13		0	0
8	16331	1	1	119974708	rs1385499	3.417e-15	0.3341	3.417e-15	3.417e-15	0	3.417e-15	3.417e-15		0	0
8	18549	1	1	120007708	rs2220189	1.106e-13	0.4464	1.106e-13	1.106e-13	0	1.106e-13	1.106e-13		0	0
8	20625	1	1	120013276	rs4424296	2.097e-13	0.4865	2.097e-13	2.097e-13	0	2.097e-13	2.097e-13		0	2
8	23822	1	1	119976542	rs7839059	4.727e-17	0.342	4.727e-17	4.727e-17	0	4.727e-17	4.727e-17		0	2
9	11335	24	9	133426823	rs12238632	0.8186	0.0599	1e-05	9.17351e-11	0	1.2906e-06	1.35581e-06		0	0
9	11335	24	9	133426961	rs11243757	4.487e-05	0.4345	1e-05	9.17351e-11	0	1.2906e-06	1.35581e-06		0	0
9	11335	24	9	133427016	rs12346094	2.69e-07	0.3687	1e-05	9.17351e-11	0	1.2906e-06	1.35581e-06		0	0
9	11335	24	9	133427274	rs1560532	5.582e-05	0.4071	1e-05	9.17351e-11	0	1.2906e-06	1.35581e-06		0	0
9	11335	24	9	133427524	rs11243759	8.709e-07	0.3862	1e-05	9.17351e-11	0	1.2906e-06	1.35581e-06		0	0
9	11335	24	9	133430525	rs4740346	0.3143	0.2112	1e-05	9.17351e-11	0	1.2906e-06	1.35581e-06		0	0
9	11335	24	9	133435047	rs4740195	0.0001003	0.4452	1e-05	9.17351e-11	0	1.2906e-06	1.35581e-06		0	0
9	11335	24	9	133435678	rs10793930	4.879e-07	0.3553	1e-05	9.17351e-11	0	1.2906e-06	1.35581e-06		0	0
9	11335	24	9	133436730	rs10793932	0.0001246	0.474	1e-05	9.17351e-11	0	1.2906e-06	1.35581e-06		0	0
9	11337	18	9	133439577	rs4740347	0.09982	0.2639	1e-05	6.35309e-10	0	2.76804e-07	1.85715e-07	FUBP3	1	0
9	11337	18	9	133439577	rs4740347	0.09982	0.2639	1e-05	6.35309e-10	0	2.76804e-07	1.85715e-07	LOC100272217	2	0
9	11337	18	9	133439642	rs4740348	0.07263	0.1697	1e-05	6.35309e-10	0	2.76804e-07	1.85715e-07	FUBP3	1	0
9	11337	18	9	133439642	rs4740348	0.07263	0.1697	1e-05	6.35309e-10	0	2.76804e-07	1.85715e-07	LOC100272217	2	0
9	11337	18	9	133441389	rs10901185	0.0003769	0.3953	1e-05	6.35309e-10	0	2.76804e-07	1.85715e-07	FUBP3	1	0
9	11337	18	9	133441389	rs10901185	0.0003769	0.3953	1e-05	6.35309e-10	0	2.76804e-07	1.85715e-07	LOC100272217	2	0
9	11337	18	9	133442778	rs10793939	0.000181	0.482	1e-05	6.35309e-10	0	2.76804e-07	1.85715e-07	FUBP3	1	0
9	11337	18	9	133442778	rs10793939	0.000181	0.482	1e-05	6.35309e-10	0	2.76804e-07	1.85715e-07	LOC100272217	2	0
9	11337	18	9	133453327	rs4740196	0.1257	0.1142	1e-05	6.35309e-10	0	2.76804e-07	1.85715e-07	FUBP3	1	0
9	11337	18	9	133453327	rs4740196	0.1257	0.1142	1e-05	6.35309e-10	0	2.76804e-07	1.85715e-07	LOC100272217	2	0
9	11337	18	9	133463275	rs10793941	0.000149	0.402	1e-05	6.35309e-10	0	2.76804e-07	1.85715e-07	FUBP3	1	0
9	11337	18	9	133463275	rs10793941	0.000149	0.402	1e-05	6.35309e-10	0	2.76804e-07	1.85715e-07	LOC100272217	2	0
9	11337	18	9	133472747	rs7026553	0.1807	0.058	1e-05	6.35309e-10	0	2.76804e-07	1.85715e-07	FUBP3	1	0
9	11337	18	9	133472747	rs7026553	0.1807	0.058	1e-05	6.35309e-10	0	2.76804e-07	1.85715e-07	LOC100272217	2	0
9	11337	18	9	133473172	rs3802341	0.9924	0.0743	1e-05	6.35309e-10	0	2.76804e-07	1.85715e-07	FUBP3	1	0
9	11337	18	9	133473172	rs3802341	0.9924	0.0743	1e-05	6.35309e-10	0	2.76804e-07	1.85715e-07	LOC100272217	2	0
9	11337	18	9	133478827	rs7851693	3.077e-08	0.3568	1e-05	6.35309e-10	0	2.76804e-07	1.85715e-07	FUBP3	1	1
9	11337	18	9	133478827	rs7851693	3.077e-08	0.3568	1e-05	6.35309e-10	0	2.76804e-07	1.85715e-07	LOC100272217	2	1
11	1811	37	10	15664512	rs11023674	9.731e-07	0.4361	1e-05	3.84451e-11	0	1.82798e-11	1.10639e-11		0	0
11	1811	37	10	15665456	rs10766275	0.1221	0.2389	1e-05	3.84451e-11	0	1.82798e-11	1.10639e-11		0	0
11	1811	37	10	15665794	rs2351060	0.1465	0.213	1e-05	3.84451e-11	0	1.82798e-11	1.10639e-11		0	0
11	1811	37	10	15668826	rs1531903	1.828e-12	0.1515	1e-05	3.84451e-11	0	1.82798e-11	1.10639e-11		0	2
11	1811	37	10	15671292	rs7947272	0.6845	0.0308	1e-05	3.84451e-11	0	1.82798e-11	1.10639e-11		0	0
11	1811	37	10	15671478	rs12287595	0.6845	0.0308	1e-05	3.84451e-11	0	1.82798e-11	1.10639e-11		0	0
11	1811	37	10	15673368	rs12291187	0.6966	0.0323	1e-05	3.84451e-11	0	1.82798e-11	1.10639e-11		0	0
11	1811	37	10	15674881	rs7931644	0.7088	0.0323	1e-05	3.84451e-11	0	1.82798e-11	1.10639e-11		0	0
11	1811	37	10	15675738	rs12281853	0.7027	0.0323	1e-05	3.84451e-11	0	1.82798e-11	1.10639e-11		0	0
11	1811	37	10	15678575	rs2170911	0.1976	0.2508	1e-05	3.84451e-11	0	1.82798e-11	1.10639e-11		0	0
11	1813	61	19	15690737	rs7481672	1.223e-06	0.4595	1e-05	1.66533e-16	0	1.85955e-16	9.83928e-17		0	0
11	1813	61	19	15693576	rs1484425	0.1034	0.234	1e-05	1.66533e-16	0	1.85955e-16	9.83928e-17		0	0
11	1813	61	19	15696609	rs12418441	0.2088	0.0224	1e-05	1.66533e-16	0	1.85955e-16	9.83928e-17		0	0
11	1813	61	19	15697824	rs11023682	0.1115	0.0326	1e-05	1.66533e-16	0	1.85955e-16	9.83928e-17		0	0
11	1813	61	19	15700618	rs2351061	0.0428	0.262	1e-05	1.66533e-16	0	1.85955e-16	9.83928e-17		0	0
11	1813	61	19	15701859	rs12802855	0.3544	0.0288	1e-05	1.66533e-16	0	1.85955e-16	9.83928e-17		0	0
11	1813	61	19	15702183	rs12420778	0.1642	0.0291	1e-05	1.66533e-16	0	1.85955e-16	9.83928e-17		0	0
11	1813	61	19	15703674	rs4757350	3.574e-15	0.2052	1e-05	1.66533e-16	0	1.85955e-16	9.83928e-17		0	2
11	1813	61	19	15710084	rs7108738	1.03e-17	0.1708	1e-05	1.66533e-16	0	1.85955e-16	9.83928e-17		0	1
11	1813	61	19	15712097	rs10766277	0.04741	0.2627	1e-05	1.66533e-16	0	1.85955e-16	9.83928e-17		0	0
11	1813	61	19	15723082	rs4757354	7.65e-16	0.2026	1e-05	1.66533e-16	0	1.85955e-16	9.83928e-17		0	0
11	1813	61	19	15724888	rs10766280	6.508e-16	0.2027	1e-05	1.66533e-16	0	1.85955e-16	9.83928e-17		0	0
11	1813	61	19	15726208	rs1466553	0.1272	0.238	1e-05	1.66533e-16	0	1.85955e-16	9.83928e-17		0	0
11	1813	61	19	15729065	rs7933516	1.22e-14	0.2132	1e-05	1.66533e-16	0	1.85955e-16	9.83928e-17		0	0
11	1813	61	19	15729415	rs1471759	0.1976	0.2465	1e-05	1.66533e-16	0	1.85955e-16	9.83928e-17		0	0
11	1813	61	19	15729554	rs16931831	4.925e-16	0.1664	1e-05	1.66533e-16	0	1.85955e-16	9.83928e-17		0	0
11	1813	61	19	15729843	rs900865	4.91e-06	0.471	1e-05	1.66533e-16	0	1.85955e-16	9.83928e-17		0	0
11	1813	61	19	15730208	rs12794464	0.4635	0.0121	1e-05	1.66533e-16	0	1.85955e-16	9.83928e-17		0	0
11	1813	61	19	15730356	rs1994214	5.521e-06	0.471	1e-05	1.66533e-16	0	1.85955e-16	9.83928e-17		0	0
11	1814	29	5	15730511	rs11827785	9.913e-15	0.2004	1e-05	1.66533e-16	0	4.996e-14	3.98916e-14		0	0
11	1814	29	5	15730991	rs4556502	0.1585	0.0311	1e-05	1.66533e-16	0	4.996e-14	3.98916e-14		0	0
11	1814	29	5	15731049	rs4548583	5.853e-06	0.4716	1e-05	1.66533e-16	0	4.996e-14	3.98916e-14		0	0
11	1814	29	5	15740882	rs900863	1.449e-05	0.4307	1e-05	1.66533e-16	0	4.996e-14	3.98916e-14		0	0
11	1814	29	5	15741485	rs10832506	0.1687	0.2465	1e-05	1.66533e-16	0	4.996e-14	3.98916e-14		0	0
11	1849	116	25	16258527	rs11023884	0.4763	0.0448	1e-05	9.06656e-08	0	9.39003e-06	5.91368e-06	SOX6	1	0
11	1849	116	25	16262874	rs1837096	6.212e-05	0.2099	1e-05	9.06656e-08	0	9.39003e-06	5.91368e-06	SOX6	1	0
11	1849	116	25	16263349	rs12291520	0.7402	0.127	1e-05	9.06656e-08	0	9.39003e-06	5.91368e-06	SOX6	1	0
11	1849	116	25	16264711	rs12418887	0.09529	0.1687	1e-05	9.06656e-08	0	9.39003e-06	5.91368e-06	SOX6	1	0
11	1849	116	25	16284616	rs11023894	1.777e-05	0.4957	1e-05	9.06656e-08	0	9.39003e-06	5.91368e-06	SOX6	1	0
11	1849	116	25	16298532	rs4757390	4.258e-07	0.403	1e-05	9.06656e-08	0	9.39003e-06	5.91368e-06	SOX6	1	0
11	1849	116	25	16300057	rs16932876	0.7653	0.0177	1e-05	9.06656e-08	0	9.39003e-06	5.91368e-06	SOX6	1	0
11	1849	116	25	16301315	rs17461712	0.1016	0.1695	1e-05	9.06656e-08	0	9.39003e-06	5.91368e-06	SOX6	1	0
11	1849	116	25	16305351	rs12277740	0.9739	0.1535	1e-05	9.06656e-08	0	9.39003e-06	5.91368e-06	SOX6	1	0
11	1849	116	25	16311627	rs10832589	0.2636	0.101	1e-05	9.06656e-08	0	9.39003e-06	5.91368e-06	SOX6	1	0
11	1849	116	25	16315249	rs1155685	0.0001118	0.2108	1e-05	9.06656e-08	0	9.39003e-06	5.91368e-06	SOX6	1	0
11	1849	116	25	16318535	rs1807154	0.1979	0.36	1e-05	9.06656e-08	0	9.39003e-06	5.91368e-06	SOX6	1	0
11	1849	116	25	16319386	rs11023905	0.3097	0.1164	1e-05	9.06656e-08	0	9.39003e-06	5.91368e-06	SOX6	1	0
11	1849	116	25	16330945	rs297365	6.204e-06	0.4306	1e-05	9.06656e-08	0	9.39003e-06	5.91368e-06	SOX6	1	0
11	1849	116	25	16336148	rs12798752	0.7325	0.0182	1e-05	9.06656e-08	0	9.39003e-06	5.91368e-06	SOX6	1	0
11	1849	116	25	16340649	rs931774	0.09659	0.1696	1e-05	9.06656e-08	0	9.39003e-06	5.91368e-06	SOX6	1	0
11	1849	116	25	16343081	rs297360	0.3049	0.1006	1e-05	9.06656e-08	0	9.39003e-06	5.91368e-06	SOX6	1	0
11	1849	116	25	16343481	rs1393923	0.2427	0.1167	1e-05	9.06656e-08	0	9.39003e-06	5.91368e-06	SOX6	1	0
11	1849	116	25	16348693	rs12797792	0.08759	0.0465	1e-05	9.06656e-08	0	9.39003e-06	5.91368e-06	SOX6	1	0
11	1849	116	25	16357850	rs12798854	6.011e-05	0.2105	1e-05	9.06656e-08	0	9.39003e-06	5.91368e-06	SOX6	1	0
11	1849	116	25	16358722	rs1437635	0.1016	0.1691	1e-05	9.06656e-08	0	9.39003e-06	5.91368e-06	SOX6	1	0
11	1849	116	25	16365116	rs297321	0.5406	0.0178	1e-05	9.06656e-08	0	9.39003e-06	5.91368e-06	SOX6	1	0
11	1849	116	25	16367062	rs297342	1.828e-05	0.4328	1e-05	9.06656e-08	0	9.39003e-06	5.91368e-06	SOX6	1	0
11	1849	116	25	16372431	rs7109376	0.5534	0.2783	1e-05	9.06656e-08	0	9.39003e-06	5.91368e-06	SOX6	1	0
11	1849	116	25	16373714	rs11023926	0.06368	0.1534	1e-05	9.06656e-08	0	9.39003e-06	5.91368e-06	SOX6	1	0
11	3198	11	6	30852782	rs1005019	0.0003391	0.4235	1e-05	1.66533e-16	0	1.85547e-06	2.4978e-06		0	0
11	3198	11	6	30853618	rs2021806	1.135e-06	0.3241	1e-05	1.66533e-16	0	1.85547e-06	2.4978e-06		0	0
11	3198	11	6	30854334	rs686901	6.584e-06	0.3094	1e-05	1.66533e-16	0	1.85547e-06	2.4978e-06		0	0
11	3198	11	6	30855237	rs546181	1.071e-06	0.3233	1e-05	1.66533e-16	0	1.85547e-06	2.4978e-06		0	0
11	3198	11	6	30858104	rs12362465	0.06535	0.1102	1e-05	1.66533e-16	0	1.85547e-06	2.4978e-06		0	0
11	3198	11	6	30860580	rs10767877	7.911e-07	0.3232	1e-05	1.66533e-16	0	1.85547e-06	2.4978e-06		0	0
11	3200	41	15	30864854	rs273557	1.135e-06	0.323	0.7	1.15218e-07	0	3.00132e-06	4.81672e-06	DCDC5	2	0
11	3200	41	15	30868366	rs273554	1.135e-06	0.3228	0.7	1.15218e-07	0	3.00132e-06	4.81672e-06	DCDC5	2	0
11	3200	41	15	30872579	rs273551	1.203e-06	0.3229	0.7	1.15218e-07	0	3.00132e-06	4.81672e-06	DCDC5	2	0
11	3200	41	15	30874058	rs17330371	0.301	0.2816	0.7	1.15218e-07	0	3.00132e-06	4.81672e-06	DCDC5	2	0
11	3200	41	15	30875569	rs273596	0.07113	0.1101	0.7	1.15218e-07	0	3.00132e-06	4.81672e-06	DCDC5	2	0
11	3200	41	15	30875619	rs10835715	0.004757	0.3015	0.7	1.15218e-07	0	3.00132e-06	4.81672e-06	DCDC5	2	0
11	3200	41	15	30879618	rs273590	0.05494	0.1093	0.7	1.15218e-07	0	3.00132e-06	4.81672e-06	DCDC5	2	0
11	3200	41	15	30887718	rs273585	0.4756	0.0148	0.7	1.15218e-07	0	3.00132e-06	4.81672e-06	DCDC5	2	0
11	3200	41	15	30889209	rs273583	0.06761	0.1097	0.7	1.15218e-07	0	3.00132e-06	4.81672e-06	DCDC5	2	0
11	3200	41	15	30891382	rs7117695	0.0003904	0.4232	0.7	1.15218e-07	0	3.00132e-06	4.81672e-06	DCDC5	2	0
11	3200	41	15	30901553	rs12799544	0.8816	0.0219	0.7	1.15218e-07	0	3.00132e-06	4.81672e-06	DCDC5	2	0
11	3200	41	15	30903063	rs273612	1.274e-06	0.323	0.7	1.15218e-07	0	3.00132e-06	4.81672e-06	DCDC5	2	0
11	3200	41	15	30903442	rs662735	0.000299	0.1889	0.7	1.15218e-07	0	3.00132e-06	4.81672e-06	DCDC5	2	0
11	3200	41	15	30910991	rs273573	1.602e-06	0.3223	0.7	1.15218e-07	0	3.00132e-06	4.81672e-06	DCDC5	2	2
11	3200	41	15	30917214	rs273567	1.011e-06	0.3224	0.7	1.15218e-07	0	3.00132e-06	4.81672e-06	DCDC5	2	0
11	3201	3	3	30918425	rs273565	9e-07	0.3225	0.001	1.36406e-08	0	1.38768e-06	1.299e-06	DCDC5	2	0
11	3201	3	3	30918487	rs485171	0.000409	0.4231	0.001	1.36406e-08	0	1.38768e-06	1.299e-06	DCDC5	2	0
11	3201	3	3	30920430	rs273562	9.539e-07	0.3225	0.001	1.36406e-08	0	1.38768e-06	1.299e-06	DCDC5	2	0
11	3202	36	15	30921291	rs273561	0.04596	0.1105	1e-05	1.11607e-11	0	2.46873e-06	4.05458e-06	DCDC5	2	0
11	3202	36	15	30927200	rs395032	1.071e-06	0.3225	1e-05	1.11607e-11	0	2.46873e-06	4.05458e-06	DCDC5	2	0
11	3202	36	15	30930374	rs175399	1.274e-06	0.3166	1e-05	1.11607e-11	0	2.46873e-06	4.05458e-06	DCDC5	2	0
11	3202	36	15	30931904	rs273603	1.203e-06	0.3226	1e-05	1.11607e-11	0	2.46873e-06	4.05458e-06	DCDC5	2	0
11	3202	36	15	30938083	rs11031242	0.0008288	0.4231	1e-05	1.11607e-11	0	2.46873e-06	4.05458e-06	DCDC5	2	0
11	3202	36	15	30943561	rs163886	9e-07	0.3227	1e-05	1.11607e-11	0	2.46873e-06	4.05458e-06	DCDC5	2	0
11	3202	36	15	30945757	rs163884	0.0002158	0.189	1e-05	1.11607e-11	0	2.46873e-06	4.05458e-06	DCDC5	2	0
11	3202	36	15	30951564	rs158631	0.04765	0.1102	1e-05	1.11607e-11	0	2.46873e-06	4.05458e-06	DCDC5	2	0
11	3202	36	15	30951674	rs163879	1.696e-06	0.3229	1e-05	1.11607e-11	0	2.46873e-06	4.05458e-06	DCDC5	2	2
11	3202	36	15	30953608	rs163877	1.071e-06	0.3228	1e-05	1.11607e-11	0	2.46873e-06	4.05458e-06	DCDC5	2	0
11	3202	36	15	30965855	rs273605	1.135e-06	0.3228	1e-05	1.11607e-11	0	2.46873e-06	4.05458e-06	DCDC5	2	0
11	3202	36	15	30979071	rs163868	0.0004285	0.4234	1e-05	1.11607e-11	0	2.46873e-06	4.05458e-06	DCDC5	2	0
11	3202	36	15	30980983	rs163867	0.0006185	0.4237	1e-05	1.11607e-11	0	2.46873e-06	4.05458e-06	DCDC5	2	0
11	3202	36	15	30985762	rs158584	0.04273	0.1107	1e-05	1.11607e-11	0	2.46873e-06	4.05458e-06	DCDC5	2	0
11	3202	36	15	31000774	rs7933758	0.001323	0.3058	1e-05	1.11607e-11	0	2.46873e-06	4.05458e-06	DCDC5	2	0
11	4449	11	7	46711854	rs7926389	8.38e-05	0.1575	1e-05	6.37268e-14	0	1.93814e-07	1.5661e-07	ARHGAP1	1	0
11	4449	11	7	46711854	rs7926389	8.38e-05	0.1575	1e-05	6.37268e-14	0	1.93814e-07	1.5661e-07	F2	2	0
11	4449	11	7	46711854	rs7926389	8.38e-05	0.1575	1e-05	6.37268e-14	0	1.93814e-07	1.5661e-07	ZNF408	2	0
11	4449	11	7	46723603	rs10769205	2.771e-08	0.3115	1e-05	6.37268e-14	0	1.93814e-07	1.5661e-07	ARHGAP1	1	1
11	4449	11	7	46723603	rs10769205	2.771e-08	0.3115	1e-05	6.37268e-14	0	1.93814e-07	1.5661e-07	F2	2	1
11	4449	11	7	46723603	rs10769205	2.771e-08	0.3115	1e-05	6.37268e-14	0	1.93814e-07	1.5661e-07	ZNF408	2	1
11	4449	11	7	46728952	rs11038973	8.692e-05	0.1572	1e-05	6.37268e-14	0	1.93814e-07	1.5661e-07	ARHGAP1	1	0
11	4449	11	7	46728952	rs11038973	8.692e-05	0.1572	1e-05	6.37268e-14	0	1.93814e-07	1.5661e-07	F2	2	0
11	4449	11	7	46728952	rs11038973	8.692e-05	0.1572	1e-05	6.37268e-14	0	1.93814e-07	1.5661e-07	ZNF408	2	0
11	4449	11	7	46742426	rs3136435	0.0001921	0.0755	1e-05	6.37268e-14	0	1.93814e-07	1.5661e-07	ARHGAP1	1	0
11	4449	11	7	46742426	rs3136435	0.0001921	0.0755	1e-05	6.37268e-14	0	1.93814e-07	1.5661e-07	F2	2	0
11	4449	11	7	46742426	rs3136435	0.0001921	0.0755	1e-05	6.37268e-14	0	1.93814e-07	1.5661e-07	ZNF408	2	0
11	4449	11	7	46743141	rs3136440	0.4944	0.0157	1e-05	6.37268e-14	0	1.93814e-07	1.5661e-07	ARHGAP1	1	0
11	4449	11	7	46743141	rs3136440	0.4944	0.0157	1e-05	6.37268e-14	0	1.93814e-07	1.5661e-07	F2	2	0
11	4449	11	7	46743141	rs3136440	0.4944	0.0157	1e-05	6.37268e-14	0	1.93814e-07	1.5661e-07	ZNF408	2	0
11	4449	11	7	46743232	rs3136520	0.3134	0.0335	1e-05	6.37268e-14	0	1.93814e-07	1.5661e-07	ARHGAP1	1	0
11	4449	11	7	46743232	rs3136520	0.3134	0.0335	1e-05	6.37268e-14	0	1.93814e-07	1.5661e-07	F2	2	0
11	4449	11	7	46743232	rs3136520	0.3134	0.0335	1e-05	6.37268e-14	0	1.93814e-07	1.5661e-07	ZNF408	2	0
11	4449	11	7	46743247	rs3136441	0.002277	0.1777	1e-05	6.37268e-14	0	1.93814e-07	1.5661e-07	ARHGAP1	1	0
11	4449	11	7	46743247	rs3136441	0.002277	0.1777	1e-05	6.37268e-14	0	1.93814e-07	1.5661e-07	F2	2	0
11	4449	11	7	46743247	rs3136441	0.002277	0.1777	1e-05	6.37268e-14	0	1.93814e-07	1.5661e-07	ZNF408	2	0
12	2710	8	5	28014486	rs258410	0.343	0.4099	1e-05	1.66533e-16	0	1.55099e-07	1.5008e-07		0	0
12	2710	8	5	28015391	rs10743612	0.0004457	0.2403	1e-05	1.66533e-16	0	1.55099e-07	1.5008e-07		0	0
12	2710	8	5	28015501	rs11049206	0.001265	0.2045	1e-05	1.66533e-16	0	1.55099e-07	1.5008e-07		0	0
12	2710	8	5	28017159	rs7953528	5.753e-08	0.1754	1e-05	1.66533e-16	0	1.55099e-07	1.5008e-07		0	2
12	2710	8	5	28017522	rs258415	6.733e-08	0.1755	1e-05	1.66533e-16	0	1.55099e-07	1.5008e-07		0	0
12	4157	4	4	53734506	rs4759082	0.03614	0.3762	1e-05	7.43143e-11	0	2.29647e-06	2.54453e-06	SP7	2	0
12	4157	4	4	53738214	rs4759061	7.587e-07	0.2858	1e-05	7.43143e-11	0	2.29647e-06	2.54453e-06	SP7	2	0
12	4157	4	4	53742885	rs10783575	2.36e-06	0.2951	1e-05	7.43143e-11	0	2.29647e-06	2.54453e-06	SP7	2	0
12	4157	4	4	53752692	rs11170516	0.1448	0.163	1e-05	7.43143e-11	0	2.29647e-06	2.54453e-06	SP7	2	0
12	4165	44	15	53915836	rs11170573	0.8814	0.02	0.005	3.39909e-09	0	8.78127e-06	1.14168e-05	ATF7	2	0
12	4165	44	15	53915836	rs11170573	0.8814	0.02	0.005	3.39909e-09	0	8.78127e-06	1.14168e-05	LOC100652999	0	0
12	4165	44	15	53919700	rs784562	1.472e-05	0.4869	0.005	3.39909e-09	0	8.78127e-06	1.14168e-05	ATF7	2	0
12	4165	44	15	53919700	rs784562	1.472e-05	0.4869	0.005	3.39909e-09	0	8.78127e-06	1.14168e-05	LOC100652999	0	0
12	4165	44	15	53924293	rs6580949	0.0001848	0.4958	0.005	3.39909e-09	0	8.78127e-06	1.14168e-05	ATF7	2	0
12	4165	44	15	53924293	rs6580949	0.0001848	0.4958	0.005	3.39909e-09	0	8.78127e-06	1.14168e-05	LOC100652999	0	0
12	4165	44	15	53925371	rs4759015	0.8509	0.134	0.005	3.39909e-09	0	8.78127e-06	1.14168e-05	ATF7	2	0
12	4165	44	15	53925371	rs4759015	0.8509	0.134	0.005	3.39909e-09	0	8.78127e-06	1.14168e-05	LOC100652999	0	0
12	4165	44	15	53932834	rs17100291	0.1888	0.0807	0.005	3.39909e-09	0	8.78127e-06	1.14168e-05	ATF7	2	0
12	4165	44	15	53932834	rs17100291	0.1888	0.0807	0.005	3.39909e-09	0	8.78127e-06	1.14168e-05	LOC100652999	0	0
12	4165	44	15	53945545	rs4759018	6.483e-06	0.4617	0.005	3.39909e-09	0	8.78127e-06	1.14168e-05	ATF7	2	0
12	4165	44	15	53945545	rs4759018	6.483e-06	0.4617	0.005	3.39909e-09	0	8.78127e-06	1.14168e-05	LOC100652999	0	0
12	4165	44	15	53945804	rs12578112	0.2334	0.0714	0.005	3.39909e-09	0	8.78127e-06	1.14168e-05	ATF7	2	0
12	4165	44	15	53945804	rs12578112	0.2334	0.0714	0.005	3.39909e-09	0	8.78127e-06	1.14168e-05	LOC100652999	0	0
12	4165	44	15	53948786	rs7307025	2.554e-06	0.1852	0.005	3.39909e-09	0	8.78127e-06	1.14168e-05	ATF7	2	0
12	4165	44	15	53948786	rs7307025	2.554e-06	0.1852	0.005	3.39909e-09	0	8.78127e-06	1.14168e-05	LOC100652999	0	0
12	4165	44	15	53950455	rs7976737	4.015e-06	0.4518	0.005	3.39909e-09	0	8.78127e-06	1.14168e-05	ATF7	2	0
12	4165	44	15	53950455	rs7976737	4.015e-06	0.4518	0.005	3.39909e-09	0	8.78127e-06	1.14168e-05	LOC100652999	0	0
12	4165	44	15	53950968	rs7966766	0.1513	0.1434	0.005	3.39909e-09	0	8.78127e-06	1.14168e-05	ATF7	2	0
12	4165	44	15	53950968	rs7966766	0.1513	0.1434	0.005	3.39909e-09	0	8.78127e-06	1.14168e-05	LOC100652999	0	0
12	4165	44	15	53960189	rs7310771	1.251e-06	0.2099	0.005	3.39909e-09	0	8.78127e-06	1.14168e-05	ATF7	2	0
12	4165	44	15	53960189	rs7310771	1.251e-06	0.2099	0.005	3.39909e-09	0	8.78127e-06	1.14168e-05	LOC100652999	0	0
12	4165	44	15	53979249	rs12580534	0.2827	0.0707	0.005	3.39909e-09	0	8.78127e-06	1.14168e-05	ATF7	2	0
12	4165	44	15	53979249	rs12580534	0.2827	0.0707	0.005	3.39909e-09	0	8.78127e-06	1.14168e-05	LOC100652999	0	0
12	4165	44	15	53980821	rs10783586	2.462e-05	0.483	0.005	3.39909e-09	0	8.78127e-06	1.14168e-05	ATF7	2	0
12	4165	44	15	53980821	rs10783586	2.462e-05	0.483	0.005	3.39909e-09	0	8.78127e-06	1.14168e-05	LOC100652999	0	0
12	4165	44	15	53986051	rs12580469	0.7028	0.0142	0.005	3.39909e-09	0	8.78127e-06	1.14168e-05	ATF7	2	0
12	4165	44	15	53986051	rs12580469	0.7028	0.0142	0.005	3.39909e-09	0	8.78127e-06	1.14168e-05	LOC100652999	0	0
12	4165	44	15	53986924	rs7297433	0.5727	0.1297	0.005	3.39909e-09	0	8.78127e-06	1.14168e-05	ATF7	2	0
12	4165	44	15	53986924	rs7297433	0.5727	0.1297	0.005	3.39909e-09	0	8.78127e-06	1.14168e-05	LOC100652999	0	0
12	4196	9	7	54414160	rs11170787	0.1839	0.0346	1e-05	5.49122e-09	0	4.2897e-07	6.12696e-07	HOXC4	2	0
12	4196	9	7	54414160	rs11170787	0.1839	0.0346	1e-05	5.49122e-09	0	4.2897e-07	6.12696e-07	HOXC5	2	0
12	4196	9	7	54414160	rs11170787	0.1839	0.0346	1e-05	5.49122e-09	0	4.2897e-07	6.12696e-07	HOXC6	2	0
12	4196	9	7	54414160	rs11170787	0.1839	0.0346	1e-05	5.49122e-09	0	4.2897e-07	6.12696e-07	MIR615	0	0
12	4196	9	7	54417259	rs746423	0.7588	0.1696	1e-05	5.49122e-09	0	4.2897e-07	6.12696e-07	HOXC4	2	0
12	4196	9	7	54417259	rs746423	0.7588	0.1696	1e-05	5.49122e-09	0	4.2897e-07	6.12696e-07	HOXC5	2	0
12	4196	9	7	54417259	rs746423	0.7588	0.1696	1e-05	5.49122e-09	0	4.2897e-07	6.12696e-07	HOXC6	2	0
12	4196	9	7	54417259	rs746423	0.7588	0.1696	1e-05	5.49122e-09	0	4.2897e-07	6.12696e-07	MIR615	0	0
12	4196	9	7	54417576	rs736825	6.927e-07	0.3835	1e-05	5.49122e-09	0	4.2897e-07	6.12696e-07	HOXC4	2	2
12	4196	9	7	54417576	rs736825	6.927e-07	0.3835	1e-05	5.49122e-09	0	4.2897e-07	6.12696e-07	HOXC5	2	2
12	4196	9	7	54417576	rs736825	6.927e-07	0.3835	1e-05	5.49122e-09	0	4.2897e-07	6.12696e-07	HOXC6	2	2
12	4196	9	7	54417576	rs736825	6.927e-07	0.3835	1e-05	5.49122e-09	0	4.2897e-07	6.12696e-07	MIR615	0	2
12	4196	9	7	54418143	rs894737	1.723e-07	0.3725	1e-05	5.49122e-09	0	4.2897e-07	6.12696e-07	HOXC4	2	0
12	4196	9	7	54418143	rs894737	1.723e-07	0.3725	1e-05	5.49122e-09	0	4.2897e-07	6.12696e-07	HOXC5	2	0
12	4196	9	7	54418143	rs894737	1.723e-07	0.3725	1e-05	5.49122e-09	0	4.2897e-07	6.12696e-07	HOXC6	2	0
12	4196	9	7	54418143	rs894737	1.723e-07	0.3725	1e-05	5.49122e-09	0	4.2897e-07	6.12696e-07	MIR615	0	0
12	4196	9	7	54421476	rs10876528	1.43e-07	0.3612	1e-05	5.49122e-09	0	4.2897e-07	6.12696e-07	HOXC4	2	0
12	4196	9	7	54421476	rs10876528	1.43e-07	0.3612	1e-05	5.49122e-09	0	4.2897e-07	6.12696e-07	HOXC5	2	0
12	4196	9	7	54421476	rs10876528	1.43e-07	0.3612	1e-05	5.49122e-09	0	4.2897e-07	6.12696e-07	HOXC6	2	0
12	4196	9	7	54421476	rs10876528	1.43e-07	0.3612	1e-05	5.49122e-09	0	4.2897e-07	6.12696e-07	MIR615	0	0
12	4196	9	7	54426521	rs2630772	0.6091	0.2767	1e-05	5.49122e-09	0	4.2897e-07	6.12696e-07	HOXC4	2	0
12	4196	9	7	54426521	rs2630772	0.6091	0.2767	1e-05	5.49122e-09	0	4.2897e-07	6.12696e-07	HOXC5	2	0
12	4196	9	7	54426521	rs2630772	0.6091	0.2767	1e-05	5.49122e-09	0	4.2897e-07	6.12696e-07	HOXC6	2	0
12	4196	9	7	54426521	rs2630772	0.6091	0.2767	1e-05	5.49122e-09	0	4.2897e-07	6.12696e-07	MIR615	0	0
12	4196	9	7	54428011	rs2071449	4.813e-07	0.3662	1e-05	5.49122e-09	0	4.2897e-07	6.12696e-07	HOXC4	2	0
12	4196	9	7	54428011	rs2071449	4.813e-07	0.3662	1e-05	5.49122e-09	0	4.2897e-07	6.12696e-07	HOXC5	2	0
12	4196	9	7	54428011	rs2071449	4.813e-07	0.3662	1e-05	5.49122e-09	0	4.2897e-07	6.12696e-07	HOXC6	2	0
12	4196	9	7	54428011	rs2071449	4.813e-07	0.3662	1e-05	5.49122e-09	0	4.2897e-07	6.12696e-07	MIR615	0	0
13	2427	49	18	42951763	rs10507506	0.02658	0.0297	1	7.84514e-10	0	2.27048e-09	1.16424e-09		0	0
13	2427	49	18	42952145	rs9594738	1.27e-10	0.4885	1	7.84514e-10	0	2.27048e-09	1.16424e-09		0	1
13	2427	49	18	42952499	rs17457484	0.1072	0.2213	1	7.84514e-10	0	2.27048e-09	1.16424e-09		0	0
13	2427	49	18	42953077	rs1359201	0.0005141	0.2484	1	7.84514e-10	0	2.27048e-09	1.16424e-09		0	0
13	2427	49	18	42954505	rs1475249	0.0001778	0.2842	1	7.84514e-10	0	2.27048e-09	1.16424e-09		0	0
13	2427	49	18	42956463	rs11840862	1.876e-08	0.3025	1	7.84514e-10	0	2.27048e-09	1.16424e-09		0	2
13	2427	49	18	42956621	rs17638544	4.478e-06	0.0672	1	7.84514e-10	0	2.27048e-09	1.16424e-09		0	2
13	2427	49	18	42957489	rs7317323	1.241e-05	0.0817	1	7.84514e-10	0	2.27048e-09	1.16424e-09		0	0
13	2427	49	18	42964203	rs17457561	0.001265	0.2601	1	7.84514e-10	0	2.27048e-09	1.16424e-09		0	2
13	2427	49	18	42974818	rs9533096	0.1625	0.2213	1	7.84514e-10	0	2.27048e-09	1.16424e-09		0	0
13	2427	49	18	42976126	rs1324003	0.0002211	0.2842	1	7.84514e-10	0	2.27048e-09	1.16424e-09		0	0
13	2427	49	18	42977439	rs7994531	0.0004356	0.2454	1	7.84514e-10	0	2.27048e-09	1.16424e-09		0	0
13	2427	49	18	42979444	rs12865514	0.1954	0.2223	1	7.84514e-10	0	2.27048e-09	1.16424e-09		0	0
13	2427	49	18	42979951	rs7326472	1.218e-05	0.0621	1	7.84514e-10	0	2.27048e-09	1.16424e-09		0	0
13	2427	49	18	42980878	rs2324878	0.1797	0.2223	1	7.84514e-10	0	2.27048e-09	1.16424e-09		0	0
13	2427	49	18	42981310	rs9652185	1.851e-05	0.2338	1	7.84514e-10	0	2.27048e-09	1.16424e-09		0	0
13	2427	49	18	42983701	rs12854504	1.892e-05	0.0576	1	7.84514e-10	0	2.27048e-09	1.16424e-09		0	0
13	2427	49	18	42986731	rs4942114	0.0004033	0.2424	1	7.84514e-10	0	2.27048e-09	1.16424e-09		0	0
14	6096	5	4	91435590	rs3783833	1.051e-07	0.2036	1e-05	1.88715e-08	0	4.1987e-07	3.43689e-07	RPS6KA5	1	0
14	6096	5	4	91435705	rs3783832	0.1751	0.2918	1e-05	1.88715e-08	0	4.1987e-07	3.43689e-07	RPS6KA5	1	0
14	6096	5	4	91436015	rs12433265	8.327e-05	0.0395	1e-05	1.88715e-08	0	4.1987e-07	3.43689e-07	RPS6KA5	1	0
14	6096	5	4	91437250	rs1286088	0.6354	0.2581	1e-05	1.88715e-08	0	4.1987e-07	3.43689e-07	RPS6KA5	1	0
14	6098	25	14	91443517	rs12434849	0.2216	0.0258	1e-05	1.66533e-16	0	1.3096e-07	1.19628e-07	RPS6KA5	1	0
14	6098	25	14	91446427	rs1286076	0.6469	0.2577	1e-05	1.66533e-16	0	1.3096e-07	1.19628e-07	RPS6KA5	1	0
14	6098	25	14	91446909	rs11620665	0.0003034	0.0334	1e-05	1.66533e-16	0	1.3096e-07	1.19628e-07	RPS6KA5	1	0
14	6098	25	14	91450698	rs12892024	0.005185	0.4812	1e-05	1.66533e-16	0	1.3096e-07	1.19628e-07	RPS6KA5	1	0
14	6098	25	14	91451783	rs1286065	0.1771	0.293	1e-05	1.66533e-16	0	1.3096e-07	1.19628e-07	RPS6KA5	1	0
14	6098	25	14	91458411	rs1286059	0.4812	0.2312	1e-05	1.66533e-16	0	1.3096e-07	1.19628e-07	RPS6KA5	1	0
14	6098	25	14	91459332	rs11844656	0.002259	0.4748	1e-05	1.66533e-16	0	1.3096e-07	1.19628e-07	RPS6KA5	1	0
14	6098	25	14	91466106	rs7153236	0.9471	0.0232	1e-05	1.66533e-16	0	1.3096e-07	1.19628e-07	RPS6KA5	1	0
14	6098	25	14	91466507	rs1286148	2.47e-08	0.1908	1e-05	1.66533e-16	0	1.3096e-07	1.19628e-07	RPS6KA5	1	0
14	6098	25	14	91467567	rs1286147	1.507e-08	0.1906	1e-05	1.66533e-16	0	1.3096e-07	1.19628e-07	RPS6KA5	1	1
14	6098	25	14	91474448	rs1286146	0.1786	0.2901	1e-05	1.66533e-16	0	1.3096e-07	1.19628e-07	RPS6KA5	1	0
14	6098	25	14	91482205	rs1296093	0.1807	0.2913	1e-05	1.66533e-16	0	1.3096e-07	1.19628e-07	RPS6KA5	1	0
14	6098	25	14	91483183	rs11848326	1.795e-05	0.1624	1e-05	1.66533e-16	0	1.3096e-07	1.19628e-07	RPS6KA5	1	0
14	6098	25	14	91483915	rs12185015	0.001619	0.4732	1e-05	1.66533e-16	0	1.3096e-07	1.19628e-07	RPS6KA5	1	0
14	7426	11	8	103850963	rs3759577	0.01239	0.2518	1e-05	1.66533e-16	0	5.63124e-06	6.97136e-06	MARK3	1	0
14	7426	11	8	103851272	rs3759579	5.092e-06	0.3948	1e-05	1.66533e-16	0	5.63124e-06	6.97136e-06	MARK3	1	0
14	7426	11	8	103852164	rs11541718	0.2894	0.0343	1e-05	1.66533e-16	0	5.63124e-06	6.97136e-06	MARK3	1	0
14	7426	11	8	103859962	rs8014182	0.02096	0.1333	1e-05	1.66533e-16	0	5.63124e-06	6.97136e-06	MARK3	1	0
14	7426	11	8	103862193	rs1989565	1.691e-06	0.3524	1e-05	1.66533e-16	0	5.63124e-06	6.97136e-06	MARK3	1	0
14	7426	11	8	103862322	rs2010281	1.591e-06	0.3474	1e-05	1.66533e-16	0	5.63124e-06	6.97136e-06	MARK3	1	0
14	7426	11	8	103863476	rs11627052	0.0002397	0.2161	1e-05	1.66533e-16	0	5.63124e-06	6.97136e-06	MARK3	1	0
14	7426	11	8	103863545	rs7149767	0.01803	0.2969	1e-05	1.66533e-16	0	5.63124e-06	6.97136e-06	MARK3	1	0
14	7428	80	20	103883633	rs11623869	1.258e-06	0.349	1e-05	4.36714e-08	0	6.35169e-06	7.97735e-06	CKB	0	2
14	7428	80	20	103883633	rs11623869	1.258e-06	0.349	1e-05	4.36714e-08	0	6.35169e-06	7.97735e-06	MARK3	1	2
14	7428	80	20	103883633	rs11623869	1.258e-06	0.349	1e-05	4.36714e-08	0	6.35169e-06	7.97735e-06	TRMT61A	0	2
14	7428	80	20	103886757	rs7152202	1.258e-06	0.349	1e-05	4.36714e-08	0	6.35169e-06	7.97735e-06	CKB	0	0
14	7428	80	20	103886757	rs7152202	1.258e-06	0.349	1e-05	4.36714e-08	0	6.35169e-06	7.97735e-06	MARK3	1	0
14	7428	80	20	103886757	rs7152202	1.258e-06	0.349	1e-05	4.36714e-08	0	6.35169e-06	7.97735e-06	TRMT61A	0	0
14	7428	80	20	103887615	rs7158144	1.258e-06	0.349	1e-05	4.36714e-08	0	6.35169e-06	7.97735e-06	CKB	0	0
14	7428	80	20	103887615	rs7158144	1.258e-06	0.349	1e-05	4.36714e-08	0	6.35169e-06	7.97735e-06	MARK3	1	0
14	7428	80	20	103887615	rs7158144	1.258e-06	0.349	1e-05	4.36714e-08	0	6.35169e-06	7.97735e-06	TRMT61A	0	0
14	7428	80	20	103890091	rs17679127	0.02143	0.1337	1e-05	4.36714e-08	0	6.35169e-06	7.97735e-06	CKB	0	0
14	7428	80	20	103890091	rs17679127	0.02143	0.1337	1e-05	4.36714e-08	0	6.35169e-06	7.97735e-06	MARK3	1	0
14	7428	80	20	103890091	rs17679127	0.02143	0.1337	1e-05	4.36714e-08	0	6.35169e-06	7.97735e-06	TRMT61A	0	0
14	7428	80	20	103892000	rs10148970	0.01369	0.2985	1e-05	4.36714e-08	0	6.35169e-06	7.97735e-06	CKB	0	0
14	7428	80	20	103892000	rs10148970	0.01369	0.2985	1e-05	4.36714e-08	0	6.35169e-06	7.97735e-06	MARK3	1	0
14	7428	80	20	103892000	rs10148970	0.01369	0.2985	1e-05	4.36714e-08	0	6.35169e-06	7.97735e-06	TRMT61A	0	0
14	7428	80	20	103895840	rs8015712	0.2061	0.272	1e-05	4.36714e-08	0	6.35169e-06	7.97735e-06	CKB	0	0
14	7428	80	20	103895840	rs8015712	0.2061	0.272	1e-05	4.36714e-08	0	6.35169e-06	7.97735e-06	MARK3	1	0
14	7428	80	20	103895840	rs8015712	0.2061	0.272	1e-05	4.36714e-08	0	6.35169e-06	7.97735e-06	TRMT61A	0	0
14	7428	80	20	103895909	rs8015723	0.02943	0.2822	1e-05	4.36714e-08	0	6.35169e-06	7.97735e-06	CKB	0	0
14	7428	80	20	103895909	rs8015723	0.02943	0.2822	1e-05	4.36714e-08	0	6.35169e-06	7.97735e-06	MARK3	1	0
14	7428	80	20	103895909	rs8015723	0.02943	0.2822	1e-05	4.36714e-08	0	6.35169e-06	7.97735e-06	TRMT61A	0	0
14	7428	80	20	103908142	rs7156036	0.01858	0.2965	1e-05	4.36714e-08	0	6.35169e-06	7.97735e-06	CKB	0	0
14	7428	80	20	103908142	rs7156036	0.01858	0.2965	1e-05	4.36714e-08	0	6.35169e-06	7.97735e-06	MARK3	1	0
14	7428	80	20	103908142	rs7156036	0.01858	0.2965	1e-05	4.36714e-08	0	6.35169e-06	7.97735e-06	TRMT61A	0	0
14	7428	80	20	103916916	rs17101620	0.0368	0.2069	1e-05	4.36714e-08	0	6.35169e-06	7.97735e-06	CKB	0	0
14	7428	80	20	103916916	rs17101620	0.0368	0.2069	1e-05	4.36714e-08	0	6.35169e-06	7.97735e-06	MARK3	1	0
14	7428	80	20	103916916	rs17101620	0.0368	0.2069	1e-05	4.36714e-08	0	6.35169e-06	7.97735e-06	TRMT61A	0	0
14	7428	80	20	103950142	rs12880652	0.03931	0.0138	1e-05	4.36714e-08	0	6.35169e-06	7.97735e-06	CKB	0	0
14	7428	80	20	103950142	rs12880652	0.03931	0.0138	1e-05	4.36714e-08	0	6.35169e-06	7.97735e-06	MARK3	1	0
14	7428	80	20	103950142	rs12880652	0.03931	0.0138	1e-05	4.36714e-08	0	6.35169e-06	7.97735e-06	TRMT61A	0	0
14	7428	80	20	103967504	rs11622835	0.0003992	0.218	1e-05	4.36714e-08	0	6.35169e-06	7.97735e-06	CKB	0	0
14	7428	80	20	103967504	rs11622835	0.0003992	0.218	1e-05	4.36714e-08	0	6.35169e-06	7.97735e-06	MARK3	1	0
14	7428	80	20	103967504	rs11622835	0.0003992	0.218	1e-05	4.36714e-08	0	6.35169e-06	7.97735e-06	TRMT61A	0	0
14	7428	80	20	103967929	rs3783402	4.886e-06	0.3366	1e-05	4.36714e-08	0	6.35169e-06	7.97735e-06	CKB	0	0
14	7428	80	20	103967929	rs3783402	4.886e-06	0.3366	1e-05	4.36714e-08	0	6.35169e-06	7.97735e-06	MARK3	1	0
14	7428	80	20	103967929	rs3783402	4.886e-06	0.3366	1e-05	4.36714e-08	0	6.35169e-06	7.97735e-06	TRMT61A	0	0
14	7428	80	20	103971374	rs4906331	0.02432	0.3611	1e-05	4.36714e-08	0	6.35169e-06	7.97735e-06	CKB	0	0
14	7428	80	20	103971374	rs4906331	0.02432	0.3611	1e-05	4.36714e-08	0	6.35169e-06	7.97735e-06	MARK3	1	0
14	7428	80	20	103971374	rs4906331	0.02432	0.3611	1e-05	4.36714e-08	0	6.35169e-06	7.97735e-06	TRMT61A	0	0
14	7428	80	20	103974235	rs2403192	0.01624	0.2966	1e-05	4.36714e-08	0	6.35169e-06	7.97735e-06	CKB	0	0
14	7428	80	20	103974235	rs2403192	0.01624	0.2966	1e-05	4.36714e-08	0	6.35169e-06	7.97735e-06	MARK3	1	0
14	7428	80	20	103974235	rs2403192	0.01624	0.2966	1e-05	4.36714e-08	0	6.35169e-06	7.97735e-06	TRMT61A	0	0
14	7428	80	20	103983033	rs2756122	0.0183	0.295	1e-05	4.36714e-08	0	6.35169e-06	7.97735e-06	CKB	0	0
14	7428	80	20	103983033	rs2756122	0.0183	0.295	1e-05	4.36714e-08	0	6.35169e-06	7.97735e-06	MARK3	1	0
14	7428	80	20	103983033	rs2756122	0.0183	0.295	1e-05	4.36714e-08	0	6.35169e-06	7.97735e-06	TRMT61A	0	0
14	7428	80	20	103984294	rs2246490	0.02775	0.3613	1e-05	4.36714e-08	0	6.35169e-06	7.97735e-06	CKB	0	0
14	7428	80	20	103984294	rs2246490	0.02775	0.3613	1e-05	4.36714e-08	0	6.35169e-06	7.97735e-06	MARK3	1	0
14	7428	80	20	103984294	rs2246490	0.02775	0.3613	1e-05	4.36714e-08	0	6.35169e-06	7.97735e-06	TRMT61A	0	0
14	7428	80	20	103986255	rs1803283	6.226e-06	0.3514	1e-05	4.36714e-08	0	6.35169e-06	7.97735e-06	CKB	0	0
14	7428	80	20	103986255	rs1803283	6.226e-06	0.3514	1e-05	4.36714e-08	0	6.35169e-06	7.97735e-06	MARK3	1	0
14	7428	80	20	103986255	rs1803283	6.226e-06	0.3514	1e-05	4.36714e-08	0	6.35169e-06	7.97735e-06	TRMT61A	0	0
14	7428	80	20	103987140	rs2071407	0.005531	0.3631	1e-05	4.36714e-08	0	6.35169e-06	7.97735e-06	CKB	0	0
14	7428	80	20	103987140	rs2071407	0.005531	0.3631	1e-05	4.36714e-08	0	6.35169e-06	7.97735e-06	MARK3	1	0
14	7428	80	20	103987140	rs2071407	0.005531	0.3631	1e-05	4.36714e-08	0	6.35169e-06	7.97735e-06	TRMT61A	0	0
14	7428	80	20	103994961	rs1467561	2.528e-06	0.351	1e-05	4.36714e-08	0	6.35169e-06	7.97735e-06	CKB	0	0
14	7428	80	20	103994961	rs1467561	2.528e-06	0.351	1e-05	4.36714e-08	0	6.35169e-06	7.97735e-06	MARK3	1	0
14	7428	80	20	103994961	rs1467561	2.528e-06	0.351	1e-05	4.36714e-08	0	6.35169e-06	7.97735e-06	TRMT61A	0	0
14	7428	80	20	103996205	rs2296487	0.02823	0.2878	1e-05	4.36714e-08	0	6.35169e-06	7.97735e-06	CKB	0	0
14	7428	80	20	103996205	rs2296487	0.02823	0.2878	1e-05	4.36714e-08	0	6.35169e-06	7.97735e-06	MARK3	1	0
14	7428	80	20	103996205	rs2296487	0.02823	0.2878	1e-05	4.36714e-08	0	6.35169e-06	7.97735e-06	TRMT61A	0	0
16	27	6	5	375198	rs426884	0.5629	0.0334	1e-05	1.44285e-09	0	1.22208e-06	9.94616e-07	AXIN1	2	0
16	27	6	5	375782	rs9921222	2.455e-07	0.4795	1e-05	1.44285e-09	0	1.22208e-06	9.94616e-07	AXIN1	2	2
16	27	6	5	375900	rs9925273	0.02063	0.199	1e-05	1.44285e-09	0	1.22208e-06	9.94616e-07	AXIN1	2	0
16	27	6	5	376781	rs7195617	6.956e-05	0.3526	1e-05	1.44285e-09	0	1.22208e-06	9.94616e-07	AXIN1	2	0
16	27	6	5	377794	rs11648673	0.0002743	0.2855	1e-05	1.44285e-09	0	1.22208e-06	9.94616e-07	AXIN1	2	0
16	10834	1	1	51021803	rs1566045	4.952e-12	0.204	4.952e-12	4.952e-12	0	4.952e-12	4.952e-12		0	1
17	186	73	16	2010318	rs2019872	0.002241	0.1517	1e-05	9.60332e-12	0	4.23888e-07	2.903e-07	SMG6	1	0
17	186	73	16	2010597	rs8082647	0.3587	0.211	1e-05	9.60332e-12	0	4.23888e-07	2.903e-07	SMG6	1	0
17	186	73	16	2027644	rs2760734	0.1777	0.1778	1e-05	9.60332e-12	0	4.23888e-07	2.903e-07	SMG6	1	0
17	186	73	16	2028106	rs2760751	2.007e-07	0.2829	1e-05	9.60332e-12	0	4.23888e-07	2.903e-07	SMG6	1	0
17	186	73	16	2028928	rs2760750	0.1777	0.1787	1e-05	9.60332e-12	0	4.23888e-07	2.903e-07	SMG6	1	0
17	186	73	16	2030507	rs2641431	0.2749	0.1922	1e-05	9.60332e-12	0	4.23888e-07	2.903e-07	SMG6	1	0
17	186	73	16	2050166	rs12325821	0.0004715	0.401	1e-05	9.60332e-12	0	4.23888e-07	2.903e-07	SMG6	1	0
17	186	73	16	2053920	rs11657636	3.355e-08	0.3097	1e-05	9.60332e-12	0	4.23888e-07	2.903e-07	SMG6	1	1
17	186	73	16	2060686	rs16951962	0.5442	0.0352	1e-05	9.60332e-12	0	4.23888e-07	2.903e-07	SMG6	1	0
17	186	73	16	2061101	rs7219693	0.07853	0.3075	1e-05	9.60332e-12	0	4.23888e-07	2.903e-07	SMG6	1	0
17	186	73	16	2072949	rs11658881	0.007438	0.4253	1e-05	9.60332e-12	0	4.23888e-07	2.903e-07	SMG6	1	0
17	186	73	16	2078642	rs9899468	0.3767	0.1285	1e-05	9.60332e-12	0	4.23888e-07	2.903e-07	SMG6	1	0
17	186	73	16	2080039	rs11656586	0.2232	0.1366	1e-05	9.60332e-12	0	4.23888e-07	2.903e-07	SMG6	1	0
17	186	73	16	2086200	rs7219557	0.1115	0.3037	1e-05	9.60332e-12	0	4.23888e-07	2.903e-07	SMG6	1	0
17	186	73	16	2088969	rs11658797	3.385e-07	0.2867	1e-05	9.60332e-12	0	4.23888e-07	2.903e-07	SMG6	1	2
17	186	73	16	2089754	rs2307143	0.1065	0.3232	1e-05	9.60332e-12	0	4.23888e-07	2.903e-07	SMG6	1	0
17	190	43	16	2153257	rs7213347	3.667e-06	0.3094	1e-05	1.21748e-10	0	8.34596e-07	7.84748e-07	SMG6	1	2
17	190	43	16	2153257	rs7213347	3.667e-06	0.3094	1e-05	1.21748e-10	0	8.34596e-07	7.84748e-07	SRR	0	2
17	190	43	16	2156285	rs216224	1.071e-07	0.2862	1e-05	1.21748e-10	0	8.34596e-07	7.84748e-07	SMG6	1	0
17	190	43	16	2156285	rs216224	1.071e-07	0.2862	1e-05	1.21748e-10	0	8.34596e-07	7.84748e-07	SRR	0	0
17	190	43	16	2158094	rs4790070	0.1157	0.2638	1e-05	1.21748e-10	0	8.34596e-07	7.84748e-07	SMG6	1	0
17	190	43	16	2158094	rs4790070	0.1157	0.2638	1e-05	1.21748e-10	0	8.34596e-07	7.84748e-07	SRR	0	0
17	190	43	16	2165714	rs170040	0.05928	0.234	1e-05	1.21748e-10	0	8.34596e-07	7.84748e-07	SMG6	1	0
17	190	43	16	2165714	rs170040	0.05928	0.234	1e-05	1.21748e-10	0	8.34596e-07	7.84748e-07	SRR	0	0
17	190	43	16	2167690	rs216175	0.0002866	0.1717	1e-05	1.21748e-10	0	8.34596e-07	7.84748e-07	SMG6	1	0
17	190	43	16	2167690	rs216175	0.0002866	0.1717	1e-05	1.21748e-10	0	8.34596e-07	7.84748e-07	SRR	0	0
17	190	43	16	2170216	rs170041	1.071e-07	0.286	1e-05	1.21748e-10	0	8.34596e-07	7.84748e-07	SMG6	1	0
17	190	43	16	2170216	rs170041	1.071e-07	0.286	1e-05	1.21748e-10	0	8.34596e-07	7.84748e-07	SRR	0	0
17	190	43	16	2174270	rs216184	0.111	0.2324	1e-05	1.21748e-10	0	8.34596e-07	7.84748e-07	SMG6	1	0
17	190	43	16	2174270	rs216184	0.111	0.2324	1e-05	1.21748e-10	0	8.34596e-07	7.84748e-07	SRR	0	0
17	190	43	16	2180823	rs8065650	0.04166	0.3577	1e-05	1.21748e-10	0	8.34596e-07	7.84748e-07	SMG6	1	0
17	190	43	16	2180823	rs8065650	0.04166	0.3577	1e-05	1.21748e-10	0	8.34596e-07	7.84748e-07	SRR	0	0
17	190	43	16	2185827	rs9899330	0.1179	0.2326	1e-05	1.21748e-10	0	8.34596e-07	7.84748e-07	SMG6	1	0
17	190	43	16	2185827	rs9899330	0.1179	0.2326	1e-05	1.21748e-10	0	8.34596e-07	7.84748e-07	SRR	0	0
17	190	43	16	2196150	rs216205	0.1234	0.2645	1e-05	1.21748e-10	0	8.34596e-07	7.84748e-07	SMG6	1	0
17	190	43	16	2196150	rs216205	0.1234	0.2645	1e-05	1.21748e-10	0	8.34596e-07	7.84748e-07	SRR	0	0
17	190	43	16	2200434	rs170043	0.06969	0.2328	1e-05	1.21748e-10	0	8.34596e-07	7.84748e-07	SMG6	1	0
17	190	43	16	2200434	rs170043	0.06969	0.2328	1e-05	1.21748e-10	0	8.34596e-07	7.84748e-07	SRR	0	0
17	190	43	16	2203025	rs1885987	0.003559	0.3598	1e-05	1.21748e-10	0	8.34596e-07	7.84748e-07	SMG6	1	0
17	190	43	16	2203025	rs1885987	0.003559	0.3598	1e-05	1.21748e-10	0	8.34596e-07	7.84748e-07	SRR	0	0
17	190	43	16	2203167	rs216195	4.544e-06	0.3123	1e-05	1.21748e-10	0	8.34596e-07	7.84748e-07	SMG6	1	0
17	190	43	16	2203167	rs216195	4.544e-06	0.3123	1e-05	1.21748e-10	0	8.34596e-07	7.84748e-07	SRR	0	0
17	190	43	16	2203175	rs1885986	0.02039	0.3386	1e-05	1.21748e-10	0	8.34596e-07	7.84748e-07	SMG6	1	0
17	190	43	16	2203175	rs1885986	0.02039	0.3386	1e-05	1.21748e-10	0	8.34596e-07	7.84748e-07	SRR	0	0
17	190	43	16	2203453	rs216193	0.00912	0.3831	1e-05	1.21748e-10	0	8.34596e-07	7.84748e-07	SMG6	1	0
17	190	43	16	2203453	rs216193	0.00912	0.3831	1e-05	1.21748e-10	0	8.34596e-07	7.84748e-07	SRR	0	0
17	190	43	16	2208899	rs4523957	0.02617	0.3807	1e-05	1.21748e-10	0	8.34596e-07	7.84748e-07	SMG6	1	0
17	190	43	16	2208899	rs4523957	0.02617	0.3807	1e-05	1.21748e-10	0	8.34596e-07	7.84748e-07	SRR	0	0
17	3076	7	6	41772813	rs6503468	1.795e-06	0.4138	1e-05	1.66533e-16	0	9.90536e-08	8.22109e-08		0	0
17	3076	7	6	41774270	rs1107747	1.671e-07	0.3756	1e-05	1.66533e-16	0	9.90536e-08	8.22109e-08		0	0
17	3076	7	6	41775043	rs1877633	1.442e-06	0.3483	1e-05	1.66533e-16	0	9.90536e-08	8.22109e-08		0	0
17	3076	7	6	41776686	rs12600549	7.252e-08	0.3751	1e-05	1.66533e-16	0	9.90536e-08	8.22109e-08		0	0
17	3076	7	6	41776859	rs9908642	4.896e-08	0.3749	1e-05	1.66533e-16	0	9.90536e-08	8.22109e-08		0	0
17	3076	7	6	41777286	rs4793016	5.229e-08	0.3746	1e-05	1.66533e-16	0	9.90536e-08	8.22109e-08		0	0
17	3078	2	2	41797692	rs1828720	2.691e-08	0.3632	0.001	1.06655e-07	0	5.382e-08	5.28932e-08		0	0
17	3078	2	2	41798098	rs16940132	0.9525	0.0591	0.001	1.06655e-07	0	5.382e-08	5.28932e-08		0	0
17	3079	3	2	41798855	rs4793022	2.691e-08	0.3635	1e-05	1.66533e-16	0	1.01176e-08	9.79839e-09		0	2
17	3079	3	2	41799590	rs1877632	6.23e-09	0.3073	1e-05	1.66533e-16	0	1.01176e-08	9.79839e-09		0	0
17	3117	17	8	42173252	rs189050	3.213e-06	0.4822	1e-05	1.66533e-16	0	1.41715e-07	2.25863e-07	HDAC5	2	0
17	3117	17	8	42173752	rs228746	1.314e-07	0.2415	1e-05	1.66533e-16	0	1.41715e-07	2.25863e-07	HDAC5	2	0
17	3117	17	8	42179281	rs2523162	6.759e-07	0.214	1e-05	1.66533e-16	0	1.41715e-07	2.25863e-07	HDAC5	2	0
17	3117	17	8	42180436	rs609292	1.304e-07	0.2581	1e-05	1.66533e-16	0	1.41715e-07	2.25863e-07	HDAC5	2	0
17	3117	17	8	42181796	rs575798	5.288e-08	0.2559	1e-05	1.66533e-16	0	1.41715e-07	2.25863e-07	HDAC5	2	0
17	3117	17	8	42183156	rs12948122	0.1476	0.0114	1e-05	1.66533e-16	0	1.41715e-07	2.25863e-07	HDAC5	2	0
17	3117	17	8	42186422	rs228765	7.586e-08	0.2562	1e-05	1.66533e-16	0	1.41715e-07	2.25863e-07	HDAC5	2	0
17	3117	17	8	42191893	rs228768	1.372e-07	0.3001	1e-05	1.66533e-16	0	1.41715e-07	2.25863e-07	HDAC5	2	0
17	3118	2	2	42193185	rs228769	4.977e-08	0.2326	1e-05	1.66533e-16	0	9.95396e-08	9.34198e-08	HDAC5	2	2
17	3118	2	2	42193897	rs8065686	0.0132	0.0835	1e-05	1.66533e-16	0	9.95396e-08	9.34198e-08	HDAC5	2	0
17	3119	30	13	42205876	rs4239142	1.869e-09	0.2759	1e-05	1.66533e-16	0	1.89194e-10	2.02743e-10	ASB16	2	0
17	3119	30	13	42205876	rs4239142	1.869e-09	0.2759	1e-05	1.66533e-16	0	1.89194e-10	2.02743e-10	ASB16-AS1	2	0
17	3119	30	13	42205876	rs4239142	1.869e-09	0.2759	1e-05	1.66533e-16	0	1.89194e-10	2.02743e-10	ATXN7L3	2	0
17	3119	30	13	42205876	rs4239142	1.869e-09	0.2759	1e-05	1.66533e-16	0	1.89194e-10	2.02743e-10	C17orf53	1	0
17	3119	30	13	42205876	rs4239142	1.869e-09	0.2759	1e-05	1.66533e-16	0	1.89194e-10	2.02743e-10	HDAC5	2	0
17	3119	30	13	42205876	rs4239142	1.869e-09	0.2759	1e-05	1.66533e-16	0	1.89194e-10	2.02743e-10	UBTF	2	0
17	3119	30	13	42223068	rs227580	4.991e-11	0.3044	1e-05	1.66533e-16	0	1.89194e-10	2.02743e-10	ASB16	2	1
17	3119	30	13	42223068	rs227580	4.991e-11	0.3044	1e-05	1.66533e-16	0	1.89194e-10	2.02743e-10	ASB16-AS1	2	1
17	3119	30	13	42223068	rs227580	4.991e-11	0.3044	1e-05	1.66533e-16	0	1.89194e-10	2.02743e-10	ATXN7L3	2	1
17	3119	30	13	42223068	rs227580	4.991e-11	0.3044	1e-05	1.66533e-16	0	1.89194e-10	2.02743e-10	C17orf53	1	1
17	3119	30	13	42223068	rs227580	4.991e-11	0.3044	1e-05	1.66533e-16	0	1.89194e-10	2.02743e-10	HDAC5	2	1
17	3119	30	13	42223068	rs227580	4.991e-11	0.3044	1e-05	1.66533e-16	0	1.89194e-10	2.02743e-10	UBTF	2	1
17	3119	30	13	42223134	rs227579	1.534e-09	0.2757	1e-05	1.66533e-16	0	1.89194e-10	2.02743e-10	ASB16	2	0
17	3119	30	13	42223134	rs227579	1.534e-09	0.2757	1e-05	1.66533e-16	0	1.89194e-10	2.02743e-10	ASB16-AS1	2	0
17	3119	30	13	42223134	rs227579	1.534e-09	0.2757	1e-05	1.66533e-16	0	1.89194e-10	2.02743e-10	ATXN7L3	2	0
17	3119	30	13	42223134	rs227579	1.534e-09	0.2757	1e-05	1.66533e-16	0	1.89194e-10	2.02743e-10	C17orf53	1	0
17	3119	30	13	42223134	rs227579	1.534e-09	0.2757	1e-05	1.66533e-16	0	1.89194e-10	2.02743e-10	HDAC5	2	0
17	3119	30	13	42223134	rs227579	1.534e-09	0.2757	1e-05	1.66533e-16	0	1.89194e-10	2.02743e-10	UBTF	2	0
17	3119	30	13	42223914	rs12603404	0.06401	0.0341	1e-05	1.66533e-16	0	1.89194e-10	2.02743e-10	ASB16	2	0
17	3119	30	13	42223914	rs12603404	0.06401	0.0341	1e-05	1.66533e-16	0	1.89194e-10	2.02743e-10	ASB16-AS1	2	0
17	3119	30	13	42223914	rs12603404	0.06401	0.0341	1e-05	1.66533e-16	0	1.89194e-10	2.02743e-10	ATXN7L3	2	0
17	3119	30	13	42223914	rs12603404	0.06401	0.0341	1e-05	1.66533e-16	0	1.89194e-10	2.02743e-10	C17orf53	1	0
17	3119	30	13	42223914	rs12603404	0.06401	0.0341	1e-05	1.66533e-16	0	1.89194e-10	2.02743e-10	HDAC5	2	0
17	3119	30	13	42223914	rs12603404	0.06401	0.0341	1e-05	1.66533e-16	0	1.89194e-10	2.02743e-10	UBTF	2	0
17	3119	30	13	42239349	rs730228	5.374e-11	0.3076	1e-05	1.66533e-16	0	1.89194e-10	2.02743e-10	ASB16	2	0
17	3119	30	13	42239349	rs730228	5.374e-11	0.3076	1e-05	1.66533e-16	0	1.89194e-10	2.02743e-10	ASB16-AS1	2	0
17	3119	30	13	42239349	rs730228	5.374e-11	0.3076	1e-05	1.66533e-16	0	1.89194e-10	2.02743e-10	ATXN7L3	2	0
17	3119	30	13	42239349	rs730228	5.374e-11	0.3076	1e-05	1.66533e-16	0	1.89194e-10	2.02743e-10	C17orf53	1	0
17	3119	30	13	42239349	rs730228	5.374e-11	0.3076	1e-05	1.66533e-16	0	1.89194e-10	2.02743e-10	HDAC5	2	0
17	3119	30	13	42239349	rs730228	5.374e-11	0.3076	1e-05	1.66533e-16	0	1.89194e-10	2.02743e-10	UBTF	2	0
17	3119	30	13	42239561	rs13726	1.973e-10	0.2796	1e-05	1.66533e-16	0	1.89194e-10	2.02743e-10	ASB16	2	0
17	3119	30	13	42239561	rs13726	1.973e-10	0.2796	1e-05	1.66533e-16	0	1.89194e-10	2.02743e-10	ASB16-AS1	2	0
17	3119	30	13	42239561	rs13726	1.973e-10	0.2796	1e-05	1.66533e-16	0	1.89194e-10	2.02743e-10	ATXN7L3	2	0
17	3119	30	13	42239561	rs13726	1.973e-10	0.2796	1e-05	1.66533e-16	0	1.89194e-10	2.02743e-10	C17orf53	1	0
17	3119	30	13	42239561	rs13726	1.973e-10	0.2796	1e-05	1.66533e-16	0	1.89194e-10	2.02743e-10	HDAC5	2	0
17	3119	30	13	42239561	rs13726	1.973e-10	0.2796	1e-05	1.66533e-16	0	1.89194e-10	2.02743e-10	UBTF	2	0
17	3119	30	13	42243771	rs2040810	0.0009436	0.436	1e-05	1.66533e-16	0	1.89194e-10	2.02743e-10	ASB16	2	0
17	3119	30	13	42243771	rs2040810	0.0009436	0.436	1e-05	1.66533e-16	0	1.89194e-10	2.02743e-10	ASB16-AS1	2	0
17	3119	30	13	42243771	rs2040810	0.0009436	0.436	1e-05	1.66533e-16	0	1.89194e-10	2.02743e-10	ATXN7L3	2	0
17	3119	30	13	42243771	rs2040810	0.0009436	0.436	1e-05	1.66533e-16	0	1.89194e-10	2.02743e-10	C17orf53	1	0
17	3119	30	13	42243771	rs2040810	0.0009436	0.436	1e-05	1.66533e-16	0	1.89194e-10	2.02743e-10	HDAC5	2	0
17	3119	30	13	42243771	rs2040810	0.0009436	0.436	1e-05	1.66533e-16	0	1.89194e-10	2.02743e-10	UBTF	2	0
17	3119	30	13	42248346	rs7218599	0.0001145	0.14	1e-05	1.66533e-16	0	1.89194e-10	2.02743e-10	ASB16	2	0
17	3119	30	13	42248346	rs7218599	0.0001145	0.14	1e-05	1.66533e-16	0	1.89194e-10	2.02743e-10	ASB16-AS1	2	0
17	3119	30	13	42248346	rs7218599	0.0001145	0.14	1e-05	1.66533e-16	0	1.89194e-10	2.02743e-10	ATXN7L3	2	0
17	3119	30	13	42248346	rs7218599	0.0001145	0.14	1e-05	1.66533e-16	0	1.89194e-10	2.02743e-10	C17orf53	1	0
17	3119	30	13	42248346	rs7218599	0.0001145	0.14	1e-05	1.66533e-16	0	1.89194e-10	2.02743e-10	HDAC5	2	0
17	3119	30	13	42248346	rs7218599	0.0001145	0.14	1e-05	1.66533e-16	0	1.89194e-10	2.02743e-10	UBTF	2	0
17	3119	30	13	42252163	rs7213436	1.869e-09	0.2759	1e-05	1.66533e-16	0	1.89194e-10	2.02743e-10	ASB16	2	0
17	3119	30	13	42252163	rs7213436	1.869e-09	0.2759	1e-05	1.66533e-16	0	1.89194e-10	2.02743e-10	ASB16-AS1	2	0
17	3119	30	13	42252163	rs7213436	1.869e-09	0.2759	1e-05	1.66533e-16	0	1.89194e-10	2.02743e-10	ATXN7L3	2	0
17	3119	30	13	42252163	rs7213436	1.869e-09	0.2759	1e-05	1.66533e-16	0	1.89194e-10	2.02743e-10	C17orf53	1	0
17	3119	30	13	42252163	rs7213436	1.869e-09	0.2759	1e-05	1.66533e-16	0	1.89194e-10	2.02743e-10	HDAC5	2	0
17	3119	30	13	42252163	rs7213436	1.869e-09	0.2759	1e-05	1.66533e-16	0	1.89194e-10	2.02743e-10	UBTF	2	0
17	3119	30	13	42254011	rs7220138	4.302e-11	0.3044	1e-05	1.66533e-16	0	1.89194e-10	2.02743e-10	ASB16	2	0
17	3119	30	13	42254011	rs7220138	4.302e-11	0.3044	1e-05	1.66533e-16	0	1.89194e-10	2.02743e-10	ASB16-AS1	2	0
17	3119	30	13	42254011	rs7220138	4.302e-11	0.3044	1e-05	1.66533e-16	0	1.89194e-10	2.02743e-10	ATXN7L3	2	0
17	3119	30	13	42254011	rs7220138	4.302e-11	0.3044	1e-05	1.66533e-16	0	1.89194e-10	2.02743e-10	C17orf53	1	0
17	3119	30	13	42254011	rs7220138	4.302e-11	0.3044	1e-05	1.66533e-16	0	1.89194e-10	2.02743e-10	HDAC5	2	0
17	3119	30	13	42254011	rs7220138	4.302e-11	0.3044	1e-05	1.66533e-16	0	1.89194e-10	2.02743e-10	UBTF	2	0
17	3119	30	13	42256430	rs12937692	3.034e-08	0.2348	1e-05	1.66533e-16	0	1.89194e-10	2.02743e-10	ASB16	2	0
17	3119	30	13	42256430	rs12937692	3.034e-08	0.2348	1e-05	1.66533e-16	0	1.89194e-10	2.02743e-10	ASB16-AS1	2	0
17	3119	30	13	42256430	rs12937692	3.034e-08	0.2348	1e-05	1.66533e-16	0	1.89194e-10	2.02743e-10	ATXN7L3	2	0
17	3119	30	13	42256430	rs12937692	3.034e-08	0.2348	1e-05	1.66533e-16	0	1.89194e-10	2.02743e-10	C17orf53	1	0
17	3119	30	13	42256430	rs12937692	3.034e-08	0.2348	1e-05	1.66533e-16	0	1.89194e-10	2.02743e-10	HDAC5	2	0
17	3119	30	13	42256430	rs12937692	3.034e-08	0.2348	1e-05	1.66533e-16	0	1.89194e-10	2.02743e-10	UBTF	2	0
17	3119	30	13	42278406	rs6503492	6.107e-05	0.1246	1e-05	1.66533e-16	0	1.89194e-10	2.02743e-10	ASB16	2	2
17	3119	30	13	42278406	rs6503492	6.107e-05	0.1246	1e-05	1.66533e-16	0	1.89194e-10	2.02743e-10	ASB16-AS1	2	2
17	3119	30	13	42278406	rs6503492	6.107e-05	0.1246	1e-05	1.66533e-16	0	1.89194e-10	2.02743e-10	ATXN7L3	2	2
17	3119	30	13	42278406	rs6503492	6.107e-05	0.1246	1e-05	1.66533e-16	0	1.89194e-10	2.02743e-10	C17orf53	1	2
17	3119	30	13	42278406	rs6503492	6.107e-05	0.1246	1e-05	1.66533e-16	0	1.89194e-10	2.02743e-10	HDAC5	2	2
17	3119	30	13	42278406	rs6503492	6.107e-05	0.1246	1e-05	1.66533e-16	0	1.89194e-10	2.02743e-10	UBTF	2	2
17	3119	30	13	42278841	rs9303601	0.0001394	0.1395	1e-05	1.66533e-16	0	1.89194e-10	2.02743e-10	ASB16	2	0
17	3119	30	13	42278841	rs9303601	0.0001394	0.1395	1e-05	1.66533e-16	0	1.89194e-10	2.02743e-10	ASB16-AS1	2	0
17	3119	30	13	42278841	rs9303601	0.0001394	0.1395	1e-05	1.66533e-16	0	1.89194e-10	2.02743e-10	ATXN7L3	2	0
17	3119	30	13	42278841	rs9303601	0.0001394	0.1395	1e-05	1.66533e-16	0	1.89194e-10	2.02743e-10	C17orf53	1	0
17	3119	30	13	42278841	rs9303601	0.0001394	0.1395	1e-05	1.66533e-16	0	1.89194e-10	2.02743e-10	HDAC5	2	0
17	3119	30	13	42278841	rs9303601	0.0001394	0.1395	1e-05	1.66533e-16	0	1.89194e-10	2.02743e-10	UBTF	2	0
17	4987	10	6	69935864	rs16977023	0.9485	0.0561	1e-05	1.65806e-10	0	2.88497e-07	1.87819e-07		0	0
17	4987	10	6	69938454	rs2015816	0.0001373	0.2216	1e-05	1.65806e-10	0	2.88497e-07	1.87819e-07		0	0
17	4987	10	6	69938686	rs2015730	4.81e-08	0.4658	1e-05	1.65806e-10	0	2.88497e-07	1.87819e-07		0	1
17	4987	10	6	69942842	rs8069185	0.6255	0.0596	1e-05	1.65806e-10	0	2.88497e-07	1.87819e-07		0	0
17	4987	10	6	69944958	rs12944813	0.01135	0.2026	1e-05	1.65806e-10	0	2.88497e-07	1.87819e-07		0	0
17	4987	10	6	69948543	rs12948260	0.01209	0.1955	1e-05	1.65806e-10	0	2.88497e-07	1.87819e-07		0	0
17	8411	1	1	42287519	rs2071167	2.127e-10	0.251	2.127e-10	2.127e-10	0	2.127e-10	2.127e-10	MIR6782	0	0
17	8411	1	1	42287519	rs2071167	2.127e-10	0.251	2.127e-10	2.127e-10	0	2.127e-10	2.127e-10	UBTF	2	0
17	8511	1	1	2140668	rs216215	6.988e-08	0.289	6.988e-08	6.988e-08	0	6.988e-08	6.988e-08	LOC101927839	0	0
17	8511	1	1	2140668	rs216215	6.988e-08	0.289	6.988e-08	6.988e-08	0	6.988e-08	6.988e-08	SMG6	1	0
17	12108	1	1	42283037	rs9910055	3.374e-10	0.2519	3.374e-10	3.374e-10	0	3.374e-10	3.374e-10	MIR6782	0	2
17	12108	1	1	42283037	rs9910055	3.374e-10	0.2519	3.374e-10	3.374e-10	0	3.374e-10	3.374e-10	UBTF	2	2
20	1423	20	9	10639841	rs3790158	0.005882	0.0706	1e-05	1.66533e-16	0	6.51052e-07	6.98431e-07	JAG1	2	0
20	1423	20	9	10639988	rs3790160	1.321e-07	0.4965	1e-05	1.66533e-16	0	6.51052e-07	6.98431e-07	JAG1	2	2
20	1423	20	9	10640201	rs6040060	9.708e-07	0.2984	1e-05	1.66533e-16	0	6.51052e-07	6.98431e-07	JAG1	2	0
20	1423	20	9	10641470	rs3748477	0.005899	0.0712	1e-05	1.66533e-16	0	6.51052e-07	6.98431e-07	JAG1	2	0
20	1423	20	9	10641633	rs3748479	0.0002173	0.3757	1e-05	1.66533e-16	0	6.51052e-07	6.98431e-07	JAG1	2	0
20	1423	20	9	10642129	rs7265068	3.422e-06	0.4208	1e-05	1.66533e-16	0	6.51052e-07	6.98431e-07	JAG1	2	0
20	1423	20	9	10643659	rs3748480	0.002541	0.1232	1e-05	1.66533e-16	0	6.51052e-07	6.98431e-07	JAG1	2	0
20	1423	20	9	10644074	rs11907050	0.145	0.0739	1e-05	1.66533e-16	0	6.51052e-07	6.98431e-07	JAG1	2	0
20	1423	20	9	10644158	rs2235811	2.03e-07	0.4921	1e-05	1.66533e-16	0	6.51052e-07	6.98431e-07	JAG1	2	0
22	574	29	12	23455366	rs2267000	2.521e-05	0.4314	0.001	8.5233e-09	0	8.4255e-06	1.22403e-05	GNAZ	2	0
22	574	29	12	23455366	rs2267000	2.521e-05	0.4314	0.001	8.5233e-09	0	8.4255e-06	1.22403e-05	RTDR1	1	0
22	574	29	12	23457486	rs2157710	6.041e-06	0.4264	0.001	8.5233e-09	0	8.4255e-06	1.22403e-05	GNAZ	2	0
22	574	29	12	23457486	rs2157710	6.041e-06	0.4264	0.001	8.5233e-09	0	8.4255e-06	1.22403e-05	RTDR1	1	0
22	574	29	12	23464457	rs5759593	9.046e-06	0.372	0.001	8.5233e-09	0	8.4255e-06	1.22403e-05	GNAZ	2	0
22	574	29	12	23464457	rs5759593	9.046e-06	0.372	0.001	8.5233e-09	0	8.4255e-06	1.22403e-05	RTDR1	1	0
22	574	29	12	23464810	rs4820537	1.197e-05	0.4741	0.001	8.5233e-09	0	8.4255e-06	1.22403e-05	GNAZ	2	0
22	574	29	12	23464810	rs4820537	1.197e-05	0.4741	0.001	8.5233e-09	0	8.4255e-06	1.22403e-05	RTDR1	1	0
22	574	29	12	23468468	rs3788350	1.058e-05	0.4273	0.001	8.5233e-09	0	8.4255e-06	1.22403e-05	GNAZ	2	0
22	574	29	12	23468468	rs3788350	1.058e-05	0.4273	0.001	8.5233e-09	0	8.4255e-06	1.22403e-05	RTDR1	1	0
22	574	29	12	23469181	rs3788351	6.766e-06	0.4222	0.001	8.5233e-09	0	8.4255e-06	1.22403e-05	GNAZ	2	0
22	574	29	12	23469181	rs3788351	6.766e-06	0.4222	0.001	8.5233e-09	0	8.4255e-06	1.22403e-05	RTDR1	1	0
22	574	29	12	23469918	rs756632	5.375e-06	0.1511	0.001	8.5233e-09	0	8.4255e-06	1.22403e-05	GNAZ	2	0
22	574	29	12	23469918	rs756632	5.375e-06	0.1511	0.001	8.5233e-09	0	8.4255e-06	1.22403e-05	RTDR1	1	0
22	574	29	12	23473231	rs4822357	6.121e-06	0.4241	0.001	8.5233e-09	0	8.4255e-06	1.22403e-05	GNAZ	2	0
22	574	29	12	23473231	rs4822357	6.121e-06	0.4241	0.001	8.5233e-09	0	8.4255e-06	1.22403e-05	RTDR1	1	0
22	574	29	12	23474085	rs13055979	1.033e-05	0.303	0.001	8.5233e-09	0	8.4255e-06	1.22403e-05	GNAZ	2	2
22	574	29	12	23474085	rs13055979	1.033e-05	0.303	0.001	8.5233e-09	0	8.4255e-06	1.22403e-05	RTDR1	1	2
22	574	29	12	23475067	rs12484077	0.1738	0.128	0.001	8.5233e-09	0	8.4255e-06	1.22403e-05	GNAZ	2	0
22	574	29	12	23475067	rs12484077	0.1738	0.128	0.001	8.5233e-09	0	8.4255e-06	1.22403e-05	RTDR1	1	0
22	574	29	12	23475762	rs5751589	5.779e-06	0.424	0.001	8.5233e-09	0	8.4255e-06	1.22403e-05	GNAZ	2	0
22	574	29	12	23475762	rs5751589	5.779e-06	0.424	0.001	8.5233e-09	0	8.4255e-06	1.22403e-05	RTDR1	1	0
22	574	29	12	23480962	rs5759598	6.121e-06	0.4241	0.001	8.5233e-09	0	8.4255e-06	1.22403e-05	GNAZ	2	0
22	574	29	12	23480962	rs5759598	6.121e-06	0.4241	0.001	8.5233e-09	0	8.4255e-06	1.22403e-05	RTDR1	1	0
22	575	4	2	23482744	rs4822362	6.483e-06	0.4241	1e-05	1.66533e-16	0	8.20698e-06	7.7134e-06	RAB36	0	0
22	575	4	2	23482744	rs4822362	6.483e-06	0.4241	1e-05	1.66533e-16	0	8.20698e-06	7.7134e-06	RTDR1	1	0
22	575	4	2	23483769	rs5759600	1.118e-05	0.4353	1e-05	1.66533e-16	0	8.20698e-06	7.7134e-06	RAB36	0	0
22	575	4	2	23483769	rs5759600	1.118e-05	0.4353	1e-05	1.66533e-16	0	8.20698e-06	7.7134e-06	RTDR1	1	0

## Sheet: 2012ls
CHR	id	size	prunesize	BP	SNP	Pval	maf	tau	Pval_otfishercct	near	Pval_cct	Pval_gates	gene	is.literature.gene	is.literature.snp
1	2024	8	6	22498103	rs4655030	0.005043	0.4509	1e-05	1.66533e-16	0	2.78341e-07	2.20412e-07		0	0
1	2024	8	6	22498599	rs2807368	0.6245	0.2006	1e-05	1.66533e-16	0	2.78341e-07	2.20412e-07		0	0
1	2024	8	6	22498824	rs1014987	5.192e-08	0.273	1e-05	1.66533e-16	0	2.78341e-07	2.20412e-07		0	0
1	2024	8	6	22499222	rs1014986	5.797e-05	0.1808	1e-05	1.66533e-16	0	2.78341e-07	2.20412e-07		0	0
1	2024	8	6	22499255	rs1014985	4.389e-07	0.4787	1e-05	1.66533e-16	0	2.78341e-07	2.20412e-07		0	0
1	2024	8	6	22499530	rs17360053	0.03661	0.3507	1e-05	1.66533e-16	0	2.78341e-07	2.20412e-07		0	0
1	2026	3	3	22501628	rs10917165	0.0001209	0.3721	1e-05	9.06012e-09	0	3.62637e-07	2.73969e-07		0	0
1	2026	3	3	22501846	rs742356	1.21e-07	0.2722	1e-05	9.06012e-09	0	3.62637e-07	2.73969e-07		0	0
1	2026	3	3	22502000	rs11799918	0.1216	0.1084	1e-05	9.06012e-09	0	3.62637e-07	2.73969e-07		0	0
1	2028	14	7	22504565	rs12032458	1.728e-07	0.275	1e-05	2.23926e-12	0	5.7194e-07	5.2478e-07		0	0
1	2028	14	7	22505742	rs2982284	0.8084	0.2113	1e-05	2.23926e-12	0	5.7194e-07	5.2478e-07		0	0
1	2028	14	7	22506253	rs2982285	5.613e-06	0.4916	1e-05	2.23926e-12	0	5.7194e-07	5.2478e-07		0	0
1	2028	14	7	22506437	rs12023766	1.638e-07	0.288	1e-05	2.23926e-12	0	5.7194e-07	5.2478e-07		0	0
1	2028	14	7	22507423	rs2807346	5.923e-06	0.4906	1e-05	2.23926e-12	0	5.7194e-07	5.2478e-07		0	0
1	2028	14	7	22508799	rs6678085	0.0704	0.3431	1e-05	2.23926e-12	0	5.7194e-07	5.2478e-07		0	0
1	2028	14	7	22509251	rs2744712	0.8229	0.2115	1e-05	2.23926e-12	0	5.7194e-07	5.2478e-07		0	0
1	2040	9	5	22575918	rs875977	7.839e-09	0.2632	1e-05	7.60047e-11	0	3.91932e-08	2.91957e-08		0	0
1	2040	9	5	22576398	rs875976	0.0001872	0.3986	1e-05	7.60047e-11	0	3.91932e-08	2.91957e-08		0	0
1	2040	9	5	22577290	rs12239548	0.4104	0.2458	1e-05	7.60047e-11	0	3.91932e-08	2.91957e-08		0	0
1	2040	9	5	22577371	rs2807337	0.00259	0.3549	1e-05	7.60047e-11	0	3.91932e-08	2.91957e-08		0	0
1	2040	9	5	22577937	rs2744757	0.5192	0.2512	1e-05	7.60047e-11	0	3.91932e-08	2.91957e-08		0	0
1	2052	6	3	22652501	rs10917214	5.333e-07	0.4853	1e-05	1.66533e-16	0	1.59917e-06	1.29828e-06		0	0
1	2052	6	3	22652997	rs7525483	0.124	0.0302	1e-05	1.66533e-16	0	1.59917e-06	1.29828e-06		0	0
1	2052	6	3	22653550	rs4433361	0.001184	0.3397	1e-05	1.66533e-16	0	1.59917e-06	1.29828e-06		0	0
1	2056	7	6	22680517	rs1316342	2.287e-06	0.1664	0.001	0	0	8.88178e-16	7.6681e-16		0	0
1	2056	7	6	22682366	rs12742784	1.769e-16	0.2113	0.001	0	0	8.88178e-16	7.6681e-16		0	2
1	2056	7	6	22683030	rs12089677	0.7899	0.2287	0.001	0	0	8.88178e-16	7.6681e-16		0	0
1	2056	7	6	22683405	rs10917220	0.002479	0.423	0.001	0	0	8.88178e-16	7.6681e-16		0	0
1	2056	7	6	22684755	rs12756978	9.212e-13	0.1669	0.001	0	0	8.88178e-16	7.6681e-16		0	0
1	2056	7	6	22685251	rs10753536	3.757e-07	0.3777	0.001	0	0	8.88178e-16	7.6681e-16		0	0
1	2057	2	2	22686493	rs12029258	6.552e-07	0.165	1e-05	0	0	1.53277e-12	1.42904e-12		0	0
1	2057	2	2	22687651	rs11810369	7.664e-13	0.1671	1e-05	0	0	1.53277e-12	1.42904e-12		0	0
1	2058	7	6	22688484	rs4655052	0.01327	0.2054	1e-05	1.66533e-16	0	3.59535e-12	2.31766e-12		0	0
1	2058	7	6	22689273	rs12750721	5.992e-13	0.1669	1e-05	1.66533e-16	0	3.59535e-12	2.31766e-12		0	0
1	2058	7	6	22689804	rs1320596	8.38e-07	0.1649	1e-05	1.66533e-16	0	3.59535e-12	2.31766e-12		0	0
1	2058	7	6	22690417	rs2211179	0.02873	0.4386	1e-05	1.66533e-16	0	3.59535e-12	2.31766e-12		0	0
1	2058	7	6	22690547	rs12048810	8.38e-07	0.1653	1e-05	1.66533e-16	0	3.59535e-12	2.31766e-12		0	0
1	2058	7	6	22690765	rs4233287	0.003444	0.384	1e-05	1.66533e-16	0	3.59535e-12	2.31766e-12		0	0
1	2060	21	12	22691397	rs16826981	1.027e-06	0.1645	1e-05	0	0	9.85922e-20	8.02669e-20		0	0
1	2060	21	12	22691597	rs11810751	5.462e-16	0.1623	1e-05	0	0	9.85922e-20	8.02669e-20		0	0
1	2060	21	12	22691606	rs12723796	2.076e-16	0.1223	1e-05	0	0	9.85922e-20	8.02669e-20		0	0
1	2060	21	12	22692078	rs7537281	3.055e-20	0.173	1e-05	0	0	9.85922e-20	8.02669e-20		0	0
1	2060	21	12	22701924	rs4531265	5.217e-05	0.4179	1e-05	0	0	9.85922e-20	8.02669e-20		0	0
1	2060	21	12	22702231	rs12568930	1.124e-20	0.1731	1e-05	0	0	9.85922e-20	8.02669e-20		0	1
1	2060	21	12	22702434	rs6670566	0.0005151	0.4054	1e-05	0	0	9.85922e-20	8.02669e-20		0	0
1	2060	21	12	22702888	rs6673407	0.7414	0.0136	1e-05	0	0	9.85922e-20	8.02669e-20		0	0
1	2060	21	12	22704634	rs11576345	0.0006085	0.0531	1e-05	0	0	9.85922e-20	8.02669e-20		0	0
1	2060	21	12	22706579	rs1317353	0.5903	0.2805	1e-05	0	0	9.85922e-20	8.02669e-20		0	0
1	2060	21	12	22710551	rs7555834	6.436e-07	0.1582	1e-05	0	0	9.85922e-20	8.02669e-20		0	0
1	2060	21	12	22711378	rs7550872	1.515e-16	0.1309	1e-05	0	0	9.85922e-20	8.02669e-20		0	0
1	2064	13	8	22725224	rs10917223	0.8342	0.281	1e-05	1.66533e-16	0	1.96132e-12	1.34247e-12		0	0
1	2064	13	8	22725825	rs2185341	0.8835	0.2807	1e-05	1.66533e-16	0	1.96132e-12	1.34247e-12		0	0
1	2064	13	8	22728093	rs7534009	0.002462	0.0362	1e-05	1.66533e-16	0	1.96132e-12	1.34247e-12		0	0
1	2064	13	8	22731100	rs11581927	0.02779	0.0712	1e-05	1.66533e-16	0	1.96132e-12	1.34247e-12		0	0
1	2064	13	8	22731269	rs7543680	5.163e-11	0.2157	1e-05	1.66533e-16	0	1.96132e-12	1.34247e-12		0	0
1	2064	13	8	22732518	rs4394609	2.463e-13	0.1301	1e-05	1.66533e-16	0	1.96132e-12	1.34247e-12		0	0
1	2064	13	8	22732703	rs4609399	0.8038	0.2808	1e-05	1.66533e-16	0	1.96132e-12	1.34247e-12		0	0
1	2064	13	8	22734591	rs10799749	2.13e-07	0.4914	1e-05	1.66533e-16	0	1.96132e-12	1.34247e-12		0	0
1	5239	5	5	68593235	rs2772311	2.598e-06	0.2767	1e-05	5.05796e-08	0	4.60956e-06	5.14578e-06	GNG12-AS1	2	2
1	5239	5	5	68593235	rs2772311	2.598e-06	0.2767	1e-05	5.05796e-08	0	4.60956e-06	5.14578e-06	WLS	1	2
1	5239	5	5	68593846	rs7540229	0.09414	0.0404	1e-05	5.05796e-08	0	4.60956e-06	5.14578e-06	GNG12-AS1	2	0
1	5239	5	5	68593846	rs7540229	0.09414	0.0404	1e-05	5.05796e-08	0	4.60956e-06	5.14578e-06	WLS	1	0
1	5239	5	5	68594640	rs2820483	0.7228	0.3304	1e-05	5.05796e-08	0	4.60956e-06	5.14578e-06	GNG12-AS1	2	0
1	5239	5	5	68594640	rs2820483	0.7228	0.3304	1e-05	5.05796e-08	0	4.60956e-06	5.14578e-06	WLS	1	0
1	5239	5	5	68594720	rs4655777	0.8474	0.2584	1e-05	5.05796e-08	0	4.60956e-06	5.14578e-06	GNG12-AS1	2	0
1	5239	5	5	68594720	rs4655777	0.8474	0.2584	1e-05	5.05796e-08	0	4.60956e-06	5.14578e-06	WLS	1	0
1	5239	5	5	68595593	rs10789257	1.429e-06	0.2523	1e-05	5.05796e-08	0	4.60956e-06	5.14578e-06	GNG12-AS1	2	0
1	5239	5	5	68595593	rs10789257	1.429e-06	0.2523	1e-05	5.05796e-08	0	4.60956e-06	5.14578e-06	WLS	1	0
1	5247	3	3	68634641	rs1367446	0.5336	0.1188	1e-05	8.05215e-09	0	2.5749e-09	2.38682e-09	GNG12-AS1	2	0
1	5247	3	3	68634641	rs1367446	0.5336	0.1188	1e-05	8.05215e-09	0	2.5749e-09	2.38682e-09	WLS	1	0
1	5247	3	3	68634642	rs12132335	0.491	0.1454	1e-05	8.05215e-09	0	2.5749e-09	2.38682e-09	GNG12-AS1	2	0
1	5247	3	3	68634642	rs12132335	0.491	0.1454	1e-05	8.05215e-09	0	2.5749e-09	2.38682e-09	WLS	1	0
1	5247	3	3	68634779	rs1367445	8.583e-10	0.2616	1e-05	8.05215e-09	0	2.5749e-09	2.38682e-09	GNG12-AS1	2	0
1	5247	3	3	68634779	rs1367445	8.583e-10	0.2616	1e-05	8.05215e-09	0	2.5749e-09	2.38682e-09	WLS	1	0
1	5248	19	13	68635390	rs2566755	2.086e-18	0.214	1e-05	0	0	8.98338e-19	6.48952e-19	GNG12-AS1	2	2
1	5248	19	13	68635390	rs2566755	2.086e-18	0.214	1e-05	0	0	8.98338e-19	6.48952e-19	WLS	1	2
1	5248	19	13	68635743	rs2195682	9.7e-20	0.3959	1e-05	0	0	8.98338e-19	6.48952e-19	GNG12-AS1	2	0
1	5248	19	13	68635743	rs2195682	9.7e-20	0.3959	1e-05	0	0	8.98338e-19	6.48952e-19	WLS	1	0
1	5248	19	13	68636580	rs2772304	3.204e-11	0.2868	1e-05	0	0	8.98338e-19	6.48952e-19	GNG12-AS1	2	0
1	5248	19	13	68636580	rs2772304	3.204e-11	0.2868	1e-05	0	0	8.98338e-19	6.48952e-19	WLS	1	0
1	5248	19	13	68638451	rs4233320	3.365e-19	0.3954	1e-05	0	0	8.98338e-19	6.48952e-19	GNG12-AS1	2	0
1	5248	19	13	68638451	rs4233320	3.365e-19	0.3954	1e-05	0	0	8.98338e-19	6.48952e-19	WLS	1	0
1	5248	19	13	68638667	rs12030386	0.9579	0.046	1e-05	0	0	8.98338e-19	6.48952e-19	GNG12-AS1	2	0
1	5248	19	13	68638667	rs12030386	0.9579	0.046	1e-05	0	0	8.98338e-19	6.48952e-19	WLS	1	0
1	5248	19	13	68638729	rs12037394	0.9614	0.046	1e-05	0	0	8.98338e-19	6.48952e-19	GNG12-AS1	2	0
1	5248	19	13	68638729	rs12037394	0.9614	0.046	1e-05	0	0	8.98338e-19	6.48952e-19	WLS	1	0
1	5248	19	13	68638980	rs1367444	0.7433	0.1131	1e-05	0	0	8.98338e-19	6.48952e-19	GNG12-AS1	2	0
1	5248	19	13	68638980	rs1367444	0.7433	0.1131	1e-05	0	0	8.98338e-19	6.48952e-19	WLS	1	0
1	5248	19	13	68639135	rs1346865	4.911e-11	0.3307	1e-05	0	0	8.98338e-19	6.48952e-19	GNG12-AS1	2	0
1	5248	19	13	68639135	rs1346865	4.911e-11	0.3307	1e-05	0	0	8.98338e-19	6.48952e-19	WLS	1	0
1	5248	19	13	68639385	rs17482952	0.02987	0.0741	1e-05	0	0	8.98338e-19	6.48952e-19	GNG12-AS1	2	0
1	5248	19	13	68639385	rs17482952	0.02987	0.0741	1e-05	0	0	8.98338e-19	6.48952e-19	WLS	1	0
1	5248	19	13	68640101	rs6677666	1.407e-18	0.2879	1e-05	0	0	8.98338e-19	6.48952e-19	GNG12-AS1	2	0
1	5248	19	13	68640101	rs6677666	1.407e-18	0.2879	1e-05	0	0	8.98338e-19	6.48952e-19	WLS	1	0
1	5248	19	13	68640353	rs891528	1.728e-12	0.3616	1e-05	0	0	8.98338e-19	6.48952e-19	GNG12-AS1	2	0
1	5248	19	13	68640353	rs891528	1.728e-12	0.3616	1e-05	0	0	8.98338e-19	6.48952e-19	WLS	1	0
1	5248	19	13	68640781	rs17483057	0.03376	0.0742	1e-05	0	0	8.98338e-19	6.48952e-19	GNG12-AS1	2	0
1	5248	19	13	68640781	rs17483057	0.03376	0.0742	1e-05	0	0	8.98338e-19	6.48952e-19	WLS	1	0
1	5248	19	13	68641160	rs891527	1.801e-12	0.4043	1e-05	0	0	8.98338e-19	6.48952e-19	GNG12-AS1	2	0
1	5248	19	13	68641160	rs891527	1.801e-12	0.4043	1e-05	0	0	8.98338e-19	6.48952e-19	WLS	1	0
1	5249	6	3	68642932	rs12049125	0.6274	0.1137	1e-05	1.66533e-16	0	4.88498e-15	4.15316e-15	GNG12-AS1	2	0
1	5249	6	3	68642932	rs12049125	0.6274	0.1137	1e-05	1.66533e-16	0	4.88498e-15	4.15316e-15	MIR1262	2	0
1	5249	6	3	68642932	rs12049125	0.6274	0.1137	1e-05	1.66533e-16	0	4.88498e-15	4.15316e-15	WLS	1	0
1	5249	6	3	68643091	rs944082	1.606e-15	0.4664	1e-05	1.66533e-16	0	4.88498e-15	4.15316e-15	GNG12-AS1	2	0
1	5249	6	3	68643091	rs944082	1.606e-15	0.4664	1e-05	1.66533e-16	0	4.88498e-15	4.15316e-15	MIR1262	2	0
1	5249	6	3	68643091	rs944082	1.606e-15	0.4664	1e-05	1.66533e-16	0	4.88498e-15	4.15316e-15	WLS	1	0
1	5249	6	3	68645491	rs729885	0.04224	0.0755	1e-05	1.66533e-16	0	4.88498e-15	4.15316e-15	GNG12-AS1	2	0
1	5249	6	3	68645491	rs729885	0.04224	0.0755	1e-05	1.66533e-16	0	4.88498e-15	4.15316e-15	MIR1262	2	0
1	5249	6	3	68645491	rs729885	0.04224	0.0755	1e-05	1.66533e-16	0	4.88498e-15	4.15316e-15	WLS	1	0
1	5250	10	8	68645765	rs17130550	0.04287	0.0757	0.001	5.55112e-17	0	5.46711e-19	3.79578e-19	GNG12-AS1	2	0
1	5250	10	8	68645765	rs17130550	0.04287	0.0757	0.001	5.55112e-17	0	5.46711e-19	3.79578e-19	MIR1262	2	0
1	5250	10	8	68645765	rs17130550	0.04287	0.0757	0.001	5.55112e-17	0	5.46711e-19	3.79578e-19	WLS	1	0
1	5250	10	8	68645908	rs2419659	0.0007422	0.1404	0.001	5.55112e-17	0	5.46711e-19	3.79578e-19	GNG12-AS1	2	0
1	5250	10	8	68645908	rs2419659	0.0007422	0.1404	0.001	5.55112e-17	0	5.46711e-19	3.79578e-19	MIR1262	2	0
1	5250	10	8	68645908	rs2419659	0.0007422	0.1404	0.001	5.55112e-17	0	5.46711e-19	3.79578e-19	WLS	1	0
1	5250	10	8	68645917	rs729884	0.04224	0.0755	0.001	5.55112e-17	0	5.46711e-19	3.79578e-19	GNG12-AS1	2	0
1	5250	10	8	68645917	rs729884	0.04224	0.0755	0.001	5.55112e-17	0	5.46711e-19	3.79578e-19	MIR1262	2	0
1	5250	10	8	68645917	rs729884	0.04224	0.0755	0.001	5.55112e-17	0	5.46711e-19	3.79578e-19	WLS	1	0
1	5250	10	8	68647104	rs4655786	0.0008508	0.18	0.001	5.55112e-17	0	5.46711e-19	3.79578e-19	GNG12-AS1	2	0
1	5250	10	8	68647104	rs4655786	0.0008508	0.18	0.001	5.55112e-17	0	5.46711e-19	3.79578e-19	MIR1262	2	0
1	5250	10	8	68647104	rs4655786	0.0008508	0.18	0.001	5.55112e-17	0	5.46711e-19	3.79578e-19	WLS	1	0
1	5250	10	8	68647716	rs12407028	6.861e-20	0.4009	0.001	5.55112e-17	0	5.46711e-19	3.79578e-19	GNG12-AS1	2	1
1	5250	10	8	68647716	rs12407028	6.861e-20	0.4009	0.001	5.55112e-17	0	5.46711e-19	3.79578e-19	MIR1262	2	1
1	5250	10	8	68647716	rs12407028	6.861e-20	0.4009	0.001	5.55112e-17	0	5.46711e-19	3.79578e-19	WLS	1	1
1	5250	10	8	68647854	rs12133637	0.9261	0.0574	0.001	5.55112e-17	0	5.46711e-19	3.79578e-19	GNG12-AS1	2	0
1	5250	10	8	68647854	rs12133637	0.9261	0.0574	0.001	5.55112e-17	0	5.46711e-19	3.79578e-19	MIR1262	2	0
1	5250	10	8	68647854	rs12133637	0.9261	0.0574	0.001	5.55112e-17	0	5.46711e-19	3.79578e-19	WLS	1	0
1	5250	10	8	68648026	rs2772300	1.729e-17	0.2798	0.001	5.55112e-17	0	5.46711e-19	3.79578e-19	GNG12-AS1	2	0
1	5250	10	8	68648026	rs2772300	1.729e-17	0.2798	0.001	5.55112e-17	0	5.46711e-19	3.79578e-19	MIR1262	2	0
1	5250	10	8	68648026	rs2772300	1.729e-17	0.2798	0.001	5.55112e-17	0	5.46711e-19	3.79578e-19	WLS	1	0
1	5250	10	8	68654276	rs1430741	0.04815	0.0757	0.001	5.55112e-17	0	5.46711e-19	3.79578e-19	GNG12-AS1	2	0
1	5250	10	8	68654276	rs1430741	0.04815	0.0757	0.001	5.55112e-17	0	5.46711e-19	3.79578e-19	MIR1262	2	0
1	5250	10	8	68654276	rs1430741	0.04815	0.0757	0.001	5.55112e-17	0	5.46711e-19	3.79578e-19	WLS	1	0
1	5251	12	7	68654867	rs2566753	0.9928	0.0476	1e-05	0	0	2.55351e-15	1.43032e-15	GNG12-AS1	2	0
1	5251	12	7	68654867	rs2566753	0.9928	0.0476	1e-05	0	0	2.55351e-15	1.43032e-15	WLS	1	0
1	5251	12	7	68657510	rs1430740	1.095e-13	0.379	1e-05	0	0	2.55351e-15	1.43032e-15	GNG12-AS1	2	2
1	5251	12	7	68657510	rs1430740	1.095e-13	0.379	1e-05	0	0	2.55351e-15	1.43032e-15	WLS	1	2
1	5251	12	7	68657899	rs12045734	0.9786	0.0475	1e-05	0	0	2.55351e-15	1.43032e-15	GNG12-AS1	2	0
1	5251	12	7	68657899	rs12045734	0.9786	0.0475	1e-05	0	0	2.55351e-15	1.43032e-15	WLS	1	0
1	5251	12	7	68658961	rs2820500	2.284e-14	0.3331	1e-05	0	0	2.55351e-15	1.43032e-15	GNG12-AS1	2	0
1	5251	12	7	68658961	rs2820500	2.284e-14	0.3331	1e-05	0	0	2.55351e-15	1.43032e-15	WLS	1	0
1	5251	12	7	68660546	rs1346864	0.7985	0.0765	1e-05	0	0	2.55351e-15	1.43032e-15	GNG12-AS1	2	0
1	5251	12	7	68660546	rs1346864	0.7985	0.0765	1e-05	0	0	2.55351e-15	1.43032e-15	WLS	1	0
1	5251	12	7	68661486	rs12568456	3.579e-16	0.2574	1e-05	0	0	2.55351e-15	1.43032e-15	GNG12-AS1	2	0
1	5251	12	7	68661486	rs12568456	3.579e-16	0.2574	1e-05	0	0	2.55351e-15	1.43032e-15	WLS	1	0
1	5251	12	7	68661751	rs2116047	3.182e-14	0.3325	1e-05	0	0	2.55351e-15	1.43032e-15	GNG12-AS1	2	0
1	5251	12	7	68661751	rs2116047	3.182e-14	0.3325	1e-05	0	0	2.55351e-15	1.43032e-15	WLS	1	0
1	29055	1	1	68665023	rs7554551	5.054e-15	0.3485	5.054e-15	5.054e-15	0	5.054e-15	5.054e-15	GNG12-AS1	2	2
1	29055	1	1	68665023	rs7554551	5.054e-15	0.3485	5.054e-15	5.054e-15	0	5.054e-15	5.054e-15	WLS	1	2
2	6169	9	6	54617504	rs10197427	5.953e-06	0.3982	1e-05	1.66533e-16	0	5.72856e-07	6.3238e-07		0	0
2	6169	9	6	54618361	rs17045857	0.4551	0.1029	1e-05	1.66533e-16	0	5.72856e-07	6.3238e-07		0	0
2	6169	9	6	54618608	rs4233948	6.166e-07	0.3446	1e-05	1.66533e-16	0	5.72856e-07	6.3238e-07		0	0
2	6169	9	6	54620459	rs7605902	2.789e-07	0.4984	1e-05	1.66533e-16	0	5.72856e-07	6.3238e-07		0	2
2	6169	9	6	54622582	rs7601198	3.466e-07	0.3449	1e-05	1.66533e-16	0	5.72856e-07	6.3238e-07		0	0
2	6169	9	6	54624794	rs4671923	4.518e-07	0.3663	1e-05	1.66533e-16	0	5.72856e-07	6.3238e-07		0	0
2	6172	16	8	54630902	rs4671212	0.0001132	0.4889	1e-05	1.66533e-16	0	1.02392e-07	1.01115e-07		0	0
2	6172	16	8	54630941	rs7597837	2.135e-07	0.3463	1e-05	1.66533e-16	0	1.02392e-07	1.01115e-07		0	0
2	6172	16	8	54631603	rs6752816	0.7178	0.0846	1e-05	1.66533e-16	0	1.02392e-07	1.01115e-07		0	0
2	6172	16	8	54632995	rs4439997	2.047e-08	0.4548	1e-05	1.66533e-16	0	1.02392e-07	1.01115e-07		0	0
2	6172	16	8	54634288	rs7592359	1.792e-07	0.3447	1e-05	1.66533e-16	0	1.02392e-07	1.01115e-07		0	0
2	6172	16	8	54638968	rs6718253	1.119e-07	0.3438	1e-05	1.66533e-16	0	1.02392e-07	1.01115e-07		0	0
2	6172	16	8	54643106	rs17045866	0.4107	0.1038	1e-05	1.66533e-16	0	1.02392e-07	1.01115e-07		0	0
2	6172	16	8	54643692	rs4671214	9.931e-08	0.3409	1e-05	1.66533e-16	0	1.02392e-07	1.01115e-07		0	0
2	6173	6	4	54643778	rs4671215	9.355e-08	0.3407	1e-05	1.66533e-16	0	3.52747e-07	2.81019e-07		0	0
2	6173	6	4	54644991	rs13393949	2.122e-06	0.2726	1e-05	1.66533e-16	0	3.52747e-07	2.81019e-07		0	0
2	6173	6	4	54645072	rs7560205	1.724e-05	0.3016	1e-05	1.66533e-16	0	3.52747e-07	2.81019e-07		0	0
2	6173	6	4	54645650	rs4671216	8.275e-06	0.464	1e-05	1.66533e-16	0	3.52747e-07	2.81019e-07		0	0
2	6176	48	19	54647455	rs17045879	0.3827	0.0315	1e-05	1.66533e-16	0	4.10701e-11	3.90926e-11		0	0
2	6176	48	19	54647885	rs10197725	1.256e-07	0.4605	1e-05	1.66533e-16	0	4.10701e-11	3.90926e-11		0	0
2	6176	48	19	54651933	rs6734097	8.952e-12	0.3472	1e-05	1.66533e-16	0	4.10701e-11	3.90926e-11		0	0
2	6176	48	19	54652923	rs10496030	2.873e-06	0.2776	1e-05	1.66533e-16	0	4.10701e-11	3.90926e-11		0	0
2	6176	48	19	54653009	rs13422533	0.2954	0.0344	1e-05	1.66533e-16	0	4.10701e-11	3.90926e-11		0	0
2	6176	48	19	54653561	rs4393791	1.765e-07	0.4577	1e-05	1.66533e-16	0	4.10701e-11	3.90926e-11		0	0
2	6176	48	19	54654253	rs4296461	0.259	0.1822	1e-05	1.66533e-16	0	4.10701e-11	3.90926e-11		0	0
2	6176	48	19	54654862	rs7589057	0.3997	0.0314	1e-05	1.66533e-16	0	4.10701e-11	3.90926e-11		0	0
2	6176	48	19	54657137	rs4318426	0.0697	0.1861	1e-05	1.66533e-16	0	4.10701e-11	3.90926e-11		0	0
2	6176	48	19	54657904	rs4375908	2.974e-05	0.3103	1e-05	1.66533e-16	0	4.10701e-11	3.90926e-11		0	0
2	6176	48	19	54658234	rs10168767	1.386e-06	0.4896	1e-05	1.66533e-16	0	4.10701e-11	3.90926e-11		0	0
2	6176	48	19	54659603	rs4629196	0.1783	0.1926	1e-05	1.66533e-16	0	4.10701e-11	3.90926e-11		0	0
2	6176	48	19	54659707	rs4233949	5.007e-12	0.3785	1e-05	1.66533e-16	0	4.10701e-11	3.90926e-11		0	1
2	6176	48	19	54659942	rs11694121	3.029e-06	0.279	1e-05	1.66533e-16	0	4.10701e-11	3.90926e-11		0	0
2	6176	48	19	54659980	rs6744982	1.063e-07	0.4613	1e-05	1.66533e-16	0	4.10701e-11	3.90926e-11		0	0
2	6176	48	19	54660456	rs4627617	0.2026	0.1839	1e-05	1.66533e-16	0	4.10701e-11	3.90926e-11		0	0
2	6176	48	19	54660484	rs17045894	0.3124	0.0344	1e-05	1.66533e-16	0	4.10701e-11	3.90926e-11		0	0
2	6176	48	19	54660795	rs17045898	0.05273	0.1796	1e-05	1.66533e-16	0	4.10701e-11	3.90926e-11		0	0
2	6176	48	19	54661569	rs6752877	6.615e-12	0.3493	1e-05	1.66533e-16	0	4.10701e-11	3.90926e-11		0	0
2	6177	8	4	54664296	rs4558622	8.227e-08	0.4598	1e-05	1.78941e-11	0	2.59422e-07	2.13878e-07		0	0
2	6177	8	4	54666228	rs7419821	2.115e-06	0.2783	1e-05	1.78941e-11	0	2.59422e-07	2.13878e-07		0	0
2	6177	8	4	54666673	rs17189981	0.1995	0.1833	1e-05	1.78941e-11	0	2.59422e-07	2.13878e-07		0	0
2	6177	8	4	54668247	rs4306748	3.583e-07	0.451	1e-05	1.78941e-11	0	2.59422e-07	2.13878e-07		0	0
2	13352	10	3	166587702	rs4667492	0.006094	0.2805	1e-05	3.91465e-10	0	4.13399e-08	3.75249e-08	GALNT3	1	0
2	13352	10	3	166597357	rs1346003	1.378e-08	0.4959	1e-05	3.91465e-10	0	4.13399e-08	3.75249e-08	GALNT3	1	1
2	13352	10	3	166601120	rs1425000	0.05279	0.1336	1e-05	3.91465e-10	0	4.13399e-08	3.75249e-08	GALNT3	1	0
2	13353	15	5	166606993	rs11686403	1.726e-07	0.4866	1e-05	1.66533e-16	0	4.14592e-07	6.08472e-07	GALNT3	1	0
2	13353	15	5	166613243	rs3791848	2.478e-07	0.4865	1e-05	1.66533e-16	0	4.14592e-07	6.08472e-07	GALNT3	1	0
2	13353	15	5	166618262	rs1968294	4.483e-07	0.4939	1e-05	1.66533e-16	0	4.14592e-07	6.08472e-07	GALNT3	1	2
2	13353	15	5	166621236	rs6721582	0.007229	0.2587	1e-05	1.66533e-16	0	4.14592e-07	6.08472e-07	GALNT3	1	0
2	13353	15	5	166624047	rs2059435	0.1698	0.0238	1e-05	1.66533e-16	0	4.14592e-07	6.08472e-07	GALNT3	1	0
2	22277	1	1	54684557	rs11898505	1.303e-11	0.3393	1.303e-11	1.303e-11	0	1.303e-11	1.303e-11	SPTBN1	1	2
2	27687	1	1	166603087	rs1895701	2.683e-08	0.4903	2.683e-08	2.683e-08	0	2.683e-08	2.683e-08	GALNT3	1	0
3	4809	11	5	41109561	rs370243	5.048e-05	0.3309	0.001	4.20786e-12	0	1.69749e-10	1.88122e-10		0	0
3	4809	11	5	41110710	rs7643852	0.001816	0.1494	0.001	4.20786e-12	0	1.69749e-10	1.88122e-10		0	0
3	4809	11	5	41113201	rs416183	6.638e-06	0.3283	0.001	4.20786e-12	0	1.69749e-10	1.88122e-10		0	0
3	4809	11	5	41113327	rs11717807	6.79e-11	0.4619	0.001	4.20786e-12	0	1.69749e-10	1.88122e-10		0	0
3	4809	11	5	41114867	rs384934	6.79e-11	0.4616	0.001	4.20786e-12	0	1.69749e-10	1.88122e-10		0	0
3	4810	9	3	41116506	rs391459	7.928e-11	0.4697	1e-05	1.66533e-16	0	9.81334e-11	1.18628e-10		0	0
3	4810	9	3	41116831	rs436705	1.258e-10	0.4588	1e-05	1.66533e-16	0	9.81334e-11	1.18628e-10		0	0
3	4810	9	3	41119907	rs431867	9.992e-11	0.4622	1e-05	1.66533e-16	0	9.81334e-11	1.18628e-10		0	0
3	4811	29	12	41121251	rs436448	7.338e-11	0.4623	1e-05	5.55112e-17	0	1.15433e-10	1.84192e-10		0	0
3	4811	29	12	41122345	rs383911	9.89e-11	0.4646	1e-05	5.55112e-17	0	1.15433e-10	1.84192e-10		0	0
3	4811	29	12	41125726	rs1915925	0.0008136	0.1372	1e-05	5.55112e-17	0	1.15433e-10	1.84192e-10		0	0
3	4811	29	12	41127094	rs401680	7.338e-11	0.4614	1e-05	5.55112e-17	0	1.15433e-10	1.84192e-10		0	0
3	4811	29	12	41127511	rs385905	7.338e-11	0.4612	1e-05	5.55112e-17	0	1.15433e-10	1.84192e-10		0	1
3	4811	29	12	41137232	rs107253	7.868e-11	0.4627	1e-05	5.55112e-17	0	1.15433e-10	1.84192e-10		0	0
3	4811	29	12	41138172	rs428510	6.79e-11	0.4606	1e-05	5.55112e-17	0	1.15433e-10	1.84192e-10		0	0
3	4811	29	12	41139102	rs378967	1.151e-10	0.4602	1e-05	5.55112e-17	0	1.15433e-10	1.84192e-10		0	0
3	4811	29	12	41139829	rs13314643	0.7702	0.0157	1e-05	5.55112e-17	0	1.15433e-10	1.84192e-10		0	0
3	4811	29	12	41142209	rs408194	0.05079	0.0363	1e-05	5.55112e-17	0	1.15433e-10	1.84192e-10		0	0
3	4811	29	12	41143191	rs398993	9.602e-11	0.4666	1e-05	5.55112e-17	0	1.15433e-10	1.84192e-10		0	0
3	4811	29	12	41145025	rs423170	1.557e-10	0.4582	1e-05	5.55112e-17	0	1.15433e-10	1.84192e-10		0	0
3	4813	2	2	41155345	rs4973920	1.326e-08	0.4451	1e-05	1.66533e-16	0	5.99915e-10	5.88852e-10		0	0
3	4813	2	2	41155615	rs108606	3.069e-10	0.4379	1e-05	1.66533e-16	0	5.99915e-10	5.88852e-10		0	0
3	4814	5	5	41157575	rs1984856	7.15e-10	0.4643	1e-05	1.66533e-16	0	5.87468e-10	7.08093e-10		0	0
3	4814	5	5	41158322	rs1156916	4.687e-10	0.4673	1e-05	1.66533e-16	0	5.87468e-10	7.08093e-10		0	0
3	4814	5	5	41160573	rs12485899	8.539e-08	0.4437	1e-05	1.66533e-16	0	5.87468e-10	7.08093e-10		0	0
3	4814	5	5	41161343	rs4437116	4.687e-10	0.4688	1e-05	1.66533e-16	0	5.87468e-10	7.08093e-10		0	0
3	4814	5	5	41162974	rs11720396	3.529e-10	0.4685	1e-05	1.66533e-16	0	5.87468e-10	7.08093e-10		0	0
3	4815	11	5	41165616	rs6599143	1.642e-09	0.4651	1e-05	5.55112e-17	0	1.22122e-09	1.759e-09		0	0
3	4815	11	5	41167353	rs4974070	1.336e-09	0.4679	1e-05	5.55112e-17	0	1.22122e-09	1.759e-09		0	0
3	4815	11	5	41168955	rs7632244	1.047e-09	0.4687	1e-05	5.55112e-17	0	1.22122e-09	1.759e-09		0	2
3	4815	11	5	41179628	rs454690	1.759e-09	0.4663	1e-05	5.55112e-17	0	1.22122e-09	1.759e-09		0	0
3	4815	11	5	41180345	rs9832204	8.243e-10	0.467	1e-05	5.55112e-17	0	1.22122e-09	1.759e-09		0	0
3	24540	1	1	41157267	rs6772565	5.03e-10	0.4673	5.03e-10	5.03e-10	0	5.03e-10	5.03e-10		0	0
3	25790	1	1	41164756	rs7609599	1.642e-09	0.4652	1.642e-09	1.642e-09	0	1.642e-09	1.642e-09		0	0
3	26542	1	1	41164908	rs7642431	1.806e-09	0.4636	1.806e-09	1.806e-09	0	1.806e-09	1.806e-09		0	0
4	6373	6	4	88743279	rs13128741	3e-05	0.2189	1e-05	4.44089e-16	0	2.3523e-08	3.19753e-08	MEPE	1	0
4	6373	6	4	88745847	rs4546213	1.395e-08	0.3394	1e-05	4.44089e-16	0	2.3523e-08	3.19753e-08	MEPE	1	0
4	6373	6	4	88746734	rs13117929	1.017e-08	0.3395	1e-05	4.44089e-16	0	2.3523e-08	3.19753e-08	MEPE	1	0
4	6373	6	4	88749506	rs6825592	0.03225	0.2364	1e-05	4.44089e-16	0	2.3523e-08	3.19753e-08	MEPE	1	0
4	6375	3	1	88750629	rs17013191	7.95e-08	0.2819	7.95e-08	7.95e-08	0	7.95e-08	7.95e-08	MEPE	1	0
4	6376	5	5	88750804	rs10516794	0.07799	0.1517	1e-05	1.66533e-16	0	7.62156e-08	9.58148e-08	MEPE	1	2
4	6376	5	5	88752045	rs4693882	0.1849	0.0803	1e-05	1.66533e-16	0	7.62156e-08	9.58148e-08	MEPE	1	0
4	6376	5	5	88752387	rs6846514	2.788e-08	0.3381	1e-05	1.66533e-16	0	7.62156e-08	9.58148e-08	MEPE	1	0
4	6376	5	5	88752878	rs11097172	3.363e-08	0.3384	1e-05	1.66533e-16	0	7.62156e-08	9.58148e-08	MEPE	1	0
4	6376	5	5	88753045	rs1585616	0.03692	0.1123	1e-05	1.66533e-16	0	7.62156e-08	9.58148e-08	MEPE	1	0
4	6377	6	5	88754060	rs17013212	0.1576	0.1467	0.005	7.02286e-10	0	1.2695e-07	1.04574e-07	MEPE	1	2
4	6377	6	5	88755147	rs13125559	1.682e-06	0.3815	0.005	7.02286e-10	0	1.2695e-07	1.04574e-07	MEPE	1	0
4	6377	6	5	88755967	rs11097173	3.421e-07	0.2378	0.005	7.02286e-10	0	1.2695e-07	1.04574e-07	MEPE	1	0
4	6377	6	5	88756245	rs2045836	0.4651	0.3859	0.005	7.02286e-10	0	1.2695e-07	1.04574e-07	MEPE	1	0
4	6377	6	5	88756675	rs2045837	2.788e-08	0.3383	0.005	7.02286e-10	0	1.2695e-07	1.04574e-07	MEPE	1	0
4	6379	14	12	88757703	rs17712558	4.075e-07	0.3917	0.7	6.15042e-10	0	2.25243e-06	3.04681e-06	MEPE	1	0
4	6379	14	12	88757813	rs990862	5.878e-05	0.357	0.7	6.15042e-10	0	2.25243e-06	3.04681e-06	MEPE	1	0
4	6379	14	12	88759212	rs11937202	2.735e-06	0.3481	0.7	6.15042e-10	0	2.25243e-06	3.04681e-06	MEPE	1	0
4	6379	14	12	88759344	rs6857656	0.09712	0.079	0.7	6.15042e-10	0	2.25243e-06	3.04681e-06	MEPE	1	0
4	6379	14	12	88760413	rs4466013	0.04452	0.0233	0.7	6.15042e-10	0	2.25243e-06	3.04681e-06	MEPE	1	0
4	6379	14	12	88760702	rs17013278	0.02821	0.0749	0.7	6.15042e-10	0	2.25243e-06	3.04681e-06	MEPE	1	0
4	6379	14	12	88761259	rs13130999	1.163e-06	0.1963	0.7	6.15042e-10	0	2.25243e-06	3.04681e-06	MEPE	1	0
4	6379	14	12	88762566	rs12644687	0.0001	0.3624	0.7	6.15042e-10	0	2.25243e-06	3.04681e-06	MEPE	1	0
4	6379	14	12	88764541	rs3762916	1.071e-06	0.3533	0.7	6.15042e-10	0	2.25243e-06	3.04681e-06	MEPE	1	0
4	6379	14	12	88765176	rs12640398	0.03024	0.2144	0.7	6.15042e-10	0	2.25243e-06	3.04681e-06	MEPE	1	0
4	6379	14	12	88765516	rs13127257	1.455e-06	0.1965	0.7	6.15042e-10	0	2.25243e-06	3.04681e-06	MEPE	1	0
4	6379	14	12	88767942	rs3749575	0.05743	0.0593	0.7	6.15042e-10	0	2.25243e-06	3.04681e-06	MEPE	1	0
4	6380	8	4	88768672	rs6532019	0.1184	0.0826	1e-05	5.28897e-09	0	1.31038e-06	1.20152e-06	MEPE	1	0
4	6380	8	4	88770005	rs12646209	0.02284	0.2079	1e-05	5.28897e-09	0	1.31038e-06	1.20152e-06	MEPE	1	0
4	6380	8	4	88770559	rs17013308	0.9294	0.1498	1e-05	5.28897e-09	0	1.31038e-06	1.20152e-06	MEPE	1	0
4	6380	8	4	88770890	rs10018094	3.276e-07	0.3106	1e-05	5.28897e-09	0	1.31038e-06	1.20152e-06	MEPE	1	0
4	6382	11	6	88771611	rs9998343	2.092e-06	0.446	1e-05	1.66533e-16	0	1.03168e-10	8.00847e-11	MEPE	1	0
4	6382	11	6	88771879	rs10021236	5.618e-08	0.3047	1e-05	1.66533e-16	0	1.03168e-10	8.00847e-11	MEPE	1	0
4	6382	11	6	88771914	rs17013324	0.02008	0.0767	1e-05	1.66533e-16	0	1.03168e-10	8.00847e-11	MEPE	1	0
4	6382	11	6	88773969	rs6532024	0.1479	0.3725	1e-05	1.66533e-16	0	1.03168e-10	8.00847e-11	MEPE	1	0
4	6382	11	6	88775243	rs1471403	1.72e-11	0.3364	1e-05	1.66533e-16	0	1.03168e-10	8.00847e-11	MEPE	1	1
4	6382	11	6	88775345	rs1471404	0.903	0.1492	1e-05	1.66533e-16	0	1.03168e-10	8.00847e-11	MEPE	1	0
4	6384	54	18	88778446	rs931032	0.737	0.1489	1e-05	1.03059e-08	1	3.67885e-07	2.20169e-07		0	0
4	6384	54	18	88781437	rs721782	1.219e-05	0.3515	1e-05	1.03059e-08	1	3.67885e-07	2.20169e-07		0	0
4	6384	54	18	88781772	rs7682273	0.2647	0.061	1e-05	1.03059e-08	1	3.67885e-07	2.20169e-07		0	0
4	6384	54	18	88787174	rs4693188	0.0001963	0.3692	1e-05	1.03059e-08	1	3.67885e-07	2.20169e-07		0	0
4	6384	54	18	88788036	rs1463091	0.004707	0.4153	1e-05	1.03059e-08	1	3.67885e-07	2.20169e-07		0	0
4	6384	54	18	88789470	rs6857682	0.0467	0.18	1e-05	1.03059e-08	1	3.67885e-07	2.20169e-07		0	0
4	6384	54	18	88790723	rs2904177	4.595e-08	0.2145	1e-05	1.03059e-08	1	3.67885e-07	2.20169e-07		0	0
4	6384	54	18	88792715	rs1463096	0.0003543	0.1601	1e-05	1.03059e-08	1	3.67885e-07	2.20169e-07		0	0
4	6384	54	18	88793011	rs1463099	0.008869	0.4475	1e-05	1.03059e-08	1	3.67885e-07	2.20169e-07		0	0
4	6384	54	18	88794684	rs2199557	3.699e-08	0.3052	1e-05	1.03059e-08	1	3.67885e-07	2.20169e-07		0	0
4	6384	54	18	88798284	rs7672749	0.00364	0.0961	1e-05	1.03059e-08	1	3.67885e-07	2.20169e-07		0	2
4	6384	54	18	88798435	rs7677328	0.04787	0.0383	1e-05	1.03059e-08	1	3.67885e-07	2.20169e-07		0	0
4	6384	54	18	88799710	rs1463104	2.473e-05	0.3475	1e-05	1.03059e-08	1	3.67885e-07	2.20169e-07		0	2
4	6384	54	18	88800053	rs3886171	0.07524	0.081	1e-05	1.03059e-08	1	3.67885e-07	2.20169e-07		0	0
4	6384	54	18	88800539	rs7690494	0.0348	0.0763	1e-05	1.03059e-08	1	3.67885e-07	2.20169e-07		0	0
4	6384	54	18	88801072	rs4693197	0.7087	0.1491	1e-05	1.03059e-08	1	3.67885e-07	2.20169e-07		0	0
4	6384	54	18	88801187	rs4693897	0.01477	0.4362	1e-05	1.03059e-08	1	3.67885e-07	2.20169e-07		0	0
4	6384	54	18	88801652	rs1381960	0.07698	0.081	1e-05	1.03059e-08	1	3.67885e-07	2.20169e-07		0	0
4	6387	47	22	88817225	rs17013531	0.628	0.1099	1e-05	1.66533e-16	0	5.1028e-09	2.81768e-09		0	0
4	6387	47	22	88817414	rs2169612	0.3995	0.2074	1e-05	1.66533e-16	0	5.1028e-09	2.81768e-09		0	0
4	6387	47	22	88817431	rs2169611	0.007802	0.0852	1e-05	1.66533e-16	0	5.1028e-09	2.81768e-09		0	0
4	6387	47	22	88818075	rs12513126	9.329e-07	0.4499	1e-05	1.66533e-16	0	5.1028e-09	2.81768e-09		0	0
4	6387	47	22	88821873	rs12651696	0.09298	0.1833	1e-05	1.66533e-16	0	5.1028e-09	2.81768e-09		0	0
4	6387	47	22	88823643	rs17013544	0.4315	0.2098	1e-05	1.66533e-16	0	5.1028e-09	2.81768e-09		0	0
4	6387	47	22	88824921	rs6810598	0.7221	0.0167	1e-05	1.66533e-16	0	5.1028e-09	2.81768e-09		0	0
4	6387	47	22	88826327	rs17013545	0.09965	0.1823	1e-05	1.66533e-16	0	5.1028e-09	2.81768e-09		0	0
4	6387	47	22	88827443	rs12502739	3.267e-08	0.4801	1e-05	1.66533e-16	0	5.1028e-09	2.81768e-09		0	0
4	6387	47	22	88827844	rs985930	0.5786	0.03	1e-05	1.66533e-16	0	5.1028e-09	2.81768e-09		0	0
4	6387	47	22	88828775	rs13140622	2.866e-08	0.4805	1e-05	1.66533e-16	0	5.1028e-09	2.81768e-09		0	0
4	6387	47	22	88830632	rs10013836	2.069e-07	0.4812	1e-05	1.66533e-16	0	5.1028e-09	2.81768e-09		0	0
4	6387	47	22	88832053	rs17783296	1.055e-07	0.2178	1e-05	1.66533e-16	0	5.1028e-09	2.81768e-09		0	0
4	6387	47	22	88832209	rs17783320	0.004587	0.0257	1e-05	1.66533e-16	0	5.1028e-09	2.81768e-09		0	0
4	6387	47	22	88832799	rs1381949	7.298e-08	0.4791	1e-05	1.66533e-16	0	5.1028e-09	2.81768e-09		0	0
4	6387	47	22	88833389	rs10011284	6.671e-06	0.4431	1e-05	1.66533e-16	0	5.1028e-09	2.81768e-09		0	0
4	6387	47	22	88836002	rs716202	0.1009	0.1684	1e-05	1.66533e-16	0	5.1028e-09	2.81768e-09		0	0
4	6387	47	22	88836036	rs716203	2.351e-08	0.4945	1e-05	1.66533e-16	0	5.1028e-09	2.81768e-09		0	0
4	6387	47	22	88838571	rs17013562	0.01305	0.0355	1e-05	1.66533e-16	0	5.1028e-09	2.81768e-09		0	0
4	6387	47	22	88838825	rs13147471	7.842e-06	0.4426	1e-05	1.66533e-16	0	5.1028e-09	2.81768e-09		0	0
4	6387	47	22	88840386	rs6846509	2.4e-10	0.2802	1e-05	1.66533e-16	0	5.1028e-09	2.81768e-09		0	0
4	6387	47	22	88848016	rs6811514	1.371e-07	0.4935	1e-05	1.66533e-16	0	5.1028e-09	2.81768e-09		0	0
4	6388	18	8	88848691	rs16996103	0.7418	0.1052	1e-05	5.55112e-17	0	6.03948e-09	4.07737e-09		0	0
4	6388	18	8	88849669	rs1477602	7.757e-10	0.2814	1e-05	5.55112e-17	0	6.03948e-09	4.07737e-09		0	0
4	6388	18	8	88854260	rs7694756	0.6153	0.03	1e-05	5.55112e-17	0	6.03948e-09	4.07737e-09		0	0
4	6388	18	8	88856229	rs1477600	3.685e-08	0.4037	1e-05	5.55112e-17	0	6.03948e-09	4.07737e-09		0	0
4	6388	18	8	88856264	rs1463117	1.88e-07	0.4934	1e-05	5.55112e-17	0	6.03948e-09	4.07737e-09		0	0
4	6388	18	8	88856342	rs1463116	2.1e-06	0.3537	1e-05	5.55112e-17	0	6.03948e-09	4.07737e-09		0	0
4	6388	18	8	88856531	rs17009134	0.7518	0.1051	1e-05	5.55112e-17	0	6.03948e-09	4.07737e-09		0	0
4	6388	18	8	88859131	rs11723364	3.958e-07	0.2177	1e-05	5.55112e-17	0	6.03948e-09	4.07737e-09		0	0
4	16468	1	1	88848608	rs13130558	1.8e-08	0.4153	1.8e-08	1.8e-08	0	1.8e-08	1.8e-08		0	0
4	17187	1	1	88770998	rs1477603	3.386e-09	0.2715	3.386e-09	3.386e-09	0	3.386e-09	3.386e-09	MEPE	1	0
6	11299	19	7	151850027	rs4870033	0.8821	0.1222	0.001	5.52225e-13	0	2.18952e-10	1.68818e-10	CCDC170	2	0
6	11299	19	7	151850073	rs17081379	0.373	0.0756	0.001	5.52225e-13	0	2.18952e-10	1.68818e-10	CCDC170	2	0
6	11299	19	7	151851124	rs6900089	2.839e-06	0.1065	0.001	5.52225e-13	0	2.18952e-10	1.68818e-10	CCDC170	2	0
6	11299	19	7	151851339	rs11155795	3.128e-11	0.4047	0.001	5.52225e-13	0	2.18952e-10	1.68818e-10	CCDC170	2	0
6	11299	19	7	151853291	rs6912538	4.104e-06	0.2009	0.001	5.52225e-13	0	2.18952e-10	1.68818e-10	CCDC170	2	0
6	11299	19	7	151853949	rs9479060	0.4144	0.0784	0.001	5.52225e-13	0	2.18952e-10	1.68818e-10	CCDC170	2	0
6	11299	19	7	151854094	rs17054385	1.61e-06	0.1687	0.001	5.52225e-13	0	2.18952e-10	1.68818e-10	CCDC170	2	0
6	11301	23	8	151857594	rs6931664	2.196e-15	0.4134	1e-05	5.55112e-17	0	1.12133e-14	1.13021e-14	CCDC170	2	2
6	11301	23	8	151859855	rs17824408	0.0007038	0.1876	1e-05	5.55112e-17	0	1.12133e-14	1.13021e-14	CCDC170	2	0
6	11301	23	8	151860110	rs1856859	3.803e-15	0.1523	1e-05	5.55112e-17	0	1.12133e-14	1.13021e-14	CCDC170	2	0
6	11301	23	8	151862142	rs7769700	1.388e-06	0.1085	1e-05	5.55112e-17	0	1.12133e-14	1.13021e-14	CCDC170	2	0
6	11301	23	8	151862228	rs4463269	0.003142	0.2922	1e-05	5.55112e-17	0	1.12133e-14	1.13021e-14	CCDC170	2	0
6	11301	23	8	151868232	rs1023938	0.002067	0.2927	1e-05	5.55112e-17	0	1.12133e-14	1.13021e-14	CCDC170	2	0
6	11301	23	8	151869219	rs9383923	0.7972	0.1136	1e-05	5.55112e-17	0	1.12133e-14	1.13021e-14	CCDC170	2	0
6	11301	23	8	151869645	rs3734803	0.0006587	0.1885	1e-05	5.55112e-17	0	1.12133e-14	1.13021e-14	CCDC170	2	0
6	11302	35	12	151872537	rs7743146	0.7661	0.1129	1e-05	0	0	4.44089e-16	2.12893e-16	CCDC170	2	0
6	11302	35	12	151872567	rs7761420	5.287e-16	0.4137	1e-05	0	0	4.44089e-16	2.12893e-16	CCDC170	2	0
6	11302	35	12	151875034	rs9397427	8.783e-15	0.1524	1e-05	0	0	4.44089e-16	2.12893e-16	CCDC170	2	0
6	11302	35	12	151881805	rs6904133	4.121e-15	0.1481	1e-05	0	0	4.44089e-16	2.12893e-16	CCDC170	2	0
6	11302	35	12	151883660	rs9383925	0.7753	0.1126	1e-05	0	0	4.44089e-16	2.12893e-16	CCDC170	2	0
6	11302	35	12	151884252	rs4425604	1.725e-06	0.1092	1e-05	0	0	4.44089e-16	2.12893e-16	CCDC170	2	0
6	11302	35	12	151886180	rs4610577	0.4843	0.1169	1e-05	0	0	4.44089e-16	2.12893e-16	CCDC170	2	0
6	11302	35	12	151890789	rs9479072	8.192e-15	0.4138	1e-05	0	0	4.44089e-16	2.12893e-16	CCDC170	2	0
6	11302	35	12	151891022	rs12205762	1.339e-06	0.1092	1e-05	0	0	4.44089e-16	2.12893e-16	CCDC170	2	0
6	11302	35	12	151892135	rs4869737	0.00157	0.2925	1e-05	0	0	4.44089e-16	2.12893e-16	CCDC170	2	0
6	11302	35	12	151892151	rs4869738	0.0001255	0.2191	1e-05	0	0	4.44089e-16	2.12893e-16	CCDC170	2	0
6	11302	35	12	151895456	rs6909279	3.343e-17	0.415	1e-05	0	0	4.44089e-16	2.12893e-16	CCDC170	2	2
6	11304	2	2	151898331	rs12203469	0.02497	0.0962	1e-05	0	0	2.094e-17	2.01521e-17	CCDC170	2	0
6	11304	2	2	151898506	rs1871859	1.047e-17	0.1764	1e-05	0	0	2.094e-17	2.01521e-17	CCDC170	2	2
6	11305	15	7	151900657	rs7749563	1.91e-11	0.2181	1e-05	0	0	2.15358e-19	1.44112e-19	CCDC170	2	0
6	11305	15	7	151900811	rs6913493	9.987e-07	0.1095	1e-05	0	0	2.15358e-19	1.44112e-19	CCDC170	2	0
6	11305	15	7	151901337	rs11155797	1.141e-17	0.4131	1e-05	0	0	2.15358e-19	1.44112e-19	CCDC170	2	0
6	11305	15	7	151907748	rs4869742	3.27e-20	0.3125	1e-05	0	0	2.15358e-19	1.44112e-19	CCDC170	2	1
6	11305	15	7	151909128	rs9479079	0.8953	0.1065	1e-05	0	0	2.15358e-19	1.44112e-19	CCDC170	2	0
6	11305	15	7	151910904	rs6925996	5.449e-19	0.3265	1e-05	0	0	2.15358e-19	1.44112e-19	CCDC170	2	0
6	11305	15	7	151911872	rs9383929	1.056e-14	0.2805	1e-05	0	0	2.15358e-19	1.44112e-19	CCDC170	2	0
6	11306	11	6	151914143	rs17081463	0.2493	0.0647	1e-05	1.66533e-16	0	4.98563e-09	3.77485e-09	CCDC170	2	0
6	11306	11	6	151914265	rs17081470	0.2535	0.0645	1e-05	1.66533e-16	0	4.98563e-09	3.77485e-09	CCDC170	2	0
6	11306	11	6	151914421	rs9383930	8.843e-10	0.2854	1e-05	1.66533e-16	0	4.98563e-09	3.77485e-09	CCDC170	2	0
6	11306	11	6	151914951	rs9397064	1.377e-08	0.1529	1e-05	1.66533e-16	0	4.98563e-09	3.77485e-09	CCDC170	2	0
6	11306	11	6	151915022	rs6922484	0.2602	0.0649	1e-05	1.66533e-16	0	4.98563e-09	3.77485e-09	CCDC170	2	0
6	11306	11	6	151918856	rs12662670	0.1385	0.1103	1e-05	1.66533e-16	0	4.98563e-09	3.77485e-09	CCDC170	2	0
6	11308	13	5	151919936	rs9397066	1.622e-09	0.2807	1e-05	8.32667e-16	0	4.33091e-09	4.33768e-09	CCDC170	2	0
6	11308	13	5	151920772	rs1340874	1.86e-09	0.202	1e-05	8.32667e-16	0	4.33091e-09	4.33768e-09	CCDC170	2	0
6	11308	13	5	151924607	rs1110776	0.15	0.1126	1e-05	8.32667e-16	0	4.33091e-09	4.33768e-09	CCDC170	2	0
6	11308	13	5	151925377	rs900195	3.215e-06	0.3565	1e-05	8.32667e-16	0	4.33091e-09	4.33768e-09	CCDC170	2	0
6	11308	13	5	151928342	rs7746854	4.068e-05	0.416	1e-05	8.32667e-16	0	4.33091e-09	4.33768e-09	CCDC170	2	0
6	11310	2	1	151933175	rs1038304	7.779e-19	0.497	7.779e-19	7.779e-19	0	7.779e-19	7.779e-19	CCDC170	2	2
6	11311	13	7	151934614	rs11155800	3.366e-11	0.2563	1e-05	0	0	2.48743e-16	1.75494e-16	CCDC170	2	0
6	11311	13	7	151936214	rs6914432	9.854e-15	0.2414	1e-05	0	0	2.48743e-16	1.75494e-16	CCDC170	2	0
6	11311	13	7	151936677	rs6929137	1.885e-15	0.3216	1e-05	0	0	2.48743e-16	1.75494e-16	CCDC170	2	2
6	11311	13	7	151939181	rs3734804	3.728e-17	0.4978	1e-05	0	0	2.48743e-16	1.75494e-16	CCDC170	2	0
6	11311	13	7	151939350	rs3734805	0.1089	0.1105	1e-05	0	0	2.48743e-16	1.75494e-16	CCDC170	2	0
6	11311	13	7	151941461	rs3734806	1.45e-15	0.3214	1e-05	0	0	2.48743e-16	1.75494e-16	CCDC170	2	0
6	11311	13	7	151943014	rs9479087	0.2167	0.1786	1e-05	0	0	2.48743e-16	1.75494e-16	CCDC170	2	0
6	11312	5	3	151943977	rs10872676	6.115e-17	0.497	1e-05	5.55112e-17	0	1.8345e-16	1.53858e-16	CCDC170	2	0
6	11312	5	3	151944418	rs13207030	0.1944	0.1796	1e-05	5.55112e-17	0	1.8345e-16	1.53858e-16	CCDC170	2	0
6	11312	5	3	151944614	rs9383936	0.09655	0.1101	1e-05	5.55112e-17	0	1.8345e-16	1.53858e-16	CCDC170	2	0
6	11313	30	13	151947068	rs7752591	9.996e-17	0.4963	1e-05	0	0	1.11022e-15	6.69159e-16	CCDC170	2	0
6	11313	30	13	151948284	rs2046211	0.8779	0.0236	1e-05	0	0	1.11022e-15	6.69159e-16	CCDC170	2	0
6	11313	30	13	151949582	rs6557160	4.492e-15	0.3195	1e-05	0	0	1.11022e-15	6.69159e-16	CCDC170	2	0
6	11313	30	13	151951220	rs9397435	0.04787	0.1079	1e-05	0	0	1.11022e-15	6.69159e-16	CCDC170	2	0
6	11313	30	13	151952332	rs9397437	0.03664	0.0555	1e-05	0	0	1.11022e-15	6.69159e-16	CCDC170	2	0
6	11313	30	13	151952890	rs6908732	0.3036	0.2652	1e-05	0	0	1.11022e-15	6.69159e-16	CCDC170	2	0
6	11313	30	13	151954127	rs6900157	3.36e-15	0.3359	1e-05	0	0	1.11022e-15	6.69159e-16	CCDC170	2	0
6	11313	30	13	151956890	rs11155806	8.507e-16	0.2263	1e-05	0	0	1.11022e-15	6.69159e-16	CCDC170	2	1
6	11313	30	13	151962202	rs852003	1.003e-12	0.4368	1e-05	0	0	1.11022e-15	6.69159e-16	CCDC170	2	0
6	11313	30	13	151967935	rs11759626	4.121e-15	0.2185	1e-05	0	0	1.11022e-15	6.69159e-16	CCDC170	2	0
6	11313	30	13	151971687	rs851974	1.286e-09	0.4419	1e-05	0	0	1.11022e-15	6.69159e-16	CCDC170	2	2
6	11313	30	13	151971720	rs7740042	7.795e-14	0.2107	1e-05	0	0	1.11022e-15	6.69159e-16	CCDC170	2	0
6	11313	30	13	151971857	rs865449	0.4579	0.2518	1e-05	0	0	1.11022e-15	6.69159e-16	CCDC170	2	0
6	11314	18	11	151975473	rs851973	0.9915	0.3127	1e-05	8.32667e-16	0	5.34086e-11	4.22994e-11		0	0
6	11314	18	11	151975773	rs851972	0.1387	0.3993	1e-05	8.32667e-16	0	5.34086e-11	4.22994e-11		0	0
6	11314	18	11	151977085	rs6915267	0.01284	0.1097	1e-05	8.32667e-16	0	5.34086e-11	4.22994e-11		0	0
6	11314	18	11	151978439	rs712219	7.233e-12	0.402	1e-05	8.32667e-16	0	5.34086e-11	4.22994e-11		0	0
6	11314	18	11	151979157	rs851970	1.477e-11	0.3953	1e-05	8.32667e-16	0	5.34086e-11	4.22994e-11		0	0
6	11314	18	11	151980730	rs17081551	0.2931	0.1516	1e-05	8.32667e-16	0	5.34086e-11	4.22994e-11		0	0
6	11314	18	11	151981001	rs851968	0.4617	0.2772	1e-05	8.32667e-16	0	5.34086e-11	4.22994e-11		0	0
6	11314	18	11	151981210	rs851966	0.02157	0.455	1e-05	8.32667e-16	0	5.34086e-11	4.22994e-11		0	0
6	11314	18	11	151982413	rs866457	0.02092	0.4555	1e-05	8.32667e-16	0	5.34086e-11	4.22994e-11		0	0
6	11314	18	11	151986003	rs9397442	0.003862	0.1521	1e-05	8.32667e-16	0	5.34086e-11	4.22994e-11		0	0
6	11314	18	11	151986594	rs9371226	0.01357	0.0873	1e-05	8.32667e-16	0	5.34086e-11	4.22994e-11		0	0
6	11317	6	4	152002932	rs6557164	9.244e-09	0.1427	1e-05	5.55112e-17	0	3.42867e-09	3.18993e-09		0	2
6	11317	6	4	152005544	rs851994	2.087e-06	0.4895	1e-05	5.55112e-17	0	3.42867e-09	3.18993e-09		0	0
6	11317	6	4	152006011	rs851993	9.452e-10	0.3949	1e-05	5.55112e-17	0	3.42867e-09	3.18993e-09		0	0
6	11317	6	4	152006178	rs9383939	0.04414	0.1117	1e-05	5.55112e-17	0	3.42867e-09	3.18993e-09		0	0
6	11318	11	5	152008780	rs3020331	2.385e-14	0.4312	0.001	3.05311e-15	0	2.68674e-14	3.27522e-14	ESR1	2	2
6	11318	11	5	152008982	rs2941741	1.195e-14	0.4257	0.001	3.05311e-15	0	2.68674e-14	3.27522e-14	ESR1	2	2
6	11318	11	5	152009654	rs10214867	0.005541	0.0936	0.001	3.05311e-15	0	2.68674e-14	3.27522e-14	ESR1	2	0
6	11318	11	5	152010254	rs3020333	6.616e-14	0.4499	0.001	3.05311e-15	0	2.68674e-14	3.27522e-14	ESR1	2	2
6	11318	11	5	152013223	rs3020335	2.205e-14	0.4264	0.001	3.05311e-15	0	2.68674e-14	3.27522e-14	ESR1	2	0
6	11319	8	4	152017691	rs1293936	3.661e-12	0.4326	1e-05	1.66533e-16	0	1.00677e-11	6.51829e-12	ESR1	2	0
6	11319	8	4	152017958	rs1293935	1.556e-11	0.4234	1e-05	1.66533e-16	0	1.00677e-11	6.51829e-12	ESR1	2	0
6	11319	8	4	152020390	rs851985	3.942e-11	0.3988	1e-05	1.66533e-16	0	1.00677e-11	6.51829e-12	ESR1	2	0
6	11319	8	4	152024415	rs851983	2.896e-11	0.3992	1e-05	1.66533e-16	0	1.00677e-11	6.51829e-12	ESR1	2	0
6	11320	17	8	152027012	rs9383591	0.09352	0.2125	1	1.15102e-07	0	1.34646e-06	1.49391e-06	ESR1	2	0
6	11320	17	8	152027955	rs851980	2.789e-07	0.2651	1	1.15102e-07	0	1.34646e-06	1.49391e-06	ESR1	2	2
6	11320	17	8	152028479	rs2347637	0.003947	0.2646	1	1.15102e-07	0	1.34646e-06	1.49391e-06	ESR1	2	0
6	11320	17	8	152039964	rs10872678	1.139e-06	0.2785	1	1.15102e-07	0	1.34646e-06	1.49391e-06	ESR1	2	0
6	11320	17	8	152040291	rs12525163	9.727e-07	0.2784	1	1.15102e-07	0	1.34646e-06	1.49391e-06	ESR1	2	0
6	11320	17	8	152044107	rs11755191	0.31	0.0367	1	1.15102e-07	0	1.34646e-06	1.49391e-06	ESR1	2	0
6	11320	17	8	152044884	rs7749659	2.239e-06	0.2507	1	1.15102e-07	0	1.34646e-06	1.49391e-06	ESR1	2	0
6	11320	17	8	152051854	rs2982565	0.0003282	0.191	1	1.15102e-07	0	1.34646e-06	1.49391e-06	ESR1	2	0
6	11321	13	5	152052043	rs6899458	0.0002376	0.244	1e-05	0	0	1.05449e-12	1.06332e-12	ESR1	2	0
6	11321	13	5	152052311	rs2982563	2.64e-12	0.4259	1e-05	0	0	1.05449e-12	1.06332e-12	ESR1	2	0
6	11321	13	5	152054374	rs12195741	0.0004469	0.2912	1e-05	0	0	1.05449e-12	1.06332e-12	ESR1	2	0
6	11321	13	5	152056842	rs2982556	9.461e-13	0.4625	1e-05	0	0	1.05449e-12	1.06332e-12	ESR1	2	0
6	11321	13	5	152058010	rs2982554	3.024e-13	0.4372	1e-05	0	0	1.05449e-12	1.06332e-12	ESR1	2	0
6	11323	16	7	152064464	rs3020304	2.669e-13	0.4682	1e-05	1.66533e-16	0	1.7919e-13	2.51116e-13	ESR1	2	2
6	11323	16	7	152067244	rs3020307	8.87e-14	0.4652	1e-05	1.66533e-16	0	1.7919e-13	2.51116e-13	ESR1	2	0
6	11323	16	7	152067500	rs9397445	0.3717	0.1202	1e-05	1.66533e-16	0	1.7919e-13	2.51116e-13	ESR1	2	0
6	11323	16	7	152068364	rs1999805	6.252e-14	0.4389	1e-05	1.66533e-16	0	1.7919e-13	2.51116e-13	ESR1	2	2
6	11323	16	7	152070928	rs1361024	0.01246	0.0556	1e-05	1.66533e-16	0	1.7919e-13	2.51116e-13	ESR1	2	0
6	11323	16	7	152073318	rs9322330	0.3652	0.1199	1e-05	1.66533e-16	0	1.7919e-13	2.51116e-13	ESR1	2	0
6	11323	16	7	152075487	rs2982567	1.241e-13	0.4388	1e-05	1.66533e-16	0	1.7919e-13	2.51116e-13	ESR1	2	0
6	11324	5	3	152080735	rs1124674	3.162e-11	0.3704	0.001	1.70802e-12	0	9.43488e-11	7.65959e-11	ESR1	2	0
6	11324	5	3	152082369	rs1336981	5.834e-09	0.3211	0.001	1.70802e-12	0	9.43488e-11	7.65959e-11	ESR1	2	0
6	11324	5	3	152082646	rs9371551	0.361	0.1301	0.001	1.70802e-12	0	9.43488e-11	7.65959e-11	ESR1	2	0
6	11325	4	4	152085275	rs1890010	5.933e-11	0.2815	1e-05	5.55112e-17	0	1.1866e-10	1.52958e-10	ESR1	2	2
6	11325	4	4	152085517	rs2504069	5.933e-11	0.2815	1e-05	5.55112e-17	0	1.1866e-10	1.52958e-10	ESR1	2	2
6	11325	4	4	152086685	rs17081662	0.9912	0.0269	1e-05	5.55112e-17	0	1.1866e-10	1.52958e-10	ESR1	2	0
6	11325	4	4	152088155	rs7742074	0.2041	0.1649	1e-05	5.55112e-17	0	1.1866e-10	1.52958e-10	ESR1	2	0
6	11326	9	7	152090045	rs6939257	0.1228	0.209	1e-05	1.66533e-16	0	2.44159e-11	2.09892e-11	ESR1	2	0
6	11326	9	7	152090324	rs6939683	0.2317	0.1656	1e-05	1.66533e-16	0	2.44159e-11	2.09892e-11	ESR1	2	0
6	11326	9	7	152090707	rs2504063	1.087e-11	0.4189	1e-05	1.66533e-16	0	2.44159e-11	2.09892e-11	ESR1	2	2
6	11326	9	7	152091428	rs9371553	0.3314	0.1279	1e-05	1.66533e-16	0	2.44159e-11	2.09892e-11	ESR1	2	0
6	11326	9	7	152091765	rs9371554	0.4262	0.0975	1e-05	1.66533e-16	0	2.44159e-11	2.09892e-11	ESR1	2	0
6	11326	9	7	152092638	rs1415193	5.136e-12	0.4955	1e-05	1.66533e-16	0	2.44159e-11	2.09892e-11	ESR1	2	0
6	11326	9	7	152092749	rs4870053	0.001042	0.2521	1e-05	1.66533e-16	0	2.44159e-11	2.09892e-11	ESR1	2	0
6	17806	1	1	152089768	rs2485209	1.806e-09	0.4237	1.806e-09	1.806e-09	0	1.806e-09	1.806e-09	ESR1	2	0
6	17887	1	1	152095987	rs2504067	4.988e-08	0.4912	4.988e-08	4.988e-08	0	4.988e-08	4.988e-08	ESR1	2	0
6	17888	1	1	152084973	rs2504070	3.778e-09	0.318	3.778e-09	3.778e-09	0	3.778e-09	3.778e-09	ESR1	2	0
6	17889	1	1	152084862	rs2504071	4.252e-11	0.436	4.252e-11	4.252e-11	0	4.252e-11	4.252e-11	ESR1	2	0
6	18404	1	1	152058268	rs3020349	2.565e-13	0.4371	2.565e-13	2.565e-13	0	2.565e-13	2.565e-13	ESR1	2	0
6	23464	1	1	151919377	rs9397065	1.214e-09	0.2843	1.214e-09	1.214e-09	0	1.214e-09	1.214e-09	CCDC170	2	0
7	4918	40	14	37938637	rs17171189	0.5273	0.038	0.01	1.66533e-16	0	3.5664e-05	2.24949e-05	NME8	2	0
7	4918	40	14	37938637	rs17171189	0.5273	0.038	0.01	1.66533e-16	0	3.5664e-05	2.24949e-05	SFRP4	2	0
7	4918	40	14	37939840	rs10276139	2.578e-06	0.1889	0.01	1.66533e-16	0	3.5664e-05	2.24949e-05	NME8	2	1
7	4918	40	14	37939840	rs10276139	2.578e-06	0.1889	0.01	1.66533e-16	0	3.5664e-05	2.24949e-05	SFRP4	2	1
7	4918	40	14	37940113	rs2722329	0.5299	0.038	0.01	1.66533e-16	0	3.5664e-05	2.24949e-05	NME8	2	0
7	4918	40	14	37940113	rs2722329	0.5299	0.038	0.01	1.66533e-16	0	3.5664e-05	2.24949e-05	SFRP4	2	0
7	4918	40	14	37940396	rs12671853	0.05953	0.038	0.01	1.66533e-16	0	3.5664e-05	2.24949e-05	NME8	2	0
7	4918	40	14	37940396	rs12671853	0.05953	0.038	0.01	1.66533e-16	0	3.5664e-05	2.24949e-05	SFRP4	2	0
7	4918	40	14	37940824	rs7811420	0.0005789	0.2546	0.01	1.66533e-16	0	3.5664e-05	2.24949e-05	NME8	2	0
7	4918	40	14	37940824	rs7811420	0.0005789	0.2546	0.01	1.66533e-16	0	3.5664e-05	2.24949e-05	SFRP4	2	0
7	4918	40	14	37941252	rs1530820	0.773	0.2136	0.01	1.66533e-16	0	3.5664e-05	2.24949e-05	NME8	2	0
7	4918	40	14	37941252	rs1530820	0.773	0.2136	0.01	1.66533e-16	0	3.5664e-05	2.24949e-05	SFRP4	2	0
7	4918	40	14	37941979	rs11771382	0.2685	0.3508	0.01	1.66533e-16	0	3.5664e-05	2.24949e-05	NME8	2	0
7	4918	40	14	37941979	rs11771382	0.2685	0.3508	0.01	1.66533e-16	0	3.5664e-05	2.24949e-05	SFRP4	2	0
7	4918	40	14	37942979	rs2722328	0.5735	0.038	0.01	1.66533e-16	0	3.5664e-05	2.24949e-05	NME8	2	0
7	4918	40	14	37942979	rs2722328	0.5735	0.038	0.01	1.66533e-16	0	3.5664e-05	2.24949e-05	SFRP4	2	0
7	4918	40	14	37943055	rs1349397	0.9769	0.0765	0.01	1.66533e-16	0	3.5664e-05	2.24949e-05	NME8	2	0
7	4918	40	14	37943055	rs1349397	0.9769	0.0765	0.01	1.66533e-16	0	3.5664e-05	2.24949e-05	SFRP4	2	0
7	4918	40	14	37944746	rs4720265	0.7484	0.2429	0.01	1.66533e-16	0	3.5664e-05	2.24949e-05	NME8	2	0
7	4918	40	14	37944746	rs4720265	0.7484	0.2429	0.01	1.66533e-16	0	3.5664e-05	2.24949e-05	SFRP4	2	0
7	4918	40	14	37944785	rs1450859	0.04885	0.0381	0.01	1.66533e-16	0	3.5664e-05	2.24949e-05	NME8	2	0
7	4918	40	14	37944785	rs1450859	0.04885	0.0381	0.01	1.66533e-16	0	3.5664e-05	2.24949e-05	SFRP4	2	0
7	4918	40	14	37945405	rs3807186	0.0004996	0.2456	0.01	1.66533e-16	0	3.5664e-05	2.24949e-05	NME8	2	0
7	4918	40	14	37945405	rs3807186	0.0004996	0.2456	0.01	1.66533e-16	0	3.5664e-05	2.24949e-05	SFRP4	2	0
7	4918	40	14	37946348	rs2598116	0.02079	0.1397	0.01	1.66533e-16	0	3.5664e-05	2.24949e-05	NME8	2	0
7	4918	40	14	37946348	rs2598116	0.02079	0.1397	0.01	1.66533e-16	0	3.5664e-05	2.24949e-05	SFRP4	2	0
7	4918	40	14	37946501	rs1052981	0.001124	0.2496	0.01	1.66533e-16	0	3.5664e-05	2.24949e-05	NME8	2	0
7	4918	40	14	37946501	rs1052981	0.001124	0.2496	0.01	1.66533e-16	0	3.5664e-05	2.24949e-05	SFRP4	2	0
7	4924	47	16	37999558	rs2685148	0.002391	0.0411	1e-05	3.69983e-09	0	3.16085e-06	4.57852e-06		0	0
7	4924	47	16	38002679	rs4723719	0.005681	0.1095	1e-05	3.69983e-09	0	3.16085e-06	4.57852e-06		0	0
7	4924	47	16	38003850	rs1717740	0.02883	0.1289	1e-05	3.69983e-09	0	3.16085e-06	4.57852e-06		0	0
7	4924	47	16	38005001	rs1717742	0.005576	0.1096	1e-05	3.69983e-09	0	3.16085e-06	4.57852e-06		0	0
7	4924	47	16	38005438	rs1668355	0.06579	0.1917	1e-05	3.69983e-09	0	3.16085e-06	4.57852e-06		0	0
7	4924	47	16	38006034	rs2598083	6.088e-07	0.2387	1e-05	3.69983e-09	0	3.16085e-06	4.57852e-06		0	0
7	4924	47	16	38008643	rs2722298	7.098e-07	0.2385	1e-05	3.69983e-09	0	3.16085e-06	4.57852e-06		0	0
7	4924	47	16	38009269	rs1668349	0.002922	0.4199	1e-05	3.69983e-09	0	3.16085e-06	4.57852e-06		0	0
7	4924	47	16	38009646	rs1717745	0.02422	0.1295	1e-05	3.69983e-09	0	3.16085e-06	4.57852e-06		0	0
7	4924	47	16	38009814	rs2598082	5.493e-07	0.2385	1e-05	3.69983e-09	0	3.16085e-06	4.57852e-06		0	0
7	4924	47	16	38013798	rs2722299	0.1952	0.4292	1e-05	3.69983e-09	0	3.16085e-06	4.57852e-06		0	0
7	4924	47	16	38014951	rs6965376	0.7688	0.1023	1e-05	3.69983e-09	0	3.16085e-06	4.57852e-06		0	0
7	4924	47	16	38019490	rs1839588	0.1482	0.4511	1e-05	3.69983e-09	0	3.16085e-06	4.57852e-06		0	2
7	4924	47	16	38025507	rs1717763	0.1356	0.0467	1e-05	3.69983e-09	0	3.16085e-06	4.57852e-06		0	0
7	4924	47	16	38026090	rs896138	4.971e-05	0.2293	1e-05	3.69983e-09	0	3.16085e-06	4.57852e-06		0	0
7	4924	47	16	38026928	rs1717764	5.929e-06	0.1563	1e-05	3.69983e-09	0	3.16085e-06	4.57852e-06		0	0
7	4930	4	3	38065480	rs1721398	4.239e-06	0.2609	1e-05	4.14696e-12	0	5.45969e-08	4.40223e-08		0	0
7	4930	4	3	38065562	rs7810404	1.954e-06	0.1012	1e-05	4.14696e-12	0	5.45969e-08	4.40223e-08		0	0
7	4930	4	3	38066534	rs1717739	1.845e-08	0.193	1e-05	4.14696e-12	0	5.45969e-08	4.40223e-08		0	0
7	4931	24	9	38067611	rs1524073	4.996e-05	0.4554	1e-05	1.45999e-10	0	2.64429e-08	1.74317e-08		0	0
7	4931	24	9	38069335	rs1618546	2.347e-06	0.2605	1e-05	1.45999e-10	0	2.64429e-08	1.74317e-08		0	0
7	4931	24	9	38072195	rs12672796	0.0002683	0.1961	1e-05	1.45999e-10	0	2.64429e-08	1.74317e-08		0	0
7	4931	24	9	38073533	rs7807315	0.09115	0.3535	1e-05	1.45999e-10	0	2.64429e-08	1.74317e-08		0	0
7	4931	24	9	38075650	rs1357656	3.03e-09	0.2015	1e-05	1.45999e-10	0	2.64429e-08	1.74317e-08		0	0
7	4931	24	9	38076822	rs1721393	0.4637	0.4653	1e-05	1.45999e-10	0	2.64429e-08	1.74317e-08		0	0
7	4931	24	9	38077707	rs1717750	1.015e-07	0.1892	1e-05	1.45999e-10	0	2.64429e-08	1.74317e-08		0	0
7	4931	24	9	38082013	rs10246844	4.915e-05	0.1285	1e-05	1.45999e-10	0	2.64429e-08	1.74317e-08		0	0
7	4931	24	9	38093233	rs1524071	0.4926	0.4641	1e-05	1.45999e-10	0	2.64429e-08	1.74317e-08		0	0
7	4932	33	12	38094585	rs2392528	0.3931	0.277	1	1.08802e-13	0	1.13243e-14	6.67612e-15		0	0
7	4932	33	12	38094759	rs2392529	0.0008792	0.4773	1	1.08802e-13	0	1.13243e-14	6.67612e-15		0	0
7	4932	33	12	38097862	rs1357651	9.287e-16	0.339	1	1.08802e-13	0	1.13243e-14	6.67612e-15		0	2
7	4932	33	12	38098055	rs17171277	0.6058	0.0752	1	1.08802e-13	0	1.13243e-14	6.67612e-15		0	0
7	4932	33	12	38099576	rs4301358	2.766e-09	0.2122	1	1.08802e-13	0	1.13243e-14	6.67612e-15		0	0
7	4932	33	12	38101405	rs1717731	2.162e-08	0.1867	1	1.08802e-13	0	1.13243e-14	6.67612e-15		0	2
7	4932	33	12	38101457	rs7777766	8.396e-05	0.1807	1	1.08802e-13	0	1.13243e-14	6.67612e-15		0	0
7	4932	33	12	38103877	rs1717728	9.548e-07	0.1876	1	1.08802e-13	0	1.13243e-14	6.67612e-15		0	0
7	4932	33	12	38105033	rs1717725	3.662e-06	0.2582	1	1.08802e-13	0	1.13243e-14	6.67612e-15		0	0
7	4932	33	12	38105945	rs1403991	5.97e-05	0.1404	1	1.08802e-13	0	1.13243e-14	6.67612e-15		0	0
7	4932	33	12	38108176	rs9648458	0.5525	0.0751	1	1.08802e-13	0	1.13243e-14	6.67612e-15		0	0
7	4932	33	12	38108997	rs1464713	4.305e-05	0.1397	1	1.08802e-13	0	1.13243e-14	6.67612e-15		0	0
7	4933	44	17	38109156	rs2392531	0.0006008	0.4638	1e-05	0	0	2.44249e-15	2.26619e-15		0	0
7	4933	44	17	38111941	rs1403987	1.112e-15	0.3369	1e-05	0	0	2.44249e-15	2.26619e-15		0	1
7	4933	44	17	38123154	rs12667442	5.56e-05	0.1659	1e-05	0	0	2.44249e-15	2.26619e-15		0	0
7	4933	44	17	38123209	rs17408199	0.2399	0.2398	1e-05	0	0	2.44249e-15	2.26619e-15		0	0
7	4933	44	17	38123440	rs1524066	1.09e-09	0.2068	1e-05	0	0	2.44249e-15	2.26619e-15		0	0
7	4933	44	17	38123667	rs10235021	2.039e-07	0.2043	1e-05	0	0	2.44249e-15	2.26619e-15		0	0
7	4933	44	17	38125324	rs10272346	1.951e-05	0.2747	1e-05	0	0	2.44249e-15	2.26619e-15		0	0
7	4933	44	17	38134810	rs4566946	3.104e-05	0.1391	1e-05	0	0	2.44249e-15	2.26619e-15		0	0
7	4933	44	17	38135119	rs4720267	8.651e-05	0.3928	1e-05	0	0	2.44249e-15	2.26619e-15		0	0
7	4933	44	17	38136277	rs1524058	2.334e-16	0.408	1e-05	0	0	2.44249e-15	2.26619e-15		0	2
7	4933	44	17	38136909	rs17408318	4.834e-08	0.1953	1e-05	0	0	2.44249e-15	2.26619e-15		0	0
7	4933	44	17	38138434	rs2140532	0.3994	0.0736	1e-05	0	0	2.44249e-15	2.26619e-15		0	0
7	4933	44	17	38143074	rs13239490	0.6717	0.0257	1e-05	0	0	2.44249e-15	2.26619e-15		0	0
7	4933	44	17	38143358	rs12539343	6.436e-10	0.2049	1e-05	0	0	2.44249e-15	2.26619e-15		0	0
7	4933	44	17	38144499	rs2392538	3.727e-05	0.1392	1e-05	0	0	2.44249e-15	2.26619e-15		0	0
7	4933	44	17	38147661	rs11972702	5.016e-16	0.3344	1e-05	0	0	2.44249e-15	2.26619e-15		0	2
7	4933	44	17	38149891	rs11766429	0.03363	0.3178	1e-05	0	0	2.44249e-15	2.26619e-15		0	0
7	8321	23	10	96118498	rs3924206	0.0002306	0.3723	1e-05	1.66533e-16	0	1.93179e-14	1.26353e-14	C7orf76	2	0
7	8321	23	10	96118651	rs4487685	2.043e-05	0.2931	1e-05	1.66533e-16	0	1.93179e-14	1.26353e-14	C7orf76	2	0
7	8321	23	10	96119481	rs10429035	2.189e-05	0.2851	1e-05	1.66533e-16	0	1.93179e-14	1.26353e-14	C7orf76	2	2
7	8321	23	10	96120292	rs11773399	0.004939	0.1553	1e-05	1.66533e-16	0	1.93179e-14	1.26353e-14	C7orf76	2	0
7	8321	23	10	96121426	rs4507687	0.0002145	0.3909	1e-05	1.66533e-16	0	1.93179e-14	1.26353e-14	C7orf76	2	0
7	8321	23	10	96124975	rs10238953	0.01831	0.1516	1e-05	1.66533e-16	0	1.93179e-14	1.26353e-14	C7orf76	2	0
7	8321	23	10	96130638	rs10953178	1.256e-07	0.4659	1e-05	1.66533e-16	0	1.93179e-14	1.26353e-14	C7orf76	2	0
7	8321	23	10	96132999	rs7794042	0.5546	0.0181	1e-05	1.66533e-16	0	1.93179e-14	1.26353e-14	C7orf76	2	0
7	8321	23	10	96134115	rs6465511	1.885e-15	0.3339	1e-05	1.66533e-16	0	1.93179e-14	1.26353e-14	C7orf76	2	1
7	8321	23	10	96136458	rs4503034	0.0008448	0.1147	1e-05	1.66533e-16	0	1.93179e-14	1.26353e-14	C7orf76	2	0
7	8322	2	2	96148254	rs4367457	0.0009629	0.1095	1e-05	1.66533e-16	0	3.44169e-15	3.23529e-15		0	0
7	8322	2	2	96148577	rs6971293	1.727e-15	0.333	1e-05	1.66533e-16	0	3.44169e-15	3.23529e-15		0	2
7	8323	5	4	96150473	rs6961784	0.003431	0.389	1e-05	1.66533e-16	0	6.88338e-15	5.32654e-15		0	0
7	8323	5	4	96154285	rs10953179	2.524e-07	0.286	1e-05	1.66533e-16	0	6.88338e-15	5.32654e-15		0	0
7	8323	5	4	96154912	rs4448201	1.727e-15	0.3329	1e-05	1.66533e-16	0	6.88338e-15	5.32654e-15		0	2
7	8323	5	4	96155289	rs7784289	0.008616	0.375	1e-05	1.66533e-16	0	6.88338e-15	5.32654e-15		0	0
7	8324	4	4	96156877	rs4397320	0.2077	0.0509	1e-05	1.63718e-08	0	6.46682e-07	4.92848e-07		0	0
7	8324	4	4	96158339	rs7808600	0.5593	0.0703	1e-05	1.63718e-08	0	6.46682e-07	4.92848e-07		0	0
7	8324	4	4	96158820	rs4490763	0.0008899	0.1829	1e-05	1.63718e-08	0	6.46682e-07	4.92848e-07		0	0
7	8324	4	4	96160388	rs4566970	1.617e-07	0.2899	1e-05	1.63718e-08	0	6.46682e-07	4.92848e-07		0	0
7	8329	10	8	96189507	rs11765423	0.0003615	0.1744	1e-05	1.66533e-16	0	4.24734e-07	3.60635e-07		0	0
7	8329	10	8	96189871	rs4727339	5.877e-06	0.3016	1e-05	1.66533e-16	0	4.24734e-07	3.60635e-07		0	0
7	8329	10	8	96190614	rs6961100	0.001246	0.1143	1e-05	1.66533e-16	0	4.24734e-07	3.60635e-07		0	0
7	8329	10	8	96190803	rs6961162	1.255e-06	0.3009	1e-05	1.66533e-16	0	4.24734e-07	3.60635e-07		0	0
7	8329	10	8	96191823	rs4346936	0.1848	0.0374	1e-05	1.66533e-16	0	4.24734e-07	3.60635e-07		0	0
7	8329	10	8	96191905	rs4346937	5.316e-06	0.3014	1e-05	1.66533e-16	0	4.24734e-07	3.60635e-07		0	0
7	8329	10	8	96192854	rs9918701	8.045e-08	0.2807	1e-05	1.66533e-16	0	4.24734e-07	3.60635e-07		0	0
7	8329	10	8	96193141	rs4313087	1.906e-07	0.3045	1e-05	1.66533e-16	0	4.24734e-07	3.60635e-07		0	0
7	8330	40	6	96194571	rs6964260	2.62e-07	0.337	1e-05	5.64886e-10	0	4.06214e-08	5.04581e-08		0	0
7	8330	40	6	96195483	rs4990847	0.3561	0.0461	1e-05	5.64886e-10	0	4.06214e-08	5.04581e-08		0	0
7	8330	40	6	96216543	rs6959178	1.308e-08	0.3146	1e-05	5.64886e-10	0	4.06214e-08	5.04581e-08		0	0
7	8330	40	6	96218575	rs1554659	0.5888	0.0466	1e-05	5.64886e-10	0	4.06214e-08	5.04581e-08		0	0
7	8330	40	6	96222790	rs1524924	1.483e-08	0.314	1e-05	5.64886e-10	0	4.06214e-08	5.04581e-08		0	0
7	8330	40	6	96228434	rs1404508	0.0001933	0.1431	1e-05	5.64886e-10	0	4.06214e-08	5.04581e-08		0	0
7	8331	7	6	96230631	rs10240174	0.000435	0.1727	1e-05	1.66533e-16	0	4.16004e-09	3.29013e-09		0	0
7	8331	7	6	96230686	rs10464592	7.348e-10	0.4467	1e-05	1.66533e-16	0	4.16004e-09	3.29013e-09		0	0
7	8331	7	6	96231614	rs17410662	0.0001305	0.1429	1e-05	1.66533e-16	0	4.16004e-09	3.29013e-09		0	0
7	8331	7	6	96231714	rs10274117	1.229e-08	0.3132	1e-05	1.66533e-16	0	4.16004e-09	3.29013e-09		0	0
7	8331	7	6	96237054	rs4729270	0.04826	0.0335	1e-05	1.66533e-16	0	4.16004e-09	3.29013e-09		0	0
7	8331	7	6	96238771	rs6962528	0.0008032	0.1813	1e-05	1.66533e-16	0	4.16004e-09	3.29013e-09		0	0
7	8332	6	5	96241603	rs1917486	8.415e-09	0.3127	1e-05	1.07581e-13	0	2.41904e-08	2.60311e-08	LOC100506136	0	0
7	8332	6	5	96243327	rs1524919	2.023e-08	0.3086	1e-05	1.07581e-13	0	2.41904e-08	2.60311e-08	LOC100506136	0	0
7	8332	6	5	96248028	rs1917483	0.219	0.0397	1e-05	1.07581e-13	0	2.41904e-08	2.60311e-08	LOC100506136	0	0
7	8332	6	5	96252391	rs6970996	0.0001106	0.1425	1e-05	1.07581e-13	0	2.41904e-08	2.60311e-08	LOC100506136	0	0
7	8332	6	5	96254519	rs13233151	2.603e-08	0.3103	1e-05	1.07581e-13	0	2.41904e-08	2.60311e-08	LOC100506136	0	0
7	8334	36	13	96274542	rs10215003	2.168e-06	0.1747	1e-05	1.66533e-16	0	2.48718e-07	1.88056e-07	LOC100506136	0	0
7	8334	36	13	96274542	rs10215003	2.168e-06	0.1747	1e-05	1.66533e-16	0	2.48718e-07	1.88056e-07	SHFM1	2	0
7	8334	36	13	96277236	rs17495811	0.3341	0.0257	1e-05	1.66533e-16	0	2.48718e-07	1.88056e-07	LOC100506136	0	0
7	8334	36	13	96277236	rs17495811	0.3341	0.0257	1e-05	1.66533e-16	0	2.48718e-07	1.88056e-07	SHFM1	2	0
7	8334	36	13	96285017	rs17167680	0.08325	0.0843	1e-05	1.66533e-16	0	2.48718e-07	1.88056e-07	LOC100506136	0	0
7	8334	36	13	96285017	rs17167680	0.08325	0.0843	1e-05	1.66533e-16	0	2.48718e-07	1.88056e-07	SHFM1	2	0
7	8334	36	13	96286188	rs6957134	1.848e-05	0.2672	1e-05	1.66533e-16	0	2.48718e-07	1.88056e-07	LOC100506136	0	0
7	8334	36	13	96286188	rs6957134	1.848e-05	0.2672	1e-05	1.66533e-16	0	2.48718e-07	1.88056e-07	SHFM1	2	0
7	8334	36	13	96295937	rs10270175	0.04396	0.0894	1e-05	1.66533e-16	0	2.48718e-07	1.88056e-07	LOC100506136	0	0
7	8334	36	13	96295937	rs10270175	0.04396	0.0894	1e-05	1.66533e-16	0	2.48718e-07	1.88056e-07	SHFM1	2	0
7	8334	36	13	96296009	rs10270486	0.0871	0.0826	1e-05	1.66533e-16	0	2.48718e-07	1.88056e-07	LOC100506136	0	0
7	8334	36	13	96296009	rs10270486	0.0871	0.0826	1e-05	1.66533e-16	0	2.48718e-07	1.88056e-07	SHFM1	2	0
7	8334	36	13	96301696	rs10272873	8.365e-08	0.2525	1e-05	1.66533e-16	0	2.48718e-07	1.88056e-07	LOC100506136	0	0
7	8334	36	13	96301696	rs10272873	8.365e-08	0.2525	1e-05	1.66533e-16	0	2.48718e-07	1.88056e-07	SHFM1	2	0
7	8334	36	13	96304664	rs17496412	0.009682	0.0552	1e-05	1.66533e-16	0	2.48718e-07	1.88056e-07	LOC100506136	0	0
7	8334	36	13	96304664	rs17496412	0.009682	0.0552	1e-05	1.66533e-16	0	2.48718e-07	1.88056e-07	SHFM1	2	0
7	8334	36	13	96308943	rs2272224	2.56e-08	0.2767	1e-05	1.66533e-16	0	2.48718e-07	1.88056e-07	LOC100506136	0	2
7	8334	36	13	96308943	rs2272224	2.56e-08	0.2767	1e-05	1.66533e-16	0	2.48718e-07	1.88056e-07	SHFM1	2	2
7	8334	36	13	96309021	rs2272225	0.9063	0.0598	1e-05	1.66533e-16	0	2.48718e-07	1.88056e-07	LOC100506136	0	0
7	8334	36	13	96309021	rs2272225	0.9063	0.0598	1e-05	1.66533e-16	0	2.48718e-07	1.88056e-07	SHFM1	2	0
7	8334	36	13	96313660	rs12533696	0.4289	0.0274	1e-05	1.66533e-16	0	2.48718e-07	1.88056e-07	LOC100506136	0	0
7	8334	36	13	96313660	rs12533696	0.4289	0.0274	1e-05	1.66533e-16	0	2.48718e-07	1.88056e-07	SHFM1	2	0
7	8334	36	13	96317664	rs12532799	0.01726	0.0467	1e-05	1.66533e-16	0	2.48718e-07	1.88056e-07	LOC100506136	0	0
7	8334	36	13	96317664	rs12532799	0.01726	0.0467	1e-05	1.66533e-16	0	2.48718e-07	1.88056e-07	SHFM1	2	0
7	8334	36	13	96318575	rs6968090	1.36e-06	0.1985	1e-05	1.66533e-16	0	2.48718e-07	1.88056e-07	LOC100506136	0	0
7	8334	36	13	96318575	rs6968090	1.36e-06	0.1985	1e-05	1.66533e-16	0	2.48718e-07	1.88056e-07	SHFM1	2	0
7	8335	48	17	96319702	rs10260320	8.847e-08	0.2526	1e-05	1.66533e-16	0	3.31916e-08	1.78018e-08	SHFM1	2	0
7	8335	48	17	96320830	rs10278521	0.04195	0.0912	1e-05	1.66533e-16	0	3.31916e-08	1.78018e-08	SHFM1	2	0
7	8335	48	17	96323925	rs10261833	3.195e-06	0.175	1e-05	1.66533e-16	0	3.31916e-08	1.78018e-08	SHFM1	2	0
7	8335	48	17	96330307	rs10499926	2.003e-09	0.4386	1e-05	1.66533e-16	0	3.31916e-08	1.78018e-08	SHFM1	2	0
7	8335	48	17	96331358	rs7803574	0.8826	0.0596	1e-05	1.66533e-16	0	3.31916e-08	1.78018e-08	SHFM1	2	0
7	8335	48	17	96332392	rs10233126	7.656e-07	0.1985	1e-05	1.66533e-16	0	3.31916e-08	1.78018e-08	SHFM1	2	0
7	8335	48	17	96334203	rs3942589	0.04732	0.089	1e-05	1.66533e-16	0	3.31916e-08	1.78018e-08	SHFM1	2	0
7	8335	48	17	96343665	rs10241838	0.1438	0.3151	1e-05	1.66533e-16	0	3.31916e-08	1.78018e-08	SHFM1	2	0
7	8335	48	17	96350042	rs17497330	0.007917	0.0548	1e-05	1.66533e-16	0	3.31916e-08	1.78018e-08	SHFM1	2	0
7	8335	48	17	96351843	rs1404511	0.3461	0.2952	1e-05	1.66533e-16	0	3.31916e-08	1.78018e-08	SHFM1	2	0
7	8335	48	17	96355530	rs17497425	0.05707	0.0781	1e-05	1.66533e-16	0	3.31916e-08	1.78018e-08	SHFM1	2	0
7	8335	48	17	96356577	rs12670050	0.0005215	0.119	1e-05	1.66533e-16	0	3.31916e-08	1.78018e-08	SHFM1	2	0
7	8335	48	17	96357756	rs10226466	0.03843	0.0904	1e-05	1.66533e-16	0	3.31916e-08	1.78018e-08	SHFM1	2	0
7	8335	48	17	96362344	rs1464807	0.000457	0.1187	1e-05	1.66533e-16	0	3.31916e-08	1.78018e-08	SHFM1	2	0
7	8335	48	17	96362370	rs10246774	0.03415	0.0904	1e-05	1.66533e-16	0	3.31916e-08	1.78018e-08	SHFM1	2	0
7	8335	48	17	96362400	rs10276660	0.03797	0.0903	1e-05	1.66533e-16	0	3.31916e-08	1.78018e-08	SHFM1	2	0
7	8335	48	17	96362575	rs10276806	0.2161	0.0246	1e-05	1.66533e-16	0	3.31916e-08	1.78018e-08	SHFM1	2	0
7	8340	2	2	96412502	rs2922927	2.338e-06	0.4089	0.001	6.68748e-08	0	3.02457e-06	4.282e-06		0	0
7	8340	2	2	96414506	rs7786855	4.282e-06	0.4205	0.001	6.68748e-08	0	3.02457e-06	4.282e-06		0	0
7	9831	42	9	120762908	rs10225539	0.0001479	0.0586	0.7	1.21014e-13	0	6.05092e-06	3.81064e-06	CPED1	2	0
7	9831	42	9	120768246	rs13221538	0.006101	0.1594	0.7	1.21014e-13	0	6.05092e-06	3.81064e-06	CPED1	2	0
7	9831	42	9	120772964	rs17283542	0.7801	0.1041	0.7	1.21014e-13	0	6.05092e-06	3.81064e-06	CPED1	2	0
7	9831	42	9	120783551	rs10261671	8.745e-06	0.3746	0.7	1.21014e-13	0	6.05092e-06	3.81064e-06	CPED1	2	0
7	9831	42	9	120785064	rs13245690	7.674e-07	0.3888	0.7	1.21014e-13	0	6.05092e-06	3.81064e-06	CPED1	2	1
7	9831	42	9	120788288	rs1112208	0.009104	0.4623	0.7	1.21014e-13	0	6.05092e-06	3.81064e-06	CPED1	2	0
7	9831	42	9	120795567	rs2402561	0.9216	0.105	0.7	1.21014e-13	0	6.05092e-06	3.81064e-06	CPED1	2	0
7	9831	42	9	120799084	rs10228519	1.919e-05	0.4828	0.7	1.21014e-13	0	6.05092e-06	3.81064e-06	CPED1	2	0
7	9831	42	9	120807362	rs6951173	9.263e-05	0.0592	0.7	1.21014e-13	0	6.05092e-06	3.81064e-06	CPED1	2	0
7	9834	26	10	120819121	rs4730998	4.83e-05	0.4753	0.7	9.90976e-08	0	2.53624e-05	4.67319e-05	CPED1	2	0
7	9834	26	10	120822559	rs6965592	3.423e-05	0.0591	0.7	9.90976e-08	0	2.53624e-05	4.67319e-05	CPED1	2	0
7	9834	26	10	120825166	rs12706321	0.0003311	0.0463	0.7	9.90976e-08	0	2.53624e-05	4.67319e-05	CPED1	2	0
7	9834	26	10	120832023	rs10085590	7.336e-06	0.4037	0.7	9.90976e-08	0	2.53624e-05	4.67319e-05	CPED1	2	0
7	9834	26	10	120836416	rs7808138	4.101e-05	0.0592	0.7	9.90976e-08	0	2.53624e-05	4.67319e-05	CPED1	2	0
7	9834	26	10	120843117	rs13238393	0.9887	0.1063	0.7	9.90976e-08	0	2.53624e-05	4.67319e-05	CPED1	2	0
7	9834	26	10	120853581	rs17356657	0.1739	0.2098	0.7	9.90976e-08	0	2.53624e-05	4.67319e-05	CPED1	2	0
7	9834	26	10	120853607	rs7786203	1.178e-05	0.404	0.7	9.90976e-08	0	2.53624e-05	4.67319e-05	CPED1	2	0
7	9834	26	10	120855328	rs10251901	0.01794	0.4407	0.7	9.90976e-08	0	2.53624e-05	4.67319e-05	CPED1	2	0
7	9834	26	10	120857747	rs1404268	1.044e-05	0.401	0.7	9.90976e-08	0	2.53624e-05	4.67319e-05	CPED1	2	0
7	9843	15	7	120966790	rs3779381	3.353e-13	0.2394	1e-05	1.66533e-16	0	2.34723e-12	1.70844e-12	FAM3C	2	1
7	9843	15	7	120966790	rs3779381	3.353e-13	0.2394	1e-05	1.66533e-16	0	2.34723e-12	1.70844e-12	WNT16	1	1
7	9843	15	7	120967213	rs2536192	0.2712	0.1719	1e-05	1.66533e-16	0	2.34723e-12	1.70844e-12	FAM3C	2	0
7	9843	15	7	120967213	rs2536192	0.2712	0.1719	1e-05	1.66533e-16	0	2.34723e-12	1.70844e-12	WNT16	1	0
7	9843	15	7	120968528	rs7780789	0.491	0.022	1e-05	1.66533e-16	0	2.34723e-12	1.70844e-12	FAM3C	2	0
7	9843	15	7	120968528	rs7780789	0.491	0.022	1e-05	1.66533e-16	0	2.34723e-12	1.70844e-12	WNT16	1	0
7	9843	15	7	120976886	rs2707469	0.2073	0.1649	1e-05	1.66533e-16	0	2.34723e-12	1.70844e-12	FAM3C	2	0
7	9843	15	7	120976886	rs2707469	0.2073	0.1649	1e-05	1.66533e-16	0	2.34723e-12	1.70844e-12	WNT16	1	0
7	9843	15	7	120977543	rs3801385	0.007191	0.1294	1e-05	1.66533e-16	0	2.34723e-12	1.70844e-12	FAM3C	2	0
7	9843	15	7	120977543	rs3801385	0.007191	0.1294	1e-05	1.66533e-16	0	2.34723e-12	1.70844e-12	WNT16	1	0
7	9843	15	7	120979089	rs2707466	4.704e-07	0.4098	1e-05	1.66533e-16	0	2.34723e-12	1.70844e-12	FAM3C	2	0
7	9843	15	7	120979089	rs2707466	4.704e-07	0.4098	1e-05	1.66533e-16	0	2.34723e-12	1.70844e-12	WNT16	1	0
7	9843	15	7	120986360	rs2707460	0.00877	0.1777	1e-05	1.66533e-16	0	2.34723e-12	1.70844e-12	FAM3C	2	0
7	9843	15	7	120986360	rs2707460	0.00877	0.1777	1e-05	1.66533e-16	0	2.34723e-12	1.70844e-12	WNT16	1	0
7	9845	21	5	120991489	rs11768996	0.01361	0.1893	1e-05	1.66533e-16	0	3.33067e-15	2.36053e-15	FAM3C	2	0
7	9845	21	5	120998277	rs3801382	6.045e-16	0.2618	1e-05	1.66533e-16	0	3.33067e-15	2.36053e-15	FAM3C	2	0
7	9845	21	5	121007249	rs2254595	1.04e-07	0.447	1e-05	1.66533e-16	0	3.33067e-15	2.36053e-15	FAM3C	2	0
7	9845	21	5	121008203	rs2707479	0.0143	0.1897	1e-05	1.66533e-16	0	3.33067e-15	2.36053e-15	FAM3C	2	0
7	9845	21	5	121012875	rs2240982	0.7675	0.0233	1e-05	1.66533e-16	0	3.33067e-15	2.36053e-15	FAM3C	2	0
7	9846	7	5	121018579	rs917727	3.12e-16	0.261	1e-05	5.55112e-17	0	5.55112e-16	7.01135e-16	FAM3C	2	2
7	9846	7	5	121023469	rs12706337	0.01546	0.1885	1e-05	5.55112e-17	0	5.55112e-16	7.01135e-16	FAM3C	2	0
7	9846	7	5	121025502	rs718766	2.871e-16	0.2607	1e-05	5.55112e-17	0	5.55112e-16	7.01135e-16	FAM3C	2	2
7	9846	7	5	121031879	rs4727924	1.04e-07	0.4439	1e-05	5.55112e-17	0	5.55112e-16	7.01135e-16	FAM3C	2	2
7	9846	7	5	121033121	rs7776725	3.39e-16	0.2604	1e-05	5.55112e-17	0	5.55112e-16	7.01135e-16	FAM3C	2	2
7	13982	1	1	38149932	rs10280461	1.349e-11	0.4541	1.349e-11	1.349e-11	0	1.349e-11	1.349e-11		0	2
7	19175	1	1	120990837	rs2536182	5.413e-08	0.4345	5.413e-08	5.413e-08	0	5.413e-08	5.413e-08	FAM3C	2	0
7	20489	1	1	38153390	rs4576333	1.036e-07	0.2017	1.036e-07	1.036e-07	0	1.036e-07	1.036e-07		0	0
8	10558	16	12	119831320	rs903611	1.466e-07	0.3474	1e-05	1.66533e-16	0	6.27138e-10	5.15262e-10		0	0
8	10558	16	12	119831413	rs17751221	0.0884	0.0988	1e-05	1.66533e-16	0	6.27138e-10	5.15262e-10		0	0
8	10558	16	12	119835846	rs3133584	1.973e-05	0.2518	1e-05	1.66533e-16	0	6.27138e-10	5.15262e-10		0	0
8	10558	16	12	119837151	rs3133585	7.242e-11	0.4475	1e-05	1.66533e-16	0	6.27138e-10	5.15262e-10		0	0
8	10558	16	12	119838389	rs3133586	0.6965	0.0749	1e-05	1.66533e-16	0	6.27138e-10	5.15262e-10		0	0
8	10558	16	12	119838685	rs3134078	3.777e-06	0.2522	1e-05	1.66533e-16	0	6.27138e-10	5.15262e-10		0	0
8	10558	16	12	119846102	rs4876862	0.02428	0.046	1e-05	1.66533e-16	0	6.27138e-10	5.15262e-10		0	0
8	10558	16	12	119846666	rs1493934	1.882e-10	0.4472	1e-05	1.66533e-16	0	6.27138e-10	5.15262e-10		0	0
8	10558	16	12	119846737	rs3134081	3.438e-06	0.2524	1e-05	1.66533e-16	0	6.27138e-10	5.15262e-10		0	0
8	10558	16	12	119848956	rs1493935	2.198e-07	0.3474	1e-05	1.66533e-16	0	6.27138e-10	5.15262e-10		0	0
8	10558	16	12	119855817	rs17684050	0.7915	0.0576	1e-05	1.66533e-16	0	6.27138e-10	5.15262e-10		0	0
8	10558	16	12	119856209	rs3134086	1.368e-06	0.2063	1e-05	1.66533e-16	0	6.27138e-10	5.15262e-10		0	0
8	10559	5	4	119858126	rs3103971	3.262e-09	0.424	1e-05	1.66533e-16	0	2.02189e-09	1.34322e-09		0	0
8	10559	5	4	119859675	rs2101752	7.331e-09	0.4336	1e-05	1.66533e-16	0	2.02189e-09	1.34322e-09		0	0
8	10559	5	4	119859803	rs3103969	7.781e-09	0.4335	1e-05	1.66533e-16	0	2.02189e-09	1.34322e-09		0	0
8	10559	5	4	119872439	rs2035979	7.108e-10	0.4276	1e-05	1.66533e-16	0	2.02189e-09	1.34322e-09		0	0
8	10560	16	9	119872998	rs1353171	0.0003488	0.3226	1e-05	1.66533e-16	0	1.38319e-09	1.00307e-09		0	2
8	10560	16	9	119875207	rs2201347	2.803e-08	0.1008	1e-05	1.66533e-16	0	1.38319e-09	1.00307e-09		0	0
8	10560	16	9	119876477	rs3103994	0.1358	0.0731	1e-05	1.66533e-16	0	1.38319e-09	1.00307e-09		0	0
8	10560	16	9	119876738	rs6651219	3.14e-08	0.1004	1e-05	1.66533e-16	0	1.38319e-09	1.00307e-09		0	0
8	10560	16	9	119877113	rs2326045	1.553e-10	0.4138	1e-05	1.66533e-16	0	1.38319e-09	1.00307e-09		0	0
8	10560	16	9	119878679	rs1493943	0.8732	0.1004	1e-05	1.66533e-16	0	1.38319e-09	1.00307e-09		0	0
8	10560	16	9	119879229	rs3103993	0.2504	0.1079	1e-05	1.66533e-16	0	1.38319e-09	1.00307e-09		0	0
8	10560	16	9	119879981	rs17757600	0.009314	0.2262	1e-05	1.66533e-16	0	1.38319e-09	1.00307e-09		0	0
8	10560	16	9	119881550	rs13340616	0.105	0.1104	1e-05	1.66533e-16	0	1.38319e-09	1.00307e-09		0	0
8	10562	3	3	119886091	rs3103991	0.01894	0.2022	1e-05	1.10362e-11	0	1.93739e-07	1.7229e-07		0	0
8	10562	3	3	119886101	rs3134095	0.1113	0.0655	1e-05	1.10362e-11	0	1.93739e-07	1.7229e-07		0	0
8	10562	3	3	119886889	rs16891617	6.458e-08	0.0963	1e-05	1.10362e-11	0	1.93739e-07	1.7229e-07		0	0
8	10563	14	5	119886923	rs2055101	1.933e-13	0.4931	1e-05	5.87863e-14	0	9.6656e-13	5.46972e-13		0	0
8	10563	14	5	119894844	rs4532625	0.2464	0.0998	1e-05	5.87863e-14	0	9.6656e-13	5.46972e-13		0	0
8	10563	14	5	119897042	rs4242588	0.2593	0.0999	1e-05	5.87863e-14	0	9.6656e-13	5.46972e-13		0	0
8	10563	14	5	119897318	rs4355804	0.2726	0.0998	1e-05	5.87863e-14	0	9.6656e-13	5.46972e-13		0	0
8	10563	14	5	119897611	rs4242591	0.2646	0.0998	1e-05	5.87863e-14	0	9.6656e-13	5.46972e-13		0	0
8	10565	32	13	119900791	rs7001811	0.2646	0.0999	1e-05	1.66533e-16	0	2.10942e-15	1.1902e-15	TNFRSF11B	1	0
8	10565	32	13	119901384	rs6986114	0.2592	0.0692	1e-05	1.66533e-16	0	2.10942e-15	1.1902e-15	TNFRSF11B	1	0
8	10565	32	13	119901724	rs4500104	0.0005989	0.1603	1e-05	1.66533e-16	0	2.10942e-15	1.1902e-15	TNFRSF11B	1	0
8	10565	32	13	119902004	rs4576453	2.452e-07	0.1512	1e-05	1.66533e-16	0	2.10942e-15	1.1902e-15	TNFRSF11B	1	0
8	10565	32	13	119907456	rs10105072	0.2836	0.1002	1e-05	1.66533e-16	0	2.10942e-15	1.1902e-15	TNFRSF11B	1	0
8	10565	32	13	119909831	rs6987473	0.06072	0.1877	1e-05	1.66533e-16	0	2.10942e-15	1.1902e-15	TNFRSF11B	1	0
8	10565	32	13	119912371	rs12675085	0.07053	0.0633	1e-05	1.66533e-16	0	2.10942e-15	1.1902e-15	TNFRSF11B	1	0
8	10565	32	13	119914136	rs7829393	0.06969	0.0632	1e-05	1.66533e-16	0	2.10942e-15	1.1902e-15	TNFRSF11B	1	0
8	10565	32	13	119917117	rs4407910	1.445e-16	0.4499	1e-05	1.66533e-16	0	2.10942e-15	1.1902e-15	TNFRSF11B	1	0
8	10565	32	13	119923931	rs12680862	0.3159	0.0592	1e-05	1.66533e-16	0	2.10942e-15	1.1902e-15	TNFRSF11B	1	0
8	10565	32	13	119926989	rs4876868	1.039e-05	0.1922	1e-05	1.66533e-16	0	2.10942e-15	1.1902e-15	TNFRSF11B	1	2
8	10565	32	13	119928249	rs11781704	0.05953	0.1882	1e-05	1.66533e-16	0	2.10942e-15	1.1902e-15	TNFRSF11B	1	0
8	10565	32	13	119937741	rs10955911	3.794e-07	0.1655	1e-05	1.66533e-16	0	2.10942e-15	1.1902e-15	TNFRSF11B	1	0
8	10567	18	13	119945979	rs11573905	0.5377	0.0595	1e-05	0	0	6.2907e-18	4.11067e-18	TNFRSF11B	1	0
8	10567	18	13	119946141	rs3134053	0.105	0.0992	1e-05	0	0	6.2907e-18	4.11067e-18	TNFRSF11B	1	0
8	10567	18	13	119946560	rs11573901	0.01285	0.0459	1e-05	0	0	6.2907e-18	4.11067e-18	TNFRSF11B	1	0
8	10567	18	13	119947416	rs11573897	0.7509	0.0562	1e-05	0	0	6.2907e-18	4.11067e-18	TNFRSF11B	1	0
8	10567	18	13	119947430	rs11573896	5.343e-07	0.1567	1e-05	0	0	6.2907e-18	4.11067e-18	TNFRSF11B	1	0
8	10567	18	13	119947651	rs4319131	4.839e-19	0.4519	1e-05	0	0	6.2907e-18	4.11067e-18	TNFRSF11B	1	0
8	10567	18	13	119948403	rs11573888	0.0003937	0.0918	1e-05	0	0	6.2907e-18	4.11067e-18	TNFRSF11B	1	0
8	10567	18	13	119949111	rs3134054	8.809e-10	0.3863	1e-05	0	0	6.2907e-18	4.11067e-18	TNFRSF11B	1	0
8	10567	18	13	119949165	rs11573885	4.262e-12	0.4587	1e-05	0	0	6.2907e-18	4.11067e-18	TNFRSF11B	1	0
8	10567	18	13	119949768	rs2875845	3.228e-07	0.1567	1e-05	0	0	6.2907e-18	4.11067e-18	TNFRSF11B	1	0
8	10567	18	13	119951005	rs3102725	0.03741	0.0612	1e-05	0	0	6.2907e-18	4.11067e-18	TNFRSF11B	1	0
8	10567	18	13	119951519	rs1994276	1.497e-08	0.1896	1e-05	0	0	6.2907e-18	4.11067e-18	TNFRSF11B	1	0
8	10567	18	13	119951773	rs1032128	0.005874	0.2811	1e-05	0	0	6.2907e-18	4.11067e-18	TNFRSF11B	1	0
8	10568	65	23	119952212	rs3134056	8.809e-10	0.3866	1e-05	0	0	2.57803e-18	1.78713e-18	TNFRSF11B	1	0
8	10568	65	23	119953158	rs11573869	0.02822	0.0987	1e-05	0	0	2.57803e-18	1.78713e-18	TNFRSF11B	1	0
8	10568	65	23	119954108	rs3134058	2.909e-09	0.4094	1e-05	0	0	2.57803e-18	1.78713e-18	TNFRSF11B	1	0
8	10568	65	23	119954279	rs1485289	5.891e-12	0.4596	1e-05	0	0	2.57803e-18	1.78713e-18	TNFRSF11B	1	0
8	10568	65	23	119955111	rs6415470	5.952e-19	0.4523	1e-05	0	0	2.57803e-18	1.78713e-18	TNFRSF11B	1	0
8	10568	65	23	119955139	rs11573855	0.02298	0.0459	1e-05	0	0	2.57803e-18	1.78713e-18	TNFRSF11B	1	0
8	10568	65	23	119955213	rs11573854	0.5657	0.042	1e-05	0	0	2.57803e-18	1.78713e-18	TNFRSF11B	1	0
8	10568	65	23	119955350	rs3102726	0.03645	0.0613	1e-05	0	0	2.57803e-18	1.78713e-18	TNFRSF11B	1	0
8	10568	65	23	119956378	rs11573849	0.5934	0.0555	1e-05	0	0	2.57803e-18	1.78713e-18	TNFRSF11B	1	0
8	10568	65	23	119956777	rs11573847	0.0004261	0.0921	1e-05	0	0	2.57803e-18	1.78713e-18	TNFRSF11B	1	0
8	10568	65	23	119957639	rs11573838	0.8638	0.0972	1e-05	0	0	2.57803e-18	1.78713e-18	TNFRSF11B	1	0
8	10568	65	23	119959278	rs3134062	0.04043	0.0613	1e-05	0	0	2.57803e-18	1.78713e-18	TNFRSF11B	1	0
8	10568	65	23	119959657	rs3134063	3.422e-15	0.4967	1e-05	0	0	2.57803e-18	1.78713e-18	TNFRSF11B	1	0
8	10568	65	23	119959813	rs11573828	0.6462	0.0531	1e-05	0	0	2.57803e-18	1.78713e-18	TNFRSF11B	1	0
8	10568	65	23	119962042	rs11573816	0.2532	0.0379	1e-05	0	0	2.57803e-18	1.78713e-18	TNFRSF11B	1	0
8	10568	65	23	119963843	rs10505346	1.578e-08	0.1889	1e-05	0	0	2.57803e-18	1.78713e-18	TNFRSF11B	1	0
8	10568	65	23	119965538	rs1023968	0.1122	0.1942	1e-05	0	0	2.57803e-18	1.78713e-18	TNFRSF11B	1	0
8	10568	65	23	119965909	rs1564861	9.129e-10	0.3854	1e-05	0	0	2.57803e-18	1.78713e-18	TNFRSF11B	1	0
8	10568	65	23	119966548	rs12056490	0.5757	0.0534	1e-05	0	0	2.57803e-18	1.78713e-18	TNFRSF11B	1	0
8	10568	65	23	119967381	rs7820642	0.1164	0.1942	1e-05	0	0	2.57803e-18	1.78713e-18	TNFRSF11B	1	0
8	10568	65	23	119968585	rs12386806	1.127e-05	0.1451	1e-05	0	0	2.57803e-18	1.78713e-18	TNFRSF11B	1	0
8	10568	65	23	119970779	rs7006553	1.381e-19	0.4518	1e-05	0	0	2.57803e-18	1.78713e-18	TNFRSF11B	1	0
8	10568	65	23	119973518	rs10505349	5.41e-09	0.1882	1e-05	0	0	2.57803e-18	1.78713e-18	TNFRSF11B	1	0
8	10570	3	2	119976144	rs1485302	8.186e-13	0.4402	0.001	7.54008e-13	0	1.63725e-12	1.48902e-12		0	0
8	10570	3	2	119976229	rs12675217	0.5907	0.0555	0.001	7.54008e-13	0	1.63725e-12	1.48902e-12		0	0
8	10571	4	4	119977077	rs7014574	4.789e-20	0.4508	1e-05	0	0	6.60633e-20	7.18963e-20		0	0
8	10571	4	4	119977337	rs12679857	0.0001574	0.3142	1e-05	0	0	6.60633e-20	7.18963e-20		0	0
8	10571	4	4	119977394	rs12677975	0.5889	0.0557	1e-05	0	0	6.60633e-20	7.18963e-20		0	0
8	10571	4	4	119977792	rs2062375	2.521e-20	0.4495	1e-05	0	0	6.60633e-20	7.18963e-20		0	2
8	10572	33	15	119979137	rs7837001	0.0001326	0.0971	1e-05	0	0	1.78917e-19	1.91711e-19		0	0
8	10572	33	15	119979249	rs7837123	0.00107	0.1181	1e-05	0	0	1.78917e-19	1.91711e-19		0	0
8	10572	33	15	119980069	rs6992497	2.521e-20	0.4504	1e-05	0	0	1.78917e-19	1.91711e-19		0	0
8	10572	33	15	119981575	rs7829123	0.549	0.0554	1e-05	0	0	1.78917e-19	1.91711e-19		0	0
8	10572	33	15	119982081	rs1485296	0.08521	0.1997	1e-05	0	0	1.78917e-19	1.91711e-19		0	0
8	10572	33	15	119992838	rs11990877	0.5484	0.0561	1e-05	0	0	1.78917e-19	1.91711e-19		0	0
8	10572	33	15	119995697	rs9942821	0.001848	0.0443	1e-05	0	0	1.78917e-19	1.91711e-19		0	0
8	10572	33	15	119998708	rs10505350	0.003311	0.1361	1e-05	0	0	1.78917e-19	1.91711e-19		0	0
8	10572	33	15	119999663	rs1825511	2.698e-09	0.1875	1e-05	0	0	1.78917e-19	1.91711e-19		0	0
8	10572	33	15	119999915	rs7828837	0.0001011	0.097	1e-05	0	0	1.78917e-19	1.91711e-19		0	0
8	10572	33	15	120002915	rs17758204	0.1898	0.0696	1e-05	0	0	1.78917e-19	1.91711e-19		0	0
8	10572	33	15	120003727	rs11992136	8.001e-16	0.4893	1e-05	0	0	1.78917e-19	1.91711e-19		0	0
8	10572	33	15	120005233	rs12056908	0.5857	0.0562	1e-05	0	0	1.78917e-19	1.91711e-19		0	0
8	10572	33	15	120007147	rs1485308	0.07143	0.199	1e-05	0	0	1.78917e-19	1.91711e-19		0	0
8	10572	33	15	120007420	rs2062377	2.264e-20	0.4286	1e-05	0	0	1.78917e-19	1.91711e-19		0	1
8	10573	12	7	120008371	rs6469792	3.123e-20	0.4672	1e-05	0	0	8.09897e-20	1.15086e-19		0	0
8	10573	12	7	120009573	rs4876434	0.05748	0.0604	1e-05	0	0	8.09897e-20	1.15086e-19		0	0
8	10573	12	7	120010224	rs17831322	0.6401	0.0527	1e-05	0	0	8.09897e-20	1.15086e-19		0	0
8	10573	12	7	120010261	rs1485306	0.1391	0.1914	1e-05	0	0	8.09897e-20	1.15086e-19		0	0
8	10573	12	7	120010520	rs1485305	1.594e-12	0.4403	1e-05	0	0	8.09897e-20	1.15086e-19		0	0
8	10573	12	7	120011331	rs7010043	2.806e-20	0.4467	1e-05	0	0	8.09897e-20	1.15086e-19		0	0
8	10573	12	7	120012700	rs11995824	5.327e-20	0.448	1e-05	0	0	8.09897e-20	1.15086e-19		0	2
8	10574	105	27	120014552	rs1905785	0.04787	0.2216	1e-05	0	1	8.87532e-18	8.49826e-18		0	0
8	10574	105	27	120016673	rs3924060	0.8678	0.0539	1e-05	0	1	8.87532e-18	8.49826e-18		0	0
8	10574	105	27	120017142	rs7013338	0.5373	0.0209	1e-05	0	1	8.87532e-18	8.49826e-18		0	0
8	10574	105	27	120018159	rs6469797	3.063e-18	0.4858	1e-05	0	1	8.87532e-18	8.49826e-18		0	0
8	10574	105	27	120019652	rs1905776	6.578e-07	0.1906	1e-05	0	1	8.87532e-18	8.49826e-18		0	0
8	10574	105	27	120020918	rs10955919	3.063e-18	0.4663	1e-05	0	1	8.87532e-18	8.49826e-18		0	0
8	10574	105	27	120023311	rs7017284	0.5373	0.0208	1e-05	0	1	8.87532e-18	8.49826e-18		0	0
8	10574	105	27	120025341	rs1074162	0.06345	0.222	1e-05	0	1	8.87532e-18	8.49826e-18		0	0
8	10574	105	27	120025675	rs6469801	5.614e-18	0.4481	1e-05	0	1	8.87532e-18	8.49826e-18		0	0
8	10574	105	27	120026562	rs1586274	2.498e-17	0.4799	1e-05	0	1	8.87532e-18	8.49826e-18		0	2
8	10574	105	27	120027489	rs1586275	0.1783	0.0529	1e-05	0	1	8.87532e-18	8.49826e-18		0	0
8	10574	105	27	120027634	rs1586276	0.1445	0.2138	1e-05	0	1	8.87532e-18	8.49826e-18		0	0
8	10574	105	27	120027961	rs12678880	0.7165	0.0533	1e-05	0	1	8.87532e-18	8.49826e-18		0	0
8	10574	105	27	120040988	rs16891884	0.5596	0.0528	1e-05	0	1	8.87532e-18	8.49826e-18		0	0
8	10574	105	27	120041650	rs1905780	3.39e-18	0.4652	1e-05	0	1	8.87532e-18	8.49826e-18		0	0
8	10574	105	27	120049354	rs1385509	7.464e-05	0.1058	1e-05	0	1	8.87532e-18	8.49826e-18		0	0
8	10574	105	27	120050922	rs12375331	3.146e-07	0.191	1e-05	0	1	8.87532e-18	8.49826e-18		0	0
8	10574	105	27	120051656	rs1485310	4.656e-15	0.4981	1e-05	0	1	8.87532e-18	8.49826e-18		0	0
8	10574	105	27	120052662	rs12056401	0.6923	0.0567	1e-05	0	1	8.87532e-18	8.49826e-18		0	0
8	10574	105	27	120053343	rs10955924	7.008e-19	0.4852	1e-05	0	1	8.87532e-18	8.49826e-18		0	0
8	10574	105	27	120055574	rs16891906	0.5508	0.0524	1e-05	0	1	8.87532e-18	8.49826e-18		0	0
8	10574	105	27	120058021	rs4305930	2.259e-18	0.4472	1e-05	0	1	8.87532e-18	8.49826e-18		0	0
8	10574	105	27	120058346	rs4295687	4.428e-06	0.3618	1e-05	0	1	8.87532e-18	8.49826e-18		0	0
8	10574	105	27	120060093	rs7844871	0.2487	0.015	1e-05	0	1	8.87532e-18	8.49826e-18		0	0
8	10574	105	27	120062728	rs12678216	0.5049	0.0525	1e-05	0	1	8.87532e-18	8.49826e-18		0	0
8	10574	105	27	120063542	rs2450083	1.062e-16	0.4815	1e-05	0	1	8.87532e-18	8.49826e-18		0	2
8	10574	105	27	120063704	rs16891914	0.6663	0.0561	1e-05	0	1	8.87532e-18	8.49826e-18		0	0
8	15158	1	1	119973830	rs11997898	6.111e-08	0.1162	6.111e-08	6.111e-08	0	6.111e-08	6.111e-08		0	0
8	15936	1	1	120013090	rs13264791	1.269e-18	0.4621	1.269e-18	1.269e-18	0	1.269e-18	1.269e-18		0	0
8	16328	1	1	119974708	rs1385499	8.904e-16	0.3333	8.904e-16	8.904e-16	0	8.904e-16	8.904e-16		0	0
8	18543	1	1	120007708	rs2220189	3.476e-20	0.4468	3.476e-20	3.476e-20	0	3.476e-20	3.476e-20		0	0
8	20617	1	1	120013276	rs4424296	6.6e-19	0.4869	6.6e-19	6.6e-19	0	6.6e-19	6.6e-19		0	2
8	23812	1	1	119976542	rs7839059	1.454e-16	0.3411	1.454e-16	1.454e-16	0	1.454e-16	1.454e-16		0	2
10	3455	33	16	28422981	rs4747615	2.691e-05	0.1307	1e-05	7.56292e-10	0	5.59815e-06	5.25402e-06	MPP7	1	0
10	3455	33	16	28423204	rs1986268	0.003472	0.2428	1e-05	7.56292e-10	0	5.59815e-06	5.25402e-06	MPP7	1	0
10	3455	33	16	28425895	rs12268470	1.566e-06	0.1582	1e-05	7.56292e-10	0	5.59815e-06	5.25402e-06	MPP7	1	0
10	3455	33	16	28428809	rs11817203	0.1369	0.129	1e-05	7.56292e-10	0	5.59815e-06	5.25402e-06	MPP7	1	0
10	3455	33	16	28430320	rs2985524	0.4906	0.1286	1e-05	7.56292e-10	0	5.59815e-06	5.25402e-06	MPP7	1	0
10	3455	33	16	28432508	rs11006894	0.232	0.1331	1e-05	7.56292e-10	0	5.59815e-06	5.25402e-06	MPP7	1	0
10	3455	33	16	28433708	rs10826406	0.3651	0.1455	1e-05	7.56292e-10	0	5.59815e-06	5.25402e-06	MPP7	1	0
10	3455	33	16	28439185	rs1781836	0.0008307	0.4038	1e-05	7.56292e-10	0	5.59815e-06	5.25402e-06	MPP7	1	0
10	3455	33	16	28440243	rs4749310	1.674e-06	0.1477	1e-05	7.56292e-10	0	5.59815e-06	5.25402e-06	MPP7	1	0
10	3455	33	16	28440312	rs4747616	0.001026	0.2377	1e-05	7.56292e-10	0	5.59815e-06	5.25402e-06	MPP7	1	2
10	3455	33	16	28440391	rs4749311	2.848e-05	0.1922	1e-05	7.56292e-10	0	5.59815e-06	5.25402e-06	MPP7	1	0
10	3455	33	16	28441261	rs7920803	1.384e-06	0.2479	1e-05	7.56292e-10	0	5.59815e-06	5.25402e-06	MPP7	1	0
10	3455	33	16	28442801	rs9663596	1.222e-06	0.1479	1e-05	7.56292e-10	0	5.59815e-06	5.25402e-06	MPP7	1	0
10	3455	33	16	28442841	rs9299597	0.0001536	0.1849	1e-05	7.56292e-10	0	5.59815e-06	5.25402e-06	MPP7	1	2
10	3455	33	16	28443326	rs2985527	0.09742	0.0112	1e-05	7.56292e-10	0	5.59815e-06	5.25402e-06	MPP7	1	0
10	3455	33	16	28445212	rs2985529	0.4774	0.1288	1e-05	7.56292e-10	0	5.59815e-06	5.25402e-06	MPP7	1	0
10	3456	40	10	28447052	rs7100675	0.3	0.1321	1e-05	4.22115e-08	0	1.18931e-05	7.44864e-06	MPP7	1	0
10	3456	40	10	28447300	rs2985534	0.0001101	0.3659	1e-05	4.22115e-08	0	1.18931e-05	7.44864e-06	MPP7	1	0
10	3456	40	10	28447689	rs10508732	0.008815	0.0794	1e-05	4.22115e-08	0	1.18931e-05	7.44864e-06	MPP7	1	0
10	3456	40	10	28452171	rs11006900	0.02388	0.0517	1e-05	4.22115e-08	0	1.18931e-05	7.44864e-06	MPP7	1	0
10	3456	40	10	28452970	rs1748483	0.001746	0.2647	1e-05	4.22115e-08	0	1.18931e-05	7.44864e-06	MPP7	1	0
10	3456	40	10	28455709	rs12261363	1.222e-06	0.1485	1e-05	4.22115e-08	0	1.18931e-05	7.44864e-06	MPP7	1	0
10	3456	40	10	28457780	rs2997208	0.44	0.1288	1e-05	4.22115e-08	0	1.18931e-05	7.44864e-06	MPP7	1	0
10	3456	40	10	28458902	rs2763321	0.2389	0.2445	1e-05	4.22115e-08	0	1.18931e-05	7.44864e-06	MPP7	1	0
10	3456	40	10	28459699	rs16928572	0.004895	0.0816	1e-05	4.22115e-08	0	1.18931e-05	7.44864e-06	MPP7	1	0
10	3456	40	10	28459853	rs11006908	8.018e-05	0.3658	1e-05	4.22115e-08	0	1.18931e-05	7.44864e-06	MPP7	1	0
10	3459	44	12	28462657	rs12251924	8.885e-07	0.1486	1e-05	8.32667e-16	0	2.3153e-08	1.97863e-08	MPP7	1	0
10	3459	44	12	28464753	rs7068246	7.261e-09	0.2203	1e-05	8.32667e-16	0	2.3153e-08	1.97863e-08	MPP7	1	0
10	3459	44	12	28466013	rs7914949	0.391	0.1283	1e-05	8.32667e-16	0	2.3153e-08	1.97863e-08	MPP7	1	0
10	3459	44	12	28470732	rs11006913	0.1838	0.1315	1e-05	8.32667e-16	0	2.3153e-08	1.97863e-08	MPP7	1	0
10	3459	44	12	28479942	rs3905706	2.929e-09	0.2155	1e-05	8.32667e-16	0	2.3153e-08	1.97863e-08	MPP7	1	1
10	3459	44	12	28487608	rs2607548	0.3383	0.1269	1e-05	8.32667e-16	0	2.3153e-08	1.97863e-08	MPP7	1	0
10	3459	44	12	28488150	rs2801840	0.0001642	0.3663	1e-05	8.32667e-16	0	2.3153e-08	1.97863e-08	MPP7	1	0
10	3459	44	12	28491313	rs11598304	0.04209	0.294	1e-05	8.32667e-16	0	2.3153e-08	1.97863e-08	MPP7	1	0
10	3459	44	12	28496098	rs11006917	0.1255	0.1964	1e-05	8.32667e-16	0	2.3153e-08	1.97863e-08	MPP7	1	0
10	3459	44	12	28498112	rs11006919	0.8764	0.0418	1e-05	8.32667e-16	0	2.3153e-08	1.97863e-08	MPP7	1	0
10	3459	44	12	28498281	rs10826421	2.65e-08	0.1977	1e-05	8.32667e-16	0	2.3153e-08	1.97863e-08	MPP7	1	0
10	3459	44	12	28498435	rs11006920	3.473e-06	0.1494	1e-05	8.32667e-16	0	2.3153e-08	1.97863e-08	MPP7	1	0
10	4958	31	12	54417411	rs6480933	5.371e-05	0.1337	1e-05	3.14034e-11	0	2.86152e-07	4.37388e-07		0	0
10	4958	31	12	54417882	rs1160630	8.257e-05	0.4925	1e-05	3.14034e-11	0	2.86152e-07	4.37388e-07		0	0
10	4958	31	12	54418347	rs7900044	5.197e-05	0.1336	1e-05	3.14034e-11	0	2.86152e-07	4.37388e-07		0	0
10	4958	31	12	54418743	rs11002954	5.371e-05	0.1337	1e-05	3.14034e-11	0	2.86152e-07	4.37388e-07		0	2
10	4958	31	12	54420086	rs11002958	4.12e-05	0.1338	1e-05	3.14034e-11	0	2.86152e-07	4.37388e-07		0	0
10	4958	31	12	54420223	rs7070913	1.055e-07	0.1153	1e-05	3.14034e-11	0	2.86152e-07	4.37388e-07		0	2
10	4958	31	12	54422338	rs10762864	0.2207	0.3746	1e-05	3.14034e-11	0	2.86152e-07	4.37388e-07		0	0
10	4958	31	12	54423398	rs7898709	1.055e-07	0.1154	1e-05	3.14034e-11	0	2.86152e-07	4.37388e-07		0	0
10	4958	31	12	54427594	rs1949095	0.00164	0.199	1e-05	3.14034e-11	0	2.86152e-07	4.37388e-07		0	0
10	4958	31	12	54432970	rs7092106	1.201e-07	0.115	1e-05	3.14034e-11	0	2.86152e-07	4.37388e-07		0	0
10	4958	31	12	54434511	rs11003047	1.231e-07	0.115	1e-05	3.14034e-11	0	2.86152e-07	4.37388e-07		0	2
10	4958	31	12	54434529	rs11003048	1.554e-07	0.1142	1e-05	3.14034e-11	0	2.86152e-07	4.37388e-07		0	2
10	6849	28	7	79393341	rs2673409	3.758e-05	0.4518	1e-05	5.55112e-17	0	1.0329e-11	7.98888e-12	KCNMA1	1	0
10	6849	28	7	79401316	rs7071206	1.54e-12	0.2259	1e-05	5.55112e-17	0	1.0329e-11	7.98888e-12	KCNMA1	1	1
10	6849	28	7	79411740	rs1877998	3.533e-11	0.2074	1e-05	5.55112e-17	0	1.0329e-11	7.98888e-12	KCNMA1	1	2
10	6849	28	7	79413050	rs2673403	0.8076	0.2918	1e-05	5.55112e-17	0	1.0329e-11	7.98888e-12	KCNMA1	1	0
10	6849	28	7	79420071	rs11002231	0.001088	0.0456	1e-05	5.55112e-17	0	1.0329e-11	7.98888e-12	KCNMA1	1	0
10	6849	28	7	79424541	rs2812412	0.8851	0.02	1e-05	5.55112e-17	0	1.0329e-11	7.98888e-12	KCNMA1	1	0
10	6849	28	7	79424631	rs2719986	1.475e-08	0.4979	1e-05	5.55112e-17	0	1.0329e-11	7.98888e-12	KCNMA1	1	0
10	6853	19	8	79444753	rs4979906	2.082e-09	0.2125	1e-05	1.70974e-14	0	7.20792e-09	6.5426e-09		0	0
10	6853	19	8	79444965	rs4979786	1.345e-07	0.1896	1e-05	1.70974e-14	0	7.20792e-09	6.5426e-09		0	0
10	6853	19	8	79447228	rs11002249	1.661e-09	0.2083	1e-05	1.70974e-14	0	7.20792e-09	6.5426e-09		0	0
10	6853	19	8	79448404	rs7916977	0.04424	0.0274	1e-05	1.70974e-14	0	7.20792e-09	6.5426e-09		0	0
10	6853	19	8	79450652	rs12784740	0.0435	0.0273	1e-05	1.70974e-14	0	7.20792e-09	6.5426e-09		0	0
10	6853	19	8	79451336	rs12354768	0.3287	0.3048	1e-05	1.70974e-14	0	7.20792e-09	6.5426e-09		0	0
10	6853	19	8	79453162	rs11813624	1.044e-07	0.185	1e-05	1.70974e-14	0	7.20792e-09	6.5426e-09		0	0
10	6853	19	8	79458340	rs2395494	9.504e-08	0.1852	1e-05	1.70974e-14	0	7.20792e-09	6.5426e-09		0	0
10	6854	6	4	79462180	rs12245985	0.04514	0.027	0.001	4.66223e-10	0	6.64811e-08	6.81954e-08		0	0
10	6854	6	4	79462793	rs2048787	6.5e-08	0.185	0.001	4.66223e-10	0	6.64811e-08	6.81954e-08		0	0
10	6854	6	4	79464056	rs2619646	0.2381	0.4026	0.001	4.66223e-10	0	6.64811e-08	6.81954e-08		0	0
10	6854	6	4	79464078	rs1609790	2.233e-08	0.1895	0.001	4.66223e-10	0	6.64811e-08	6.81954e-08		0	0
10	12411	1	1	28501117	rs10826425	3.091e-08	0.2035	3.091e-08	3.091e-08	0	3.091e-08	3.091e-08	MPP7	1	0
10	17876	1	1	79425310	rs2670159	1.287e-08	0.498	1.287e-08	1.287e-08	0	1.287e-08	1.287e-08		0	0
10	20171	1	1	79459524	rs7086586	9.963e-08	0.1851	9.963e-08	9.963e-08	0	9.963e-08	9.963e-08		0	0
11	3191	31	14	30809653	rs911268	1.095e-07	0.3226	1e-05	3.35176e-13	0	9.12204e-07	8.36852e-07		0	0
11	3191	31	14	30810059	rs607165	9.558e-06	0.4238	1e-05	3.35176e-13	0	9.12204e-07	8.36852e-07		0	0
11	3191	31	14	30815659	rs11031200	0.417	0.1123	1e-05	3.35176e-13	0	9.12204e-07	8.36852e-07		0	0
11	3191	31	14	30816001	rs7128775	1.178e-05	0.426	1e-05	3.35176e-13	0	9.12204e-07	8.36852e-07		0	0
11	3191	31	14	30816258	rs10835708	1.178e-05	0.426	1e-05	3.35176e-13	0	9.12204e-07	8.36852e-07		0	0
11	3191	31	14	30820101	rs1232039	0.539	0.0191	1e-05	3.35176e-13	0	9.12204e-07	8.36852e-07		0	0
11	3191	31	14	30837058	rs7950105	8.73e-06	0.4266	1e-05	3.35176e-13	0	9.12204e-07	8.36852e-07		0	0
11	3191	31	14	30838689	rs978751	6.671e-06	0.4215	1e-05	3.35176e-13	0	9.12204e-07	8.36852e-07		0	0
11	3191	31	14	30840249	rs505613	4.588e-06	0.4221	1e-05	3.35176e-13	0	9.12204e-07	8.36852e-07		0	0
11	3191	31	14	30842913	rs1448944	0.4588	0.1088	1e-05	3.35176e-13	0	9.12204e-07	8.36852e-07		0	0
11	3191	31	14	30846092	rs11031213	0.05774	0.013	1e-05	3.35176e-13	0	9.12204e-07	8.36852e-07		0	0
11	3191	31	14	30846842	rs113026	1.9e-07	0.3214	1e-05	3.35176e-13	0	9.12204e-07	8.36852e-07		0	0
11	3191	31	14	30847247	rs17420901	0.9434	0.0153	1e-05	3.35176e-13	0	9.12204e-07	8.36852e-07		0	0
11	3191	31	14	30851403	rs514320	5.127e-06	0.4226	1e-05	3.35176e-13	0	9.12204e-07	8.36852e-07		0	0
11	3192	11	6	30852782	rs1005019	4.104e-06	0.4234	1e-05	1.66533e-16	0	2.28049e-07	2.94014e-07		0	0
11	3192	11	6	30853618	rs2021806	1.259e-07	0.3234	1e-05	1.66533e-16	0	2.28049e-07	2.94014e-07		0	0
11	3192	11	6	30854334	rs686901	3.171e-07	0.3083	1e-05	1.66533e-16	0	2.28049e-07	2.94014e-07		0	0
11	3192	11	6	30855237	rs546181	1.336e-07	0.3226	1e-05	1.66533e-16	0	2.28049e-07	2.94014e-07		0	0
11	3192	11	6	30858104	rs12362465	0.4686	0.1112	1e-05	1.66533e-16	0	2.28049e-07	2.94014e-07		0	0
11	3192	11	6	30860580	rs10767877	1.336e-07	0.3225	1e-05	1.66533e-16	0	2.28049e-07	2.94014e-07		0	0
11	3194	41	15	30864854	rs273557	1.259e-07	0.3223	1e-05	8.60368e-09	0	3.7763e-07	6.38653e-07	DCDC5	1	0
11	3194	41	15	30868366	rs273554	1.259e-07	0.3221	1e-05	8.60368e-09	0	3.7763e-07	6.38653e-07	DCDC5	1	0
11	3194	41	15	30872579	rs273551	1.336e-07	0.3222	1e-05	8.60368e-09	0	3.7763e-07	6.38653e-07	DCDC5	1	0
11	3194	41	15	30874058	rs17330371	0.0161	0.2821	1e-05	8.60368e-09	0	3.7763e-07	6.38653e-07	DCDC5	1	0
11	3194	41	15	30875569	rs273596	0.4686	0.1112	1e-05	8.60368e-09	0	3.7763e-07	6.38653e-07	DCDC5	1	0
11	3194	41	15	30875619	rs10835715	0.004279	0.301	1e-05	8.60368e-09	0	3.7763e-07	6.38653e-07	DCDC5	1	0
11	3194	41	15	30879618	rs273590	0.4642	0.1103	1e-05	8.60368e-09	0	3.7763e-07	6.38653e-07	DCDC5	1	0
11	3194	41	15	30887718	rs273585	0.1085	0.0152	1e-05	8.60368e-09	0	3.7763e-07	6.38653e-07	DCDC5	1	0
11	3194	41	15	30889209	rs273583	0.4338	0.1107	1e-05	8.60368e-09	0	3.7763e-07	6.38653e-07	DCDC5	1	0
11	3194	41	15	30891382	rs7117695	4.588e-06	0.4232	1e-05	8.60368e-09	0	3.7763e-07	6.38653e-07	DCDC5	1	0
11	3194	41	15	30901553	rs12799544	0.6447	0.0219	1e-05	8.60368e-09	0	3.7763e-07	6.38653e-07	DCDC5	1	0
11	3194	41	15	30903063	rs273612	1.594e-07	0.3224	1e-05	8.60368e-09	0	3.7763e-07	6.38653e-07	DCDC5	1	0
11	3194	41	15	30903442	rs662735	0.0002098	0.1878	1e-05	8.60368e-09	0	3.7763e-07	6.38653e-07	DCDC5	1	0
11	3194	41	15	30910991	rs273573	2.54e-07	0.3217	1e-05	8.60368e-09	0	3.7763e-07	6.38653e-07	DCDC5	1	2
11	3194	41	15	30917214	rs273567	1.69e-07	0.3217	1e-05	8.60368e-09	0	3.7763e-07	6.38653e-07	DCDC5	1	0
11	3196	36	15	30921291	rs273561	0.3805	0.1115	1e-05	1.66533e-16	0	2.46611e-07	3.90394e-07	DCDC5	1	0
11	3196	36	15	30927200	rs395032	1.417e-07	0.3219	1e-05	1.66533e-16	0	2.46611e-07	3.90394e-07	DCDC5	1	0
11	3196	36	15	30930374	rs175399	1.305e-07	0.316	1e-05	1.66533e-16	0	2.46611e-07	3.90394e-07	DCDC5	1	0
11	3196	36	15	30931904	rs273603	1.336e-07	0.3219	1e-05	1.66533e-16	0	2.46611e-07	3.90394e-07	DCDC5	1	0
11	3196	36	15	30938083	rs11031242	8.275e-06	0.4231	1e-05	1.66533e-16	0	2.46611e-07	3.90394e-07	DCDC5	1	0
11	3196	36	15	30943561	rs163886	1.187e-07	0.3221	1e-05	1.66533e-16	0	2.46611e-07	3.90394e-07	DCDC5	1	0
11	3196	36	15	30945757	rs163884	0.0001476	0.1881	1e-05	1.66533e-16	0	2.46611e-07	3.90394e-07	DCDC5	1	0
11	3196	36	15	30951564	rs158631	0.3727	0.1112	1e-05	1.66533e-16	0	2.46611e-07	3.90394e-07	DCDC5	1	0
11	3196	36	15	30951674	rs163879	8.813e-08	0.3225	1e-05	1.66533e-16	0	2.46611e-07	3.90394e-07	DCDC5	1	2
11	3196	36	15	30953608	rs163877	1.054e-07	0.3222	1e-05	1.66533e-16	0	2.46611e-07	3.90394e-07	DCDC5	1	0
11	3196	36	15	30965855	rs273605	1.119e-07	0.3222	1e-05	1.66533e-16	0	2.46611e-07	3.90394e-07	DCDC5	1	0
11	3196	36	15	30979071	rs163868	5.726e-06	0.4234	1e-05	1.66533e-16	0	2.46611e-07	3.90394e-07	DCDC5	1	0
11	3196	36	15	30980983	rs163867	8.396e-06	0.4238	1e-05	1.66533e-16	0	2.46611e-07	3.90394e-07	DCDC5	1	0
11	3196	36	15	30985762	rs158584	0.3498	0.1119	1e-05	1.66533e-16	0	2.46611e-07	3.90394e-07	DCDC5	1	0
11	3196	36	15	31000774	rs7933758	0.0003916	0.3055	1e-05	1.66533e-16	0	2.46611e-07	3.90394e-07	DCDC5	1	0
11	5086	14	6	68167423	rs587397	0.6464	0.0867	1e-05	1.66533e-16	0	3.89896e-09	3.92725e-09	LRP5	1	0
11	5086	14	6	68169688	rs491347	7.276e-07	0.2586	1e-05	1.66533e-16	0	3.89896e-09	3.92725e-09	LRP5	1	0
11	5086	14	6	68174122	rs2277268	0.008121	0.065	1e-05	1.66533e-16	0	3.89896e-09	3.92725e-09	LRP5	1	0
11	5086	14	6	68174189	rs4988321	0.00933	0.0309	1e-05	1.66533e-16	0	3.89896e-09	3.92725e-09	LRP5	1	2
11	5086	14	6	68182028	rs314750	2.262e-09	0.3217	1e-05	1.66533e-16	0	3.89896e-09	3.92725e-09	LRP5	1	0
11	5086	14	6	68182375	rs923346	9.129e-10	0.1722	1e-05	1.66533e-16	0	3.89896e-09	3.92725e-09	LRP5	1	2
11	5087	4	2	68192346	rs599083	5.464e-10	0.3185	1e-05	1.66533e-16	0	1.0928e-09	9.30097e-10	LRP5	1	2
11	5087	4	2	68192630	rs17149104	0.8719	0.0149	1e-05	1.66533e-16	0	1.0928e-09	9.30097e-10	LRP5	1	0
11	5088	14	7	68192690	rs556442	3.867e-10	0.3238	1e-05	5.55112e-17	0	7.28503e-10	7.71019e-10	LRP5	1	0
11	5088	14	7	68196830	rs608343	5.853e-10	0.3247	1e-05	5.55112e-17	0	7.28503e-10	7.71019e-10	LRP5	1	0
11	5088	14	7	68199008	rs7111370	0.0105	0.0668	1e-05	5.55112e-17	0	7.28503e-10	7.71019e-10	LRP5	1	0
11	5088	14	7	68199393	rs3781586	4.269e-10	0.174	1e-05	5.55112e-17	0	7.28503e-10	7.71019e-10	LRP5	1	1
11	5088	14	7	68200334	rs3781585	0.008836	0.0666	1e-05	5.55112e-17	0	7.28503e-10	7.71019e-10	LRP5	1	0
11	5088	14	7	68205578	rs901823	3.365e-10	0.3232	1e-05	5.55112e-17	0	7.28503e-10	7.71019e-10	LRP5	1	0
11	5088	14	7	68206173	rs901824	0.02298	0.0884	1e-05	5.55112e-17	0	7.28503e-10	7.71019e-10	LRP5	1	0
11	5091	69	20	68223074	rs3867143	3.025e-10	0.1595	1e-05	5.55112e-17	0	6.88613e-10	1.34306e-09	PPP6R3	2	0
11	5091	69	20	68254328	rs11228258	4.017e-10	0.2761	1e-05	5.55112e-17	0	6.88613e-10	1.34306e-09	PPP6R3	2	0
11	5091	69	20	68257861	rs12226585	1.642e-09	0.344	1e-05	5.55112e-17	0	6.88613e-10	1.34306e-09	PPP6R3	2	0
11	5091	69	20	68263370	rs12272917	1.508e-10	0.2565	1e-05	5.55112e-17	0	6.88613e-10	1.34306e-09	PPP6R3	2	2
11	5091	69	20	68286865	rs17601605	0.5687	0.0393	1e-05	5.55112e-17	0	6.88613e-10	1.34306e-09	PPP6R3	2	0
11	5091	69	20	68289338	rs7927235	0.04946	0.1555	1e-05	5.55112e-17	0	6.88613e-10	1.34306e-09	PPP6R3	2	0
11	5091	69	20	68290234	rs12286536	9.129e-10	0.158	1e-05	5.55112e-17	0	6.88613e-10	1.34306e-09	PPP6R3	2	0
11	5091	69	20	68291116	rs11228270	0.4864	0.0904	1e-05	5.55112e-17	0	6.88613e-10	1.34306e-09	PPP6R3	2	0
11	5091	69	20	68291693	rs488381	5.536e-09	0.3429	1e-05	5.55112e-17	0	6.88613e-10	1.34306e-09	PPP6R3	2	0
11	5091	69	20	68292930	rs7936582	8.487e-07	0.3739	1e-05	5.55112e-17	0	6.88613e-10	1.34306e-09	PPP6R3	2	0
11	5091	69	20	68293545	rs7950900	8.987e-07	0.3733	1e-05	5.55112e-17	0	6.88613e-10	1.34306e-09	PPP6R3	2	0
11	5091	69	20	68294017	rs17601808	0.5778	0.0394	1e-05	5.55112e-17	0	6.88613e-10	1.34306e-09	PPP6R3	2	0
11	5091	69	20	68299226	rs11228271	0.0731	0.1087	1e-05	5.55112e-17	0	6.88613e-10	1.34306e-09	PPP6R3	2	0
11	5091	69	20	68351722	rs17149179	1.216e-09	0.157	1e-05	5.55112e-17	0	6.88613e-10	1.34306e-09	PPP6R3	2	0
11	5091	69	20	68357368	rs10896348	1.257e-09	0.274	1e-05	5.55112e-17	0	6.88613e-10	1.34306e-09	PPP6R3	2	0
11	5091	69	20	68360680	rs7118897	2.127e-10	0.2609	1e-05	5.55112e-17	0	6.88613e-10	1.34306e-09	PPP6R3	2	0
11	5091	69	20	68371658	rs12283755	1.745e-10	0.2607	1e-05	5.55112e-17	0	6.88613e-10	1.34306e-09	PPP6R3	2	2
11	5091	69	20	68374183	rs7107622	8.026e-10	0.2733	1e-05	5.55112e-17	0	6.88613e-10	1.34306e-09	PPP6R3	2	0
11	5091	69	20	68377602	rs7104877	8.026e-10	0.2732	1e-05	5.55112e-17	0	6.88613e-10	1.34306e-09	PPP6R3	2	0
11	5091	69	20	68381415	rs3740628	5.316e-09	0.3355	1e-05	5.55112e-17	0	6.88613e-10	1.34306e-09	PPP6R3	2	0
11	5092	5	2	68388588	rs11228295	2.541e-07	0.229	1e-05	1.66533e-16	0	5.08198e-07	4.89697e-07		0	0
11	5092	5	2	68392358	rs7123591	0.08226	0.1073	1e-05	1.66533e-16	0	5.08198e-07	4.89697e-07		0	0
11	5095	13	6	68411347	rs4930585	9.08e-09	0.1646	1e-05	2.9327e-11	0	1.90771e-08	2.65105e-08		0	0
11	5095	13	6	68417094	rs2513281	9.68e-09	0.1544	1e-05	2.9327e-11	0	1.90771e-08	2.65105e-08		0	0
11	5095	13	6	68419122	rs11820105	0.4965	0.0143	1e-05	2.9327e-11	0	1.90771e-08	2.65105e-08		0	0
11	5095	13	6	68419185	rs4930238	7.098e-07	0.2484	1e-05	2.9327e-11	0	1.90771e-08	2.65105e-08		0	0
11	5095	13	6	68420798	rs948862	7.47e-07	0.2406	1e-05	2.9327e-11	0	1.90771e-08	2.65105e-08		0	0
11	5095	13	6	68420974	rs948863	1.017e-08	0.1544	1e-05	2.9327e-11	0	1.90771e-08	2.65105e-08		0	0
11	5096	3	3	68421867	rs4930590	3.75e-07	0.3498	1e-05	3.13444e-11	0	8.82822e-07	7.11683e-07		0	0
11	5096	3	3	68421892	rs4930591	1.367e-06	0.2419	1e-05	3.13444e-11	0	8.82822e-07	7.11683e-07		0	0
11	5096	3	3	68423272	rs7106347	0.5711	0.0745	1e-05	3.13444e-11	0	8.82822e-07	7.11683e-07		0	0
11	5097	7	5	68425034	rs2510404	2.156e-08	0.1852	1e-05	1.66533e-16	0	6.89186e-08	6.02832e-08		0	0
11	5097	7	5	68427244	rs2156464	3.823e-08	0.1861	1e-05	1.66533e-16	0	6.89186e-08	6.02832e-08		0	0
11	5097	7	5	68434181	rs4930593	0.0001029	0.2908	1e-05	1.66533e-16	0	6.89186e-08	6.02832e-08		0	0
11	5097	7	5	68438198	rs7117788	0.6047	0.0745	1e-05	1.66533e-16	0	6.89186e-08	6.02832e-08		0	0
11	5097	7	5	68441197	rs6591348	0.6999	0.0791	1e-05	1.66533e-16	0	6.89186e-08	6.02832e-08		0	0
11	19642	1	1	68387984	rs7128942	1.232e-08	0.1662	1.232e-08	1.232e-08	0	1.232e-08	1.232e-08		0	0
12	4152	20	8	53652684	rs7397757	3.009e-06	0.3232	1e-05	5.55112e-17	0	6.86409e-09	6.39156e-09	ESPL1	2	0
12	4152	20	8	53652684	rs7397757	3.009e-06	0.3232	1e-05	5.55112e-17	0	6.86409e-09	6.39156e-09	MFSD5	2	0
12	4152	20	8	53657467	rs10783562	1.329e-08	0.323	1e-05	5.55112e-17	0	6.86409e-09	6.39156e-09	ESPL1	2	0
12	4152	20	8	53657467	rs10783562	1.329e-08	0.323	1e-05	5.55112e-17	0	6.86409e-09	6.39156e-09	MFSD5	2	0
12	4152	20	8	53659513	rs7399002	1.107e-06	0.4937	1e-05	5.55112e-17	0	6.86409e-09	6.39156e-09	ESPL1	2	0
12	4152	20	8	53659513	rs7399002	1.107e-06	0.4937	1e-05	5.55112e-17	0	6.86409e-09	6.39156e-09	MFSD5	2	0
12	4152	20	8	53659536	rs7399003	2.89e-09	0.3437	1e-05	5.55112e-17	0	6.86409e-09	6.39156e-09	ESPL1	2	0
12	4152	20	8	53659536	rs7399003	2.89e-09	0.3437	1e-05	5.55112e-17	0	6.86409e-09	6.39156e-09	MFSD5	2	0
12	4152	20	8	53662624	rs6580942	3.928e-08	0.3225	1e-05	5.55112e-17	0	6.86409e-09	6.39156e-09	ESPL1	2	0
12	4152	20	8	53662624	rs6580942	3.928e-08	0.3225	1e-05	5.55112e-17	0	6.86409e-09	6.39156e-09	MFSD5	2	0
12	4152	20	8	53666195	rs11170496	2.588e-08	0.3238	1e-05	5.55112e-17	0	6.86409e-09	6.39156e-09	ESPL1	2	0
12	4152	20	8	53666195	rs11170496	2.588e-08	0.3238	1e-05	5.55112e-17	0	6.86409e-09	6.39156e-09	MFSD5	2	0
12	4152	20	8	53670545	rs1318648	1.473e-09	0.3478	1e-05	5.55112e-17	0	6.86409e-09	6.39156e-09	ESPL1	2	0
12	4152	20	8	53670545	rs1318648	1.473e-09	0.3478	1e-05	5.55112e-17	0	6.86409e-09	6.39156e-09	MFSD5	2	0
12	4152	20	8	53671005	rs17125266	0.1094	0.0447	1e-05	5.55112e-17	0	6.86409e-09	6.39156e-09	ESPL1	2	0
12	4152	20	8	53671005	rs17125266	0.1094	0.0447	1e-05	5.55112e-17	0	6.86409e-09	6.39156e-09	MFSD5	2	0
12	4153	6	4	53687387	rs1056692	3.716e-09	0.3245	0.001	1.66533e-16	0	3.17241e-10	2.77011e-10	AAAS	2	0
12	4153	6	4	53687387	rs1056692	3.716e-09	0.3245	0.001	1.66533e-16	0	3.17241e-10	2.77011e-10	C12orf10	2	0
12	4153	6	4	53687387	rs1056692	3.716e-09	0.3245	0.001	1.66533e-16	0	3.17241e-10	2.77011e-10	ESPL1	2	0
12	4153	6	4	53687387	rs1056692	3.716e-09	0.3245	0.001	1.66533e-16	0	3.17241e-10	2.77011e-10	PFDN5	2	0
12	4153	6	4	53687387	rs1056692	3.716e-09	0.3245	0.001	1.66533e-16	0	3.17241e-10	2.77011e-10	SP7	1	0
12	4153	6	4	53693403	rs1465073	4.816e-05	0.3931	0.001	1.66533e-16	0	3.17241e-10	2.77011e-10	AAAS	2	0
12	4153	6	4	53693403	rs1465073	4.816e-05	0.3931	0.001	1.66533e-16	0	3.17241e-10	2.77011e-10	C12orf10	2	0
12	4153	6	4	53693403	rs1465073	4.816e-05	0.3931	0.001	1.66533e-16	0	3.17241e-10	2.77011e-10	ESPL1	2	0
12	4153	6	4	53693403	rs1465073	4.816e-05	0.3931	0.001	1.66533e-16	0	3.17241e-10	2.77011e-10	PFDN5	2	0
12	4153	6	4	53693403	rs1465073	4.816e-05	0.3931	0.001	1.66533e-16	0	3.17241e-10	2.77011e-10	SP7	1	0
12	4153	6	4	53701104	rs1545650	0.5858	0.0306	0.001	1.66533e-16	0	3.17241e-10	2.77011e-10	AAAS	2	0
12	4153	6	4	53701104	rs1545650	0.5858	0.0306	0.001	1.66533e-16	0	3.17241e-10	2.77011e-10	C12orf10	2	0
12	4153	6	4	53701104	rs1545650	0.5858	0.0306	0.001	1.66533e-16	0	3.17241e-10	2.77011e-10	ESPL1	2	0
12	4153	6	4	53701104	rs1545650	0.5858	0.0306	0.001	1.66533e-16	0	3.17241e-10	2.77011e-10	PFDN5	2	0
12	4153	6	4	53701104	rs1545650	0.5858	0.0306	0.001	1.66533e-16	0	3.17241e-10	2.77011e-10	SP7	1	0
12	4153	6	4	53716836	rs10747666	8.104e-11	0.3428	0.001	1.66533e-16	0	3.17241e-10	2.77011e-10	AAAS	2	0
12	4153	6	4	53716836	rs10747666	8.104e-11	0.3428	0.001	1.66533e-16	0	3.17241e-10	2.77011e-10	C12orf10	2	0
12	4153	6	4	53716836	rs10747666	8.104e-11	0.3428	0.001	1.66533e-16	0	3.17241e-10	2.77011e-10	ESPL1	2	0
12	4153	6	4	53716836	rs10747666	8.104e-11	0.3428	0.001	1.66533e-16	0	3.17241e-10	2.77011e-10	PFDN5	2	0
12	4153	6	4	53716836	rs10747666	8.104e-11	0.3428	0.001	1.66533e-16	0	3.17241e-10	2.77011e-10	SP7	1	0
12	4154	5	4	53730455	rs4759113	3.235e-06	0.4663	1e-05	1.66533e-16	0	5.10904e-10	4.82124e-10	SP7	1	0
12	4154	5	4	53730759	rs11170506	1.894e-10	0.2852	1e-05	1.66533e-16	0	5.10904e-10	4.82124e-10	SP7	1	0
12	4154	5	4	53731336	rs3847780	1.781e-05	0.4648	1e-05	1.66533e-16	0	5.10904e-10	4.82124e-10	SP7	1	0
12	4154	5	4	53731891	rs10876432	3.923e-10	0.2842	1e-05	1.66533e-16	0	5.10904e-10	4.82124e-10	SP7	1	2
12	4155	4	4	53734506	rs4759082	0.000667	0.3762	1e-05	5.55112e-17	0	8.1341e-10	7.75733e-10	SP7	1	0
12	4155	4	4	53738214	rs4759061	2.313e-10	0.2851	1e-05	5.55112e-17	0	8.1341e-10	7.75733e-10	SP7	1	0
12	4155	4	4	53742885	rs10783575	1.683e-09	0.2942	1e-05	5.55112e-17	0	8.1341e-10	7.75733e-10	SP7	1	0
12	4155	4	4	53752692	rs11170516	0.1374	0.163	1e-05	5.55112e-17	0	8.1341e-10	7.75733e-10	SP7	1	0
12	4163	41	15	53907067	rs11170566	0.1625	0.1613	0.001	1.36675e-09	0	2.1711e-06	2.2735e-06	ATF7	2	0
12	4163	41	15	53907067	rs11170566	0.1625	0.1613	0.001	1.36675e-09	0	2.1711e-06	2.2735e-06	LOC100652999	0	0
12	4163	41	15	53919700	rs784562	2.335e-06	0.4879	0.001	1.36675e-09	0	2.1711e-06	2.2735e-06	ATF7	2	0
12	4163	41	15	53919700	rs784562	2.335e-06	0.4879	0.001	1.36675e-09	0	2.1711e-06	2.2735e-06	LOC100652999	0	0
12	4163	41	15	53924293	rs6580949	0.0003204	0.4937	0.001	1.36675e-09	0	2.1711e-06	2.2735e-06	ATF7	2	0
12	4163	41	15	53924293	rs6580949	0.0003204	0.4937	0.001	1.36675e-09	0	2.1711e-06	2.2735e-06	LOC100652999	0	0
12	4163	41	15	53925371	rs4759015	0.09685	0.1347	0.001	1.36675e-09	0	2.1711e-06	2.2735e-06	ATF7	2	0
12	4163	41	15	53925371	rs4759015	0.09685	0.1347	0.001	1.36675e-09	0	2.1711e-06	2.2735e-06	LOC100652999	0	0
12	4163	41	15	53932834	rs17100291	0.1268	0.0825	0.001	1.36675e-09	0	2.1711e-06	2.2735e-06	ATF7	2	0
12	4163	41	15	53932834	rs17100291	0.1268	0.0825	0.001	1.36675e-09	0	2.1711e-06	2.2735e-06	LOC100652999	0	0
12	4163	41	15	53945545	rs4759018	4.043e-07	0.4625	0.001	1.36675e-09	0	2.1711e-06	2.2735e-06	ATF7	2	0
12	4163	41	15	53945545	rs4759018	4.043e-07	0.4625	0.001	1.36675e-09	0	2.1711e-06	2.2735e-06	LOC100652999	0	0
12	4163	41	15	53945804	rs12578112	0.1226	0.0732	0.001	1.36675e-09	0	2.1711e-06	2.2735e-06	ATF7	2	0
12	4163	41	15	53945804	rs12578112	0.1226	0.0732	0.001	1.36675e-09	0	2.1711e-06	2.2735e-06	LOC100652999	0	0
12	4163	41	15	53948786	rs7307025	0.0007354	0.1856	0.001	1.36675e-09	0	2.1711e-06	2.2735e-06	ATF7	2	0
12	4163	41	15	53948786	rs7307025	0.0007354	0.1856	0.001	1.36675e-09	0	2.1711e-06	2.2735e-06	LOC100652999	0	0
12	4163	41	15	53950455	rs7976737	2.631e-07	0.4517	0.001	1.36675e-09	0	2.1711e-06	2.2735e-06	ATF7	2	0
12	4163	41	15	53950455	rs7976737	2.631e-07	0.4517	0.001	1.36675e-09	0	2.1711e-06	2.2735e-06	LOC100652999	0	0
12	4163	41	15	53950968	rs7966766	0.07383	0.1434	0.001	1.36675e-09	0	2.1711e-06	2.2735e-06	ATF7	2	0
12	4163	41	15	53950968	rs7966766	0.07383	0.1434	0.001	1.36675e-09	0	2.1711e-06	2.2735e-06	LOC100652999	0	0
12	4163	41	15	53960189	rs7310771	0.0002921	0.2115	0.001	1.36675e-09	0	2.1711e-06	2.2735e-06	ATF7	2	0
12	4163	41	15	53960189	rs7310771	0.0002921	0.2115	0.001	1.36675e-09	0	2.1711e-06	2.2735e-06	LOC100652999	0	0
12	4163	41	15	53979249	rs12580534	0.138	0.0725	0.001	1.36675e-09	0	2.1711e-06	2.2735e-06	ATF7	2	0
12	4163	41	15	53979249	rs12580534	0.138	0.0725	0.001	1.36675e-09	0	2.1711e-06	2.2735e-06	LOC100652999	0	0
12	4163	41	15	53980821	rs10783586	5.039e-06	0.4844	0.001	1.36675e-09	0	2.1711e-06	2.2735e-06	ATF7	2	0
12	4163	41	15	53980821	rs10783586	5.039e-06	0.4844	0.001	1.36675e-09	0	2.1711e-06	2.2735e-06	LOC100652999	0	0
12	4163	41	15	53986051	rs12580469	0.3112	0.0152	0.001	1.36675e-09	0	2.1711e-06	2.2735e-06	ATF7	2	0
12	4163	41	15	53986051	rs12580469	0.3112	0.0152	0.001	1.36675e-09	0	2.1711e-06	2.2735e-06	LOC100652999	0	0
12	4163	41	15	53986924	rs7297433	0.1152	0.1303	0.001	1.36675e-09	0	2.1711e-06	2.2735e-06	ATF7	2	0
12	4163	41	15	53986924	rs7297433	0.1152	0.1303	0.001	1.36675e-09	0	2.1711e-06	2.2735e-06	LOC100652999	0	0
12	4189	5	3	54384876	rs12318147	0.745	0.0135	1e-05	1.66533e-16	0	1.0965e-10	9.47179e-11	HOXC-AS2	0	0
12	4189	5	3	54384876	rs12318147	0.745	0.0135	1e-05	1.66533e-16	0	1.0965e-10	9.47179e-11	HOXC10	2	0
12	4189	5	3	54384876	rs12318147	0.745	0.0135	1e-05	1.66533e-16	0	1.0965e-10	9.47179e-11	MIR196A2	2	0
12	4189	5	3	54384947	rs12304647	0.01171	0.1744	1e-05	1.66533e-16	0	1.0965e-10	9.47179e-11	HOXC-AS2	0	0
12	4189	5	3	54384947	rs12304647	0.01171	0.1744	1e-05	1.66533e-16	0	1.0965e-10	9.47179e-11	HOXC10	2	0
12	4189	5	3	54384947	rs12304647	0.01171	0.1744	1e-05	1.66533e-16	0	1.0965e-10	9.47179e-11	MIR196A2	2	0
12	4189	5	3	54385599	rs11614913	3.655e-11	0.4279	1e-05	1.66533e-16	0	1.0965e-10	9.47179e-11	HOXC-AS2	0	0
12	4189	5	3	54385599	rs11614913	3.655e-11	0.4279	1e-05	1.66533e-16	0	1.0965e-10	9.47179e-11	HOXC10	2	0
12	4189	5	3	54385599	rs11614913	3.655e-11	0.4279	1e-05	1.66533e-16	0	1.0965e-10	9.47179e-11	MIR196A2	2	0
12	4190	3	2	54387947	rs3803042	3.648e-11	0.441	1e-05	1.66533e-16	0	7.29327e-11	5.8617e-11	HOXC-AS1	0	0
12	4190	3	2	54387947	rs3803042	3.648e-11	0.441	1e-05	1.66533e-16	0	7.29327e-11	5.8617e-11	HOXC-AS2	0	0
12	4190	3	2	54387947	rs3803042	3.648e-11	0.441	1e-05	1.66533e-16	0	7.29327e-11	5.8617e-11	HOXC10	2	0
12	4190	3	2	54387947	rs3803042	3.648e-11	0.441	1e-05	1.66533e-16	0	7.29327e-11	5.8617e-11	MIR196A2	2	0
12	4190	3	2	54388473	rs4759316	9.744e-08	0.4323	1e-05	1.66533e-16	0	7.29327e-11	5.8617e-11	HOXC-AS1	0	0
12	4190	3	2	54388473	rs4759316	9.744e-08	0.4323	1e-05	1.66533e-16	0	7.29327e-11	5.8617e-11	HOXC-AS2	0	0
12	4190	3	2	54388473	rs4759316	9.744e-08	0.4323	1e-05	1.66533e-16	0	7.29327e-11	5.8617e-11	HOXC10	2	0
12	4190	3	2	54388473	rs4759316	9.744e-08	0.4323	1e-05	1.66533e-16	0	7.29327e-11	5.8617e-11	MIR196A2	2	0
12	4191	5	5	54392449	rs2241938	0.009167	0.1643	1e-05	1.55431e-15	0	4.43901e-06	4.99978e-06	HOXC-AS1	0	0
12	4191	5	5	54392449	rs2241938	0.009167	0.1643	1e-05	1.55431e-15	0	4.43901e-06	4.99978e-06	HOXC-AS2	0	0
12	4191	5	5	54392449	rs2241938	0.009167	0.1643	1e-05	1.55431e-15	0	4.43901e-06	4.99978e-06	HOXC4	2	0
12	4191	5	5	54392449	rs2241938	0.009167	0.1643	1e-05	1.55431e-15	0	4.43901e-06	4.99978e-06	HOXC5	2	0
12	4191	5	5	54392449	rs2241938	0.009167	0.1643	1e-05	1.55431e-15	0	4.43901e-06	4.99978e-06	HOXC6	1	0
12	4191	5	5	54392449	rs2241938	0.009167	0.1643	1e-05	1.55431e-15	0	4.43901e-06	4.99978e-06	HOXC8	0	0
12	4191	5	5	54392449	rs2241938	0.009167	0.1643	1e-05	1.55431e-15	0	4.43901e-06	4.99978e-06	HOXC9	2	0
12	4191	5	5	54394497	rs2241820	2.092e-06	0.4004	1e-05	1.55431e-15	0	4.43901e-06	4.99978e-06	HOXC-AS1	0	0
12	4191	5	5	54394497	rs2241820	2.092e-06	0.4004	1e-05	1.55431e-15	0	4.43901e-06	4.99978e-06	HOXC-AS2	0	0
12	4191	5	5	54394497	rs2241820	2.092e-06	0.4004	1e-05	1.55431e-15	0	4.43901e-06	4.99978e-06	HOXC4	2	0
12	4191	5	5	54394497	rs2241820	2.092e-06	0.4004	1e-05	1.55431e-15	0	4.43901e-06	4.99978e-06	HOXC5	2	0
12	4191	5	5	54394497	rs2241820	2.092e-06	0.4004	1e-05	1.55431e-15	0	4.43901e-06	4.99978e-06	HOXC6	1	0
12	4191	5	5	54394497	rs2241820	2.092e-06	0.4004	1e-05	1.55431e-15	0	4.43901e-06	4.99978e-06	HOXC8	0	0
12	4191	5	5	54394497	rs2241820	2.092e-06	0.4004	1e-05	1.55431e-15	0	4.43901e-06	4.99978e-06	HOXC9	2	0
12	4191	5	5	54395082	rs12300425	2.213e-06	0.4106	1e-05	1.55431e-15	0	4.43901e-06	4.99978e-06	HOXC-AS1	0	2
12	4191	5	5	54395082	rs12300425	2.213e-06	0.4106	1e-05	1.55431e-15	0	4.43901e-06	4.99978e-06	HOXC-AS2	0	2
12	4191	5	5	54395082	rs12300425	2.213e-06	0.4106	1e-05	1.55431e-15	0	4.43901e-06	4.99978e-06	HOXC4	2	2
12	4191	5	5	54395082	rs12300425	2.213e-06	0.4106	1e-05	1.55431e-15	0	4.43901e-06	4.99978e-06	HOXC5	2	2
12	4191	5	5	54395082	rs12300425	2.213e-06	0.4106	1e-05	1.55431e-15	0	4.43901e-06	4.99978e-06	HOXC6	1	2
12	4191	5	5	54395082	rs12300425	2.213e-06	0.4106	1e-05	1.55431e-15	0	4.43901e-06	4.99978e-06	HOXC8	0	2
12	4191	5	5	54395082	rs12300425	2.213e-06	0.4106	1e-05	1.55431e-15	0	4.43901e-06	4.99978e-06	HOXC9	2	2
12	4191	5	5	54400228	rs12822416	0.009045	0.1652	1e-05	1.55431e-15	0	4.43901e-06	4.99978e-06	HOXC-AS1	0	0
12	4191	5	5	54400228	rs12822416	0.009045	0.1652	1e-05	1.55431e-15	0	4.43901e-06	4.99978e-06	HOXC-AS2	0	0
12	4191	5	5	54400228	rs12822416	0.009045	0.1652	1e-05	1.55431e-15	0	4.43901e-06	4.99978e-06	HOXC4	2	0
12	4191	5	5	54400228	rs12822416	0.009045	0.1652	1e-05	1.55431e-15	0	4.43901e-06	4.99978e-06	HOXC5	2	0
12	4191	5	5	54400228	rs12822416	0.009045	0.1652	1e-05	1.55431e-15	0	4.43901e-06	4.99978e-06	HOXC6	1	0
12	4191	5	5	54400228	rs12822416	0.009045	0.1652	1e-05	1.55431e-15	0	4.43901e-06	4.99978e-06	HOXC8	0	0
12	4191	5	5	54400228	rs12822416	0.009045	0.1652	1e-05	1.55431e-15	0	4.43901e-06	4.99978e-06	HOXC9	2	0
12	4191	5	5	54407297	rs4759317	5.095e-06	0.4069	1e-05	1.55431e-15	0	4.43901e-06	4.99978e-06	HOXC-AS1	0	0
12	4191	5	5	54407297	rs4759317	5.095e-06	0.4069	1e-05	1.55431e-15	0	4.43901e-06	4.99978e-06	HOXC-AS2	0	0
12	4191	5	5	54407297	rs4759317	5.095e-06	0.4069	1e-05	1.55431e-15	0	4.43901e-06	4.99978e-06	HOXC4	2	0
12	4191	5	5	54407297	rs4759317	5.095e-06	0.4069	1e-05	1.55431e-15	0	4.43901e-06	4.99978e-06	HOXC5	2	0
12	4191	5	5	54407297	rs4759317	5.095e-06	0.4069	1e-05	1.55431e-15	0	4.43901e-06	4.99978e-06	HOXC6	1	0
12	4191	5	5	54407297	rs4759317	5.095e-06	0.4069	1e-05	1.55431e-15	0	4.43901e-06	4.99978e-06	HOXC8	0	0
12	4191	5	5	54407297	rs4759317	5.095e-06	0.4069	1e-05	1.55431e-15	0	4.43901e-06	4.99978e-06	HOXC9	2	0
12	4192	9	7	54414160	rs11170787	0.03553	0.0335	0.001	5.55112e-17	0	1.9766e-10	2.65473e-10	HOXC4	2	0
12	4192	9	7	54414160	rs11170787	0.03553	0.0335	0.001	5.55112e-17	0	1.9766e-10	2.65473e-10	HOXC5	2	0
12	4192	9	7	54414160	rs11170787	0.03553	0.0335	0.001	5.55112e-17	0	1.9766e-10	2.65473e-10	HOXC6	1	0
12	4192	9	7	54414160	rs11170787	0.03553	0.0335	0.001	5.55112e-17	0	1.9766e-10	2.65473e-10	MIR615	0	0
12	4192	9	7	54417259	rs746423	0.0425	0.1702	0.001	5.55112e-17	0	1.9766e-10	2.65473e-10	HOXC4	2	0
12	4192	9	7	54417259	rs746423	0.0425	0.1702	0.001	5.55112e-17	0	1.9766e-10	2.65473e-10	HOXC5	2	0
12	4192	9	7	54417259	rs746423	0.0425	0.1702	0.001	5.55112e-17	0	1.9766e-10	2.65473e-10	HOXC6	1	0
12	4192	9	7	54417259	rs746423	0.0425	0.1702	0.001	5.55112e-17	0	1.9766e-10	2.65473e-10	MIR615	0	0
12	4192	9	7	54417576	rs736825	8.289e-11	0.3848	0.001	5.55112e-17	0	1.9766e-10	2.65473e-10	HOXC4	2	1
12	4192	9	7	54417576	rs736825	8.289e-11	0.3848	0.001	5.55112e-17	0	1.9766e-10	2.65473e-10	HOXC5	2	1
12	4192	9	7	54417576	rs736825	8.289e-11	0.3848	0.001	5.55112e-17	0	1.9766e-10	2.65473e-10	HOXC6	1	1
12	4192	9	7	54417576	rs736825	8.289e-11	0.3848	0.001	5.55112e-17	0	1.9766e-10	2.65473e-10	MIR615	0	1
12	4192	9	7	54418143	rs894737	6.196e-11	0.3735	0.001	5.55112e-17	0	1.9766e-10	2.65473e-10	HOXC4	2	0
12	4192	9	7	54418143	rs894737	6.196e-11	0.3735	0.001	5.55112e-17	0	1.9766e-10	2.65473e-10	HOXC5	2	0
12	4192	9	7	54418143	rs894737	6.196e-11	0.3735	0.001	5.55112e-17	0	1.9766e-10	2.65473e-10	HOXC6	1	0
12	4192	9	7	54418143	rs894737	6.196e-11	0.3735	0.001	5.55112e-17	0	1.9766e-10	2.65473e-10	MIR615	0	0
12	4192	9	7	54421476	rs10876528	1.693e-10	0.3626	0.001	5.55112e-17	0	1.9766e-10	2.65473e-10	HOXC4	2	0
12	4192	9	7	54421476	rs10876528	1.693e-10	0.3626	0.001	5.55112e-17	0	1.9766e-10	2.65473e-10	HOXC5	2	0
12	4192	9	7	54421476	rs10876528	1.693e-10	0.3626	0.001	5.55112e-17	0	1.9766e-10	2.65473e-10	HOXC6	1	0
12	4192	9	7	54421476	rs10876528	1.693e-10	0.3626	0.001	5.55112e-17	0	1.9766e-10	2.65473e-10	MIR615	0	0
12	4192	9	7	54426521	rs2630772	0.02172	0.2766	0.001	5.55112e-17	0	1.9766e-10	2.65473e-10	HOXC4	2	0
12	4192	9	7	54426521	rs2630772	0.02172	0.2766	0.001	5.55112e-17	0	1.9766e-10	2.65473e-10	HOXC5	2	0
12	4192	9	7	54426521	rs2630772	0.02172	0.2766	0.001	5.55112e-17	0	1.9766e-10	2.65473e-10	HOXC6	1	0
12	4192	9	7	54426521	rs2630772	0.02172	0.2766	0.001	5.55112e-17	0	1.9766e-10	2.65473e-10	MIR615	0	0
12	4192	9	7	54428011	rs2071449	7.668e-10	0.3672	0.001	5.55112e-17	0	1.9766e-10	2.65473e-10	HOXC4	2	0
12	4192	9	7	54428011	rs2071449	7.668e-10	0.3672	0.001	5.55112e-17	0	1.9766e-10	2.65473e-10	HOXC5	2	0
12	4192	9	7	54428011	rs2071449	7.668e-10	0.3672	0.001	5.55112e-17	0	1.9766e-10	2.65473e-10	HOXC6	1	0
12	4192	9	7	54428011	rs2071449	7.668e-10	0.3672	0.001	5.55112e-17	0	1.9766e-10	2.65473e-10	MIR615	0	0
12	12359	1	1	53682326	rs1110720	4.892e-10	0.3459	4.892e-10	4.892e-10	0	4.892e-10	4.892e-10	ESPL1	2	0
12	15556	1	1	53727955	rs2016266	1.531e-11	0.3149	1.531e-11	1.531e-11	0	1.531e-11	1.531e-11	SP7	1	1
13	2419	78	26	42838864	rs10492434	9.443e-05	0.1956	1e-05	8.32667e-16	0	1.99206e-10	9.25655e-11	AKAP11	1	0
13	2419	78	26	42838908	rs10492433	0.07397	0.1498	1e-05	8.32667e-16	0	1.99206e-10	9.25655e-11	AKAP11	1	0
13	2419	78	26	42841176	rs746447	0.0716	0.152	1e-05	8.32667e-16	0	1.99206e-10	9.25655e-11	AKAP11	1	0
13	2419	78	26	42843054	rs875006	0.0003207	0.1562	1e-05	8.32667e-16	0	1.99206e-10	9.25655e-11	AKAP11	1	0
13	2419	78	26	42845556	rs3759481	0.9888	0.1059	1e-05	8.32667e-16	0	1.99206e-10	9.25655e-11	AKAP11	1	0
13	2419	78	26	42854639	rs1449507	0.948	0.1103	1e-05	8.32667e-16	0	1.99206e-10	9.25655e-11	AKAP11	1	0
13	2419	78	26	42861772	rs400288	1.841e-05	0.2353	1e-05	8.32667e-16	0	1.99206e-10	9.25655e-11	AKAP11	1	0
13	2419	78	26	42865197	rs17063155	0.000352	0.1567	1e-05	8.32667e-16	0	1.99206e-10	9.25655e-11	AKAP11	1	0
13	2419	78	26	42878392	rs4942106	0.006646	0.2352	1e-05	8.32667e-16	0	1.99206e-10	9.25655e-11	AKAP11	1	0
13	2419	78	26	42888230	rs9566957	0.01939	0.4873	1e-05	8.32667e-16	0	1.99206e-10	9.25655e-11	AKAP11	1	0
13	2419	78	26	42889322	rs9566958	3.845e-07	0.367	1e-05	8.32667e-16	0	1.99206e-10	9.25655e-11	AKAP11	1	0
13	2419	78	26	42895166	rs1014659	8.784e-05	0.3372	1e-05	8.32667e-16	0	1.99206e-10	9.25655e-11	AKAP11	1	0
13	2419	78	26	42898967	rs9525608	0.5875	0.1065	1e-05	8.32667e-16	0	1.99206e-10	9.25655e-11	AKAP11	1	0
13	2419	78	26	42902137	rs9566963	0.2423	0.4131	1e-05	8.32667e-16	0	1.99206e-10	9.25655e-11	AKAP11	1	0
13	2419	78	26	42904995	rs9533070	0.05318	0.1514	1e-05	8.32667e-16	0	1.99206e-10	9.25655e-11	AKAP11	1	0
13	2419	78	26	42905858	rs9562396	5.806e-05	0.3357	1e-05	8.32667e-16	0	1.99206e-10	9.25655e-11	AKAP11	1	0
13	2419	78	26	42908350	rs9566964	0.007969	0.2736	1e-05	8.32667e-16	0	1.99206e-10	9.25655e-11	AKAP11	1	0
13	2419	78	26	42910464	rs12861586	2.042e-06	0.1004	1e-05	8.32667e-16	0	1.99206e-10	9.25655e-11	AKAP11	1	0
13	2419	78	26	42912410	rs238333	0.9884	0.109	1e-05	8.32667e-16	0	1.99206e-10	9.25655e-11	AKAP11	1	0
13	2419	78	26	42912853	rs9594732	6.288e-06	0.2343	1e-05	8.32667e-16	0	1.99206e-10	9.25655e-11	AKAP11	1	0
13	2419	78	26	42913933	rs7995240	7.662e-12	0.4947	1e-05	8.32667e-16	0	1.99206e-10	9.25655e-11	AKAP11	1	0
13	2419	78	26	42914646	rs238250	5.703e-05	0.1605	1e-05	8.32667e-16	0	1.99206e-10	9.25655e-11	AKAP11	1	0
13	2419	78	26	42914729	rs238251	0.03652	0.4843	1e-05	8.32667e-16	0	1.99206e-10	9.25655e-11	AKAP11	1	0
13	2419	78	26	42915151	rs11620123	0.06523	0.0373	1e-05	8.32667e-16	0	1.99206e-10	9.25655e-11	AKAP11	1	0
13	2419	78	26	42915654	rs238252	1.83e-05	0.1677	1e-05	8.32667e-16	0	1.99206e-10	9.25655e-11	AKAP11	1	0
13	2419	78	26	42917459	rs17063206	1.861e-05	0.164	1e-05	8.32667e-16	0	1.99206e-10	9.25655e-11	AKAP11	1	0
13	2421	15	10	42920160	rs430586	0.006033	0.4725	1e-05	5.55112e-17	0	2.9976e-15	1.5908e-15		0	0
13	2421	15	10	42920520	rs9525614	0.0156	0.1396	1e-05	5.55112e-17	0	2.9976e-15	1.5908e-15		0	0
13	2421	15	10	42922259	rs17063218	0.0156	0.1397	1e-05	5.55112e-17	0	2.9976e-15	1.5908e-15		0	0
13	2421	15	10	42922506	rs11842146	5.03e-10	0.3702	1e-05	5.55112e-17	0	2.9976e-15	1.5908e-15		0	0
13	2421	15	10	42923361	rs238255	4.687e-10	0.3698	1e-05	5.55112e-17	0	2.9976e-15	1.5908e-15		0	0
13	2421	15	10	42923391	rs7998154	3.984e-07	0.0278	1e-05	5.55112e-17	0	2.9976e-15	1.5908e-15		0	0
13	2421	15	10	42923675	rs238256	3.529e-10	0.3694	1e-05	5.55112e-17	0	2.9976e-15	1.5908e-15		0	0
13	2421	15	10	42924883	rs238257	3.013e-16	0.4966	1e-05	5.55112e-17	0	2.9976e-15	1.5908e-15		0	0
13	2421	15	10	42925732	rs9594733	2.142e-06	0.239	1e-05	5.55112e-17	0	2.9976e-15	1.5908e-15		0	0
13	2421	15	10	42930322	rs7999972	1.032e-07	0.3319	1e-05	5.55112e-17	0	2.9976e-15	1.5908e-15		0	0
13	2423	6	5	42932925	rs238270	1.488e-10	0.3733	0.001	1.66533e-16	0	4.52416e-12	3.86731e-12		0	0
13	2423	6	5	42933413	rs7995775	5.132e-07	0.3353	0.001	1.66533e-16	0	4.52416e-12	3.86731e-12		0	0
13	2423	6	5	42933855	rs238272	0.09395	0.3005	0.001	1.66533e-16	0	4.52416e-12	3.86731e-12		0	0
13	2423	6	5	42934040	rs180851	9.103e-13	0.052	0.001	1.66533e-16	0	4.52416e-12	3.86731e-12		0	0
13	2423	6	5	42938474	rs238280	7.121e-06	0.171	0.001	1.66533e-16	0	4.52416e-12	3.86731e-12		0	0
13	2426	49	18	42951763	rs10507506	0.006446	0.0303	1e-05	0	0	1.1619e-33	5.91746e-34		0	0
13	2426	49	18	42952145	rs9594738	6.455e-35	0.4862	1e-05	0	0	1.1619e-33	5.91746e-34		0	1
13	2426	49	18	42952499	rs17457484	0.0001355	0.2222	1e-05	0	0	1.1619e-33	5.91746e-34		0	0
13	2426	49	18	42953077	rs1359201	3.983e-11	0.2506	1e-05	0	0	1.1619e-33	5.91746e-34		0	0
13	2426	49	18	42954505	rs1475249	5.926e-13	0.2852	1e-05	0	0	1.1619e-33	5.91746e-34		0	0
13	2426	49	18	42956463	rs11840862	1.671e-23	0.3047	1e-05	0	0	1.1619e-33	5.91746e-34		0	2
13	2426	49	18	42956621	rs17638544	4.133e-13	0.0678	1e-05	0	0	1.1619e-33	5.91746e-34		0	2
13	2426	49	18	42957489	rs7317323	4.252e-11	0.0829	1e-05	0	0	1.1619e-33	5.91746e-34		0	0
13	2426	49	18	42964203	rs17457561	4.811e-16	0.2593	1e-05	0	0	1.1619e-33	5.91746e-34		0	2
13	2426	49	18	42974818	rs9533096	0.0004183	0.2221	1e-05	0	0	1.1619e-33	5.91746e-34		0	0
13	2426	49	18	42976126	rs1324003	9.793e-13	0.2853	1e-05	0	0	1.1619e-33	5.91746e-34		0	0
13	2426	49	18	42977439	rs7994531	1.817e-11	0.2472	1e-05	0	0	1.1619e-33	5.91746e-34		0	0
13	2426	49	18	42979444	rs12865514	0.0004297	0.2228	1e-05	0	0	1.1619e-33	5.91746e-34		0	0
13	2426	49	18	42979951	rs7326472	1.251e-14	0.0628	1e-05	0	0	1.1619e-33	5.91746e-34		0	0
13	2426	49	18	42980878	rs2324878	0.0002776	0.2231	1e-05	0	0	1.1619e-33	5.91746e-34		0	0
13	2426	49	18	42981310	rs9652185	1.764e-09	0.2324	1e-05	0	0	1.1619e-33	5.91746e-34		0	0
13	2426	49	18	42983701	rs12854504	1.038e-14	0.0581	1e-05	0	0	1.1619e-33	5.91746e-34		0	0
13	2426	49	18	42986731	rs4942114	3.735e-11	0.244	1e-05	0	0	1.1619e-33	5.91746e-34		0	0
13	2428	53	22	42989440	rs17638696	1.803e-07	0.1752	1e-05	1.66533e-16	0	4.44089e-15	2.19642e-15		0	0
13	2428	53	22	42989660	rs9594746	2.495e-16	0.4607	1e-05	1.66533e-16	0	4.44089e-15	2.19642e-15		0	0
13	2428	53	22	42995262	rs727243	0.00391	0.2364	1e-05	1.66533e-16	0	4.44089e-15	2.19642e-15		0	0
13	2428	53	22	42996632	rs9525620	2.632e-10	0.2359	1e-05	1.66533e-16	0	4.44089e-15	2.19642e-15		0	0
13	2428	53	22	42997267	rs9594751	6.016e-09	0.226	1e-05	1.66533e-16	0	4.44089e-15	2.19642e-15		0	0
13	2428	53	22	42997324	rs912425	0.003038	0.2368	1e-05	1.66533e-16	0	4.44089e-15	2.19642e-15		0	0
13	2428	53	22	43007194	rs2324873	0.004161	0.2387	1e-05	1.66533e-16	0	4.44089e-15	2.19642e-15		0	2
13	2428	53	22	43007943	rs7336951	0.0007931	0.2389	1e-05	1.66533e-16	0	4.44089e-15	2.19642e-15		0	0
13	2428	53	22	43008177	rs4941428	0.005648	0.2408	1e-05	1.66533e-16	0	4.44089e-15	2.19642e-15		0	0
13	2428	53	22	43009566	rs1575525	0.002505	0.2357	1e-05	1.66533e-16	0	4.44089e-15	2.19642e-15		0	0
13	2428	53	22	43010483	rs9533103	9.551e-09	0.2294	1e-05	1.66533e-16	0	4.44089e-15	2.19642e-15		0	0
13	2428	53	22	43011160	rs9525624	0.002673	0.2371	1e-05	1.66533e-16	0	4.44089e-15	2.19642e-15		0	0
13	2428	53	22	43014464	rs12864265	0.001083	0.2418	1e-05	1.66533e-16	0	4.44089e-15	2.19642e-15		0	0
13	2428	53	22	43028385	rs1535790	0.002059	0.233	1e-05	1.66533e-16	0	4.44089e-15	2.19642e-15		0	0
13	2428	53	22	43029068	rs9315919	0.001243	0.2328	1e-05	1.66533e-16	0	4.44089e-15	2.19642e-15		0	0
13	2428	53	22	43032053	rs12429224	5.887e-15	0.4584	1e-05	1.66533e-16	0	4.44089e-15	2.19642e-15		0	0
13	2428	53	22	43032593	rs9594759	4.656e-15	0.457	1e-05	1.66533e-16	0	4.44089e-15	2.19642e-15		0	2
13	2428	53	22	43033102	rs1974021	6.364e-08	0.2121	1e-05	1.66533e-16	0	4.44089e-15	2.19642e-15		0	0
13	2428	53	22	43034968	rs1853573	2.942e-15	0.4567	1e-05	1.66533e-16	0	4.44089e-15	2.19642e-15		0	0
13	2428	53	22	43051804	rs912423	0.002128	0.2342	1e-05	1.66533e-16	0	4.44089e-15	2.19642e-15		0	0
13	2428	53	22	43054094	rs7327904	4.969e-10	0.2362	1e-05	1.66533e-16	0	4.44089e-15	2.19642e-15		0	0
13	2428	53	22	43057478	rs12876545	0.004251	0.3157	1e-05	1.66533e-16	0	4.44089e-15	2.19642e-15		0	0
13	2429	15	8	43058031	rs9594770	0.003224	0.3173	1e-05	1.66533e-16	0	2.81744e-11	2.03836e-11		0	0
13	2429	15	8	43059127	rs7991069	0.009822	0.0286	1e-05	1.66533e-16	0	2.81744e-11	2.03836e-11		0	0
13	2429	15	8	43060407	rs17536071	0.001243	0.2328	1e-05	1.66533e-16	0	2.81744e-11	2.03836e-11		0	0
13	2429	15	8	43062379	rs6561055	3.536e-12	0.05	1e-05	1.66533e-16	0	2.81744e-11	2.03836e-11		0	0
13	2429	15	8	43064910	rs12868231	0.001196	0.23	1e-05	1.66533e-16	0	2.81744e-11	2.03836e-11		0	0
13	2429	15	8	43065232	rs7983721	1.804e-09	0.237	1e-05	1.66533e-16	0	2.81744e-11	2.03836e-11		0	0
13	2429	15	8	43065404	rs9533128	1.701e-09	0.2288	1e-05	1.66533e-16	0	2.81744e-11	2.03836e-11		0	0
13	2429	15	8	43066117	rs9533129	0.002901	0.3173	1e-05	1.66533e-16	0	2.81744e-11	2.03836e-11		0	0
13	2430	26	11	43070780	rs9315922	0.02311	0.2838	1e-05	2.69418e-10	0	1.70908e-12	9.6992e-13		0	0
13	2430	26	11	43070894	rs9315923	0.9444	0.4515	1e-05	2.69418e-10	0	1.70908e-12	9.6992e-13		0	0
13	2430	26	11	43071817	rs17063373	0.1951	0.018	1e-05	2.69418e-10	0	1.70908e-12	9.6992e-13		0	0
13	2430	26	11	43073157	rs10507510	0.0207	0.2833	1e-05	2.69418e-10	0	1.70908e-12	9.6992e-13		0	0
13	2430	26	11	43073459	rs12869389	0.01109	0.2664	1e-05	2.69418e-10	0	1.70908e-12	9.6992e-13		0	0
13	2430	26	11	43082400	rs6561056	0.0156	0.2849	1e-05	2.69418e-10	0	1.70908e-12	9.6992e-13		0	0
13	2430	26	11	43083876	rs17536113	0.0008761	0.2857	1e-05	2.69418e-10	0	1.70908e-12	9.6992e-13		0	0
13	2430	26	11	43084305	rs346599	0.0156	0.2848	1e-05	2.69418e-10	0	1.70908e-12	9.6992e-13		0	0
13	2430	26	11	43088407	rs17639156	1.553e-13	0.0619	1e-05	2.69418e-10	0	1.70908e-12	9.6992e-13		0	0
13	2430	26	11	43097559	rs9562406	8.375e-08	0.1665	1e-05	2.69418e-10	0	1.70908e-12	9.6992e-13		0	0
13	2430	26	11	43099648	rs9533139	0.6456	0.4353	1e-05	2.69418e-10	0	1.70908e-12	9.6992e-13		0	0
13	14257	1	1	42951012	rs9533089	1.473e-19	0.4107	1.473e-19	1.473e-19	0	1.473e-19	1.473e-19		0	0
14	6098	4	3	91437433	rs2401952	0.004391	0.4811	1e-05	1.90864e-08	0	3.38399e-08	2.79994e-08	RPS6KA5	2	0
14	6098	4	3	91439033	rs11159982	1.128e-08	0.1735	1e-05	1.90864e-08	0	3.38399e-08	2.79994e-08	RPS6KA5	2	0
14	6098	4	3	91439180	rs1286086	0.01571	0.2587	1e-05	1.90864e-08	0	3.38399e-08	2.79994e-08	RPS6KA5	2	0
14	6099	25	14	91443517	rs12434849	0.1836	0.0261	1e-05	1.66533e-16	0	1.20886e-10	1.27571e-10	RPS6KA5	2	0
14	6099	25	14	91446427	rs1286076	0.06371	0.2583	1e-05	1.66533e-16	0	1.20886e-10	1.27571e-10	RPS6KA5	2	0
14	6099	25	14	91446909	rs11620665	0.03461	0.0339	1e-05	1.66533e-16	0	1.20886e-10	1.27571e-10	RPS6KA5	2	0
14	6099	25	14	91450698	rs12892024	0.004224	0.4792	1e-05	1.66533e-16	0	1.20886e-10	1.27571e-10	RPS6KA5	2	0
14	6099	25	14	91451783	rs1286065	0.02551	0.2935	1e-05	1.66533e-16	0	1.20886e-10	1.27571e-10	RPS6KA5	2	0
14	6099	25	14	91458411	rs1286059	0.08462	0.231	1e-05	1.66533e-16	0	1.20886e-10	1.27571e-10	RPS6KA5	2	0
14	6099	25	14	91459332	rs11844656	0.001438	0.4769	1e-05	1.66533e-16	0	1.20886e-10	1.27571e-10	RPS6KA5	2	0
14	6099	25	14	91466106	rs7153236	0.8084	0.0222	1e-05	1.66533e-16	0	1.20886e-10	1.27571e-10	RPS6KA5	2	0
14	6099	25	14	91466507	rs1286148	1.794e-11	0.1929	1e-05	1.66533e-16	0	1.20886e-10	1.27571e-10	RPS6KA5	2	0
14	6099	25	14	91467567	rs1286147	1.686e-11	0.1927	1e-05	1.66533e-16	0	1.20886e-10	1.27571e-10	RPS6KA5	2	1
14	6099	25	14	91474448	rs1286146	0.05953	0.2908	1e-05	1.66533e-16	0	1.20886e-10	1.27571e-10	RPS6KA5	2	0
14	6099	25	14	91482205	rs1296093	0.03899	0.2917	1e-05	1.66533e-16	0	1.20886e-10	1.27571e-10	RPS6KA5	2	0
14	6099	25	14	91483183	rs11848326	1.319e-09	0.1642	1e-05	1.66533e-16	0	1.20886e-10	1.27571e-10	RPS6KA5	2	0
14	6099	25	14	91483915	rs12185015	0.0007125	0.4754	1e-05	1.66533e-16	0	1.20886e-10	1.27571e-10	RPS6KA5	2	0
14	6100	23	11	91487144	rs12880982	0.0006544	0.4757	1e-05	1.55431e-15	0	6.30628e-09	3.17404e-09	RPS6KA5	2	0
14	6100	23	11	91490128	rs7152353	0.0006829	0.4751	1e-05	1.55431e-15	0	6.30628e-09	3.17404e-09	RPS6KA5	2	0
14	6100	23	11	91495491	rs8022627	7.395e-09	0.1492	1e-05	1.55431e-15	0	6.30628e-09	3.17404e-09	RPS6KA5	2	0
14	6100	23	11	91497719	rs7151724	0.3067	0.0552	1e-05	1.55431e-15	0	6.30628e-09	3.17404e-09	RPS6KA5	2	0
14	6100	23	11	91497929	rs6575169	0.2935	0.322	1e-05	1.55431e-15	0	6.30628e-09	3.17404e-09	RPS6KA5	2	0
14	6100	23	11	91501072	rs2012280	0.1099	0.2939	1e-05	1.55431e-15	0	6.30628e-09	3.17404e-09	RPS6KA5	2	0
14	6100	23	11	91503369	rs9323855	0.003639	0.4442	1e-05	1.55431e-15	0	6.30628e-09	3.17404e-09	RPS6KA5	2	0
14	6100	23	11	91503583	rs12588082	3.197e-08	0.1373	1e-05	1.55431e-15	0	6.30628e-09	3.17404e-09	RPS6KA5	2	0
14	6100	23	11	91505368	rs1951454	0.09149	0.2843	1e-05	1.55431e-15	0	6.30628e-09	3.17404e-09	RPS6KA5	2	0
14	6100	23	11	91506137	rs12590018	6.338e-10	0.1599	1e-05	1.55431e-15	0	6.30628e-09	3.17404e-09	RPS6KA5	2	0
14	6100	23	11	91507483	rs11847557	0.004707	0.4426	1e-05	1.55431e-15	0	6.30628e-09	3.17404e-09	RPS6KA5	2	0
14	6101	20	10	91510006	rs12882435	0.00506	0.4424	1e-05	6.74157e-08	0	1.35888e-08	7.19483e-09	RPS6KA5	2	0
14	6101	20	10	91510838	rs4904742	0.06785	0.2617	1e-05	6.74157e-08	0	1.35888e-08	7.19483e-09	RPS6KA5	2	0
14	6101	20	10	91512599	rs7156757	0.03579	0.2883	1e-05	6.74157e-08	0	1.35888e-08	7.19483e-09	RPS6KA5	2	0
14	6101	20	10	91513029	rs1285997	0.03402	0.2879	1e-05	6.74157e-08	0	1.35888e-08	7.19483e-09	RPS6KA5	2	0
14	6101	20	10	91513732	rs12434738	1.371e-09	0.151	1e-05	6.74157e-08	0	1.35888e-08	7.19483e-09	RPS6KA5	2	0
14	6101	20	10	91515577	rs1285995	0.01561	0.4359	1e-05	6.74157e-08	0	1.35888e-08	7.19483e-09	RPS6KA5	2	0
14	6101	20	10	91520302	rs8013649	1.537e-07	0.1316	1e-05	6.74157e-08	0	1.35888e-08	7.19483e-09	RPS6KA5	2	0
14	6101	20	10	91537234	rs11624274	0.04583	0.2868	1e-05	6.74157e-08	0	1.35888e-08	7.19483e-09	RPS6KA5	2	0
14	6101	20	10	91540966	rs17224341	0.3519	0.0217	1e-05	6.74157e-08	0	1.35888e-08	7.19483e-09	RPS6KA5	2	0
14	6101	20	10	91544192	rs7146843	0.119	0.2448	1e-05	6.74157e-08	0	1.35888e-08	7.19483e-09	RPS6KA5	2	0
14	8081	1	1	91363356	rs10150820	2.451e-08	0.2336	2.451e-08	2.451e-08	0	2.451e-08	2.451e-08	RPS6KA5	2	0
14	9412	1	1	91437370	rs1286087	5.061e-08	0.171	5.061e-08	5.061e-08	0	5.061e-08	5.061e-08	RPS6KA5	2	0
14	12020	1	1	91357654	rs3783835	3.265e-08	0.2367	3.265e-08	3.265e-08	0	3.265e-08	3.265e-08	RPS6KA5	2	0
16	27	6	5	375198	rs426884	0.5802	0.0338	0.7	7.25853e-08	0	1.09543e-07	8.9171e-08	AXIN1	1	0
16	27	6	5	375782	rs9921222	2.201e-08	0.4789	0.7	7.25853e-08	0	1.09543e-07	8.9171e-08	AXIN1	1	1
16	27	6	5	375900	rs9925273	0.05718	0.1992	0.7	7.25853e-08	0	1.09543e-07	8.9171e-08	AXIN1	1	0
16	27	6	5	376781	rs7195617	1.341e-05	0.3539	0.7	7.25853e-08	0	1.09543e-07	8.9171e-08	AXIN1	1	0
16	27	6	5	377794	rs11648673	7.362e-06	0.2849	0.7	7.25853e-08	0	1.09543e-07	8.9171e-08	AXIN1	1	0
16	2136	17	6	15129092	rs7404466	0.3139	0.1697	0.001	1.55499e-08	0	3.71706e-06	4.29253e-06	NTAN1	2	0
16	2136	17	6	15129092	rs7404466	0.3139	0.1697	0.001	1.55499e-08	0	3.71706e-06	4.29253e-06	PDXDC1	0	0
16	2136	17	6	15129459	rs4985155	8.705e-07	0.3324	0.001	1.55499e-08	0	3.71706e-06	4.29253e-06	NTAN1	2	2
16	2136	17	6	15129459	rs4985155	8.705e-07	0.3324	0.001	1.55499e-08	0	3.71706e-06	4.29253e-06	PDXDC1	0	2
16	2136	17	6	15129940	rs3198697	2.59e-05	0.4272	0.001	1.55499e-08	0	3.71706e-06	4.29253e-06	NTAN1	2	0
16	2136	17	6	15129940	rs3198697	2.59e-05	0.4272	0.001	1.55499e-08	0	3.71706e-06	4.29253e-06	PDXDC1	0	0
16	2136	17	6	15130594	rs6498540	2.343e-06	0.2945	0.001	1.55499e-08	0	3.71706e-06	4.29253e-06	NTAN1	2	0
16	2136	17	6	15130594	rs6498540	2.343e-06	0.2945	0.001	1.55499e-08	0	3.71706e-06	4.29253e-06	PDXDC1	0	0
16	2136	17	6	15132364	rs4985153	0.1513	0.0222	0.001	1.55499e-08	0	3.71706e-06	4.29253e-06	NTAN1	2	0
16	2136	17	6	15132364	rs4985153	0.1513	0.0222	0.001	1.55499e-08	0	3.71706e-06	4.29253e-06	PDXDC1	0	0
16	2136	17	6	15134375	rs11863214	0.8598	0.1028	0.001	1.55499e-08	0	3.71706e-06	4.29253e-06	NTAN1	2	0
16	2136	17	6	15134375	rs11863214	0.8598	0.1028	0.001	1.55499e-08	0	3.71706e-06	4.29253e-06	PDXDC1	0	0
16	3495	11	7	50979548	rs7190169	0.02502	0.2193	1e-05	1.66533e-16	0	5.51856e-08	5.11679e-08		0	0
16	3495	11	7	50985991	rs4485368	0.02252	0.1983	1e-05	1.66533e-16	0	5.51856e-08	5.11679e-08		0	0
16	3495	11	7	50986308	rs1564981	1.578e-08	0.4751	1e-05	1.66533e-16	0	5.51856e-08	5.11679e-08		0	2
16	3495	11	7	50986889	rs4467072	0.02307	0.1984	1e-05	1.66533e-16	0	5.51856e-08	5.11679e-08		0	0
16	3495	11	7	50988142	rs4785484	9.832e-06	0.2715	1e-05	1.66533e-16	0	5.51856e-08	5.11679e-08		0	0
16	3495	11	7	50988210	rs1876367	0.0248	0.1986	1e-05	1.66533e-16	0	5.51856e-08	5.11679e-08		0	0
16	3495	11	7	50993764	rs1872678	1.578e-08	0.4657	1e-05	1.66533e-16	0	5.51856e-08	5.11679e-08		0	0
16	3496	2	1	51000977	rs8059348	1.932e-08	0.4722	1.932e-08	1.932e-08	0	1.932e-08	1.932e-08		0	0
16	8059	5	4	86708757	rs379898	0.01865	0.0769	1e-05	1.31141e-11	0	1.18158e-07	1.06777e-07		0	0
16	8059	5	4	86708914	rs16941856	0.001724	0.2289	1e-05	1.31141e-11	0	1.18158e-07	1.06777e-07		0	0
16	8059	5	4	86709949	rs365962	0.2282	0.4426	1e-05	1.31141e-11	0	1.18158e-07	1.06777e-07		0	0
16	8059	5	4	86710660	rs10048146	2.954e-08	0.1998	1e-05	1.31141e-11	0	1.18158e-07	1.06777e-07		0	1
16	8754	1	1	51007044	rs10852610	2.21e-08	0.4726	2.21e-08	2.21e-08	0	2.21e-08	2.21e-08		0	2
17	3074	7	6	41772813	rs6503468	1.632e-05	0.413	1e-05	1.46598e-09	0	6.74719e-07	5.74435e-07		0	0
17	3074	7	6	41774270	rs1107747	8.122e-07	0.3749	1e-05	1.46598e-09	0	6.74719e-07	5.74435e-07		0	0
17	3074	7	6	41775043	rs1877633	1.21e-05	0.3473	1e-05	1.46598e-09	0	6.74719e-07	5.74435e-07		0	0
17	3074	7	6	41776686	rs12600549	5.443e-07	0.3745	1e-05	1.46598e-09	0	6.74719e-07	5.74435e-07		0	0
17	3074	7	6	41776859	rs9908642	3.421e-07	0.3741	1e-05	1.46598e-09	0	6.74719e-07	5.74435e-07		0	0
17	3074	7	6	41777286	rs4793016	3.627e-07	0.3739	1e-05	1.46598e-09	0	6.74719e-07	5.74435e-07		0	0
17	3075	8	2	41781069	rs4793018	1.058e-07	0.3621	1e-05	1.18894e-12	0	6.79905e-08	5.009e-08		0	0
17	3075	8	2	41786076	rs1881107	5.009e-08	0.3644	1e-05	1.18894e-12	0	6.79905e-08	5.009e-08		0	0
17	3077	3	2	41798855	rs4793022	1.218e-08	0.3626	1e-05	1.66533e-16	0	2.37647e-08	1.91564e-08		0	2
17	3077	3	2	41799590	rs1877632	4.862e-07	0.306	1e-05	1.66533e-16	0	2.37647e-08	1.91564e-08		0	0
17	3117	30	13	42205876	rs4239142	1.52e-05	0.2765	1e-05	2.16144e-12	0	2.22266e-06	2.23118e-06	ASB16	2	0
17	3117	30	13	42205876	rs4239142	1.52e-05	0.2765	1e-05	2.16144e-12	0	2.22266e-06	2.23118e-06	ASB16-AS1	2	0
17	3117	30	13	42205876	rs4239142	1.52e-05	0.2765	1e-05	2.16144e-12	0	2.22266e-06	2.23118e-06	ATXN7L3	2	0
17	3117	30	13	42205876	rs4239142	1.52e-05	0.2765	1e-05	2.16144e-12	0	2.22266e-06	2.23118e-06	C17orf53	2	0
17	3117	30	13	42205876	rs4239142	1.52e-05	0.2765	1e-05	2.16144e-12	0	2.22266e-06	2.23118e-06	HDAC5	2	0
17	3117	30	13	42205876	rs4239142	1.52e-05	0.2765	1e-05	2.16144e-12	0	2.22266e-06	2.23118e-06	UBTF	2	0
17	3117	30	13	42223068	rs227580	5.323e-07	0.3055	1e-05	2.16144e-12	0	2.22266e-06	2.23118e-06	ASB16	2	0
17	3117	30	13	42223068	rs227580	5.323e-07	0.3055	1e-05	2.16144e-12	0	2.22266e-06	2.23118e-06	ASB16-AS1	2	0
17	3117	30	13	42223068	rs227580	5.323e-07	0.3055	1e-05	2.16144e-12	0	2.22266e-06	2.23118e-06	ATXN7L3	2	0
17	3117	30	13	42223068	rs227580	5.323e-07	0.3055	1e-05	2.16144e-12	0	2.22266e-06	2.23118e-06	C17orf53	2	0
17	3117	30	13	42223068	rs227580	5.323e-07	0.3055	1e-05	2.16144e-12	0	2.22266e-06	2.23118e-06	HDAC5	2	0
17	3117	30	13	42223068	rs227580	5.323e-07	0.3055	1e-05	2.16144e-12	0	2.22266e-06	2.23118e-06	UBTF	2	0
17	3117	30	13	42223134	rs227579	1.152e-05	0.2764	1e-05	2.16144e-12	0	2.22266e-06	2.23118e-06	ASB16	2	0
17	3117	30	13	42223134	rs227579	1.152e-05	0.2764	1e-05	2.16144e-12	0	2.22266e-06	2.23118e-06	ASB16-AS1	2	0
17	3117	30	13	42223134	rs227579	1.152e-05	0.2764	1e-05	2.16144e-12	0	2.22266e-06	2.23118e-06	ATXN7L3	2	0
17	3117	30	13	42223134	rs227579	1.152e-05	0.2764	1e-05	2.16144e-12	0	2.22266e-06	2.23118e-06	C17orf53	2	0
17	3117	30	13	42223134	rs227579	1.152e-05	0.2764	1e-05	2.16144e-12	0	2.22266e-06	2.23118e-06	HDAC5	2	0
17	3117	30	13	42223134	rs227579	1.152e-05	0.2764	1e-05	2.16144e-12	0	2.22266e-06	2.23118e-06	UBTF	2	0
17	3117	30	13	42223914	rs12603404	0.06473	0.0343	1e-05	2.16144e-12	0	2.22266e-06	2.23118e-06	ASB16	2	0
17	3117	30	13	42223914	rs12603404	0.06473	0.0343	1e-05	2.16144e-12	0	2.22266e-06	2.23118e-06	ASB16-AS1	2	0
17	3117	30	13	42223914	rs12603404	0.06473	0.0343	1e-05	2.16144e-12	0	2.22266e-06	2.23118e-06	ATXN7L3	2	0
17	3117	30	13	42223914	rs12603404	0.06473	0.0343	1e-05	2.16144e-12	0	2.22266e-06	2.23118e-06	C17orf53	2	0
17	3117	30	13	42223914	rs12603404	0.06473	0.0343	1e-05	2.16144e-12	0	2.22266e-06	2.23118e-06	HDAC5	2	0
17	3117	30	13	42223914	rs12603404	0.06473	0.0343	1e-05	2.16144e-12	0	2.22266e-06	2.23118e-06	UBTF	2	0
17	3117	30	13	42239349	rs730228	9.125e-07	0.308	1e-05	2.16144e-12	0	2.22266e-06	2.23118e-06	ASB16	2	0
17	3117	30	13	42239349	rs730228	9.125e-07	0.308	1e-05	2.16144e-12	0	2.22266e-06	2.23118e-06	ASB16-AS1	2	0
17	3117	30	13	42239349	rs730228	9.125e-07	0.308	1e-05	2.16144e-12	0	2.22266e-06	2.23118e-06	ATXN7L3	2	0
17	3117	30	13	42239349	rs730228	9.125e-07	0.308	1e-05	2.16144e-12	0	2.22266e-06	2.23118e-06	C17orf53	2	0
17	3117	30	13	42239349	rs730228	9.125e-07	0.308	1e-05	2.16144e-12	0	2.22266e-06	2.23118e-06	HDAC5	2	0
17	3117	30	13	42239349	rs730228	9.125e-07	0.308	1e-05	2.16144e-12	0	2.22266e-06	2.23118e-06	UBTF	2	0
17	3117	30	13	42239561	rs13726	8.19e-06	0.2806	1e-05	2.16144e-12	0	2.22266e-06	2.23118e-06	ASB16	2	0
17	3117	30	13	42239561	rs13726	8.19e-06	0.2806	1e-05	2.16144e-12	0	2.22266e-06	2.23118e-06	ASB16-AS1	2	0
17	3117	30	13	42239561	rs13726	8.19e-06	0.2806	1e-05	2.16144e-12	0	2.22266e-06	2.23118e-06	ATXN7L3	2	0
17	3117	30	13	42239561	rs13726	8.19e-06	0.2806	1e-05	2.16144e-12	0	2.22266e-06	2.23118e-06	C17orf53	2	0
17	3117	30	13	42239561	rs13726	8.19e-06	0.2806	1e-05	2.16144e-12	0	2.22266e-06	2.23118e-06	HDAC5	2	0
17	3117	30	13	42239561	rs13726	8.19e-06	0.2806	1e-05	2.16144e-12	0	2.22266e-06	2.23118e-06	UBTF	2	0
17	3117	30	13	42243771	rs2040810	0.06752	0.4374	1e-05	2.16144e-12	0	2.22266e-06	2.23118e-06	ASB16	2	0
17	3117	30	13	42243771	rs2040810	0.06752	0.4374	1e-05	2.16144e-12	0	2.22266e-06	2.23118e-06	ASB16-AS1	2	0
17	3117	30	13	42243771	rs2040810	0.06752	0.4374	1e-05	2.16144e-12	0	2.22266e-06	2.23118e-06	ATXN7L3	2	0
17	3117	30	13	42243771	rs2040810	0.06752	0.4374	1e-05	2.16144e-12	0	2.22266e-06	2.23118e-06	C17orf53	2	0
17	3117	30	13	42243771	rs2040810	0.06752	0.4374	1e-05	2.16144e-12	0	2.22266e-06	2.23118e-06	HDAC5	2	0
17	3117	30	13	42243771	rs2040810	0.06752	0.4374	1e-05	2.16144e-12	0	2.22266e-06	2.23118e-06	UBTF	2	0
17	3117	30	13	42248346	rs7218599	4.308e-05	0.1406	1e-05	2.16144e-12	0	2.22266e-06	2.23118e-06	ASB16	2	0
17	3117	30	13	42248346	rs7218599	4.308e-05	0.1406	1e-05	2.16144e-12	0	2.22266e-06	2.23118e-06	ASB16-AS1	2	0
17	3117	30	13	42248346	rs7218599	4.308e-05	0.1406	1e-05	2.16144e-12	0	2.22266e-06	2.23118e-06	ATXN7L3	2	0
17	3117	30	13	42248346	rs7218599	4.308e-05	0.1406	1e-05	2.16144e-12	0	2.22266e-06	2.23118e-06	C17orf53	2	0
17	3117	30	13	42248346	rs7218599	4.308e-05	0.1406	1e-05	2.16144e-12	0	2.22266e-06	2.23118e-06	HDAC5	2	0
17	3117	30	13	42248346	rs7218599	4.308e-05	0.1406	1e-05	2.16144e-12	0	2.22266e-06	2.23118e-06	UBTF	2	0
17	3117	30	13	42252163	rs7213436	1.264e-05	0.2765	1e-05	2.16144e-12	0	2.22266e-06	2.23118e-06	ASB16	2	0
17	3117	30	13	42252163	rs7213436	1.264e-05	0.2765	1e-05	2.16144e-12	0	2.22266e-06	2.23118e-06	ASB16-AS1	2	0
17	3117	30	13	42252163	rs7213436	1.264e-05	0.2765	1e-05	2.16144e-12	0	2.22266e-06	2.23118e-06	ATXN7L3	2	0
17	3117	30	13	42252163	rs7213436	1.264e-05	0.2765	1e-05	2.16144e-12	0	2.22266e-06	2.23118e-06	C17orf53	2	0
17	3117	30	13	42252163	rs7213436	1.264e-05	0.2765	1e-05	2.16144e-12	0	2.22266e-06	2.23118e-06	HDAC5	2	0
17	3117	30	13	42252163	rs7213436	1.264e-05	0.2765	1e-05	2.16144e-12	0	2.22266e-06	2.23118e-06	UBTF	2	0
17	3117	30	13	42254011	rs7220138	4.049e-07	0.3054	1e-05	2.16144e-12	0	2.22266e-06	2.23118e-06	ASB16	2	0
17	3117	30	13	42254011	rs7220138	4.049e-07	0.3054	1e-05	2.16144e-12	0	2.22266e-06	2.23118e-06	ASB16-AS1	2	0
17	3117	30	13	42254011	rs7220138	4.049e-07	0.3054	1e-05	2.16144e-12	0	2.22266e-06	2.23118e-06	ATXN7L3	2	0
17	3117	30	13	42254011	rs7220138	4.049e-07	0.3054	1e-05	2.16144e-12	0	2.22266e-06	2.23118e-06	C17orf53	2	0
17	3117	30	13	42254011	rs7220138	4.049e-07	0.3054	1e-05	2.16144e-12	0	2.22266e-06	2.23118e-06	HDAC5	2	0
17	3117	30	13	42254011	rs7220138	4.049e-07	0.3054	1e-05	2.16144e-12	0	2.22266e-06	2.23118e-06	UBTF	2	0
17	3117	30	13	42256430	rs12937692	0.0001033	0.2359	1e-05	2.16144e-12	0	2.22266e-06	2.23118e-06	ASB16	2	0
17	3117	30	13	42256430	rs12937692	0.0001033	0.2359	1e-05	2.16144e-12	0	2.22266e-06	2.23118e-06	ASB16-AS1	2	0
17	3117	30	13	42256430	rs12937692	0.0001033	0.2359	1e-05	2.16144e-12	0	2.22266e-06	2.23118e-06	ATXN7L3	2	0
17	3117	30	13	42256430	rs12937692	0.0001033	0.2359	1e-05	2.16144e-12	0	2.22266e-06	2.23118e-06	C17orf53	2	0
17	3117	30	13	42256430	rs12937692	0.0001033	0.2359	1e-05	2.16144e-12	0	2.22266e-06	2.23118e-06	HDAC5	2	0
17	3117	30	13	42256430	rs12937692	0.0001033	0.2359	1e-05	2.16144e-12	0	2.22266e-06	2.23118e-06	UBTF	2	0
17	3117	30	13	42278406	rs6503492	0.0001085	0.1248	1e-05	2.16144e-12	0	2.22266e-06	2.23118e-06	ASB16	2	2
17	3117	30	13	42278406	rs6503492	0.0001085	0.1248	1e-05	2.16144e-12	0	2.22266e-06	2.23118e-06	ASB16-AS1	2	2
17	3117	30	13	42278406	rs6503492	0.0001085	0.1248	1e-05	2.16144e-12	0	2.22266e-06	2.23118e-06	ATXN7L3	2	2
17	3117	30	13	42278406	rs6503492	0.0001085	0.1248	1e-05	2.16144e-12	0	2.22266e-06	2.23118e-06	C17orf53	2	2
17	3117	30	13	42278406	rs6503492	0.0001085	0.1248	1e-05	2.16144e-12	0	2.22266e-06	2.23118e-06	HDAC5	2	2
17	3117	30	13	42278406	rs6503492	0.0001085	0.1248	1e-05	2.16144e-12	0	2.22266e-06	2.23118e-06	UBTF	2	2
17	3117	30	13	42278841	rs9303601	0.0001161	0.14	1e-05	2.16144e-12	0	2.22266e-06	2.23118e-06	ASB16	2	0
17	3117	30	13	42278841	rs9303601	0.0001161	0.14	1e-05	2.16144e-12	0	2.22266e-06	2.23118e-06	ASB16-AS1	2	0
17	3117	30	13	42278841	rs9303601	0.0001161	0.14	1e-05	2.16144e-12	0	2.22266e-06	2.23118e-06	ATXN7L3	2	0
17	3117	30	13	42278841	rs9303601	0.0001161	0.14	1e-05	2.16144e-12	0	2.22266e-06	2.23118e-06	C17orf53	2	0
17	3117	30	13	42278841	rs9303601	0.0001161	0.14	1e-05	2.16144e-12	0	2.22266e-06	2.23118e-06	HDAC5	2	0
17	3117	30	13	42278841	rs9303601	0.0001161	0.14	1e-05	2.16144e-12	0	2.22266e-06	2.23118e-06	UBTF	2	0
17	3187	52	8	43586938	rs2684623	0.05567	0.0241	1e-05	1.66533e-16	0	9.87499e-07	1.10674e-06	CRHR1	2	0
17	3187	52	8	43586938	rs2684623	0.05567	0.0241	1e-05	1.66533e-16	0	9.87499e-07	1.10674e-06	CRHR1-IT1	0	0
17	3187	52	8	43586938	rs2684623	0.05567	0.0241	1e-05	1.66533e-16	0	9.87499e-07	1.10674e-06	LRRC37A4P	0	0
17	3187	52	8	43586938	rs2684623	0.05567	0.0241	1e-05	1.66533e-16	0	9.87499e-07	1.10674e-06	MGC57346	0	0
17	3187	52	8	43717803	rs439558	3.283e-07	0.222	1e-05	1.66533e-16	0	9.87499e-07	1.10674e-06	CRHR1	2	0
17	3187	52	8	43717803	rs439558	3.283e-07	0.222	1e-05	1.66533e-16	0	9.87499e-07	1.10674e-06	CRHR1-IT1	0	0
17	3187	52	8	43717803	rs439558	3.283e-07	0.222	1e-05	1.66533e-16	0	9.87499e-07	1.10674e-06	LRRC37A4P	0	0
17	3187	52	8	43717803	rs439558	3.283e-07	0.222	1e-05	1.66533e-16	0	9.87499e-07	1.10674e-06	MGC57346	0	0
17	3187	52	8	43719143	rs393152	4.208e-07	0.2222	1e-05	1.66533e-16	0	9.87499e-07	1.10674e-06	CRHR1	2	0
17	3187	52	8	43719143	rs393152	4.208e-07	0.2222	1e-05	1.66533e-16	0	9.87499e-07	1.10674e-06	CRHR1-IT1	0	0
17	3187	52	8	43719143	rs393152	4.208e-07	0.2222	1e-05	1.66533e-16	0	9.87499e-07	1.10674e-06	LRRC37A4P	0	0
17	3187	52	8	43719143	rs393152	4.208e-07	0.2222	1e-05	1.66533e-16	0	9.87499e-07	1.10674e-06	MGC57346	0	0
17	3187	52	8	43727061	rs453997	4.421e-07	0.2223	1e-05	1.66533e-16	0	9.87499e-07	1.10674e-06	CRHR1	2	0
17	3187	52	8	43727061	rs453997	4.421e-07	0.2223	1e-05	1.66533e-16	0	9.87499e-07	1.10674e-06	CRHR1-IT1	0	0
17	3187	52	8	43727061	rs453997	4.421e-07	0.2223	1e-05	1.66533e-16	0	9.87499e-07	1.10674e-06	LRRC37A4P	0	0
17	3187	52	8	43727061	rs453997	4.421e-07	0.2223	1e-05	1.66533e-16	0	9.87499e-07	1.10674e-06	MGC57346	0	0
17	3187	52	8	43728376	rs417968	1.019e-05	0.2591	1e-05	1.66533e-16	0	9.87499e-07	1.10674e-06	CRHR1	2	0
17	3187	52	8	43728376	rs417968	1.019e-05	0.2591	1e-05	1.66533e-16	0	9.87499e-07	1.10674e-06	CRHR1-IT1	0	0
17	3187	52	8	43728376	rs417968	1.019e-05	0.2591	1e-05	1.66533e-16	0	9.87499e-07	1.10674e-06	LRRC37A4P	0	0
17	3187	52	8	43728376	rs417968	1.019e-05	0.2591	1e-05	1.66533e-16	0	9.87499e-07	1.10674e-06	MGC57346	0	0
17	3187	52	8	43733264	rs1706719	0.4962	0.0471	1e-05	1.66533e-16	0	9.87499e-07	1.10674e-06	CRHR1	2	0
17	3187	52	8	43733264	rs1706719	0.4962	0.0471	1e-05	1.66533e-16	0	9.87499e-07	1.10674e-06	CRHR1-IT1	0	0
17	3187	52	8	43733264	rs1706719	0.4962	0.0471	1e-05	1.66533e-16	0	9.87499e-07	1.10674e-06	LRRC37A4P	0	0
17	3187	52	8	43733264	rs1706719	0.4962	0.0471	1e-05	1.66533e-16	0	9.87499e-07	1.10674e-06	MGC57346	0	0
17	3187	52	8	43740565	rs1724409	3.137e-06	0.2632	1e-05	1.66533e-16	0	9.87499e-07	1.10674e-06	CRHR1	2	0
17	3187	52	8	43740565	rs1724409	3.137e-06	0.2632	1e-05	1.66533e-16	0	9.87499e-07	1.10674e-06	CRHR1-IT1	0	0
17	3187	52	8	43740565	rs1724409	3.137e-06	0.2632	1e-05	1.66533e-16	0	9.87499e-07	1.10674e-06	LRRC37A4P	0	0
17	3187	52	8	43740565	rs1724409	3.137e-06	0.2632	1e-05	1.66533e-16	0	9.87499e-07	1.10674e-06	MGC57346	0	0
17	3187	52	8	43743079	rs1635299	0.8493	0.1606	1e-05	1.66533e-16	0	9.87499e-07	1.10674e-06	CRHR1	2	0
17	3187	52	8	43743079	rs1635299	0.8493	0.1606	1e-05	1.66533e-16	0	9.87499e-07	1.10674e-06	CRHR1-IT1	0	0
17	3187	52	8	43743079	rs1635299	0.8493	0.1606	1e-05	1.66533e-16	0	9.87499e-07	1.10674e-06	LRRC37A4P	0	0
17	3187	52	8	43743079	rs1635299	0.8493	0.1606	1e-05	1.66533e-16	0	9.87499e-07	1.10674e-06	MGC57346	0	0
17	3188	28	6	43744344	rs1635298	7.848e-07	0.2358	0.001	6.9068e-10	0	1.11693e-06	1.38798e-06	CRHR1	2	0
17	3188	28	6	43748090	rs1635296	0.4828	0.0254	0.001	6.9068e-10	0	1.11693e-06	1.38798e-06	CRHR1	2	0
17	3188	28	6	43755857	rs1724401	5.671e-07	0.2423	0.001	6.9068e-10	0	1.11693e-06	1.38798e-06	CRHR1	2	0
17	3188	28	6	43756506	rs757502	4.284e-07	0.2225	0.001	6.9068e-10	0	1.11693e-06	1.38798e-06	CRHR1	2	0
17	3188	28	6	43757020	rs735423	0.209	0.2027	0.001	6.9068e-10	0	1.11693e-06	1.38798e-06	CRHR1	2	0
17	3188	28	6	43757971	rs17687796	0.1484	0.1157	0.001	6.9068e-10	0	1.11693e-06	1.38798e-06	CRHR1	2	0
17	3189	129	30	43765450	rs17761387	4.08e-07	0.2229	1e-05	1.66533e-16	0	4.10043e-06	4.31852e-06	CRHR1	2	0
17	3189	129	30	43770712	rs7207373	4.957e-07	0.2409	1e-05	1.66533e-16	0	4.10043e-06	4.31852e-06	CRHR1	2	0
17	3189	129	30	43772090	rs16941058	0.01073	0.0566	1e-05	1.66533e-16	0	4.10043e-06	4.31852e-06	CRHR1	2	0
17	3189	129	30	43777313	rs1724422	0.002533	0.4451	1e-05	1.66533e-16	0	4.10043e-06	4.31852e-06	CRHR1	2	0
17	3189	129	30	43778768	rs1623865	0.0004108	0.4156	1e-05	1.66533e-16	0	4.10043e-06	4.31852e-06	CRHR1	2	0
17	3189	129	30	43779962	rs1724424	0.2908	0.2192	1e-05	1.66533e-16	0	4.10043e-06	4.31852e-06	CRHR1	2	0
17	3189	129	30	43781747	rs1724425	0.003519	0.4355	1e-05	1.66533e-16	0	4.10043e-06	4.31852e-06	CRHR1	2	0
17	3189	129	30	43783245	rs1724385	0.583	0.1077	1e-05	1.66533e-16	0	4.10043e-06	4.31852e-06	CRHR1	2	0
17	3189	129	30	43783340	rs1526123	0.004707	0.4568	1e-05	1.66533e-16	0	4.10043e-06	4.31852e-06	CRHR1	2	0
17	3189	129	30	43783370	rs6503444	0.0761	0.0913	1e-05	1.66533e-16	0	4.10043e-06	4.31852e-06	CRHR1	2	0
17	3189	129	30	43783760	rs1724386	0.8203	0.1677	1e-05	1.66533e-16	0	4.10043e-06	4.31852e-06	CRHR1	2	0
17	3189	129	30	43783953	rs1635290	0.418	0.1582	1e-05	1.66533e-16	0	4.10043e-06	4.31852e-06	CRHR1	2	0
17	3189	129	30	43784777	rs1617406	0.5589	0.1729	1e-05	1.66533e-16	0	4.10043e-06	4.31852e-06	CRHR1	2	0
17	3189	129	30	43787903	rs10451282	0.3752	0.0401	1e-05	1.66533e-16	0	4.10043e-06	4.31852e-06	CRHR1	2	0
17	3189	129	30	43788796	rs1880748	0.404	0.1951	1e-05	1.66533e-16	0	4.10043e-06	4.31852e-06	CRHR1	2	0
17	3189	129	30	43791503	rs9890338	0.6833	0.0195	1e-05	1.66533e-16	0	4.10043e-06	4.31852e-06	CRHR1	2	0
17	3189	129	30	43793427	rs1105568	0.7324	0.1256	1e-05	1.66533e-16	0	4.10043e-06	4.31852e-06	CRHR1	2	0
17	3189	129	30	43795433	rs11655470	8.187e-05	0.4205	1e-05	1.66533e-16	0	4.10043e-06	4.31852e-06	CRHR1	2	0
17	3189	129	30	43797399	rs9903984	0.368	0.0485	1e-05	1.66533e-16	0	4.10043e-06	4.31852e-06	CRHR1	2	0
17	3189	129	30	43802506	rs7218457	0.77	0.332	1e-05	1.66533e-16	0	4.10043e-06	4.31852e-06	CRHR1	2	0
17	3189	129	30	43803189	rs1358071	1.603e-05	0.2655	1e-05	1.66533e-16	0	4.10043e-06	4.31852e-06	CRHR1	2	0
17	3189	129	30	43805194	rs9303521	8.554e-06	0.4654	1e-05	1.66533e-16	0	4.10043e-06	4.31852e-06	CRHR1	2	2
17	3189	129	30	43807955	rs17563599	3.771e-07	0.221	1e-05	1.66533e-16	0	4.10043e-06	4.31852e-06	CRHR1	2	0
17	3189	129	30	43810168	rs11079711	0.07408	0.2694	1e-05	1.66533e-16	0	4.10043e-06	4.31852e-06	CRHR1	2	0
17	3189	129	30	43812897	rs12938476	0.1445	0.4155	1e-05	1.66533e-16	0	4.10043e-06	4.31852e-06	CRHR1	2	0
17	3189	129	30	43813221	rs12944235	0.2905	0.4605	1e-05	1.66533e-16	0	4.10043e-06	4.31852e-06	CRHR1	2	0
17	3189	129	30	43818067	rs12940949	0.6515	0.0419	1e-05	1.66533e-16	0	4.10043e-06	4.31852e-06	CRHR1	2	0
17	3189	129	30	43820893	rs1989480	0.003876	0.2166	1e-05	1.66533e-16	0	4.10043e-06	4.31852e-06	CRHR1	2	0
17	3189	129	30	43821478	rs8082105	0.001039	0.2116	1e-05	1.66533e-16	0	4.10043e-06	4.31852e-06	CRHR1	2	0
17	3189	129	30	43826666	rs1880756	0.5396	0.3392	1e-05	1.66533e-16	0	4.10043e-06	4.31852e-06	CRHR1	2	0
17	3190	14	5	43830984	rs12940092	0.621	0.0493	0.001	6.97588e-08	0	2.25987e-06	1.83095e-06	CRHR1	2	0
17	3190	14	5	43832367	rs17426195	4.577e-07	0.2199	0.001	6.97588e-08	0	2.25987e-06	1.83095e-06	CRHR1	2	0
17	3190	14	5	43834351	rs4264434	0.4814	0.2914	0.001	6.97588e-08	0	2.25987e-06	1.83095e-06	CRHR1	2	0
17	3190	14	5	43836477	rs11655764	0.5386	0.2917	0.001	6.97588e-08	0	2.25987e-06	1.83095e-06	CRHR1	2	0
17	3190	14	5	43842473	rs6503448	3.613e-05	0.4335	0.001	6.97588e-08	0	2.25987e-06	1.83095e-06	CRHR1	2	0
17	3196	6	2	43901074	rs173365	7.88e-05	0.4292	0.001	1.91209e-09	0	4.27438e-07	3.68599e-07	CRHR1	2	0
17	3196	6	2	43905481	rs17763086	2.143e-07	0.2209	0.001	1.91209e-09	0	4.27438e-07	3.68599e-07	CRHR1	2	0
17	3197	45	14	43910088	rs17689918	2.143e-07	0.2209	1e-05	1.66533e-16	0	7.79955e-07	1.00009e-06	CRHR1	2	0
17	3197	45	14	43910088	rs17689918	2.143e-07	0.2209	1e-05	1.66533e-16	0	7.79955e-07	1.00009e-06	MAPT-AS1	0	0
17	3197	45	14	43910088	rs17689918	2.143e-07	0.2209	1e-05	1.66533e-16	0	7.79955e-07	1.00009e-06	SPPL2C	0	0
17	3197	45	14	43910455	rs17689966	8.187e-05	0.4255	1e-05	1.66533e-16	0	7.79955e-07	1.00009e-06	CRHR1	2	0
17	3197	45	14	43910455	rs17689966	8.187e-05	0.4255	1e-05	1.66533e-16	0	7.79955e-07	1.00009e-06	MAPT-AS1	0	0
17	3197	45	14	43910455	rs17689966	8.187e-05	0.4255	1e-05	1.66533e-16	0	7.79955e-07	1.00009e-06	SPPL2C	0	0
17	3197	45	14	43919681	rs4792825	0.5078	0.1059	1e-05	1.66533e-16	0	7.79955e-07	1.00009e-06	CRHR1	2	0
17	3197	45	14	43919681	rs4792825	0.5078	0.1059	1e-05	1.66533e-16	0	7.79955e-07	1.00009e-06	MAPT-AS1	0	0
17	3197	45	14	43919681	rs4792825	0.5078	0.1059	1e-05	1.66533e-16	0	7.79955e-07	1.00009e-06	SPPL2C	0	0
17	3197	45	14	43922640	rs17763658	0.5287	0.0732	1e-05	1.66533e-16	0	7.79955e-07	1.00009e-06	CRHR1	2	0
17	3197	45	14	43922640	rs17763658	0.5287	0.0732	1e-05	1.66533e-16	0	7.79955e-07	1.00009e-06	MAPT-AS1	0	0
17	3197	45	14	43922640	rs17763658	0.5287	0.0732	1e-05	1.66533e-16	0	7.79955e-07	1.00009e-06	SPPL2C	0	0
17	3197	45	14	43923180	rs242944	5.144e-05	0.4234	1e-05	1.66533e-16	0	7.79955e-07	1.00009e-06	CRHR1	2	0
17	3197	45	14	43923180	rs242944	5.144e-05	0.4234	1e-05	1.66533e-16	0	7.79955e-07	1.00009e-06	MAPT-AS1	0	0
17	3197	45	14	43923180	rs242944	5.144e-05	0.4234	1e-05	1.66533e-16	0	7.79955e-07	1.00009e-06	SPPL2C	0	0
17	3197	45	14	43923898	rs171443	0.548	0.1059	1e-05	1.66533e-16	0	7.79955e-07	1.00009e-06	CRHR1	2	0
17	3197	45	14	43923898	rs171443	0.548	0.1059	1e-05	1.66533e-16	0	7.79955e-07	1.00009e-06	MAPT-AS1	0	0
17	3197	45	14	43923898	rs171443	0.548	0.1059	1e-05	1.66533e-16	0	7.79955e-07	1.00009e-06	SPPL2C	0	0
17	3197	45	14	43924337	rs12373168	1.794e-07	0.2204	1e-05	1.66533e-16	0	7.79955e-07	1.00009e-06	CRHR1	2	0
17	3197	45	14	43924337	rs12373168	1.794e-07	0.2204	1e-05	1.66533e-16	0	7.79955e-07	1.00009e-06	MAPT-AS1	0	0
17	3197	45	14	43924337	rs12373168	1.794e-07	0.2204	1e-05	1.66533e-16	0	7.79955e-07	1.00009e-06	SPPL2C	0	0
17	3197	45	14	43924412	rs242943	0.7495	0.1362	1e-05	1.66533e-16	0	7.79955e-07	1.00009e-06	CRHR1	2	0
17	3197	45	14	43924412	rs242943	0.7495	0.1362	1e-05	1.66533e-16	0	7.79955e-07	1.00009e-06	MAPT-AS1	0	0
17	3197	45	14	43924412	rs242943	0.7495	0.1362	1e-05	1.66533e-16	0	7.79955e-07	1.00009e-06	SPPL2C	0	0
17	3197	45	14	43925297	rs17690703	6.65e-07	0.2505	1e-05	1.66533e-16	0	7.79955e-07	1.00009e-06	CRHR1	2	0
17	3197	45	14	43925297	rs17690703	6.65e-07	0.2505	1e-05	1.66533e-16	0	7.79955e-07	1.00009e-06	MAPT-AS1	0	0
17	3197	45	14	43925297	rs17690703	6.65e-07	0.2505	1e-05	1.66533e-16	0	7.79955e-07	1.00009e-06	SPPL2C	0	0
17	3197	45	14	43926789	rs8064870	0.001777	0.456	1e-05	1.66533e-16	0	7.79955e-07	1.00009e-06	CRHR1	2	0
17	3197	45	14	43926789	rs8064870	0.001777	0.456	1e-05	1.66533e-16	0	7.79955e-07	1.00009e-06	MAPT-AS1	0	0
17	3197	45	14	43926789	rs8064870	0.001777	0.456	1e-05	1.66533e-16	0	7.79955e-07	1.00009e-06	SPPL2C	0	0
17	3197	45	14	43928124	rs16940704	0.8964	0.0404	1e-05	1.66533e-16	0	7.79955e-07	1.00009e-06	CRHR1	2	0
17	3197	45	14	43928124	rs16940704	0.8964	0.0404	1e-05	1.66533e-16	0	7.79955e-07	1.00009e-06	MAPT-AS1	0	0
17	3197	45	14	43928124	rs16940704	0.8964	0.0404	1e-05	1.66533e-16	0	7.79955e-07	1.00009e-06	SPPL2C	0	0
17	3197	45	14	43928614	rs885639	1.62e-07	0.2208	1e-05	1.66533e-16	0	7.79955e-07	1.00009e-06	CRHR1	2	0
17	3197	45	14	43928614	rs885639	1.62e-07	0.2208	1e-05	1.66533e-16	0	7.79955e-07	1.00009e-06	MAPT-AS1	0	0
17	3197	45	14	43928614	rs885639	1.62e-07	0.2208	1e-05	1.66533e-16	0	7.79955e-07	1.00009e-06	SPPL2C	0	0
17	3197	45	14	43928810	rs4616318	0.002157	0.4568	1e-05	1.66533e-16	0	7.79955e-07	1.00009e-06	CRHR1	2	0
17	3197	45	14	43928810	rs4616318	0.002157	0.4568	1e-05	1.66533e-16	0	7.79955e-07	1.00009e-06	MAPT-AS1	0	0
17	3197	45	14	43928810	rs4616318	0.002157	0.4568	1e-05	1.66533e-16	0	7.79955e-07	1.00009e-06	SPPL2C	0	0
17	3197	45	14	43930200	rs9896752	0.5198	0.0741	1e-05	1.66533e-16	0	7.79955e-07	1.00009e-06	CRHR1	2	0
17	3197	45	14	43930200	rs9896752	0.5198	0.0741	1e-05	1.66533e-16	0	7.79955e-07	1.00009e-06	MAPT-AS1	0	0
17	3197	45	14	43930200	rs9896752	0.5198	0.0741	1e-05	1.66533e-16	0	7.79955e-07	1.00009e-06	SPPL2C	0	0
17	3201	77	21	44019712	rs242557	0.004391	0.3914	0.001	1.37604e-08	0	2.53918e-06	3.7022e-06	MAPT	1	0
17	3201	77	21	44019712	rs242557	0.004391	0.3914	0.001	1.37604e-08	0	2.53918e-06	3.7022e-06	STH	0	0
17	3201	77	21	44025888	rs242559	6.23e-07	0.2293	0.001	1.37604e-08	0	2.53918e-06	3.7022e-06	MAPT	1	0
17	3201	77	21	44025888	rs242559	6.23e-07	0.2293	0.001	1.37604e-08	0	2.53918e-06	3.7022e-06	STH	0	0
17	3201	77	21	44030670	rs2471736	0.8613	0.0168	0.001	1.37604e-08	0	2.53918e-06	3.7022e-06	MAPT	1	0
17	3201	77	21	44030670	rs2471736	0.8613	0.0168	0.001	1.37604e-08	0	2.53918e-06	3.7022e-06	STH	0	0
17	3201	77	21	44031385	rs878917	0.04218	0.0562	0.001	1.37604e-08	0	2.53918e-06	3.7022e-06	MAPT	1	0
17	3201	77	21	44031385	rs878917	0.04218	0.0562	0.001	1.37604e-08	0	2.53918e-06	3.7022e-06	STH	0	0
17	3201	77	21	44031596	rs878918	0.03629	0.3225	0.001	1.37604e-08	0	2.53918e-06	3.7022e-06	MAPT	1	0
17	3201	77	21	44031596	rs878918	0.03629	0.3225	0.001	1.37604e-08	0	2.53918e-06	3.7022e-06	STH	0	0
17	3201	77	21	44039658	rs11872014	0.8728	0.0128	0.001	1.37604e-08	0	2.53918e-06	3.7022e-06	MAPT	1	0
17	3201	77	21	44039658	rs11872014	0.8728	0.0128	0.001	1.37604e-08	0	2.53918e-06	3.7022e-06	STH	0	0
17	3201	77	21	44040626	rs16940758	0.9117	0.1883	0.001	1.37604e-08	0	2.53918e-06	3.7022e-06	MAPT	1	0
17	3201	77	21	44040626	rs16940758	0.9117	0.1883	0.001	1.37604e-08	0	2.53918e-06	3.7022e-06	STH	0	0
17	3201	77	21	44054433	rs3785883	0.9518	0.1774	0.001	1.37604e-08	0	2.53918e-06	3.7022e-06	MAPT	1	0
17	3201	77	21	44054433	rs3785883	0.9518	0.1774	0.001	1.37604e-08	0	2.53918e-06	3.7022e-06	STH	0	0
17	3201	77	21	44054696	rs754593	2.132e-05	0.3957	0.001	1.37604e-08	0	2.53918e-06	3.7022e-06	MAPT	1	0
17	3201	77	21	44054696	rs754593	2.132e-05	0.3957	0.001	1.37604e-08	0	2.53918e-06	3.7022e-06	STH	0	0
17	3201	77	21	44058640	rs3785885	0.2514	0.272	0.001	1.37604e-08	0	2.53918e-06	3.7022e-06	MAPT	1	0
17	3201	77	21	44058640	rs3785885	0.2514	0.272	0.001	1.37604e-08	0	2.53918e-06	3.7022e-06	STH	0	0
17	3201	77	21	44058928	rs2435207	0.1014	0.3133	0.001	1.37604e-08	0	2.53918e-06	3.7022e-06	MAPT	1	0
17	3201	77	21	44058928	rs2435207	0.1014	0.3133	0.001	1.37604e-08	0	2.53918e-06	3.7022e-06	STH	0	0
17	3201	77	21	44059010	rs17651507	0.2557	0.2722	0.001	1.37604e-08	0	2.53918e-06	3.7022e-06	MAPT	1	0
17	3201	77	21	44059010	rs17651507	0.2557	0.2722	0.001	1.37604e-08	0	2.53918e-06	3.7022e-06	STH	0	0
17	3201	77	21	44063244	rs2435211	0.08476	0.3014	0.001	1.37604e-08	0	2.53918e-06	3.7022e-06	MAPT	1	0
17	3201	77	21	44063244	rs2435211	0.08476	0.3014	0.001	1.37604e-08	0	2.53918e-06	3.7022e-06	STH	0	0
17	3201	77	21	44064851	rs8079215	0.3203	0.2732	0.001	1.37604e-08	0	2.53918e-06	3.7022e-06	MAPT	1	0
17	3201	77	21	44064851	rs8079215	0.3203	0.2732	0.001	1.37604e-08	0	2.53918e-06	3.7022e-06	STH	0	0
17	3201	77	21	44066464	rs2435212	0.01921	0.2204	0.001	1.37604e-08	0	2.53918e-06	3.7022e-06	MAPT	1	0
17	3201	77	21	44066464	rs2435212	0.01921	0.2204	0.001	1.37604e-08	0	2.53918e-06	3.7022e-06	STH	0	0
17	3201	77	21	44067382	rs2258689	0.03382	0.237	0.001	1.37604e-08	0	2.53918e-06	3.7022e-06	MAPT	1	0
17	3201	77	21	44067382	rs2258689	0.03382	0.237	0.001	1.37604e-08	0	2.53918e-06	3.7022e-06	STH	0	0
17	3201	77	21	44067682	rs10445338	2.688e-07	0.2202	0.001	1.37604e-08	0	2.53918e-06	3.7022e-06	MAPT	1	0
17	3201	77	21	44067682	rs10445338	2.688e-07	0.2202	0.001	1.37604e-08	0	2.53918e-06	3.7022e-06	STH	0	0
17	3201	77	21	44071851	rs2435200	0.02029	0.4225	0.001	1.37604e-08	0	2.53918e-06	3.7022e-06	MAPT	1	0
17	3201	77	21	44071851	rs2435200	0.02029	0.4225	0.001	1.37604e-08	0	2.53918e-06	3.7022e-06	STH	0	0
17	3201	77	21	44076063	rs2471738	0.1019	0.2361	0.001	1.37604e-08	0	2.53918e-06	3.7022e-06	MAPT	1	0
17	3201	77	21	44076063	rs2471738	0.1019	0.2361	0.001	1.37604e-08	0	2.53918e-06	3.7022e-06	STH	0	0
17	3201	77	21	44081064	rs8070723	3.451e-07	0.2202	0.001	1.37604e-08	0	2.53918e-06	3.7022e-06	MAPT	1	0
17	3201	77	21	44081064	rs8070723	3.451e-07	0.2202	0.001	1.37604e-08	0	2.53918e-06	3.7022e-06	STH	0	0
17	3201	77	21	44083297	rs2435203	0.5384	0.137	0.001	1.37604e-08	0	2.53918e-06	3.7022e-06	MAPT	1	0
17	3201	77	21	44083297	rs2435203	0.5384	0.137	0.001	1.37604e-08	0	2.53918e-06	3.7022e-06	STH	0	0
17	3203	166	24	44098797	rs916896	0.03084	0.4048	1e-05	1.66533e-16	0	1.01886e-06	1.38139e-06	KANSL1	2	0
17	3203	166	24	44098797	rs916896	0.03084	0.4048	1e-05	1.66533e-16	0	1.01886e-06	1.38139e-06	MAPT	1	0
17	3203	166	24	44099417	rs16940797	0.4165	0.1451	1e-05	1.66533e-16	0	1.01886e-06	1.38139e-06	KANSL1	2	0
17	3203	166	24	44099417	rs16940797	0.4165	0.1451	1e-05	1.66533e-16	0	1.01886e-06	1.38139e-06	MAPT	1	0
17	3203	166	24	44105395	rs7521	0.04822	0.4432	1e-05	1.66533e-16	0	1.01886e-06	1.38139e-06	KANSL1	2	0
17	3203	166	24	44105395	rs7521	0.04822	0.4432	1e-05	1.66533e-16	0	1.01886e-06	1.38139e-06	MAPT	1	0
17	3203	166	24	44113426	rs1547936	0.3537	0.1405	1e-05	1.66533e-16	0	1.01886e-06	1.38139e-06	KANSL1	2	0
17	3203	166	24	44113426	rs1547936	0.3537	0.1405	1e-05	1.66533e-16	0	1.01886e-06	1.38139e-06	MAPT	1	0
17	3203	166	24	44115569	rs11079729	2.143e-07	0.2201	1e-05	1.66533e-16	0	1.01886e-06	1.38139e-06	KANSL1	2	0
17	3203	166	24	44115569	rs11079729	2.143e-07	0.2201	1e-05	1.66533e-16	0	1.01886e-06	1.38139e-06	MAPT	1	0
17	3203	166	24	44118269	rs6503454	0.1537	0.236	1e-05	1.66533e-16	0	1.01886e-06	1.38139e-06	KANSL1	2	0
17	3203	166	24	44118269	rs6503454	0.1537	0.236	1e-05	1.66533e-16	0	1.01886e-06	1.38139e-06	MAPT	1	0
17	3203	166	24	44126365	rs7218319	1.361e-07	0.2245	1e-05	1.66533e-16	0	1.01886e-06	1.38139e-06	KANSL1	2	0
17	3203	166	24	44126365	rs7218319	1.361e-07	0.2245	1e-05	1.66533e-16	0	1.01886e-06	1.38139e-06	MAPT	1	0
17	3203	166	24	44131305	rs4792827	0.0135	0.4454	1e-05	1.66533e-16	0	1.01886e-06	1.38139e-06	KANSL1	2	0
17	3203	166	24	44131305	rs4792827	0.0135	0.4454	1e-05	1.66533e-16	0	1.01886e-06	1.38139e-06	MAPT	1	0
17	3203	166	24	44142132	rs11079730	0.98	0.1824	1e-05	1.66533e-16	0	1.01886e-06	1.38139e-06	KANSL1	2	0
17	3203	166	24	44142132	rs11079730	0.98	0.1824	1e-05	1.66533e-16	0	1.01886e-06	1.38139e-06	MAPT	1	0
17	3203	166	24	44161441	rs8079695	0.02729	0.214	1e-05	1.66533e-16	0	1.01886e-06	1.38139e-06	KANSL1	2	0
17	3203	166	24	44161441	rs8079695	0.02729	0.214	1e-05	1.66533e-16	0	1.01886e-06	1.38139e-06	MAPT	1	0
17	3203	166	24	44178339	rs16940893	0.1521	0.0452	1e-05	1.66533e-16	0	1.01886e-06	1.38139e-06	KANSL1	2	0
17	3203	166	24	44178339	rs16940893	0.1521	0.0452	1e-05	1.66533e-16	0	1.01886e-06	1.38139e-06	MAPT	1	0
17	3203	166	24	44185479	rs8070420	0.01289	0.3979	1e-05	1.66533e-16	0	1.01886e-06	1.38139e-06	KANSL1	2	0
17	3203	166	24	44185479	rs8070420	0.01289	0.3979	1e-05	1.66533e-16	0	1.01886e-06	1.38139e-06	MAPT	1	0
17	3203	166	24	44186267	rs4997213	0.01423	0.1814	1e-05	1.66533e-16	0	1.01886e-06	1.38139e-06	KANSL1	2	0
17	3203	166	24	44186267	rs4997213	0.01423	0.1814	1e-05	1.66533e-16	0	1.01886e-06	1.38139e-06	MAPT	1	0
17	3203	166	24	44189067	rs7225002	0.01212	0.4003	1e-05	1.66533e-16	0	1.01886e-06	1.38139e-06	KANSL1	2	0
17	3203	166	24	44189067	rs7225002	0.01212	0.4003	1e-05	1.66533e-16	0	1.01886e-06	1.38139e-06	MAPT	1	0
17	3203	166	24	44192568	rs4630591	6.805e-07	0.2175	1e-05	1.66533e-16	0	1.01886e-06	1.38139e-06	KANSL1	2	0
17	3203	166	24	44192568	rs4630591	6.805e-07	0.2175	1e-05	1.66533e-16	0	1.01886e-06	1.38139e-06	MAPT	1	0
17	3203	166	24	44192923	rs17577369	2.89e-07	0.2222	1e-05	1.66533e-16	0	1.01886e-06	1.38139e-06	KANSL1	2	0
17	3203	166	24	44192923	rs17577369	2.89e-07	0.2222	1e-05	1.66533e-16	0	1.01886e-06	1.38139e-06	MAPT	1	0
17	3203	166	24	44197603	rs4383188	3.19e-07	0.2219	1e-05	1.66533e-16	0	1.01886e-06	1.38139e-06	KANSL1	2	0
17	3203	166	24	44197603	rs4383188	3.19e-07	0.2219	1e-05	1.66533e-16	0	1.01886e-06	1.38139e-06	MAPT	1	0
17	3203	166	24	44212782	rs9915547	3.102e-07	0.2241	1e-05	1.66533e-16	0	1.01886e-06	1.38139e-06	KANSL1	2	0
17	3203	166	24	44212782	rs9915547	3.102e-07	0.2241	1e-05	1.66533e-16	0	1.01886e-06	1.38139e-06	MAPT	1	0
17	3203	166	24	44216322	rs1406072	0.817	0.1824	1e-05	1.66533e-16	0	1.01886e-06	1.38139e-06	KANSL1	2	0
17	3203	166	24	44216322	rs1406072	0.817	0.1824	1e-05	1.66533e-16	0	1.01886e-06	1.38139e-06	MAPT	1	0
17	3203	166	24	44222424	rs2696588	0.01303	0.4646	1e-05	1.66533e-16	0	1.01886e-06	1.38139e-06	KANSL1	2	0
17	3203	166	24	44222424	rs2696588	0.01303	0.4646	1e-05	1.66533e-16	0	1.01886e-06	1.38139e-06	MAPT	1	0
17	3203	166	24	44229787	rs17585082	0.1048	0.017	1e-05	1.66533e-16	0	1.01886e-06	1.38139e-06	KANSL1	2	0
17	3203	166	24	44229787	rs17585082	0.1048	0.017	1e-05	1.66533e-16	0	1.01886e-06	1.38139e-06	MAPT	1	0
17	3203	166	24	44230598	rs12943758	0.01308	0.1803	1e-05	1.66533e-16	0	1.01886e-06	1.38139e-06	KANSL1	2	0
17	3203	166	24	44230598	rs12943758	0.01308	0.1803	1e-05	1.66533e-16	0	1.01886e-06	1.38139e-06	MAPT	1	0
17	3203	166	24	44246527	rs2532277	3.952e-06	0.2157	1e-05	1.66533e-16	0	1.01886e-06	1.38139e-06	KANSL1	2	0
17	3203	166	24	44246527	rs2532277	3.952e-06	0.2157	1e-05	1.66533e-16	0	1.01886e-06	1.38139e-06	MAPT	1	0
17	3203	166	24	44248499	rs2240758	0.01209	0.1948	1e-05	1.66533e-16	0	1.01886e-06	1.38139e-06	KANSL1	2	0
17	3203	166	24	44248499	rs2240758	0.01209	0.1948	1e-05	1.66533e-16	0	1.01886e-06	1.38139e-06	MAPT	1	0
17	3205	3	2	44787313	rs538628	2.582e-06	0.2086	0.001	1.51255e-10	0	3.47515e-06	4.55531e-06	NSF	0	0
17	3205	3	2	44788310	rs183211	5.313e-06	0.2564	0.001	1.51255e-10	0	3.47515e-06	4.55531e-06	NSF	0	0
17	3206	21	9	44793283	rs17692129	0.03084	0.3399	1e-05	2.66616e-10	0	4.94459e-06	7.4094e-06	NSF	0	0
17	3206	21	9	44793606	rs2316278	0.486	0.2008	1e-05	2.66616e-10	0	4.94459e-06	7.4094e-06	NSF	0	0
17	3206	21	9	44795234	rs142167	4.192e-06	0.256	1e-05	2.66616e-10	0	4.94459e-06	7.4094e-06	NSF	0	0
17	3206	21	9	44797919	rs199456	1.966e-06	0.2081	1e-05	2.66616e-10	0	4.94459e-06	7.4094e-06	NSF	0	0
17	3206	21	9	44799216	rs199455	3.997e-06	0.256	1e-05	2.66616e-10	0	4.94459e-06	7.4094e-06	NSF	0	0
17	3206	21	9	44800046	rs7224296	4.939e-06	0.2883	1e-05	2.66616e-10	0	4.94459e-06	7.4094e-06	NSF	0	0
17	3206	21	9	44800110	rs199454	3.997e-06	0.256	1e-05	2.66616e-10	0	4.94459e-06	7.4094e-06	NSF	0	0
17	3206	21	9	44815743	rs7216231	0.4915	0.2001	1e-05	2.66616e-10	0	4.94459e-06	7.4094e-06	NSF	0	0
17	3206	21	9	44817408	rs199445	2.702e-06	0.2081	1e-05	2.66616e-10	0	4.94459e-06	7.4094e-06	NSF	0	0
17	3207	14	9	44820122	rs199442	4.834e-06	0.2558	1e-05	1.66533e-16	0	1.47713e-06	1.22917e-06	NSF	0	0
17	3207	14	9	44820122	rs199442	4.834e-06	0.2558	1e-05	1.66533e-16	0	1.47713e-06	1.22917e-06	WNT3	2	0
17	3207	14	9	44820425	rs199536	1.376e-06	0.2503	1e-05	1.66533e-16	0	1.47713e-06	1.22917e-06	NSF	0	0
17	3207	14	9	44820425	rs199536	1.376e-06	0.2503	1e-05	1.66533e-16	0	1.47713e-06	1.22917e-06	WNT3	2	0
17	3207	14	9	44822662	rs199535	2.702e-06	0.2079	1e-05	1.66533e-16	0	1.47713e-06	1.22917e-06	NSF	0	0
17	3207	14	9	44822662	rs199535	2.702e-06	0.2079	1e-05	1.66533e-16	0	1.47713e-06	1.22917e-06	WNT3	2	0
17	3207	14	9	44824213	rs199534	2.254e-06	0.2081	1e-05	1.66533e-16	0	1.47713e-06	1.22917e-06	NSF	0	0
17	3207	14	9	44824213	rs199534	2.254e-06	0.2081	1e-05	1.66533e-16	0	1.47713e-06	1.22917e-06	WNT3	2	0
17	3207	14	9	44824784	rs4246416	0.2193	0.166	1e-05	1.66533e-16	0	1.47713e-06	1.22917e-06	NSF	0	0
17	3207	14	9	44824784	rs4246416	0.2193	0.166	1e-05	1.66533e-16	0	1.47713e-06	1.22917e-06	WNT3	2	0
17	3207	14	9	44831932	rs9902077	0.2177	0.1644	1e-05	1.66533e-16	0	1.47713e-06	1.22917e-06	NSF	0	0
17	3207	14	9	44831932	rs9902077	0.2177	0.1644	1e-05	1.66533e-16	0	1.47713e-06	1.22917e-06	WNT3	2	0
17	3207	14	9	44837217	rs199529	2.564e-07	0.2354	1e-05	1.66533e-16	0	1.47713e-06	1.22917e-06	NSF	0	0
17	3207	14	9	44837217	rs199529	2.564e-07	0.2354	1e-05	1.66533e-16	0	1.47713e-06	1.22917e-06	WNT3	2	0
17	3207	14	9	44848314	rs3809857	0.008154	0.3369	1e-05	1.66533e-16	0	1.47713e-06	1.22917e-06	NSF	0	0
17	3207	14	9	44848314	rs3809857	0.008154	0.3369	1e-05	1.66533e-16	0	1.47713e-06	1.22917e-06	WNT3	2	0
17	3207	14	9	44853872	rs199520	2.246e-06	0.2484	1e-05	1.66533e-16	0	1.47713e-06	1.22917e-06	NSF	0	0
17	3207	14	9	44853872	rs199520	2.246e-06	0.2484	1e-05	1.66533e-16	0	1.47713e-06	1.22917e-06	WNT3	2	0
17	3208	14	4	44856485	rs199516	4.564e-06	0.2066	1e-05	1.66533e-16	0	3.60104e-06	4.59565e-06	WNT3	2	0
17	3208	14	4	44860013	rs731543	0.05595	0.0288	1e-05	1.66533e-16	0	3.60104e-06	4.59565e-06	WNT3	2	0
17	3208	14	4	44861003	rs199504	2.82e-06	0.2059	1e-05	1.66533e-16	0	3.60104e-06	4.59565e-06	WNT3	2	0
17	3208	14	4	44862613	rs199501	1.862e-06	0.2418	1e-05	1.66533e-16	0	3.60104e-06	4.59565e-06	WNT3	2	0
17	3691	14	7	52110876	rs7216874	0.01036	0.0621	1e-05	1.66533e-16	0	1.34012e-05	8.23604e-06		0	0
17	3691	14	7	52112171	rs9897856	1.929e-06	0.1624	1e-05	1.66533e-16	0	1.34012e-05	8.23604e-06		0	0
17	3691	14	7	52113697	rs8070985	0.01053	0.0621	1e-05	1.66533e-16	0	1.34012e-05	8.23604e-06		0	0
17	3691	14	7	52115619	rs10515055	0.3906	0.045	1e-05	1.66533e-16	0	1.34012e-05	8.23604e-06		0	0
17	3691	14	7	52116763	rs10515056	0.0005015	0.0967	1e-05	1.66533e-16	0	1.34012e-05	8.23604e-06		0	0
17	3691	14	7	52116928	rs8075901	0.001526	0.0986	1e-05	1.66533e-16	0	1.34012e-05	8.23604e-06		0	0
17	3691	14	7	52119135	rs16954092	0.0009113	0.0913	1e-05	1.66533e-16	0	1.34012e-05	8.23604e-06		0	0
18	5106	2	2	60051199	rs9646629	0.000158	0.3731	0.001	2.80413e-10	0	9.7037e-09	7.47363e-09	TNFRSF11A	1	0
18	5106	2	2	60054857	rs884205	4.852e-09	0.274	0.001	2.80413e-10	0	9.7037e-09	7.47363e-09	TNFRSF11A	1	1
19	2185	14	7	33546512	rs7508599	0.0002426	0.3463	1e-05	6.04761e-11	0	1.00411e-07	8.6452e-08	GPATCH1	1	0
19	2185	14	7	33546512	rs7508599	0.0002426	0.3463	1e-05	6.04761e-11	0	1.00411e-07	8.6452e-08	RHPN2	2	0
19	2185	14	7	33548203	rs12983403	0.04561	0.1584	1e-05	6.04761e-11	0	1.00411e-07	8.6452e-08	GPATCH1	1	0
19	2185	14	7	33548203	rs12983403	0.04561	0.1584	1e-05	6.04761e-11	0	1.00411e-07	8.6452e-08	RHPN2	2	0
19	2185	14	7	33550633	rs12461219	6.579e-08	0.2649	1e-05	6.04761e-11	0	1.00411e-07	8.6452e-08	GPATCH1	1	0
19	2185	14	7	33550633	rs12461219	6.579e-08	0.2649	1e-05	6.04761e-11	0	1.00411e-07	8.6452e-08	RHPN2	2	0
19	2185	14	7	33554109	rs7258173	1.858e-08	0.1092	1e-05	6.04761e-11	0	1.00411e-07	8.6452e-08	GPATCH1	1	0
19	2185	14	7	33554109	rs7258173	1.858e-08	0.1092	1e-05	6.04761e-11	0	1.00411e-07	8.6452e-08	RHPN2	2	0
19	2185	14	7	33560852	rs3958409	0.08793	0.0937	1e-05	6.04761e-11	0	1.00411e-07	8.6452e-08	GPATCH1	1	0
19	2185	14	7	33560852	rs3958409	0.08793	0.0937	1e-05	6.04761e-11	0	1.00411e-07	8.6452e-08	RHPN2	2	0
19	2185	14	7	33567565	rs8100568	0.00458	0.1749	1e-05	6.04761e-11	0	1.00411e-07	8.6452e-08	GPATCH1	1	0
19	2185	14	7	33567565	rs8100568	0.00458	0.1749	1e-05	6.04761e-11	0	1.00411e-07	8.6452e-08	RHPN2	2	0
19	2185	14	7	33572397	rs10418246	1.453e-06	0.097	1e-05	6.04761e-11	0	1.00411e-07	8.6452e-08	GPATCH1	1	0
19	2185	14	7	33572397	rs10418246	1.453e-06	0.097	1e-05	6.04761e-11	0	1.00411e-07	8.6452e-08	RHPN2	2	0
19	2186	30	12	33573444	rs10427139	3.435e-06	0.1014	1e-05	1.66533e-16	0	8.68056e-08	5.91444e-08	GPATCH1	1	0
19	2186	30	12	33575064	rs7252505	1.606e-06	0.0969	1e-05	1.66533e-16	0	8.68056e-08	5.91444e-08	GPATCH1	1	0
19	2186	30	12	33581150	rs10407255	2.792e-05	0.354	1e-05	1.66533e-16	0	8.68056e-08	5.91444e-08	GPATCH1	1	0
19	2186	30	12	33583761	rs8104789	3.299e-07	0.2919	1e-05	1.66533e-16	0	8.68056e-08	5.91444e-08	GPATCH1	1	2
19	2186	30	12	33583942	rs6510344	6.154e-05	0.3407	1e-05	1.66533e-16	0	8.68056e-08	5.91444e-08	GPATCH1	1	0
19	2186	30	12	33599127	rs10416218	9.19e-09	0.2661	1e-05	1.66533e-16	0	8.68056e-08	5.91444e-08	GPATCH1	1	1
19	2186	30	12	33599323	rs13345828	1.413e-06	0.1043	1e-05	1.66533e-16	0	8.68056e-08	5.91444e-08	GPATCH1	1	0
19	2186	30	12	33602757	rs10420258	0.006977	0.1679	1e-05	1.66533e-16	0	8.68056e-08	5.91444e-08	GPATCH1	1	0
19	2186	30	12	33602856	rs3786934	1.516e-06	0.1043	1e-05	1.66533e-16	0	8.68056e-08	5.91444e-08	GPATCH1	1	0
19	2186	30	12	33604531	rs8103733	2.149e-06	0.1043	1e-05	1.66533e-16	0	8.68056e-08	5.91444e-08	GPATCH1	1	0
19	2186	30	12	33605300	rs10416265	4.238e-08	0.2735	1e-05	1.66533e-16	0	8.68056e-08	5.91444e-08	GPATCH1	1	2
19	2186	30	12	33608553	rs16967815	0.06713	0.0946	1e-05	1.66533e-16	0	8.68056e-08	5.91444e-08	GPATCH1	1	0
19	2187	4	4	33610060	rs8113398	0.0001515	0.1271	1e-05	2.91657e-08	0	1.04833e-06	6.663e-07	GPATCH1	1	0
19	2187	4	4	33612873	rs11084707	6.442e-05	0.3631	1e-05	2.91657e-08	0	1.04833e-06	6.663e-07	GPATCH1	1	0
19	2187	4	4	33615122	rs1981818	7.058e-05	0.3627	1e-05	2.91657e-08	0	1.04833e-06	6.663e-07	GPATCH1	1	0
19	2187	4	4	33616256	rs10411529	2.646e-07	0.2755	1e-05	2.91657e-08	0	1.04833e-06	6.663e-07	GPATCH1	1	0
19	6191	1	1	33608566	rs2287680	1.17e-08	0.2676	1.17e-08	1.17e-08	0	1.17e-08	1.17e-08	GPATCH1	1	0
20	1421	4	4	10638568	rs6514116	3.578e-09	0.4705	1e-05	1.66533e-16	0	1.28765e-08	7.81102e-09	JAG1	1	0
20	1421	4	4	10639222	rs1801138	0.0005481	0.073	1e-05	1.66533e-16	0	1.28765e-08	7.81102e-09	JAG1	1	0
20	1421	4	4	10639385	rs2273060	1.669e-07	0.4085	1e-05	1.66533e-16	0	1.28765e-08	7.81102e-09	JAG1	1	0
20	1421	4	4	10639543	rs2273061	3.974e-08	0.4209	1e-05	1.66533e-16	0	1.28765e-08	7.81102e-09	JAG1	1	2
20	1422	20	9	10639841	rs3790158	0.000456	0.074	0.01	8.89622e-13	0	4.20047e-10	2.83444e-10	JAG1	1	0
20	1422	20	9	10639988	rs3790160	5.361e-11	0.497	0.01	8.89622e-13	0	4.20047e-10	2.83444e-10	JAG1	1	1
20	1422	20	9	10640201	rs6040060	2.197e-05	0.297	0.01	8.89622e-13	0	4.20047e-10	2.83444e-10	JAG1	1	0
20	1422	20	9	10641470	rs3748477	0.0002813	0.0745	0.01	8.89622e-13	0	4.20047e-10	2.83444e-10	JAG1	1	0
20	1422	20	9	10641633	rs3748479	6.225e-05	0.3759	0.01	8.89622e-13	0	4.20047e-10	2.83444e-10	JAG1	1	0
20	1422	20	9	10642129	rs7265068	6.661e-08	0.4216	0.01	8.89622e-13	0	4.20047e-10	2.83444e-10	JAG1	1	0
20	1422	20	9	10643659	rs3748480	6.373e-05	0.1241	0.01	8.89622e-13	0	4.20047e-10	2.83444e-10	JAG1	1	0
20	1422	20	9	10644074	rs11907050	0.03121	0.0738	0.01	8.89622e-13	0	4.20047e-10	2.83444e-10	JAG1	1	0
20	1422	20	9	10644158	rs2235811	3.626e-10	0.4926	0.01	8.89622e-13	0	4.20047e-10	2.83444e-10	JAG1	1	0

## Sheet: 2015fn
CHR	id	size	prunesize	BP	SNP	Pval	maf	tau	Pval_otfishercct	near	Pval_cct	Pval_gates	gene	is.literature.gene	is.literature.snp
2	4460	49	15	38733777	rs11678798	1.13e-06	0.245744	1e-05	1.66533e-16	0	2.71284e-06	2.61545e-06	LOC101929596	0	0
2	4460	49	15	38733895	rs190917913	0.704953	0.00461416	1e-05	1.66533e-16	0	2.71284e-06	2.61545e-06	LOC101929596	0	0
2	4460	49	15	38734559	rs76332533	0.006248	0.00517104	1e-05	1.66533e-16	0	2.71284e-06	2.61545e-06	LOC101929596	0	0
2	4460	49	15	38735100	rs6749040	0.927727	0.0369133	1e-05	1.66533e-16	0	2.71284e-06	2.61545e-06	LOC101929596	0	0
2	4460	49	15	38735642	rs62142583	0.007533	0.0320605	1e-05	1.66533e-16	0	2.71284e-06	2.61545e-06	LOC101929596	0	0
2	4460	49	15	38735915	rs34573730	2.34e-06	0.114956	1e-05	1.66533e-16	0	2.71284e-06	2.61545e-06	LOC101929596	0	0
2	4460	49	15	38736826	rs9989795	0.594983	0.236993	1e-05	1.66533e-16	0	2.71284e-06	2.61545e-06	LOC101929596	0	0
2	4460	49	15	38737124	rs62142585	1.6e-05	0.439539	1e-05	1.66533e-16	0	2.71284e-06	2.61545e-06	LOC101929596	0	0
2	4460	49	15	38740405	rs71439220	0.277525	0.0089101	1e-05	1.66533e-16	0	2.71284e-06	2.61545e-06	LOC101929596	0	0
2	4460	49	15	38741112	rs77066249	0.064249	0.0805887	1e-05	1.66533e-16	0	2.71284e-06	2.61545e-06	LOC101929596	0	0
2	4460	49	15	38741215	rs114359504	0.171657	0.00684169	1e-05	1.66533e-16	0	2.71284e-06	2.61545e-06	LOC101929596	0	0
2	4460	49	15	38741373	rs80305169	0.486596	0.11599	1e-05	1.66533e-16	0	2.71284e-06	2.61545e-06	LOC101929596	0	0
2	4460	49	15	38742078	rs12623965	6.3e-06	0.45895	1e-05	1.66533e-16	0	2.71284e-06	2.61545e-06	LOC101929596	0	0
2	4460	49	15	38742640	rs4566347	2.57e-07	0.32673	1e-05	1.66533e-16	0	2.71284e-06	2.61545e-06	LOC101929596	0	0
2	4460	49	15	38744032	rs56187096	9.58e-06	0.459268	1e-05	1.66533e-16	0	2.71284e-06	2.61545e-06	LOC101929596	0	0
2	4462	6	5	38745624	rs13423976	2.3e-08	0.285998	1e-05	1.56919e-12	0	1.12469e-07	8.01072e-08	LOC101929596	0	0
2	4462	6	5	38745821	rs13398871	1.59e-06	0.484089	1e-05	1.56919e-12	0	1.12469e-07	8.01072e-08	LOC101929596	0	0
2	4462	6	5	38745822	rs11890666	0.849805	0.160143	1e-05	1.56919e-12	0	1.12469e-07	8.01072e-08	LOC101929596	0	0
2	4462	6	5	38745840	rs112004917	0.297878	0.018218	1e-05	1.56919e-12	0	1.12469e-07	8.01072e-08	LOC101929596	0	0
2	4462	6	5	38745998	rs12615669	2.86e-06	0.496102	1e-05	1.56919e-12	0	1.12469e-07	8.01072e-08	LOC101929596	0	0
7	10911	71	33	120706045	rs77173433	0.006808	0.00636436	1e-05	1.66533e-16	0	1.30451e-12	9.26964e-13	CPED1	1	0
7	10911	71	33	120706726	rs73221257	0.472735	0.0297534	1e-05	1.66533e-16	0	1.30451e-12	9.26964e-13	CPED1	1	0
7	10911	71	33	120706955	rs112166697	0.675578	0.00509149	1e-05	1.66533e-16	0	1.30451e-12	9.26964e-13	CPED1	1	0
7	10911	71	33	120707204	rs186842051	8.83e-05	0.0052506	1e-05	1.66533e-16	0	1.30451e-12	9.26964e-13	CPED1	1	0
7	10911	71	33	120707537	rs7786535	0.107119	0.019173	1e-05	1.66533e-16	0	1.30451e-12	9.26964e-13	CPED1	1	0
7	10911	71	33	120707675	rs148045031	0.59965	0.0435163	1e-05	1.66533e-16	0	1.30451e-12	9.26964e-13	CPED1	1	0
7	10911	71	33	120707742	rs7786867	0.152581	0.408671	1e-05	1.66533e-16	0	1.30451e-12	9.26964e-13	CPED1	1	0
7	10911	71	33	120709121	rs78395169	1.36e-06	0.0133652	1e-05	1.66533e-16	0	1.30451e-12	9.26964e-13	CPED1	1	0
7	10911	71	33	120709133	rs150167836	0.845135	0.00564837	1e-05	1.66533e-16	0	1.30451e-12	9.26964e-13	CPED1	1	0
7	10911	71	33	120709144	rs117410788	0.046452	0.00787589	1e-05	1.66533e-16	0	1.30451e-12	9.26964e-13	CPED1	1	0
7	10911	71	33	120710199	rs117575976	0.655688	0.0292761	1e-05	1.66533e-16	0	1.30451e-12	9.26964e-13	CPED1	1	0
7	10911	71	33	120710238	rs12706312	0.644798	0.0144789	1e-05	1.66533e-16	0	1.30451e-12	9.26964e-13	CPED1	1	0
7	10911	71	33	120710475	rs79189641	3.95e-14	0.0448687	1e-05	1.66533e-16	0	1.30451e-12	9.26964e-13	CPED1	1	0
7	10911	71	33	120710688	rs116874351	0.621367	0.0111376	1e-05	1.66533e-16	0	1.30451e-12	9.26964e-13	CPED1	1	0
7	10911	71	33	120710891	rs117296195	0.596412	0.00930788	1e-05	1.66533e-16	0	1.30451e-12	9.26964e-13	CPED1	1	0
7	10911	71	33	120710910	rs9690141	0.050521	0.113445	1e-05	1.66533e-16	0	1.30451e-12	9.26964e-13	CPED1	1	0
7	10911	71	33	120711288	rs12176609	0.189179	0.342243	1e-05	1.66533e-16	0	1.30451e-12	9.26964e-13	CPED1	1	0
7	10911	71	33	120711572	rs141470329	0.028505	0.00596659	1e-05	1.66533e-16	0	1.30451e-12	9.26964e-13	CPED1	1	0
7	10911	71	33	120712337	rs117753309	0.624327	0.011615	1e-05	1.66533e-16	0	1.30451e-12	9.26964e-13	CPED1	1	0
7	10911	71	33	120712929	rs2192290	0.345487	0.443755	1e-05	1.66533e-16	0	1.30451e-12	9.26964e-13	CPED1	1	0
7	10911	71	33	120713538	rs2896300	0.899747	0.331026	1e-05	1.66533e-16	0	1.30451e-12	9.26964e-13	CPED1	1	0
7	10911	71	33	120713603	rs56360391	0.970293	0.0876691	1e-05	1.66533e-16	0	1.30451e-12	9.26964e-13	CPED1	1	0
7	10911	71	33	120714105	rs187695930	0.514286	0.00660302	1e-05	1.66533e-16	0	1.30451e-12	9.26964e-13	CPED1	1	0
7	10911	71	33	120714766	rs73221263	0.015018	0.0202068	1e-05	1.66533e-16	0	1.30451e-12	9.26964e-13	CPED1	1	0
7	10911	71	33	120714943	rs117053380	0.273943	0.0141607	1e-05	1.66533e-16	0	1.30451e-12	9.26964e-13	CPED1	1	0
7	10911	71	33	120717141	rs73221273	0.560382	0.0431981	1e-05	1.66533e-16	0	1.30451e-12	9.26964e-13	CPED1	1	0
7	10911	71	33	120717380	rs191056227	0.073913	0.00986476	1e-05	1.66533e-16	0	1.30451e-12	9.26964e-13	CPED1	1	0
7	10911	71	33	120717438	rs2402556	0.048544	0.162768	1e-05	1.66533e-16	0	1.30451e-12	9.26964e-13	CPED1	1	0
7	10911	71	33	120717570	rs17625419	0.532582	0.0291169	1e-05	1.66533e-16	0	1.30451e-12	9.26964e-13	CPED1	1	0
7	10911	71	33	120718419	rs2110280	0.741416	0.435322	1e-05	1.66533e-16	0	1.30451e-12	9.26964e-13	CPED1	1	0
7	10911	71	33	120718532	rs147365816	0.839729	0.016786	1e-05	1.66533e-16	0	1.30451e-12	9.26964e-13	CPED1	1	0
7	10911	71	33	120718663	rs145196423	0.061482	0.0043755	1e-05	1.66533e-16	0	1.30451e-12	9.26964e-13	CPED1	1	0
7	10911	71	33	120719961	rs17143147	0.288338	0.44638	1e-05	1.66533e-16	0	1.30451e-12	9.26964e-13	CPED1	1	0
7	10912	16	7	120720744	rs118191288	0.598623	0.0293556	1e-05	3.00375e-10	0	1.54818e-10	1.34883e-10	CPED1	1	0
7	10912	16	7	120720819	rs7790569	0.147282	0.100636	1e-05	3.00375e-10	0	1.54818e-10	1.34883e-10	CPED1	1	0
7	10912	16	7	120721025	rs17536644	0.37216	0.455052	1e-05	3.00375e-10	0	1.54818e-10	1.34883e-10	CPED1	1	0
7	10912	16	7	120722325	rs73215356	2.3e-11	0.0859189	1e-05	3.00375e-10	0	1.54818e-10	1.34883e-10	CPED1	1	0
7	10912	16	7	120722943	rs4140913	5.76e-10	0.208115	1e-05	3.00375e-10	0	1.54818e-10	1.34883e-10	CPED1	1	0
7	10912	16	7	120723436	rs17536693	0.2409	0.0128878	1e-05	3.00375e-10	0	1.54818e-10	1.34883e-10	CPED1	1	0
7	10912	16	7	120723514	rs35352482	0.00341	0.0178998	1e-05	3.00375e-10	0	1.54818e-10	1.34883e-10	CPED1	1	0
7	10913	46	15	120724335	rs55910643	0.303673	0.453063	1e-05	1.66533e-16	0	1.66505e-11	1.23725e-11	CPED1	1	0
7	10913	46	15	120724460	rs11766324	3.85e-05	0.326492	1e-05	1.66533e-16	0	1.66505e-11	1.23725e-11	CPED1	1	0
7	10913	46	15	120725470	rs62472388	0.971089	0.0167064	1e-05	1.66533e-16	0	1.66505e-11	1.23725e-11	CPED1	1	0
7	10913	46	15	120725809	rs2110281	0.000101	0.327049	1e-05	1.66533e-16	0	1.66505e-11	1.23725e-11	CPED1	1	2
7	10913	46	15	120725943	rs189483550	0.208897	0.00946698	1e-05	1.66533e-16	0	1.66505e-11	1.23725e-11	CPED1	1	0
7	10913	46	15	120726926	rs2968349	0.552846	0.419889	1e-05	1.66533e-16	0	1.66505e-11	1.23725e-11	CPED1	1	0
7	10913	46	15	120728962	rs2968344	0.34057	0.108115	1e-05	1.66533e-16	0	1.66505e-11	1.23725e-11	CPED1	1	0
7	10913	46	15	120729156	rs142705599	0.296481	0.00628481	1e-05	1.66533e-16	0	1.66505e-11	1.23725e-11	CPED1	1	0
7	10913	46	15	120730354	rs139522952	0.702075	0.00564837	1e-05	1.66533e-16	0	1.66505e-11	1.23725e-11	CPED1	1	0
7	10913	46	15	120733625	rs28419522	1.11e-12	0.0864757	1e-05	1.66533e-16	0	1.66505e-11	1.23725e-11	CPED1	1	0
7	10913	46	15	120734377	rs112343803	0.630468	0.0167064	1e-05	1.66533e-16	0	1.66505e-11	1.23725e-11	CPED1	1	0
7	10913	46	15	120735688	rs62472390	0.180312	0.00668258	1e-05	1.66533e-16	0	1.66505e-11	1.23725e-11	CPED1	1	0
7	10913	46	15	120736631	rs117464654	0.253797	0.00405728	1e-05	1.66533e-16	0	1.66505e-11	1.23725e-11	CPED1	1	0
7	10913	46	15	120737177	rs10249736	0.001655	0.448926	1e-05	1.66533e-16	0	1.66505e-11	1.23725e-11	CPED1	1	0
7	10913	46	15	120738861	rs7456216	0.403561	0.00819411	1e-05	1.66533e-16	0	1.66505e-11	1.23725e-11	CPED1	1	0
7	10914	2	1	120740103	rs798937	3.92e-10	0.205251	3.92e-10	3.92e-10	0	3.92e-10	3.92e-10	CPED1	1	0
7	10915	201	69	120740225	rs1917112	0.21966	0.460621	1e-05	1.66533e-16	0	4.10783e-15	3.41654e-15	CPED1	1	0
7	10915	201	69	120742980	rs148771817	9.31e-09	0.00819411	1e-05	1.66533e-16	0	4.10783e-15	3.41654e-15	CPED1	1	1
7	10915	201	69	120747228	rs798939	0.208953	0.1179	1e-05	1.66533e-16	0	4.10783e-15	3.41654e-15	CPED1	1	0
7	10915	201	69	120747308	rs13223036	2.54e-05	0.318059	1e-05	1.66533e-16	0	4.10783e-15	3.41654e-15	CPED1	1	2
7	10915	201	69	120748257	rs13226812	8.37e-05	0.0263325	1e-05	1.66533e-16	0	4.10783e-15	3.41654e-15	CPED1	1	0
7	10915	201	69	120748264	rs117374763	0.564685	0.0178998	1e-05	1.66533e-16	0	4.10783e-15	3.41654e-15	CPED1	1	0
7	10915	201	69	120748775	rs798940	0.25587	0.103023	1e-05	1.66533e-16	0	4.10783e-15	3.41654e-15	CPED1	1	0
7	10915	201	69	120749002	rs11772695	0.485325	0.0129674	1e-05	1.66533e-16	0	4.10783e-15	3.41654e-15	CPED1	1	0
7	10915	201	69	120749986	rs186385445	0.309338	0.00723946	1e-05	1.66533e-16	0	4.10783e-15	3.41654e-15	CPED1	1	0
7	10915	201	69	120750645	rs111613715	0.458037	0.0185362	1e-05	1.66533e-16	0	4.10783e-15	3.41654e-15	CPED1	1	0
7	10915	201	69	120753283	rs73717453	0.106386	0.0284805	1e-05	1.66533e-16	0	4.10783e-15	3.41654e-15	CPED1	1	0
7	10915	201	69	120753361	rs2037631	0.425964	0.456722	1e-05	1.66533e-16	0	4.10783e-15	3.41654e-15	CPED1	1	0
7	10915	201	69	120754275	rs111666092	0.016403	0.00962609	1e-05	1.66533e-16	0	4.10783e-15	3.41654e-15	CPED1	1	0
7	10915	201	69	120754627	rs141598134	0.088705	0.00389817	1e-05	1.66533e-16	0	4.10783e-15	3.41654e-15	CPED1	1	0
7	10915	201	69	120754958	rs113861055	0.881103	0.0035004	1e-05	1.66533e-16	0	4.10783e-15	3.41654e-15	CPED1	1	0
7	10915	201	69	120755703	rs183079462	0.298372	0.00509149	1e-05	1.66533e-16	0	4.10783e-15	3.41654e-15	CPED1	1	0
7	10915	201	69	120755824	rs117362103	0.331673	0.0129674	1e-05	1.66533e-16	0	4.10783e-15	3.41654e-15	CPED1	1	0
7	10915	201	69	120757016	rs12671144	0.611754	0.12315	1e-05	1.66533e-16	0	4.10783e-15	3.41654e-15	CPED1	1	0
7	10915	201	69	120757018	rs78842547	0.340329	0.134368	1e-05	1.66533e-16	0	4.10783e-15	3.41654e-15	CPED1	1	0
7	10915	201	69	120757033	rs35592934	0.559171	0.0125696	1e-05	1.66533e-16	0	4.10783e-15	3.41654e-15	CPED1	1	0
7	10915	201	69	120757280	rs189129502	0.78272	0.0171042	1e-05	1.66533e-16	0	4.10783e-15	3.41654e-15	CPED1	1	0
7	10915	201	69	120759424	rs2968338	6.2e-05	0.346698	1e-05	1.66533e-16	0	4.10783e-15	3.41654e-15	CPED1	1	0
7	10915	201	69	120759584	rs182975328	0.028443	0.00843278	1e-05	1.66533e-16	0	4.10783e-15	3.41654e-15	CPED1	1	2
7	10915	201	69	120759875	rs12668590	0.001186	0.101034	1e-05	1.66533e-16	0	4.10783e-15	3.41654e-15	CPED1	1	0
7	10915	201	69	120762062	rs73215368	0.53694	0.00708035	1e-05	1.66533e-16	0	4.10783e-15	3.41654e-15	CPED1	1	0
7	10915	201	69	120765264	rs137870443	0.078631	0.0171042	1e-05	1.66533e-16	0	4.10783e-15	3.41654e-15	CPED1	1	0
7	10915	201	69	120765591	rs138719355	0.532074	0.00397772	1e-05	1.66533e-16	0	4.10783e-15	3.41654e-15	CPED1	1	0
7	10915	201	69	120766786	rs798950	5.21e-10	0.176611	1e-05	1.66533e-16	0	4.10783e-15	3.41654e-15	CPED1	1	0
7	10915	201	69	120767541	rs190789805	0.025081	0.00533015	1e-05	1.66533e-16	0	4.10783e-15	3.41654e-15	CPED1	1	0
7	10915	201	69	120771652	rs137985737	0.707431	0.0103421	1e-05	1.66533e-16	0	4.10783e-15	3.41654e-15	CPED1	1	0
7	10915	201	69	120771929	rs149538208	0.526167	0.00278441	1e-05	1.66533e-16	0	4.10783e-15	3.41654e-15	CPED1	1	0
7	10915	201	69	120772246	rs184227670	0.670966	0.00636436	1e-05	1.66533e-16	0	4.10783e-15	3.41654e-15	CPED1	1	0
7	10915	201	69	120772782	rs117930086	0.108502	0.0151949	1e-05	1.66533e-16	0	4.10783e-15	3.41654e-15	CPED1	1	0
7	10915	201	69	120772964	rs17283542	0.310772	0.103341	1e-05	1.66533e-16	0	4.10783e-15	3.41654e-15	CPED1	1	0
7	10915	201	69	120773304	rs11768783	0.004016	0.0121718	1e-05	1.66533e-16	0	4.10783e-15	3.41654e-15	CPED1	1	0
7	10915	201	69	120773954	rs61128227	0.240157	0.391329	1e-05	1.66533e-16	0	4.10783e-15	3.41654e-15	CPED1	1	0
7	10915	201	69	120777736	rs182965145	0.523479	0.00493238	1e-05	1.66533e-16	0	4.10783e-15	3.41654e-15	CPED1	1	0
7	10915	201	69	120777961	rs78065645	6.01e-16	0.0459029	1e-05	1.66533e-16	0	4.10783e-15	3.41654e-15	CPED1	1	0
7	10915	201	69	120778814	rs10248011	0.296424	0.466189	1e-05	1.66533e-16	0	4.10783e-15	3.41654e-15	CPED1	1	0
7	10915	201	69	120779763	rs79162867	2.13e-15	0.0309467	1e-05	1.66533e-16	0	4.10783e-15	3.41654e-15	CPED1	1	0
7	10915	201	69	120780531	rs78333717	0.902359	0.018218	1e-05	1.66533e-16	0	4.10783e-15	3.41654e-15	CPED1	1	0
7	10915	201	69	120782507	rs35181663	0.095087	0.00636436	1e-05	1.66533e-16	0	4.10783e-15	3.41654e-15	CPED1	1	0
7	10915	201	69	120785364	rs28562415	3.84e-10	0.176531	1e-05	1.66533e-16	0	4.10783e-15	3.41654e-15	CPED1	1	0
7	10915	201	69	120785717	rs116878232	0.205309	0.00652347	1e-05	1.66533e-16	0	4.10783e-15	3.41654e-15	CPED1	1	0
7	10915	201	69	120786777	rs117875458	0.109579	0.0152745	1e-05	1.66533e-16	0	4.10783e-15	3.41654e-15	CPED1	1	0
7	10915	201	69	120788347	rs1404264	0.000411	0.354893	1e-05	1.66533e-16	0	4.10783e-15	3.41654e-15	CPED1	1	0
7	10915	201	69	120790141	rs191051227	0.893534	0.00644391	1e-05	1.66533e-16	0	4.10783e-15	3.41654e-15	CPED1	1	0
7	10915	201	69	120790340	rs73215383	0.594901	0.0475736	1e-05	1.66533e-16	0	4.10783e-15	3.41654e-15	CPED1	1	0
7	10915	201	69	120791164	rs78998147	0.086676	0.0114558	1e-05	1.66533e-16	0	4.10783e-15	3.41654e-15	CPED1	1	0
7	10915	201	69	120792092	rs77338655	0.308749	0.0334129	1e-05	1.66533e-16	0	4.10783e-15	3.41654e-15	CPED1	1	0
7	10915	201	69	120792415	rs116911921	0.588341	0.0183771	1e-05	1.66533e-16	0	4.10783e-15	3.41654e-15	CPED1	1	0
7	10915	201	69	120792931	rs117087401	1.56e-05	0.00739857	1e-05	1.66533e-16	0	4.10783e-15	3.41654e-15	CPED1	1	0
7	10915	201	69	120793606	rs184803106	0.91654	0.00580748	1e-05	1.66533e-16	0	4.10783e-15	3.41654e-15	CPED1	1	0
7	10915	201	69	120797654	rs184269809	0.10083	0.00485282	1e-05	1.66533e-16	0	4.10783e-15	3.41654e-15	CPED1	1	0
7	10915	201	69	120797800	rs118040308	0.32086	0.025537	1e-05	1.66533e-16	0	4.10783e-15	3.41654e-15	CPED1	1	0
7	10915	201	69	120798511	rs187347585	0.105029	0.0071599	1e-05	1.66533e-16	0	4.10783e-15	3.41654e-15	CPED1	1	0
7	10915	201	69	120801224	rs77497343	0.606854	0.00604614	1e-05	1.66533e-16	0	4.10783e-15	3.41654e-15	CPED1	1	0
7	10915	201	69	120801896	rs189708494	0.039645	0.00397772	1e-05	1.66533e-16	0	4.10783e-15	3.41654e-15	CPED1	1	0
7	10915	201	69	120802414	rs62468527	0.321109	0.467383	1e-05	1.66533e-16	0	4.10783e-15	3.41654e-15	CPED1	1	0
7	10915	201	69	120803286	rs35789132	1.57e-05	0.312967	1e-05	1.66533e-16	0	4.10783e-15	3.41654e-15	CPED1	1	2
7	10915	201	69	120803463	rs6968039	0.001553	0.456881	1e-05	1.66533e-16	0	4.10783e-15	3.41654e-15	CPED1	1	0
7	10915	201	69	120804690	rs149549041	0.099536	0.0136834	1e-05	1.66533e-16	0	4.10783e-15	3.41654e-15	CPED1	1	0
7	10915	201	69	120807858	rs4568546	0.028392	0.004535	1e-05	1.66533e-16	0	4.10783e-15	3.41654e-15	CPED1	1	0
7	10915	201	69	120809350	rs78521632	7.61e-17	0.0455847	1e-05	1.66533e-16	0	4.10783e-15	3.41654e-15	CPED1	1	0
7	10915	201	69	120811339	rs4144090	0.267541	0.102466	1e-05	1.66533e-16	0	4.10783e-15	3.41654e-15	CPED1	1	0
7	10915	201	69	120812700	rs28477952	5.7e-16	0.0856802	1e-05	1.66533e-16	0	4.10783e-15	3.41654e-15	CPED1	1	0
7	10915	201	69	120813920	rs67991850	0.000172	0.351472	1e-05	1.66533e-16	0	4.10783e-15	3.41654e-15	CPED1	1	2
7	10915	201	69	120815637	rs112362853	0.279241	0.00357995	1e-05	1.66533e-16	0	4.10783e-15	3.41654e-15	CPED1	1	0
7	10915	201	69	120816063	rs11981613	0.238364	0.0925219	1e-05	1.66533e-16	0	4.10783e-15	3.41654e-15	CPED1	1	0
7	10917	118	37	120869464	rs17284876	0.246877	0.130072	1e-05	3.68394e-12	0	1.64313e-14	1.3522e-14	CPED1	1	2
7	10917	118	37	120869625	rs1949803	0.488212	0.466189	1e-05	3.68394e-12	0	1.64313e-14	1.3522e-14	CPED1	1	0
7	10917	118	37	120871644	rs71569059	9.07e-07	0.0393795	1e-05	3.68394e-12	0	1.64313e-14	1.3522e-14	CPED1	1	0
7	10917	118	37	120873078	rs1534016	0.000897	0.328878	1e-05	3.68394e-12	0	1.64313e-14	1.3522e-14	CPED1	1	0
7	10917	118	37	120875323	rs184256489	0.641742	0.00485282	1e-05	3.68394e-12	0	1.64313e-14	1.3522e-14	CPED1	1	0
7	10917	118	37	120875543	rs74384357	0.97301	0.0140016	1e-05	3.68394e-12	0	1.64313e-14	1.3522e-14	CPED1	1	0
7	10917	118	37	120875789	rs79256531	0.358118	0.00461416	1e-05	3.68394e-12	0	1.64313e-14	1.3522e-14	CPED1	1	0
7	10917	118	37	120878768	rs117059758	0.912205	0.0097852	1e-05	3.68394e-12	0	1.64313e-14	1.3522e-14	CPED1	1	0
7	10917	118	37	120879535	rs143812954	0.02568	0.00564837	1e-05	3.68394e-12	0	1.64313e-14	1.3522e-14	CPED1	1	0
7	10917	118	37	120880541	rs77634630	4.68e-16	0.0486874	1e-05	3.68394e-12	0	1.64313e-14	1.3522e-14	CPED1	1	0
7	10917	118	37	120881017	rs143813634	0.276456	0.00731901	1e-05	3.68394e-12	0	1.64313e-14	1.3522e-14	CPED1	1	0
7	10917	118	37	120883592	rs73217364	0.02387	0.0210024	1e-05	3.68394e-12	0	1.64313e-14	1.3522e-14	CPED1	1	0
7	10917	118	37	120886881	rs17357560	0.686639	0.0176611	1e-05	3.68394e-12	0	1.64313e-14	1.3522e-14	CPED1	1	0
7	10917	118	37	120887497	rs79256992	0.248227	0.0149562	1e-05	3.68394e-12	0	1.64313e-14	1.3522e-14	CPED1	1	0
7	10917	118	37	120887654	rs144721209	0.533201	0.0103421	1e-05	3.68394e-12	0	1.64313e-14	1.3522e-14	CPED1	1	0
7	10917	118	37	120888382	rs7810755	0.00379	0.322593	1e-05	3.68394e-12	0	1.64313e-14	1.3522e-14	CPED1	1	0
7	10917	118	37	120888656	rs73717486	0.239473	0.0949881	1e-05	3.68394e-12	0	1.64313e-14	1.3522e-14	CPED1	1	0
7	10917	118	37	120889840	rs149050166	0.608708	0.00461416	1e-05	3.68394e-12	0	1.64313e-14	1.3522e-14	CPED1	1	0
7	10917	118	37	120891418	rs182487530	0.747369	0.0239459	1e-05	3.68394e-12	0	1.64313e-14	1.3522e-14	CPED1	1	0
7	10917	118	37	120894755	rs189646125	0.297263	0.00540971	1e-05	3.68394e-12	0	1.64313e-14	1.3522e-14	CPED1	1	0
7	10917	118	37	120895007	rs12533196	0.163299	0.446778	1e-05	3.68394e-12	0	1.64313e-14	1.3522e-14	CPED1	1	0
7	10917	118	37	120895482	rs79829932	0.931879	0.0113763	1e-05	3.68394e-12	0	1.64313e-14	1.3522e-14	CPED1	1	0
7	10917	118	37	120895597	rs73217372	0.683731	0.0426412	1e-05	3.68394e-12	0	1.64313e-14	1.3522e-14	CPED1	1	0
7	10917	118	37	120897062	rs143658594	0.579961	0.0288783	1e-05	3.68394e-12	0	1.64313e-14	1.3522e-14	CPED1	1	0
7	10917	118	37	120897070	rs78630059	0.220407	0.00914877	1e-05	3.68394e-12	0	1.64313e-14	1.3522e-14	CPED1	1	0
7	10917	118	37	120901237	rs118078509	0.329489	0.0145585	1e-05	3.68394e-12	0	1.64313e-14	1.3522e-14	CPED1	1	0
7	10917	118	37	120901695	rs10953934	0.000227	0.36786	1e-05	3.68394e-12	0	1.64313e-14	1.3522e-14	CPED1	1	0
7	10917	118	37	120901720	rs62621839	0.219233	0.0124105	1e-05	3.68394e-12	0	1.64313e-14	1.3522e-14	CPED1	1	0
7	10917	118	37	120902461	rs118002015	0.147373	0.0131265	1e-05	3.68394e-12	0	1.64313e-14	1.3522e-14	CPED1	1	0
7	10917	118	37	120902786	rs189168277	0.180131	0.0145585	1e-05	3.68394e-12	0	1.64313e-14	1.3522e-14	CPED1	1	0
7	10917	118	37	120903815	rs4609139	0.00414	0.322196	1e-05	3.68394e-12	0	1.64313e-14	1.3522e-14	CPED1	1	2
7	10917	118	37	120903917	rs188111956	0.46732	0.00421639	1e-05	3.68394e-12	0	1.64313e-14	1.3522e-14	CPED1	1	0
7	10917	118	37	120905251	rs73438262	0.551737	0.100557	1e-05	3.68394e-12	0	1.64313e-14	1.3522e-14	CPED1	1	0
7	10917	118	37	120905346	rs75826037	0.571574	0.0123309	1e-05	3.68394e-12	0	1.64313e-14	1.3522e-14	CPED1	1	0
7	10917	118	37	120905834	rs117640281	0.151237	0.0107399	1e-05	3.68394e-12	0	1.64313e-14	1.3522e-14	CPED1	1	0
7	10917	118	37	120905842	rs79831918	0.36633	0.0245028	1e-05	3.68394e-12	0	1.64313e-14	1.3522e-14	CPED1	1	0
7	10917	118	37	120907715	rs798914	0.070605	0.444471	1e-05	3.68394e-12	0	1.64313e-14	1.3522e-14	CPED1	1	2
7	10921	118	28	120923160	rs74896428	0.841257	0.0329356	1e-05	0	0	5.28466e-13	4.02342e-13	CPED1	1	0
7	10921	118	28	120924256	rs2952558	0.061666	0.00787589	1e-05	0	0	5.28466e-13	4.02342e-13	CPED1	1	0
7	10921	118	28	120924387	rs184170590	0.05939	0.00572792	1e-05	0	0	5.28466e-13	4.02342e-13	CPED1	1	0
7	10921	118	28	120925058	rs113141014	0.124687	0.0159109	1e-05	0	0	5.28466e-13	4.02342e-13	CPED1	1	0
7	10921	118	28	120925123	rs148736154	0.888682	0.0106603	1e-05	0	0	5.28466e-13	4.02342e-13	CPED1	1	0
7	10921	118	28	120926316	rs145653002	0.864018	0.00373906	1e-05	0	0	5.28466e-13	4.02342e-13	CPED1	1	0
7	10921	118	28	120926760	rs78562306	1.44e-08	0.148051	1e-05	0	0	5.28466e-13	4.02342e-13	CPED1	1	0
7	10921	118	28	120927079	rs2707513	0.065137	0.00779634	1e-05	0	0	5.28466e-13	4.02342e-13	CPED1	1	0
7	10921	118	28	120927399	rs78523979	0.518733	0.00787589	1e-05	0	0	5.28466e-13	4.02342e-13	CPED1	1	0
7	10921	118	28	120927706	rs17509082	0.000442	0.168337	1e-05	0	0	5.28466e-13	4.02342e-13	CPED1	1	0
7	10921	118	28	120927720	rs11768439	0.077059	0.0976134	1e-05	0	0	5.28466e-13	4.02342e-13	CPED1	1	0
7	10921	118	28	120929623	rs183240242	0.107233	0.00946698	1e-05	0	0	5.28466e-13	4.02342e-13	CPED1	1	0
7	10921	118	28	120939484	rs117303702	0.057595	0.0150358	1e-05	0	0	5.28466e-13	4.02342e-13	CPED1	1	0
7	10921	118	28	120941547	rs73217386	0.37484	0.0155131	1e-05	0	0	5.28466e-13	4.02342e-13	CPED1	1	0
7	10921	118	28	120942043	rs73717494	1.43e-08	0.156802	1e-05	0	0	5.28466e-13	4.02342e-13	CPED1	1	0
7	10921	118	28	120944018	rs117311916	0.719307	0.0147176	1e-05	0	0	5.28466e-13	4.02342e-13	CPED1	1	0
7	10921	118	28	120944810	rs78206290	0.527944	0.00755768	1e-05	0	0	5.28466e-13	4.02342e-13	CPED1	1	0
7	10921	118	28	120945370	rs113879255	9.03e-05	0.00676213	1e-05	0	0	5.28466e-13	4.02342e-13	CPED1	1	0
7	10921	118	28	120945537	rs62476332	0.505805	0.0122514	1e-05	0	0	5.28466e-13	4.02342e-13	CPED1	1	0
7	10921	118	28	120947681	rs117191816	0.982538	0.00381862	1e-05	0	0	5.28466e-13	4.02342e-13	CPED1	1	0
7	10921	118	28	120948004	rs2952585	0.066001	0.00787589	1e-05	0	0	5.28466e-13	4.02342e-13	CPED1	1	0
7	10921	118	28	120948460	rs35883000	5.32e-13	0.356165	1e-05	0	0	5.28466e-13	4.02342e-13	CPED1	1	0
7	10921	118	28	120948907	rs6952851	5.95e-13	0.403182	1e-05	0	0	5.28466e-13	4.02342e-13	CPED1	1	0
7	10921	118	28	120949744	rs145150480	0.825997	0.00381862	1e-05	0	0	5.28466e-13	4.02342e-13	CPED1	1	0
7	10921	118	28	120949775	rs10234305	0.855128	0.0459029	1e-05	0	0	5.28466e-13	4.02342e-13	CPED1	1	0
7	10921	118	28	120950665	rs73217391	0.057998	0.107717	1e-05	0	0	5.28466e-13	4.02342e-13	CPED1	1	0
7	10921	118	28	120951030	rs117293659	0.001002	0.00445505	1e-05	0	0	5.28466e-13	4.02342e-13	CPED1	1	0
7	10921	118	28	120951144	rs2707520	2.02e-14	0.442959	1e-05	0	0	5.28466e-13	4.02342e-13	CPED1	1	0
7	10923	41	10	120956298	rs112181444	0.364144	0.0354813	1e-05	0	0	2.18978e-17	1.70372e-17	WNT16	1	0
7	10923	41	10	120956720	rs117131365	0.622667	0.0186158	1e-05	0	0	2.18978e-17	1.70372e-17	WNT16	1	0
7	10923	41	10	120957099	rs2536202	0.280991	0.047494	1e-05	0	0	2.18978e-17	1.70372e-17	WNT16	1	0
7	10923	41	10	120957741	rs150602309	0.263326	0.116866	1e-05	0	0	2.18978e-17	1.70372e-17	WNT16	1	0
7	10923	41	10	120958113	rs185435249	0.004766	0.0107399	1e-05	0	0	2.18978e-17	1.70372e-17	WNT16	1	0
7	10923	41	10	120958556	rs9769381	0.517252	0.0315831	1e-05	0	0	2.18978e-17	1.70372e-17	WNT16	1	0
7	10923	41	10	120959062	rs2908008	2.24e-18	0.393715	1e-05	0	0	2.18978e-17	1.70372e-17	WNT16	1	0
7	10923	41	10	120959135	rs10234624	1.55e-14	0.375577	1e-05	0	0	2.18978e-17	1.70372e-17	WNT16	1	0
7	10923	41	10	120960703	rs57143312	0.220981	0.103341	1e-05	0	0	2.18978e-17	1.70372e-17	WNT16	1	2
7	10923	41	10	120962164	rs2908007	9.83e-17	0.482657	1e-05	0	0	2.18978e-17	1.70372e-17	WNT16	1	2
7	10924	256	71	120963759	rs182724134	0.435887	0.00572792	1e-05	0	0	2.05271e-22	1.89214e-22	FAM3C	1	0
7	10924	256	71	120963759	rs182724134	0.435887	0.00572792	1e-05	0	0	2.05271e-22	1.89214e-22	WNT16	1	0
7	10924	256	71	120963965	rs3757552	0.784596	0.138504	1e-05	0	0	2.05271e-22	1.89214e-22	FAM3C	1	2
7	10924	256	71	120963965	rs3757552	0.784596	0.138504	1e-05	0	0	2.05271e-22	1.89214e-22	WNT16	1	2
7	10924	256	71	120964405	rs2707483	0.217462	0.0488465	1e-05	0	0	2.05271e-22	1.89214e-22	FAM3C	1	0
7	10924	256	71	120964405	rs2707483	0.217462	0.0488465	1e-05	0	0	2.05271e-22	1.89214e-22	WNT16	1	0
7	10924	256	71	120966585	rs139537322	0.656818	0.0164678	1e-05	0	0	2.05271e-22	1.89214e-22	FAM3C	1	0
7	10924	256	71	120966585	rs139537322	0.656818	0.0164678	1e-05	0	0	2.05271e-22	1.89214e-22	WNT16	1	0
7	10924	256	71	120966790	rs3779381	3.85e-21	0.252188	1e-05	0	0	2.05271e-22	1.89214e-22	FAM3C	1	2
7	10924	256	71	120966790	rs3779381	3.85e-21	0.252188	1e-05	0	0	2.05271e-22	1.89214e-22	WNT16	1	2
7	10924	256	71	120967638	rs2536191	0.336831	0.211297	1e-05	0	0	2.05271e-22	1.89214e-22	FAM3C	1	0
7	10924	256	71	120967638	rs2536191	0.336831	0.211297	1e-05	0	0	2.05271e-22	1.89214e-22	WNT16	1	0
7	10924	256	71	120967647	rs2707522	0.310282	0.146221	1e-05	0	0	2.05271e-22	1.89214e-22	FAM3C	1	0
7	10924	256	71	120967647	rs2707522	0.310282	0.146221	1e-05	0	0	2.05271e-22	1.89214e-22	WNT16	1	0
7	10924	256	71	120968027	rs62476343	0.684062	0.0190931	1e-05	0	0	2.05271e-22	1.89214e-22	FAM3C	1	0
7	10924	256	71	120968027	rs62476343	0.684062	0.0190931	1e-05	0	0	2.05271e-22	1.89214e-22	WNT16	1	0
7	10924	256	71	120968093	rs75197563	0.506641	0.0491647	1e-05	0	0	2.05271e-22	1.89214e-22	FAM3C	1	0
7	10924	256	71	120968093	rs75197563	0.506641	0.0491647	1e-05	0	0	2.05271e-22	1.89214e-22	WNT16	1	0
7	10924	256	71	120968528	rs7780789	0.845373	0.0472554	1e-05	0	0	2.05271e-22	1.89214e-22	FAM3C	1	0
7	10924	256	71	120968528	rs7780789	0.845373	0.0472554	1e-05	0	0	2.05271e-22	1.89214e-22	WNT16	1	0
7	10924	256	71	120969769	rs2908004	7.53e-20	0.462928	1e-05	0	0	2.05271e-22	1.89214e-22	FAM3C	1	2
7	10924	256	71	120969769	rs2908004	7.53e-20	0.462928	1e-05	0	0	2.05271e-22	1.89214e-22	WNT16	1	2
7	10924	256	71	120969929	rs147496912	0.882094	0.00509149	1e-05	0	0	2.05271e-22	1.89214e-22	FAM3C	1	0
7	10924	256	71	120969929	rs147496912	0.882094	0.00509149	1e-05	0	0	2.05271e-22	1.89214e-22	WNT16	1	0
7	10924	256	71	120971397	rs112231466	0.562403	0.00922832	1e-05	0	0	2.05271e-22	1.89214e-22	FAM3C	1	0
7	10924	256	71	120971397	rs112231466	0.562403	0.00922832	1e-05	0	0	2.05271e-22	1.89214e-22	WNT16	1	0
7	10924	256	71	120972322	rs187326979	0.000452	0.00302307	1e-05	0	0	2.05271e-22	1.89214e-22	FAM3C	1	0
7	10924	256	71	120972322	rs187326979	0.000452	0.00302307	1e-05	0	0	2.05271e-22	1.89214e-22	WNT16	1	0
7	10924	256	71	120972546	rs113906883	0.073286	0.010899	1e-05	0	0	2.05271e-22	1.89214e-22	FAM3C	1	0
7	10924	256	71	120972546	rs113906883	0.073286	0.010899	1e-05	0	0	2.05271e-22	1.89214e-22	WNT16	1	0
7	10924	256	71	120976565	rs78765258	0.565658	0.0183771	1e-05	0	0	2.05271e-22	1.89214e-22	FAM3C	1	0
7	10924	256	71	120976565	rs78765258	0.565658	0.0183771	1e-05	0	0	2.05271e-22	1.89214e-22	WNT16	1	0
7	10924	256	71	120978339	rs34469377	0.005309	0.0127287	1e-05	0	0	2.05271e-22	1.89214e-22	FAM3C	1	0
7	10924	256	71	120978339	rs34469377	0.005309	0.0127287	1e-05	0	0	2.05271e-22	1.89214e-22	WNT16	1	0
7	10924	256	71	120981502	rs60933810	0.689835	0.125935	1e-05	0	0	2.05271e-22	1.89214e-22	FAM3C	1	0
7	10924	256	71	120981502	rs60933810	0.689835	0.125935	1e-05	0	0	2.05271e-22	1.89214e-22	WNT16	1	0
7	10924	256	71	120982709	rs193279034	0.230739	0.00445505	1e-05	0	0	2.05271e-22	1.89214e-22	FAM3C	1	0
7	10924	256	71	120982709	rs193279034	0.230739	0.00445505	1e-05	0	0	2.05271e-22	1.89214e-22	WNT16	1	0
7	10924	256	71	120982938	rs79059568	0.592017	0.0102625	1e-05	0	0	2.05271e-22	1.89214e-22	FAM3C	1	0
7	10924	256	71	120982938	rs79059568	0.592017	0.0102625	1e-05	0	0	2.05271e-22	1.89214e-22	WNT16	1	0
7	10924	256	71	120983087	rs113892659	0.056511	0.00660302	1e-05	0	0	2.05271e-22	1.89214e-22	FAM3C	1	0
7	10924	256	71	120983087	rs113892659	0.056511	0.00660302	1e-05	0	0	2.05271e-22	1.89214e-22	WNT16	1	0
7	10924	256	71	120986360	rs2707460	0.482107	0.17677	1e-05	0	0	2.05271e-22	1.89214e-22	FAM3C	1	0
7	10924	256	71	120986360	rs2707460	0.482107	0.17677	1e-05	0	0	2.05271e-22	1.89214e-22	WNT16	1	0
7	10924	256	71	120987119	rs4727922	0.509526	0.125537	1e-05	0	0	2.05271e-22	1.89214e-22	FAM3C	1	0
7	10924	256	71	120987119	rs4727922	0.509526	0.125537	1e-05	0	0	2.05271e-22	1.89214e-22	WNT16	1	0
7	10924	256	71	120989718	rs140563003	0.498259	0.018934	1e-05	0	0	2.05271e-22	1.89214e-22	FAM3C	1	0
7	10924	256	71	120989718	rs140563003	0.498259	0.018934	1e-05	0	0	2.05271e-22	1.89214e-22	WNT16	1	0
7	10924	256	71	120990837	rs2536182	3.35e-17	0.439698	1e-05	0	0	2.05271e-22	1.89214e-22	FAM3C	1	0
7	10924	256	71	120990837	rs2536182	3.35e-17	0.439698	1e-05	0	0	2.05271e-22	1.89214e-22	WNT16	1	0
7	10924	256	71	120995714	rs138814963	0.000257	0.00405728	1e-05	0	0	2.05271e-22	1.89214e-22	FAM3C	1	0
7	10924	256	71	120995714	rs138814963	0.000257	0.00405728	1e-05	0	0	2.05271e-22	1.89214e-22	WNT16	1	0
7	10924	256	71	120996964	rs2707504	0.610615	0.208671	1e-05	0	0	2.05271e-22	1.89214e-22	FAM3C	1	0
7	10924	256	71	120996964	rs2707504	0.610615	0.208671	1e-05	0	0	2.05271e-22	1.89214e-22	WNT16	1	0
7	10924	256	71	120997560	rs2536172	1.36e-17	0.478759	1e-05	0	0	2.05271e-22	1.89214e-22	FAM3C	1	0
7	10924	256	71	120997560	rs2536172	1.36e-17	0.478759	1e-05	0	0	2.05271e-22	1.89214e-22	WNT16	1	0
7	10924	256	71	121002702	rs74400620	0.522557	0.0341289	1e-05	0	0	2.05271e-22	1.89214e-22	FAM3C	1	0
7	10924	256	71	121002702	rs74400620	0.522557	0.0341289	1e-05	0	0	2.05271e-22	1.89214e-22	WNT16	1	0
7	10924	256	71	121003055	rs182745760	0.674375	0.0043755	1e-05	0	0	2.05271e-22	1.89214e-22	FAM3C	1	0
7	10924	256	71	121003055	rs182745760	0.674375	0.0043755	1e-05	0	0	2.05271e-22	1.89214e-22	WNT16	1	0
7	10924	256	71	121004989	rs73219303	0.104602	0.102705	1e-05	0	0	2.05271e-22	1.89214e-22	FAM3C	1	0
7	10924	256	71	121004989	rs73219303	0.104602	0.102705	1e-05	0	0	2.05271e-22	1.89214e-22	WNT16	1	0
7	10924	256	71	121008915	rs143108780	0.068209	0.00501193	1e-05	0	0	2.05271e-22	1.89214e-22	FAM3C	1	0
7	10924	256	71	121008915	rs143108780	0.068209	0.00501193	1e-05	0	0	2.05271e-22	1.89214e-22	WNT16	1	0
7	10924	256	71	121008925	rs117154265	0.398747	0.00708035	1e-05	0	0	2.05271e-22	1.89214e-22	FAM3C	1	0
7	10924	256	71	121008925	rs117154265	0.398747	0.00708035	1e-05	0	0	2.05271e-22	1.89214e-22	WNT16	1	0
7	10924	256	71	121009802	rs117124857	0.021377	0.0151949	1e-05	0	0	2.05271e-22	1.89214e-22	FAM3C	1	0
7	10924	256	71	121009802	rs117124857	0.021377	0.0151949	1e-05	0	0	2.05271e-22	1.89214e-22	WNT16	1	0
7	10924	256	71	121010523	rs138190373	0.84036	0.0103421	1e-05	0	0	2.05271e-22	1.89214e-22	FAM3C	1	0
7	10924	256	71	121010523	rs138190373	0.84036	0.0103421	1e-05	0	0	2.05271e-22	1.89214e-22	WNT16	1	0
7	10924	256	71	121013407	rs79589991	0.002846	0.0205251	1e-05	0	0	2.05271e-22	1.89214e-22	FAM3C	1	0
7	10924	256	71	121013407	rs79589991	0.002846	0.0205251	1e-05	0	0	2.05271e-22	1.89214e-22	WNT16	1	0
7	10924	256	71	121013976	rs2952564	0.741393	0.208512	1e-05	0	0	2.05271e-22	1.89214e-22	FAM3C	1	0
7	10924	256	71	121013976	rs2952564	0.741393	0.208512	1e-05	0	0	2.05271e-22	1.89214e-22	WNT16	1	0
7	10924	256	71	121014361	rs190805977	0.309617	0.00596659	1e-05	0	0	2.05271e-22	1.89214e-22	FAM3C	1	0
7	10924	256	71	121014361	rs190805977	0.309617	0.00596659	1e-05	0	0	2.05271e-22	1.89214e-22	WNT16	1	0
7	10924	256	71	121015067	rs117302691	0.039789	0.0135243	1e-05	0	0	2.05271e-22	1.89214e-22	FAM3C	1	0
7	10924	256	71	121015067	rs117302691	0.039789	0.0135243	1e-05	0	0	2.05271e-22	1.89214e-22	WNT16	1	0
7	10924	256	71	121015858	rs150256166	0.673221	0.00357995	1e-05	0	0	2.05271e-22	1.89214e-22	FAM3C	1	0
7	10924	256	71	121015858	rs150256166	0.673221	0.00357995	1e-05	0	0	2.05271e-22	1.89214e-22	WNT16	1	0
7	10924	256	71	121017812	rs2952565	5.95e-09	0.154018	1e-05	0	0	2.05271e-22	1.89214e-22	FAM3C	1	0
7	10924	256	71	121017812	rs2952565	5.95e-09	0.154018	1e-05	0	0	2.05271e-22	1.89214e-22	WNT16	1	0
7	10924	256	71	121018040	rs117732872	0.328219	0.00453461	1e-05	0	0	2.05271e-22	1.89214e-22	FAM3C	1	0
7	10924	256	71	121018040	rs117732872	0.328219	0.00453461	1e-05	0	0	2.05271e-22	1.89214e-22	WNT16	1	0
7	10924	256	71	121018579	rs917727	4.09e-24	0.274463	1e-05	0	0	2.05271e-22	1.89214e-22	FAM3C	1	2
7	10924	256	71	121018579	rs917727	4.09e-24	0.274463	1e-05	0	0	2.05271e-22	1.89214e-22	WNT16	1	2
7	10924	256	71	121019520	rs62476349	0.00044	0.0305489	1e-05	0	0	2.05271e-22	1.89214e-22	FAM3C	1	0
7	10924	256	71	121019520	rs62476349	0.00044	0.0305489	1e-05	0	0	2.05271e-22	1.89214e-22	WNT16	1	0
7	10924	256	71	121020650	rs186155731	0.130064	0.00405728	1e-05	0	0	2.05271e-22	1.89214e-22	FAM3C	1	0
7	10924	256	71	121020650	rs186155731	0.130064	0.00405728	1e-05	0	0	2.05271e-22	1.89214e-22	WNT16	1	0
7	10924	256	71	121021370	rs183853085	0.008826	0.00564837	1e-05	0	0	2.05271e-22	1.89214e-22	FAM3C	1	0
7	10924	256	71	121021370	rs183853085	0.008826	0.00564837	1e-05	0	0	2.05271e-22	1.89214e-22	WNT16	1	0
7	10924	256	71	121021414	rs188293839	0.742055	0.00604614	1e-05	0	0	2.05271e-22	1.89214e-22	FAM3C	1	0
7	10924	256	71	121021414	rs188293839	0.742055	0.00604614	1e-05	0	0	2.05271e-22	1.89214e-22	WNT16	1	0
7	10924	256	71	121022268	rs148701756	0.000696	0.00708035	1e-05	0	0	2.05271e-22	1.89214e-22	FAM3C	1	0
7	10924	256	71	121022268	rs148701756	0.000696	0.00708035	1e-05	0	0	2.05271e-22	1.89214e-22	WNT16	1	0
7	10924	256	71	121024311	rs78962060	0.426913	0.0181384	1e-05	0	0	2.05271e-22	1.89214e-22	FAM3C	1	0
7	10924	256	71	121024311	rs78962060	0.426913	0.0181384	1e-05	0	0	2.05271e-22	1.89214e-22	WNT16	1	0
7	10924	256	71	121025086	rs188714751	0.523776	0.00676213	1e-05	0	0	2.05271e-22	1.89214e-22	FAM3C	1	2
7	10924	256	71	121025086	rs188714751	0.523776	0.00676213	1e-05	0	0	2.05271e-22	1.89214e-22	WNT16	1	2
7	10924	256	71	121025216	rs143405386	0.955678	0.00421639	1e-05	0	0	2.05271e-22	1.89214e-22	FAM3C	1	0
7	10924	256	71	121025216	rs143405386	0.955678	0.00421639	1e-05	0	0	2.05271e-22	1.89214e-22	WNT16	1	0
7	10924	256	71	121027080	rs73219307	0.015353	0.018934	1e-05	0	0	2.05271e-22	1.89214e-22	FAM3C	1	0
7	10924	256	71	121027080	rs73219307	0.015353	0.018934	1e-05	0	0	2.05271e-22	1.89214e-22	WNT16	1	0
7	10924	256	71	121028452	rs11762263	0.4224	0.134049	1e-05	0	0	2.05271e-22	1.89214e-22	FAM3C	1	0
7	10924	256	71	121028452	rs11762263	0.4224	0.134049	1e-05	0	0	2.05271e-22	1.89214e-22	WNT16	1	0
7	10924	256	71	121029805	rs145426430	0.402203	0.00795545	1e-05	0	0	2.05271e-22	1.89214e-22	FAM3C	1	0
7	10924	256	71	121029805	rs145426430	0.402203	0.00795545	1e-05	0	0	2.05271e-22	1.89214e-22	WNT16	1	0
7	10924	256	71	121030746	rs77951610	0.850205	0.00914877	1e-05	0	0	2.05271e-22	1.89214e-22	FAM3C	1	0
7	10924	256	71	121030746	rs77951610	0.850205	0.00914877	1e-05	0	0	2.05271e-22	1.89214e-22	WNT16	1	0
7	10924	256	71	121031879	rs4727924	2.41e-17	0.455211	1e-05	0	0	2.05271e-22	1.89214e-22	FAM3C	1	2
7	10924	256	71	121031879	rs4727924	2.41e-17	0.455211	1e-05	0	0	2.05271e-22	1.89214e-22	WNT16	1	2
7	10924	256	71	121032012	rs78702724	0.046292	0.00493238	1e-05	0	0	2.05271e-22	1.89214e-22	FAM3C	1	0
7	10924	256	71	121032012	rs78702724	0.046292	0.00493238	1e-05	0	0	2.05271e-22	1.89214e-22	WNT16	1	0
7	10924	256	71	121033134	rs139221655	0.80706	0.00302307	1e-05	0	0	2.05271e-22	1.89214e-22	FAM3C	1	0
7	10924	256	71	121033134	rs139221655	0.80706	0.00302307	1e-05	0	0	2.05271e-22	1.89214e-22	WNT16	1	0
7	10924	256	71	121034169	rs117286611	0.242094	0.00692124	1e-05	0	0	2.05271e-22	1.89214e-22	FAM3C	1	0
7	10924	256	71	121034169	rs117286611	0.242094	0.00692124	1e-05	0	0	2.05271e-22	1.89214e-22	WNT16	1	0
7	10924	256	71	121036117	rs116965753	0.012102	0.0412092	1e-05	0	0	2.05271e-22	1.89214e-22	FAM3C	1	0
7	10924	256	71	121036117	rs116965753	0.012102	0.0412092	1e-05	0	0	2.05271e-22	1.89214e-22	WNT16	1	0
7	10924	256	71	121036166	rs138090420	0.36877	0.0256165	1e-05	0	0	2.05271e-22	1.89214e-22	FAM3C	1	2
7	10924	256	71	121036166	rs138090420	0.36877	0.0256165	1e-05	0	0	2.05271e-22	1.89214e-22	WNT16	1	2
7	10924	256	71	121036241	rs60492718	0.964049	0.014399	1e-05	0	0	2.05271e-22	1.89214e-22	FAM3C	1	0
7	10924	256	71	121036241	rs60492718	0.964049	0.014399	1e-05	0	0	2.05271e-22	1.89214e-22	WNT16	1	0
7	10924	256	71	121036345	rs143597774	0.000812	0.00509149	1e-05	0	0	2.05271e-22	1.89214e-22	FAM3C	1	0
7	10924	256	71	121036345	rs143597774	0.000812	0.00509149	1e-05	0	0	2.05271e-22	1.89214e-22	WNT16	1	0
7	10924	256	71	121037009	rs13240092	0.371283	0.00843278	1e-05	0	0	2.05271e-22	1.89214e-22	FAM3C	1	0
7	10924	256	71	121037009	rs13240092	0.371283	0.00843278	1e-05	0	0	2.05271e-22	1.89214e-22	WNT16	1	0
7	10924	256	71	121038123	rs13243981	0.045234	0.00604614	1e-05	0	0	2.05271e-22	1.89214e-22	FAM3C	1	0
7	10924	256	71	121038123	rs13243981	0.045234	0.00604614	1e-05	0	0	2.05271e-22	1.89214e-22	WNT16	1	0
7	10924	256	71	121038486	rs191962039	0.40864	0.00429594	1e-05	0	0	2.05271e-22	1.89214e-22	FAM3C	1	0
7	10924	256	71	121038486	rs191962039	0.40864	0.00429594	1e-05	0	0	2.05271e-22	1.89214e-22	WNT16	1	0
7	10924	256	71	121038613	rs144802620	0.122695	0.00747812	1e-05	0	0	2.05271e-22	1.89214e-22	FAM3C	1	0
7	10924	256	71	121038613	rs144802620	0.122695	0.00747812	1e-05	0	0	2.05271e-22	1.89214e-22	WNT16	1	0
7	10924	256	71	121040501	rs75747834	0.444706	0.0322991	1e-05	0	0	2.05271e-22	1.89214e-22	FAM3C	1	0
7	10924	256	71	121040501	rs75747834	0.444706	0.0322991	1e-05	0	0	2.05271e-22	1.89214e-22	WNT16	1	0
7	10924	256	71	121040782	rs12171617	9.89e-24	0.25887	1e-05	0	0	2.05271e-22	1.89214e-22	FAM3C	1	0
7	10924	256	71	121040782	rs12171617	9.89e-24	0.25887	1e-05	0	0	2.05271e-22	1.89214e-22	WNT16	1	0
7	10924	256	71	121041345	rs4727925	0.358238	0.120446	1e-05	0	0	2.05271e-22	1.89214e-22	FAM3C	1	0
7	10924	256	71	121041345	rs4727925	0.358238	0.120446	1e-05	0	0	2.05271e-22	1.89214e-22	WNT16	1	0
7	10924	256	71	121041812	rs145910081	0.059215	0.00556881	1e-05	0	0	2.05271e-22	1.89214e-22	FAM3C	1	0
7	10924	256	71	121041812	rs145910081	0.059215	0.00556881	1e-05	0	0	2.05271e-22	1.89214e-22	WNT16	1	0
7	41743	1	1	120907883	rs78204988	4.77e-14	0.0675418	4.77e-14	4.77e-14	0	4.77e-14	4.77e-14	CPED1	1	0
7	41745	1	1	120908198	rs798913	4.34e-14	0.0774065	4.34e-14	4.34e-14	0	4.34e-14	4.34e-14	CPED1	1	0
7	41748	1	1	120918717	rs117555994	1.9e-13	0.0550517	1.9e-13	1.9e-13	0	1.9e-13	1.9e-13	CPED1	1	0
7	41752	1	1	120920827	rs12534075	6.32e-10	0.356484	6.32e-10	6.32e-10	0	6.32e-10	6.32e-10	CPED1	1	0
7	41755	1	1	120953756	rs76042375	1.83e-20	0.035004	1.83e-20	1.83e-20	0	1.83e-20	1.83e-20		0	2
7	41759	1	1	120954469	rs74879064	3.77e-12	0.0124105	3.77e-12	3.77e-12	0	3.77e-12	3.77e-12		0	0

## Sheet: 2015ls
CHR	id	size	prunesize	BP	SNP	Pval	maf	tau	Pval_otfishercct	near	Pval_cct	Pval_gates	gene	is.literature.gene	is.literature.snp
1	2955	30	18	22669656	rs7553482	0.029954	0.347971	1e-05	1.67e-16	0	2.83e-08	3.35e-08		0	0
1	2955	30	18	22670050	rs4655049	0.053025	0.00342084	1e-05	1.67e-16	0	2.83e-08	3.35e-08		0	0
1	2955	30	18	22670664	rs12078899	4.47e-09	0.444789	1e-05	1.67e-16	0	2.83e-08	3.35e-08		0	0
1	2955	30	18	22670695	rs79483286	0.885541	0.0206842	1e-05	1.67e-16	0	2.83e-08	3.35e-08		0	0
1	2955	30	18	22673121	rs112525958	0.877719	0.00342084	1e-05	1.67e-16	0	2.83e-08	3.35e-08		0	0
1	2955	30	18	22673610	rs190140364	0.831915	0.00461416	1e-05	1.67e-16	0	2.83e-08	3.35e-08		0	0
1	2955	30	18	22673644	rs4655050	4.66e-09	0.373906	1e-05	1.67e-16	0	2.83e-08	3.35e-08		0	0
1	2955	30	18	22674007	rs4655051	3.93e-05	0.216627	1e-05	1.67e-16	0	2.83e-08	3.35e-08		0	0
1	2955	30	18	22674115	rs149857527	0.181292	0.0070008	1e-05	1.67e-16	0	2.83e-08	3.35e-08		0	0
1	2955	30	18	22674370	rs10917219	0.000224	0.330867	1e-05	1.67e-16	0	2.83e-08	3.35e-08		0	0
1	2955	30	18	22675158	rs6664282	0.320036	0.00891	1e-05	1.67e-16	0	2.83e-08	3.35e-08		0	0
1	2955	30	18	22675766	rs143254054	0.002237	0.00676213	1e-05	1.67e-16	0	2.83e-08	3.35e-08		0	0
1	2955	30	18	22676292	rs4233285	0.009638	0.35887	1e-05	1.67e-16	0	2.83e-08	3.35e-08		0	0
1	2955	30	18	22677646	rs112843613	5.03e-09	0.0399364	1e-05	1.67e-16	0	2.83e-08	3.35e-08		0	0
1	2955	30	18	22677703	rs17430940	0.746242	0.0263325	1e-05	1.67e-16	0	2.83e-08	3.35e-08		0	0
1	2955	30	18	22679088	rs12088685	0.232133	0.0325378	1e-05	1.67e-16	0	2.83e-08	3.35e-08		0	0
1	2955	30	18	22679247	rs147638476	0.52652	0.00652347	1e-05	1.67e-16	0	2.83e-08	3.35e-08		0	0
1	2955	30	18	22679309	rs1343987	0.000821	0.189976	1e-05	1.67e-16	0	2.83e-08	3.35e-08		0	0
1	2956	24	16	22681201	rs56232568	0.187591	0.381066	1e-05	2.74e-11	0	4.32e-12	3.29e-12		0	0
1	2956	24	16	22681214	rs34761529	2.7e-13	0.25362	1e-05	2.74e-11	0	4.32e-12	3.29e-12		0	0
1	2956	24	16	22681615	rs12045139	0.003147	0.163166	1e-05	2.74e-11	0	4.32e-12	3.29e-12		0	0
1	2956	24	16	22682620	rs192708043	0.086911	0.00429594	1e-05	2.74e-11	0	4.32e-12	3.29e-12		0	0
1	2956	24	16	22683405	rs10917220	2.94e-05	0.365155	1e-05	2.74e-11	0	4.32e-12	3.29e-12		0	0
1	2956	24	16	22683528	rs114229200	0.165044	0.00294352	1e-05	2.74e-11	0	4.32e-12	3.29e-12		0	0
1	2956	24	16	22684517	rs77582331	0.006763	0.0425617	1e-05	2.74e-11	0	4.32e-12	3.29e-12		0	0
1	2956	24	16	22684553	rs146207415	0.122125	0.00111376	1e-05	2.74e-11	0	4.32e-12	3.29e-12		0	0
1	2956	24	16	22684755	rs12756978	7.94e-06	0.199045	1e-05	2.74e-11	0	4.32e-12	3.29e-12		0	0
1	2956	24	16	22684919	rs12097230	3.07e-06	0.470724	1e-05	2.74e-11	0	4.32e-12	3.29e-12		0	0
1	2956	24	16	22685034	rs35158109	0.822341	0.00811456	1e-05	2.74e-11	0	4.32e-12	3.29e-12		0	0
1	2956	24	16	22685251	rs10753536	0.001703	0.411456	1e-05	2.74e-11	0	4.32e-12	3.29e-12		0	0
1	2956	24	16	22685447	rs148018251	0.005986	0.0235481	1e-05	2.74e-11	0	4.32e-12	3.29e-12		0	0
1	2956	24	16	22686144	rs111641927	0.458115	0.0043755	1e-05	2.74e-11	0	4.32e-12	3.29e-12		0	0
1	2956	24	16	22686447	rs76883087	1.28e-09	0.0451074	1e-05	2.74e-11	0	4.32e-12	3.29e-12		0	0
1	2956	24	16	22686594	rs61769165	0.963834	0.222514	1e-05	2.74e-11	0	4.32e-12	3.29e-12		0	0
1	2959	95	39	22690923	rs6682619	1.43e-05	0.427049	1e-05	5.55e-17	0	7.99e-15	8.22e-15		0	0
1	2959	95	39	22691058	rs6680239	0.097933	0.319809	1e-05	5.55e-17	0	7.99e-15	8.22e-15		0	0
1	2959	95	39	22691397	rs16826981	0.006129	0.150597	1e-05	5.55e-17	0	7.99e-15	8.22e-15		0	0
1	2959	95	39	22691935	rs12117471	0.027007	0.00564837	1e-05	5.55e-17	0	7.99e-15	8.22e-15		0	0
1	2959	95	39	22692315	rs12728589	3.04e-16	0.221798	1e-05	5.55e-17	0	7.99e-15	8.22e-15		0	0
1	2959	95	39	22693214	rs180869537	0.367648	0.00429594	1e-05	5.55e-17	0	7.99e-15	8.22e-15		0	0
1	2959	95	39	22694476	rs143171114	0.783895	0.00477327	1e-05	5.55e-17	0	7.99e-15	8.22e-15		0	0
1	2959	95	39	22695412	rs11800051	2.26e-10	0.496659	1e-05	5.55e-17	0	7.99e-15	8.22e-15		0	0
1	2959	95	39	22697640	rs76371636	0.502891	0.0542562	1e-05	5.55e-17	0	7.99e-15	8.22e-15		0	0
1	2959	95	39	22698100	rs150455757	0.710954	0.00628481	1e-05	5.55e-17	0	7.99e-15	8.22e-15		0	0
1	2959	95	39	22698558	rs149585297	0.462626	0.0017502	1e-05	5.55e-17	0	7.99e-15	8.22e-15		0	0
1	2959	95	39	22699229	rs147788101	0.004798	0.0254574	1e-05	5.55e-17	0	7.99e-15	8.22e-15		0	0
1	2959	95	39	22699566	rs72649454	0.837692	0.00898966	1e-05	5.55e-17	0	7.99e-15	8.22e-15		0	0
1	2959	95	39	22699970	rs79523306	0.221987	0.0413683	1e-05	5.55e-17	0	7.99e-15	8.22e-15		0	0
1	2959	95	39	22700517	rs141030142	0.741065	0.00787589	1e-05	5.55e-17	0	7.99e-15	8.22e-15		0	0
1	2959	95	39	22701536	rs12743234	0.055149	0.0300716	1e-05	5.55e-17	0	7.99e-15	8.22e-15		0	0
1	2959	95	39	22701924	rs4531265	0.0393	0.433572	1e-05	5.55e-17	0	7.99e-15	8.22e-15		0	0
1	2959	95	39	22701995	rs147378920	0.069801	0.00954654	1e-05	5.55e-17	0	7.99e-15	8.22e-15		0	0
1	2959	95	39	22702888	rs6673407	0.706325	0.00747812	1e-05	5.55e-17	0	7.99e-15	8.22e-15		0	0
1	2959	95	39	22703503	rs115424381	0.127276	0.0419252	1e-05	5.55e-17	0	7.99e-15	8.22e-15		0	0
1	2959	95	39	22703645	rs56288050	0.618341	0.112888	1e-05	5.55e-17	0	7.99e-15	8.22e-15		0	0
1	2959	95	39	22705416	rs139426948	0.212847	0.024105	1e-05	5.55e-17	0	7.99e-15	8.22e-15		0	0
1	2959	95	39	22705781	rs12748226	0.94574	0.010183	1e-05	5.55e-17	0	7.99e-15	8.22e-15		0	0
1	2959	95	39	22706398	rs76906310	0.014002	0.0223548	1e-05	5.55e-17	0	7.99e-15	8.22e-15		0	0
1	2959	95	39	22706534	rs6684479	5.21e-08	0.144312	1e-05	5.55e-17	0	7.99e-15	8.22e-15		0	0
1	2959	95	39	22706579	rs1317353	0.970278	0.265792	1e-05	5.55e-17	0	7.99e-15	8.22e-15		0	0
1	2959	95	39	22706969	rs6669194	0.000292	0.338027	1e-05	5.55e-17	0	7.99e-15	8.22e-15		0	0
1	2959	95	39	22707914	rs4654798	0.609334	0.139061	1e-05	5.55e-17	0	7.99e-15	8.22e-15		0	0
1	2959	95	39	22707944	rs187374613	0.744078	0.00692124	1e-05	5.55e-17	0	7.99e-15	8.22e-15		0	0
1	2959	95	39	22708910	rs56009537	0.001432	0.14996	1e-05	5.55e-17	0	7.99e-15	8.22e-15		0	0
1	2959	95	39	22709471	rs76374980	3.28e-05	0.0495625	1e-05	5.55e-17	0	7.99e-15	8.22e-15		0	0
1	2959	95	39	22710346	rs12127892	0.107885	0.00779634	1e-05	5.55e-17	0	7.99e-15	8.22e-15		0	0
1	2959	95	39	22710370	rs10917222	0.861528	0.00930788	1e-05	5.55e-17	0	7.99e-15	8.22e-15		0	0
1	2959	95	39	22711473	rs6426749	5.9e-16	0.192204	1e-05	5.55e-17	0	7.99e-15	8.22e-15		0	2
1	2959	95	39	22712328	rs4655054	0.692902	0.273111	1e-05	5.55e-17	0	7.99e-15	8.22e-15		0	0
1	2959	95	39	22713083	rs17471780	0.924128	0.275179	1e-05	5.55e-17	0	7.99e-15	8.22e-15		0	0
1	2959	95	39	22713774	rs12725746	0.248908	0.0144789	1e-05	5.55e-17	0	7.99e-15	8.22e-15		0	0
1	2959	95	39	22714205	rs74788890	3.49e-05	0.0494829	1e-05	5.55e-17	0	7.99e-15	8.22e-15		0	0
1	2959	95	39	22716383	rs10158754	0.00474	0.145267	1e-05	5.55e-17	0	7.99e-15	8.22e-15		0	0
1	2962	58	22	22725826	rs78930451	0.002021	0.0122514	1e-05	1.67e-16	0	6.28e-09	4.8e-09		0	0
1	2962	58	22	22726028	rs190334281	0.653805	0.00334129	1e-05	1.67e-16	0	6.28e-09	4.8e-09		0	0
1	2962	58	22	22726371	rs72649467	0.004769	0.191249	1e-05	1.67e-16	0	6.28e-09	4.8e-09		0	0
1	2962	58	22	22726564	rs28552104	0.000297	0.163803	1e-05	1.67e-16	0	6.28e-09	4.8e-09		0	0
1	2962	58	22	22726678	rs17471975	0.000485	0.353779	1e-05	1.67e-16	0	6.28e-09	4.8e-09		0	0
1	2962	58	22	22726680	rs146020388	0.74428	0.00517104	1e-05	1.67e-16	0	6.28e-09	4.8e-09		0	0
1	2962	58	22	22726777	rs139924682	0.000188	0.0100239	1e-05	1.67e-16	0	6.28e-09	4.8e-09		0	0
1	2962	58	22	22726956	rs145537922	0.002017	0.0070008	1e-05	1.67e-16	0	6.28e-09	4.8e-09		0	0
1	2962	58	22	22727499	rs72649468	0.536346	0.0136834	1e-05	1.67e-16	0	6.28e-09	4.8e-09		0	0
1	2962	58	22	22727696	rs111499722	0.708313	0.00851233	1e-05	1.67e-16	0	6.28e-09	4.8e-09		0	0
1	2962	58	22	22727907	rs74794323	1.86e-08	0.0464598	1e-05	1.67e-16	0	6.28e-09	4.8e-09		0	0
1	2962	58	22	22728252	rs184334984	0.087835	0.00469372	1e-05	1.67e-16	0	6.28e-09	4.8e-09		0	0
1	2962	58	22	22730515	rs115777164	0.021917	0.0305489	1e-05	1.67e-16	0	6.28e-09	4.8e-09		0	0
1	2962	58	22	22730732	rs78217732	0.240517	0.0169451	1e-05	1.67e-16	0	6.28e-09	4.8e-09		0	0
1	2962	58	22	22731100	rs11581927	0.027141	0.108274	1e-05	1.67e-16	0	6.28e-09	4.8e-09		0	0
1	2962	58	22	22731392	rs7543780	2.9e-10	0.253222	1e-05	1.67e-16	0	6.28e-09	4.8e-09		0	0
1	2962	58	22	22732073	rs12128778	5.23e-07	0.457438	1e-05	1.67e-16	0	6.28e-09	4.8e-09		0	0
1	2962	58	22	22732386	rs11584259	0.296705	0.136834	1e-05	1.67e-16	0	6.28e-09	4.8e-09		0	0
1	2962	58	22	22732703	rs4609399	0.913752	0.297216	1e-05	1.67e-16	0	6.28e-09	4.8e-09		0	0
1	2962	58	22	22732944	rs5024617	0.028328	0.402387	1e-05	1.67e-16	0	6.28e-09	4.8e-09		0	2
1	2962	58	22	22735330	rs11810755	1.04e-05	0.144391	1e-05	1.67e-16	0	6.28e-09	4.8e-09		0	0
1	2962	58	22	22735745	rs78665342	0.187317	0.0123309	1e-05	1.67e-16	0	6.28e-09	4.8e-09		0	0
1	6289	4	2	68587794	rs80137893	0.336389	0.0275259	1e-05	1.67e-16	0	3.38e-08	3.13e-08	GNG12-AS1	2	0
1	6289	4	2	68587794	rs80137893	0.336389	0.0275259	1e-05	1.67e-16	0	3.38e-08	3.13e-08	WLS	2	0
1	6289	4	2	68587883	rs10158359	1.69e-08	0.323787	1e-05	1.67e-16	0	3.38e-08	3.13e-08	GNG12-AS1	2	0
1	6289	4	2	68587883	rs10158359	1.69e-08	0.323787	1e-05	1.67e-16	0	3.38e-08	3.13e-08	WLS	2	0
1	6290	21	8	68588106	rs3736935	2.58e-08	0.285203	0.5	2.38e-08	0	1.29e-07	1.75e-07	GNG12-AS1	2	0
1	6290	21	8	68588106	rs3736935	2.58e-08	0.285203	0.5	2.38e-08	0	1.29e-07	1.75e-07	WLS	2	0
1	6290	21	8	68588137	rs3736934	4.31e-08	0.317025	0.5	2.38e-08	0	1.29e-07	1.75e-07	GNG12-AS1	2	0
1	6290	21	8	68588137	rs3736934	4.31e-08	0.317025	0.5	2.38e-08	0	1.29e-07	1.75e-07	WLS	2	0
1	6290	21	8	68588200	rs78294374	0.626938	0.01607	0.5	2.38e-08	0	1.29e-07	1.75e-07	GNG12-AS1	2	0
1	6290	21	8	68588200	rs78294374	0.626938	0.01607	0.5	2.38e-08	0	1.29e-07	1.75e-07	WLS	2	0
1	6290	21	8	68588820	rs75748815	0.721733	0.0191726	0.5	2.38e-08	0	1.29e-07	1.75e-07	GNG12-AS1	2	0
1	6290	21	8	68588820	rs75748815	0.721733	0.0191726	0.5	2.38e-08	0	1.29e-07	1.75e-07	WLS	2	0
1	6290	21	8	68588858	rs12746938	0.639323	0.0268894	0.5	2.38e-08	0	1.29e-07	1.75e-07	GNG12-AS1	2	0
1	6290	21	8	68588858	rs12746938	0.639323	0.0268894	0.5	2.38e-08	0	1.29e-07	1.75e-07	WLS	2	0
1	6290	21	8	68590177	rs1017336	0.192357	0.357041	0.5	2.38e-08	0	1.29e-07	1.75e-07	GNG12-AS1	2	0
1	6290	21	8	68590177	rs1017336	0.192357	0.357041	0.5	2.38e-08	0	1.29e-07	1.75e-07	WLS	2	0
1	6290	21	8	68590465	rs114313858	0.003435	0.0105012	0.5	2.38e-08	0	1.29e-07	1.75e-07	GNG12-AS1	2	0
1	6290	21	8	68590465	rs114313858	0.003435	0.0105012	0.5	2.38e-08	0	1.29e-07	1.75e-07	WLS	2	0
1	6290	21	8	68590604	rs12092419	0.00038	0.397613	0.5	2.38e-08	0	1.29e-07	1.75e-07	GNG12-AS1	2	0
1	6290	21	8	68590604	rs12092419	0.00038	0.397613	0.5	2.38e-08	0	1.29e-07	1.75e-07	WLS	2	0
1	6294	21	14	68603131	rs4397637	1.31e-10	0.137152	0.001	1.84e-11	0	1.83e-09	1.34e-09	GNG12-AS1	2	2
1	6294	21	14	68603131	rs4397637	1.31e-10	0.137152	0.001	1.84e-11	0	1.83e-09	1.34e-09	WLS	2	2
1	6294	21	14	68604094	rs2566785	2.02e-05	0.345982	0.001	1.84e-11	0	1.83e-09	1.34e-09	GNG12-AS1	2	2
1	6294	21	14	68604094	rs2566785	2.02e-05	0.345982	0.001	1.84e-11	0	1.83e-09	1.34e-09	WLS	2	2
1	6294	21	14	68604134	rs41287852	0.481875	0.0155131	0.001	1.84e-11	0	1.83e-09	1.34e-09	GNG12-AS1	2	0
1	6294	21	14	68604134	rs41287852	0.481875	0.0155131	0.001	1.84e-11	0	1.83e-09	1.34e-09	WLS	2	0
1	6294	21	14	68604763	rs116556656	0.284014	0.0112967	0.001	1.84e-11	0	1.83e-09	1.34e-09	GNG12-AS1	2	0
1	6294	21	14	68604763	rs116556656	0.284014	0.0112967	0.001	1.84e-11	0	1.83e-09	1.34e-09	WLS	2	0
1	6294	21	14	68604773	rs1864570	0.000302	0.032538	0.001	1.84e-11	0	1.83e-09	1.34e-09	GNG12-AS1	2	0
1	6294	21	14	68604773	rs1864570	0.000302	0.032538	0.001	1.84e-11	0	1.83e-09	1.34e-09	WLS	2	0
1	6294	21	14	68605713	rs114286337	0.430737	0.013922	0.001	1.84e-11	0	1.83e-09	1.34e-09	GNG12-AS1	2	0
1	6294	21	14	68605713	rs114286337	0.430737	0.013922	0.001	1.84e-11	0	1.83e-09	1.34e-09	WLS	2	0
1	6294	21	14	68605960	rs2566787	0.392073	0.397375	0.001	1.84e-11	0	1.83e-09	1.34e-09	GNG12-AS1	2	0
1	6294	21	14	68605960	rs2566787	0.392073	0.397375	0.001	1.84e-11	0	1.83e-09	1.34e-09	WLS	2	0
1	6294	21	14	68605992	rs12757816	0.624486	0.038027	0.001	1.84e-11	0	1.83e-09	1.34e-09	GNG12-AS1	2	0
1	6294	21	14	68605992	rs12757816	0.624486	0.038027	0.001	1.84e-11	0	1.83e-09	1.34e-09	WLS	2	0
1	6294	21	14	68606449	rs9943088	0.08062	0.254018	0.001	1.84e-11	0	1.83e-09	1.34e-09	GNG12-AS1	2	0
1	6294	21	14	68606449	rs9943088	0.08062	0.254018	0.001	1.84e-11	0	1.83e-09	1.34e-09	WLS	2	0
1	6294	21	14	68606515	rs114410805	0.962826	0.0319809	0.001	1.84e-11	0	1.83e-09	1.34e-09	GNG12-AS1	2	0
1	6294	21	14	68606515	rs114410805	0.962826	0.0319809	0.001	1.84e-11	0	1.83e-09	1.34e-09	WLS	2	0
1	6294	21	14	68608395	rs6671216	0.639301	0.0385044	0.001	1.84e-11	0	1.83e-09	1.34e-09	GNG12-AS1	2	0
1	6294	21	14	68608395	rs6671216	0.639301	0.0385044	0.001	1.84e-11	0	1.83e-09	1.34e-09	WLS	2	0
1	6294	21	14	68608446	rs12028158	0.000321	0.300636	0.001	1.84e-11	0	1.83e-09	1.34e-09	GNG12-AS1	2	0
1	6294	21	14	68608446	rs12028158	0.000321	0.300636	0.001	1.84e-11	0	1.83e-09	1.34e-09	WLS	2	0
1	6294	21	14	68608522	rs41287856	0.486043	0.0199682	0.001	1.84e-11	0	1.83e-09	1.34e-09	GNG12-AS1	2	0
1	6294	21	14	68608522	rs41287856	0.486043	0.0199682	0.001	1.84e-11	0	1.83e-09	1.34e-09	WLS	2	0
1	6294	21	14	68609355	rs2052958	0.000193	0.251233	0.001	1.84e-11	0	1.83e-09	1.34e-09	GNG12-AS1	2	0
1	6294	21	14	68609355	rs2052958	0.000193	0.251233	0.001	1.84e-11	0	1.83e-09	1.34e-09	WLS	2	0
1	6296	3	3	68631502	rs11209225	1.08e-06	0.340414	1e-05	1.67e-16	0	1.73e-06	1.76e-06	GNG12-AS1	2	0
1	6296	3	3	68631502	rs11209225	1.08e-06	0.340414	1e-05	1.67e-16	0	1.73e-06	1.76e-06	WLS	2	0
1	6296	3	3	68631522	rs2820492	0.745218	0.204614	1e-05	1.67e-16	0	1.73e-06	1.76e-06	GNG12-AS1	2	0
1	6296	3	3	68631522	rs2820492	0.745218	0.204614	1e-05	1.67e-16	0	1.73e-06	1.76e-06	WLS	2	0
1	6296	3	3	68631792	rs2566759	1.24e-06	0.451233	1e-05	1.67e-16	0	1.73e-06	1.76e-06	GNG12-AS1	2	0
1	6296	3	3	68631792	rs2566759	1.24e-06	0.451233	1e-05	1.67e-16	0	1.73e-06	1.76e-06	WLS	2	0
1	6299	55	26	68634642	rs12132335	0.007962	0.128162	1e-05	1.67e-16	0	2.98e-09	2.08e-09	GNG12-AS1	2	0
1	6299	55	26	68634642	rs12132335	0.007962	0.128162	1e-05	1.67e-16	0	2.98e-09	2.08e-09	WLS	2	0
1	6299	55	26	68635069	rs189314503	0.156029	0.00302307	1e-05	1.67e-16	0	2.98e-09	2.08e-09	GNG12-AS1	2	0
1	6299	55	26	68635069	rs189314503	0.156029	0.00302307	1e-05	1.67e-16	0	2.98e-09	2.08e-09	WLS	2	0
1	6299	55	26	68635338	rs76814954	0.426994	0.0349244	1e-05	1.67e-16	0	2.98e-09	2.08e-09	GNG12-AS1	2	0
1	6299	55	26	68635338	rs76814954	0.426994	0.0349244	1e-05	1.67e-16	0	2.98e-09	2.08e-09	WLS	2	0
1	6299	55	26	68635390	rs2566755	1.17e-10	0.209069	1e-05	1.67e-16	0	2.98e-09	2.08e-09	GNG12-AS1	2	2
1	6299	55	26	68635390	rs2566755	1.17e-10	0.209069	1e-05	1.67e-16	0	2.98e-09	2.08e-09	WLS	2	2
1	6299	55	26	68635743	rs2195682	1e-08	0.352904	1e-05	1.67e-16	0	2.98e-09	2.08e-09	GNG12-AS1	2	0
1	6299	55	26	68635743	rs2195682	1e-08	0.352904	1e-05	1.67e-16	0	2.98e-09	2.08e-09	WLS	2	0
1	6299	55	26	68635763	rs112534652	0.812182	0.00572792	1e-05	1.67e-16	0	2.98e-09	2.08e-09	GNG12-AS1	2	0
1	6299	55	26	68635763	rs112534652	0.812182	0.00572792	1e-05	1.67e-16	0	2.98e-09	2.08e-09	WLS	2	0
1	6299	55	26	68635830	rs184053287	0.139314	0.0061257	1e-05	1.67e-16	0	2.98e-09	2.08e-09	GNG12-AS1	2	0
1	6299	55	26	68635830	rs184053287	0.139314	0.0061257	1e-05	1.67e-16	0	2.98e-09	2.08e-09	WLS	2	0
1	6299	55	26	68636010	rs142145367	0.204096	0.0491647	1e-05	1.67e-16	0	2.98e-09	2.08e-09	GNG12-AS1	2	0
1	6299	55	26	68636010	rs142145367	0.204096	0.0491647	1e-05	1.67e-16	0	2.98e-09	2.08e-09	WLS	2	0
1	6299	55	26	68636080	rs148471324	0.002285	0.0686555	1e-05	1.67e-16	0	2.98e-09	2.08e-09	GNG12-AS1	2	0
1	6299	55	26	68636080	rs148471324	0.002285	0.0686555	1e-05	1.67e-16	0	2.98e-09	2.08e-09	WLS	2	0
1	6299	55	26	68636150	rs12061281	0.006166	0.0103421	1e-05	1.67e-16	0	2.98e-09	2.08e-09	GNG12-AS1	2	0
1	6299	55	26	68636150	rs12061281	0.006166	0.0103421	1e-05	1.67e-16	0	2.98e-09	2.08e-09	WLS	2	0
1	6299	55	26	68636580	rs2772304	2.96e-05	0.286237	1e-05	1.67e-16	0	2.98e-09	2.08e-09	GNG12-AS1	2	0
1	6299	55	26	68636580	rs2772304	2.96e-05	0.286237	1e-05	1.67e-16	0	2.98e-09	2.08e-09	WLS	2	0
1	6299	55	26	68636993	rs185669822	0.196862	0.0112172	1e-05	1.67e-16	0	2.98e-09	2.08e-09	GNG12-AS1	2	0
1	6299	55	26	68636993	rs185669822	0.196862	0.0112172	1e-05	1.67e-16	0	2.98e-09	2.08e-09	WLS	2	0
1	6299	55	26	68637157	rs12036269	0.07536	0.0575975	1e-05	1.67e-16	0	2.98e-09	2.08e-09	GNG12-AS1	2	0
1	6299	55	26	68637157	rs12036269	0.07536	0.0575975	1e-05	1.67e-16	0	2.98e-09	2.08e-09	WLS	2	0
1	6299	55	26	68637158	rs12725769	0.421695	0.183691	1e-05	1.67e-16	0	2.98e-09	2.08e-09	GNG12-AS1	2	0
1	6299	55	26	68637158	rs12725769	0.421695	0.183691	1e-05	1.67e-16	0	2.98e-09	2.08e-09	WLS	2	0
1	6299	55	26	68637833	rs9436799	2.53e-06	0.344948	1e-05	1.67e-16	0	2.98e-09	2.08e-09	GNG12-AS1	2	0
1	6299	55	26	68637833	rs9436799	2.53e-06	0.344948	1e-05	1.67e-16	0	2.98e-09	2.08e-09	WLS	2	0
1	6299	55	26	68638784	rs115349344	0.544886	0.00946698	1e-05	1.67e-16	0	2.98e-09	2.08e-09	GNG12-AS1	2	0
1	6299	55	26	68638784	rs115349344	0.544886	0.00946698	1e-05	1.67e-16	0	2.98e-09	2.08e-09	WLS	2	0
1	6299	55	26	68640101	rs6677666	1.54e-08	0.247574	1e-05	1.67e-16	0	2.98e-09	2.08e-09	GNG12-AS1	2	0
1	6299	55	26	68640101	rs6677666	1.54e-08	0.247574	1e-05	1.67e-16	0	2.98e-09	2.08e-09	WLS	2	0
1	6299	55	26	68640353	rs891528	0.000277	0.333811	1e-05	1.67e-16	0	2.98e-09	2.08e-09	GNG12-AS1	2	0
1	6299	55	26	68640353	rs891528	0.000277	0.333811	1e-05	1.67e-16	0	2.98e-09	2.08e-09	WLS	2	0
1	6299	55	26	68641160	rs891527	2.4e-05	0.39101	1e-05	1.67e-16	0	2.98e-09	2.08e-09	GNG12-AS1	2	0
1	6299	55	26	68641160	rs891527	2.4e-05	0.39101	1e-05	1.67e-16	0	2.98e-09	2.08e-09	WLS	2	0
1	6299	55	26	68641918	rs41287862	0.317761	0.00373906	1e-05	1.67e-16	0	2.98e-09	2.08e-09	GNG12-AS1	2	0
1	6299	55	26	68641918	rs41287862	0.317761	0.00373906	1e-05	1.67e-16	0	2.98e-09	2.08e-09	WLS	2	0
1	6299	55	26	68642047	rs2820498	0.347347	0.111535	1e-05	1.67e-16	0	2.98e-09	2.08e-09	GNG12-AS1	2	0
1	6299	55	26	68642047	rs2820498	0.347347	0.111535	1e-05	1.67e-16	0	2.98e-09	2.08e-09	WLS	2	0
1	6299	55	26	68642064	rs34827621	0.02798	0.123628	1e-05	1.67e-16	0	2.98e-09	2.08e-09	GNG12-AS1	2	0
1	6299	55	26	68642064	rs34827621	0.02798	0.123628	1e-05	1.67e-16	0	2.98e-09	2.08e-09	WLS	2	0
1	6299	55	26	68642149	rs139383053	0.018393	0.00787589	1e-05	1.67e-16	0	2.98e-09	2.08e-09	GNG12-AS1	2	0
1	6299	55	26	68642149	rs139383053	0.018393	0.00787589	1e-05	1.67e-16	0	2.98e-09	2.08e-09	WLS	2	0
1	6299	55	26	68642240	rs74081211	0.230606	0.127924	1e-05	1.67e-16	0	2.98e-09	2.08e-09	GNG12-AS1	2	0
1	6299	55	26	68642240	rs74081211	0.230606	0.127924	1e-05	1.67e-16	0	2.98e-09	2.08e-09	WLS	2	0
1	6299	55	26	68643000	rs149260418	0.167913	0.00509149	1e-05	1.67e-16	0	2.98e-09	2.08e-09	GNG12-AS1	2	0
1	6299	55	26	68643000	rs149260418	0.167913	0.00509149	1e-05	1.67e-16	0	2.98e-09	2.08e-09	WLS	2	0
1	6299	55	26	68643091	rs944082	1.04e-07	0.455052	1e-05	1.67e-16	0	2.98e-09	2.08e-09	GNG12-AS1	2	0
1	6299	55	26	68643091	rs944082	1.04e-07	0.455052	1e-05	1.67e-16	0	2.98e-09	2.08e-09	WLS	2	0
1	6300	58	23	68644017	rs142632075	0.222981	0.00811456	1e-05	1.67e-16	0	1.24e-10	8.17e-11	GNG12-AS1	2	0
1	6300	58	23	68644017	rs142632075	0.222981	0.00811456	1e-05	1.67e-16	0	1.24e-10	8.17e-11	MIR1262	2	0
1	6300	58	23	68644017	rs142632075	0.222981	0.00811456	1e-05	1.67e-16	0	1.24e-10	8.17e-11	WLS	2	0
1	6300	58	23	68644314	rs2820499	0.661828	0.002864	1e-05	1.67e-16	0	1.24e-10	8.17e-11	GNG12-AS1	2	0
1	6300	58	23	68644314	rs2820499	0.661828	0.002864	1e-05	1.67e-16	0	1.24e-10	8.17e-11	MIR1262	2	0
1	6300	58	23	68644314	rs2820499	0.661828	0.002864	1e-05	1.67e-16	0	1.24e-10	8.17e-11	WLS	2	0
1	6300	58	23	68644318	rs180992511	0.000166	0.00405728	1e-05	1.67e-16	0	1.24e-10	8.17e-11	GNG12-AS1	2	0
1	6300	58	23	68644318	rs180992511	0.000166	0.00405728	1e-05	1.67e-16	0	1.24e-10	8.17e-11	MIR1262	2	0
1	6300	58	23	68644318	rs180992511	0.000166	0.00405728	1e-05	1.67e-16	0	1.24e-10	8.17e-11	WLS	2	0
1	6300	58	23	68644350	rs111643844	1.14e-07	0.0357995	1e-05	1.67e-16	0	1.24e-10	8.17e-11	GNG12-AS1	2	0
1	6300	58	23	68644350	rs111643844	1.14e-07	0.0357995	1e-05	1.67e-16	0	1.24e-10	8.17e-11	MIR1262	2	0
1	6300	58	23	68644350	rs111643844	1.14e-07	0.0357995	1e-05	1.67e-16	0	1.24e-10	8.17e-11	WLS	2	0
1	6300	58	23	68644384	rs72938518	0.042253	0.187271	1e-05	1.67e-16	0	1.24e-10	8.17e-11	GNG12-AS1	2	0
1	6300	58	23	68644384	rs72938518	0.042253	0.187271	1e-05	1.67e-16	0	1.24e-10	8.17e-11	MIR1262	2	0
1	6300	58	23	68644384	rs72938518	0.042253	0.187271	1e-05	1.67e-16	0	1.24e-10	8.17e-11	WLS	2	0
1	6300	58	23	68644413	rs186208770	0.21029	0.00318218	1e-05	1.67e-16	0	1.24e-10	8.17e-11	GNG12-AS1	2	0
1	6300	58	23	68644413	rs186208770	0.21029	0.00318218	1e-05	1.67e-16	0	1.24e-10	8.17e-11	MIR1262	2	0
1	6300	58	23	68644413	rs186208770	0.21029	0.00318218	1e-05	1.67e-16	0	1.24e-10	8.17e-11	WLS	2	0
1	6300	58	23	68645003	rs34293239	0.000347	0.136754	1e-05	1.67e-16	0	1.24e-10	8.17e-11	GNG12-AS1	2	0
1	6300	58	23	68645003	rs34293239	0.000347	0.136754	1e-05	1.67e-16	0	1.24e-10	8.17e-11	MIR1262	2	0
1	6300	58	23	68645003	rs34293239	0.000347	0.136754	1e-05	1.67e-16	0	1.24e-10	8.17e-11	WLS	2	0
1	6300	58	23	68645052	rs75067171	0.406088	0.0961814	1e-05	1.67e-16	0	1.24e-10	8.17e-11	GNG12-AS1	2	0
1	6300	58	23	68645052	rs75067171	0.406088	0.0961814	1e-05	1.67e-16	0	1.24e-10	8.17e-11	MIR1262	2	0
1	6300	58	23	68645052	rs75067171	0.406088	0.0961814	1e-05	1.67e-16	0	1.24e-10	8.17e-11	WLS	2	0
1	6300	58	23	68645765	rs17130550	0.004556	0.0749403	1e-05	1.67e-16	0	1.24e-10	8.17e-11	GNG12-AS1	2	0
1	6300	58	23	68645765	rs17130550	0.004556	0.0749403	1e-05	1.67e-16	0	1.24e-10	8.17e-11	MIR1262	2	0
1	6300	58	23	68645765	rs17130550	0.004556	0.0749403	1e-05	1.67e-16	0	1.24e-10	8.17e-11	WLS	2	0
1	6300	58	23	68646344	rs55752131	0.018062	0.294113	1e-05	1.67e-16	0	1.24e-10	8.17e-11	GNG12-AS1	2	0
1	6300	58	23	68646344	rs55752131	0.018062	0.294113	1e-05	1.67e-16	0	1.24e-10	8.17e-11	MIR1262	2	0
1	6300	58	23	68646344	rs55752131	0.018062	0.294113	1e-05	1.67e-16	0	1.24e-10	8.17e-11	WLS	2	0
1	6300	58	23	68647505	rs146769808	0.175817	0.00739857	1e-05	1.67e-16	0	1.24e-10	8.17e-11	GNG12-AS1	2	0
1	6300	58	23	68647505	rs146769808	0.175817	0.00739857	1e-05	1.67e-16	0	1.24e-10	8.17e-11	MIR1262	2	0
1	6300	58	23	68647505	rs146769808	0.175817	0.00739857	1e-05	1.67e-16	0	1.24e-10	8.17e-11	WLS	2	0
1	6300	58	23	68647716	rs12407028	5.07e-09	0.35171	1e-05	1.67e-16	0	1.24e-10	8.17e-11	GNG12-AS1	2	2
1	6300	58	23	68647716	rs12407028	5.07e-09	0.35171	1e-05	1.67e-16	0	1.24e-10	8.17e-11	MIR1262	2	2
1	6300	58	23	68647716	rs12407028	5.07e-09	0.35171	1e-05	1.67e-16	0	1.24e-10	8.17e-11	WLS	2	2
1	6300	58	23	68648026	rs2772300	2.24e-08	0.255449	1e-05	1.67e-16	0	1.24e-10	8.17e-11	GNG12-AS1	2	0
1	6300	58	23	68648026	rs2772300	2.24e-08	0.255449	1e-05	1.67e-16	0	1.24e-10	8.17e-11	MIR1262	2	0
1	6300	58	23	68648026	rs2772300	2.24e-08	0.255449	1e-05	1.67e-16	0	1.24e-10	8.17e-11	WLS	2	0
1	6300	58	23	68648808	rs147919109	0.019305	0.00811456	1e-05	1.67e-16	0	1.24e-10	8.17e-11	GNG12-AS1	2	0
1	6300	58	23	68648808	rs147919109	0.019305	0.00811456	1e-05	1.67e-16	0	1.24e-10	8.17e-11	MIR1262	2	0
1	6300	58	23	68648808	rs147919109	0.019305	0.00811456	1e-05	1.67e-16	0	1.24e-10	8.17e-11	WLS	2	0
1	6300	58	23	68650700	rs2772299	0.614451	0.002705	1e-05	1.67e-16	0	1.24e-10	8.17e-11	GNG12-AS1	2	0
1	6300	58	23	68650700	rs2772299	0.614451	0.002705	1e-05	1.67e-16	0	1.24e-10	8.17e-11	MIR1262	2	0
1	6300	58	23	68650700	rs2772299	0.614451	0.002705	1e-05	1.67e-16	0	1.24e-10	8.17e-11	WLS	2	0
1	6300	58	23	68651465	rs4655577	3.87e-06	0.218218	1e-05	1.67e-16	0	1.24e-10	8.17e-11	GNG12-AS1	2	0
1	6300	58	23	68651465	rs4655577	3.87e-06	0.218218	1e-05	1.67e-16	0	1.24e-10	8.17e-11	MIR1262	2	0
1	6300	58	23	68651465	rs4655577	3.87e-06	0.218218	1e-05	1.67e-16	0	1.24e-10	8.17e-11	WLS	2	0
1	6300	58	23	68651579	rs12041612	0.158386	0.0560064	1e-05	1.67e-16	0	1.24e-10	8.17e-11	GNG12-AS1	2	0
1	6300	58	23	68651579	rs12041612	0.158386	0.0560064	1e-05	1.67e-16	0	1.24e-10	8.17e-11	MIR1262	2	0
1	6300	58	23	68651579	rs12041612	0.158386	0.0560064	1e-05	1.67e-16	0	1.24e-10	8.17e-11	WLS	2	0
1	6300	58	23	68652632	rs151094293	0.290407	0.0473349	1e-05	1.67e-16	0	1.24e-10	8.17e-11	GNG12-AS1	2	0
1	6300	58	23	68652632	rs151094293	0.290407	0.0473349	1e-05	1.67e-16	0	1.24e-10	8.17e-11	MIR1262	2	0
1	6300	58	23	68652632	rs151094293	0.290407	0.0473349	1e-05	1.67e-16	0	1.24e-10	8.17e-11	WLS	2	0
1	6300	58	23	68652820	rs12741237	0.007666	0.0696102	1e-05	1.67e-16	0	1.24e-10	8.17e-11	GNG12-AS1	2	0
1	6300	58	23	68652820	rs12741237	0.007666	0.0696102	1e-05	1.67e-16	0	1.24e-10	8.17e-11	MIR1262	2	0
1	6300	58	23	68652820	rs12741237	0.007666	0.0696102	1e-05	1.67e-16	0	1.24e-10	8.17e-11	WLS	2	0
1	6300	58	23	68653173	rs59279573	1.12e-05	0.168735	1e-05	1.67e-16	0	1.24e-10	8.17e-11	GNG12-AS1	2	0
1	6300	58	23	68653173	rs59279573	1.12e-05	0.168735	1e-05	1.67e-16	0	1.24e-10	8.17e-11	MIR1262	2	0
1	6300	58	23	68653173	rs59279573	1.12e-05	0.168735	1e-05	1.67e-16	0	1.24e-10	8.17e-11	WLS	2	0
1	6300	58	23	68653489	rs2026749	5.39e-12	0.431742	1e-05	1.67e-16	0	1.24e-10	8.17e-11	GNG12-AS1	2	2
1	6300	58	23	68653489	rs2026749	5.39e-12	0.431742	1e-05	1.67e-16	0	1.24e-10	8.17e-11	MIR1262	2	2
1	6300	58	23	68653489	rs2026749	5.39e-12	0.431742	1e-05	1.67e-16	0	1.24e-10	8.17e-11	WLS	2	2
1	6300	58	23	68654041	rs148034632	0.249109	0.00930788	1e-05	1.67e-16	0	1.24e-10	8.17e-11	GNG12-AS1	2	0
1	6300	58	23	68654041	rs148034632	0.249109	0.00930788	1e-05	1.67e-16	0	1.24e-10	8.17e-11	MIR1262	2	0
1	6300	58	23	68654041	rs148034632	0.249109	0.00930788	1e-05	1.67e-16	0	1.24e-10	8.17e-11	WLS	2	0
1	6300	58	23	68654069	rs17130557	1.11e-05	0.154097	1e-05	1.67e-16	0	1.24e-10	8.17e-11	GNG12-AS1	2	0
1	6300	58	23	68654069	rs17130557	1.11e-05	0.154097	1e-05	1.67e-16	0	1.24e-10	8.17e-11	MIR1262	2	0
1	6300	58	23	68654069	rs17130557	1.11e-05	0.154097	1e-05	1.67e-16	0	1.24e-10	8.17e-11	WLS	2	0
1	6301	53	20	68655011	rs12145199	0.121848	0.0107399	1e-05	1.67e-16	0	7.39e-14	4.69e-14	GNG12-AS1	2	0
1	6301	53	20	68655011	rs12145199	0.121848	0.0107399	1e-05	1.67e-16	0	7.39e-14	4.69e-14	WLS	2	0
1	6301	53	20	68655086	rs142453595	0.077041	0.008035	1e-05	1.67e-16	0	7.39e-14	4.69e-14	GNG12-AS1	2	0
1	6301	53	20	68655086	rs142453595	0.077041	0.008035	1e-05	1.67e-16	0	7.39e-14	4.69e-14	WLS	2	0
1	6301	53	20	68655214	rs114283254	0.812432	0.0143994	1e-05	1.67e-16	0	7.39e-14	4.69e-14	GNG12-AS1	2	0
1	6301	53	20	68655214	rs114283254	0.812432	0.0143994	1e-05	1.67e-16	0	7.39e-14	4.69e-14	WLS	2	0
1	6301	53	20	68655468	rs113060300	0.011524	0.00795545	1e-05	1.67e-16	0	7.39e-14	4.69e-14	GNG12-AS1	2	0
1	6301	53	20	68655468	rs113060300	0.011524	0.00795545	1e-05	1.67e-16	0	7.39e-14	4.69e-14	WLS	2	0
1	6301	53	20	68655629	rs12409820	9.39e-06	0.159109	1e-05	1.67e-16	0	7.39e-14	4.69e-14	GNG12-AS1	2	0
1	6301	53	20	68655629	rs12409820	9.39e-06	0.159109	1e-05	1.67e-16	0	7.39e-14	4.69e-14	WLS	2	0
1	6301	53	20	68655883	rs116291199	0.551629	0.00922832	1e-05	1.67e-16	0	7.39e-14	4.69e-14	GNG12-AS1	2	0
1	6301	53	20	68655883	rs116291199	0.551629	0.00922832	1e-05	1.67e-16	0	7.39e-14	4.69e-14	WLS	2	0
1	6301	53	20	68656697	rs2566752	3.65e-15	0.41074	1e-05	1.67e-16	0	7.39e-14	4.69e-14	GNG12-AS1	2	2
1	6301	53	20	68656697	rs2566752	3.65e-15	0.41074	1e-05	1.67e-16	0	7.39e-14	4.69e-14	WLS	2	2
1	6301	53	20	68657275	rs12082231	0.013809	0.0252188	1e-05	1.67e-16	0	7.39e-14	4.69e-14	GNG12-AS1	2	0
1	6301	53	20	68657275	rs12082231	0.013809	0.0252188	1e-05	1.67e-16	0	7.39e-14	4.69e-14	WLS	2	0
1	6301	53	20	68657646	rs17483848	0.010425	0.016786	1e-05	1.67e-16	0	7.39e-14	4.69e-14	GNG12-AS1	2	0
1	6301	53	20	68657646	rs17483848	0.010425	0.016786	1e-05	1.67e-16	0	7.39e-14	4.69e-14	WLS	2	0
1	6301	53	20	68657943	rs77489034	0.007482	0.0667462	1e-05	1.67e-16	0	7.39e-14	4.69e-14	GNG12-AS1	2	0
1	6301	53	20	68657943	rs77489034	0.007482	0.0667462	1e-05	1.67e-16	0	7.39e-14	4.69e-14	WLS	2	0
1	6301	53	20	68658603	rs2033347	2.42e-05	0.408592	1e-05	1.67e-16	0	7.39e-14	4.69e-14	GNG12-AS1	2	0
1	6301	53	20	68658603	rs2033347	2.42e-05	0.408592	1e-05	1.67e-16	0	7.39e-14	4.69e-14	WLS	2	0
1	6301	53	20	68658757	rs2033345	7.76e-10	0.244789	1e-05	1.67e-16	0	7.39e-14	4.69e-14	GNG12-AS1	2	0
1	6301	53	20	68658757	rs2033345	7.76e-10	0.244789	1e-05	1.67e-16	0	7.39e-14	4.69e-14	WLS	2	0
1	6301	53	20	68658961	rs2820500	1.09e-05	0.340732	1e-05	1.67e-16	0	7.39e-14	4.69e-14	GNG12-AS1	2	0
1	6301	53	20	68658961	rs2820500	1.09e-05	0.340732	1e-05	1.67e-16	0	7.39e-14	4.69e-14	WLS	2	0
1	6301	53	20	68659047	rs12749245	0.005768	0.0412888	1e-05	1.67e-16	0	7.39e-14	4.69e-14	GNG12-AS1	2	0
1	6301	53	20	68659047	rs12749245	0.005768	0.0412888	1e-05	1.67e-16	0	7.39e-14	4.69e-14	WLS	2	0
1	6301	53	20	68660546	rs1346864	0.028361	0.0979316	1e-05	1.67e-16	0	7.39e-14	4.69e-14	GNG12-AS1	2	0
1	6301	53	20	68660546	rs1346864	0.028361	0.0979316	1e-05	1.67e-16	0	7.39e-14	4.69e-14	WLS	2	0
1	6301	53	20	68662252	rs2116046	1.18e-06	0.399602	1e-05	1.67e-16	0	7.39e-14	4.69e-14	GNG12-AS1	2	0
1	6301	53	20	68662252	rs2116046	1.18e-06	0.399602	1e-05	1.67e-16	0	7.39e-14	4.69e-14	WLS	2	0
1	6301	53	20	68662282	rs2820501	0.462341	0.058393	1e-05	1.67e-16	0	7.39e-14	4.69e-14	GNG12-AS1	2	2
1	6301	53	20	68662282	rs2820501	0.462341	0.058393	1e-05	1.67e-16	0	7.39e-14	4.69e-14	WLS	2	2
1	6301	53	20	68662352	rs146161875	0.261487	0.00548926	1e-05	1.67e-16	0	7.39e-14	4.69e-14	GNG12-AS1	2	0
1	6301	53	20	68662352	rs146161875	0.261487	0.00548926	1e-05	1.67e-16	0	7.39e-14	4.69e-14	WLS	2	0
1	6301	53	20	68663143	rs919540	2.95e-06	0.340573	1e-05	1.67e-16	0	7.39e-14	4.69e-14	GNG12-AS1	2	0
1	6301	53	20	68663143	rs919540	2.95e-06	0.340573	1e-05	1.67e-16	0	7.39e-14	4.69e-14	WLS	2	0
1	6301	53	20	68663847	rs17130567	3.8e-10	0.234447	1e-05	1.67e-16	0	7.39e-14	4.69e-14	GNG12-AS1	2	0
1	6301	53	20	68663847	rs17130567	3.8e-10	0.234447	1e-05	1.67e-16	0	7.39e-14	4.69e-14	WLS	2	0
1	6302	2	2	68664129	rs1430738	1.36e-06	0.442403	1e-05	1.67e-16	0	2.72e-06	2.49e-06	GNG12-AS1	2	0
1	6302	2	2	68664129	rs1430738	1.36e-06	0.442403	1e-05	1.67e-16	0	2.72e-06	2.49e-06	WLS	2	0
1	6302	2	2	68664667	rs17130569	0.879385	0.0622912	1e-05	1.67e-16	0	2.72e-06	2.49e-06	GNG12-AS1	2	0
1	6302	2	2	68664667	rs17130569	0.879385	0.0622912	1e-05	1.67e-16	0	2.72e-06	2.49e-06	WLS	2	0
1	11196	224	73	172188348	rs651577	5.26e-06	0.404216	1e-05	1.67e-16	0	2.65e-06	3.48e-06	DNM3	2	0
1	11196	224	73	172188369	rs116335663	0.33782	0.0112172	1e-05	1.67e-16	0	2.65e-06	3.48e-06	DNM3	2	0
1	11196	224	73	172188724	rs520918	1.21e-05	0.419889	1e-05	1.67e-16	0	2.65e-06	3.48e-06	DNM3	2	0
1	11196	224	73	172189222	rs74888020	0.303313	0.0120923	1e-05	1.67e-16	0	2.65e-06	3.48e-06	DNM3	2	0
1	11196	224	73	172189556	rs189789477	0.762637	0.00334129	1e-05	1.67e-16	0	2.65e-06	3.48e-06	DNM3	2	0
1	11196	224	73	172189949	rs75295098	0.644295	0.0188544	1e-05	1.67e-16	0	2.65e-06	3.48e-06	DNM3	2	0
1	11196	224	73	172190085	rs75197499	0.872472	0.04821	1e-05	1.67e-16	0	2.65e-06	3.48e-06	DNM3	2	0
1	11196	224	73	172191394	rs477289	7.78e-07	0.302864	1e-05	1.67e-16	0	2.65e-06	3.48e-06	DNM3	2	0
1	11196	224	73	172191962	rs112095653	0.997311	0.0412888	1e-05	1.67e-16	0	2.65e-06	3.48e-06	DNM3	2	0
1	11196	224	73	172192313	rs79846258	0.817625	0.0182975	1e-05	1.67e-16	0	2.65e-06	3.48e-06	DNM3	2	0
1	11196	224	73	172192455	rs192460237	0.754095	0.00628481	1e-05	1.67e-16	0	2.65e-06	3.48e-06	DNM3	2	0
1	11196	224	73	172194565	rs146852189	0.045155	0.0148767	1e-05	1.67e-16	0	2.65e-06	3.48e-06	DNM3	2	0
1	11196	224	73	172197062	rs115853398	0.796125	0.0115354	1e-05	1.67e-16	0	2.65e-06	3.48e-06	DNM3	2	0
1	11196	224	73	172197549	rs10911337	0.734918	0.281464	1e-05	1.67e-16	0	2.65e-06	3.48e-06	DNM3	2	0
1	11196	224	73	172199762	rs481154	0.685465	0.0379475	1e-05	1.67e-16	0	2.65e-06	3.48e-06	DNM3	2	0
1	11196	224	73	172200655	rs609702	0.00091	0.245903	1e-05	1.67e-16	0	2.65e-06	3.48e-06	DNM3	2	0
1	11196	224	73	172201885	rs189271639	0.187953	0.0284805	1e-05	1.67e-16	0	2.65e-06	3.48e-06	DNM3	2	0
1	11196	224	73	172202690	rs191987109	0.798266	0.0259348	1e-05	1.67e-16	0	2.65e-06	3.48e-06	DNM3	2	0
1	11196	224	73	172203379	rs182979644	0.161263	0.0190135	1e-05	1.67e-16	0	2.65e-06	3.48e-06	DNM3	2	0
1	11196	224	73	172203384	rs149798763	7.05e-08	0.195943	1e-05	1.67e-16	0	2.65e-06	3.48e-06	DNM3	2	0
1	11196	224	73	172204391	rs7524887	0.250012	0.005171	1e-05	1.67e-16	0	2.65e-06	3.48e-06	DNM3	2	0
1	11196	224	73	172204575	rs61807805	0.331988	0.00334129	1e-05	1.67e-16	0	2.65e-06	3.48e-06	DNM3	2	0
1	11196	224	73	172204827	rs150326215	0.042232	0.0115354	1e-05	1.67e-16	0	2.65e-06	3.48e-06	DNM3	2	0
1	11196	224	73	172205325	rs80006548	0.669629	0.0298329	1e-05	1.67e-16	0	2.65e-06	3.48e-06	DNM3	2	0
1	11196	224	73	172205328	rs74827195	0.718473	0.010183	1e-05	1.67e-16	0	2.65e-06	3.48e-06	DNM3	2	0
1	11196	224	73	172206660	rs2901612	0.72307	0.300318	1e-05	1.67e-16	0	2.65e-06	3.48e-06	DNM3	2	0
1	11196	224	73	172207685	rs138528352	0.279604	0.0137629	1e-05	1.67e-16	0	2.65e-06	3.48e-06	DNM3	2	0
1	11196	224	73	172207982	rs74836492	0.079218	0.00827367	1e-05	1.67e-16	0	2.65e-06	3.48e-06	DNM3	2	0
1	11196	224	73	172208546	rs61807806	0.919494	0.0915672	1e-05	1.67e-16	0	2.65e-06	3.48e-06	DNM3	2	0
1	11196	224	73	172214398	rs74894532	0.024187	0.0205251	1e-05	1.67e-16	0	2.65e-06	3.48e-06	DNM3	2	0
1	11196	224	73	172216613	rs182162973	0.107431	0.00381862	1e-05	1.67e-16	0	2.65e-06	3.48e-06	DNM3	2	0
1	11196	224	73	172216871	rs149572740	0.613715	0.0109785	1e-05	1.67e-16	0	2.65e-06	3.48e-06	DNM3	2	0
1	11196	224	73	172218008	rs10911387	6.68e-07	0.284964	1e-05	1.67e-16	0	2.65e-06	3.48e-06	DNM3	2	0
1	11196	224	73	172219682	rs188402138	0.031959	0.00660302	1e-05	1.67e-16	0	2.65e-06	3.48e-06	DNM3	2	0
1	11196	224	73	172221633	rs146070644	0.729286	0.00365951	1e-05	1.67e-16	0	2.65e-06	3.48e-06	DNM3	2	0
1	11196	224	73	172223606	rs9633302	0.981939	0.047176	1e-05	1.67e-16	0	2.65e-06	3.48e-06	DNM3	2	0
1	11196	224	73	172223992	rs1992551	4.21e-06	0.421877	1e-05	1.67e-16	0	2.65e-06	3.48e-06	DNM3	2	0
1	11196	224	73	172224464	rs147777096	0.393351	0.0097852	1e-05	1.67e-16	0	2.65e-06	3.48e-06	DNM3	2	0
1	11196	224	73	172226201	rs35343085	0.008626	0.097136	1e-05	1.67e-16	0	2.65e-06	3.48e-06	DNM3	2	0
1	11196	224	73	172226449	rs12734388	0.019196	0.00723946	1e-05	1.67e-16	0	2.65e-06	3.48e-06	DNM3	2	0
1	11196	224	73	172226591	rs115924365	0.144718	0.016786	1e-05	1.67e-16	0	2.65e-06	3.48e-06	DNM3	2	0
1	11196	224	73	172227532	rs72721175	1.25e-06	0.124423	1e-05	1.67e-16	0	2.65e-06	3.48e-06	DNM3	2	0
1	11196	224	73	172229009	rs150571791	0.609375	0.00588703	1e-05	1.67e-16	0	2.65e-06	3.48e-06	DNM3	2	0
1	11196	224	73	172229881	rs6424836	0.326739	0.005091	1e-05	1.67e-16	0	2.65e-06	3.48e-06	DNM3	2	0
1	11196	224	73	172230780	rs2422073	0.700392	0.339698	1e-05	1.67e-16	0	2.65e-06	3.48e-06	DNM3	2	0
1	11196	224	73	172232584	rs139586003	0.759196	0.00564837	1e-05	1.67e-16	0	2.65e-06	3.48e-06	DNM3	2	0
1	11196	224	73	172235344	rs189160059	0.641397	0.000795545	1e-05	1.67e-16	0	2.65e-06	3.48e-06	DNM3	2	0
1	11196	224	73	172235394	rs75222977	0.016903	0.0141607	1e-05	1.67e-16	0	2.65e-06	3.48e-06	DNM3	2	0
1	11196	224	73	172235703	rs140914043	0.867589	0.00381862	1e-05	1.67e-16	0	2.65e-06	3.48e-06	DNM3	2	0
1	11196	224	73	172236212	rs116456767	0.555272	0.00389817	1e-05	1.67e-16	0	2.65e-06	3.48e-06	DNM3	2	0
1	11196	224	73	172236784	rs12135937	0.696854	0.29284	1e-05	1.67e-16	0	2.65e-06	3.48e-06	DNM3	2	0
1	11196	224	73	172238783	rs74333152	0.608827	0.0089101	1e-05	1.67e-16	0	2.65e-06	3.48e-06	DNM3	2	0
1	11196	224	73	172239174	rs6424840	0.272701	0.008831	1e-05	1.67e-16	0	2.65e-06	3.48e-06	DNM3	2	0
1	11196	224	73	172239523	rs76212752	0.080308	0.035004	1e-05	1.67e-16	0	2.65e-06	3.48e-06	DNM3	2	0
1	11196	224	73	172243151	rs75274595	0.737475	0.0167064	1e-05	1.67e-16	0	2.65e-06	3.48e-06	DNM3	2	0
1	11196	224	73	172246799	rs145938619	0.599754	0.0035004	1e-05	1.67e-16	0	2.65e-06	3.48e-06	DNM3	2	0
1	11196	224	73	172246865	rs2254720	0.876565	0.0633254	1e-05	1.67e-16	0	2.65e-06	3.48e-06	DNM3	2	0
1	11196	224	73	172246994	rs187653007	0.157375	0.00286396	1e-05	1.67e-16	0	2.65e-06	3.48e-06	DNM3	2	0
1	11196	224	73	172248675	rs185151266	0.15452	0.000636436	1e-05	1.67e-16	0	2.65e-06	3.48e-06	DNM3	2	0
1	11196	224	73	172249218	rs184578338	0.803674	0.00604614	1e-05	1.67e-16	0	2.65e-06	3.48e-06	DNM3	2	0
1	11196	224	73	172249961	rs186122288	0.75926	0.00365951	1e-05	1.67e-16	0	2.65e-06	3.48e-06	DNM3	2	0
1	11196	224	73	172252725	rs146481773	0.531655	0.0137629	1e-05	1.67e-16	0	2.65e-06	3.48e-06	DNM3	2	0
1	11196	224	73	172252793	rs2586390	0.99532	0.0440732	1e-05	1.67e-16	0	2.65e-06	3.48e-06	DNM3	2	0
1	11196	224	73	172253634	rs3850639	2.48e-07	0.232458	1e-05	1.67e-16	0	2.65e-06	3.48e-06	DNM3	2	0
1	11196	224	73	172254193	rs2586392	1.45e-06	0.284726	1e-05	1.67e-16	0	2.65e-06	3.48e-06	DNM3	2	2
1	11196	224	73	172256116	rs2586393	4.56e-06	0.410819	1e-05	1.67e-16	0	2.65e-06	3.48e-06	DNM3	2	0
1	11196	224	73	172258012	rs115684260	0.961419	0.00413683	1e-05	1.67e-16	0	2.65e-06	3.48e-06	DNM3	2	0
1	11196	224	73	172259364	rs185641305	0.976459	0.00294352	1e-05	1.67e-16	0	2.65e-06	3.48e-06	DNM3	2	0
1	11196	224	73	172260072	rs61807830	0.25807	0.0652347	1e-05	1.67e-16	0	2.65e-06	3.48e-06	DNM3	2	0
1	11196	224	73	172260521	rs10911504	2.29e-07	0.211376	1e-05	1.67e-16	0	2.65e-06	3.48e-06	DNM3	2	0
1	11196	224	73	172261223	rs4082059	0.958714	0.0630072	1e-05	1.67e-16	0	2.65e-06	3.48e-06	DNM3	2	0
1	11196	224	73	172261226	rs142615999	0.867638	0.0152745	1e-05	1.67e-16	0	2.65e-06	3.48e-06	DNM3	2	0
1	11196	224	73	172261647	rs114431794	0.937239	0.00883055	1e-05	1.67e-16	0	2.65e-06	3.48e-06	DNM3	2	0
1	32144	1	1	22686887	rs113633002	1.61e-09	0.044471	1.61e-09	1.61e-09	0	1.61e-09	1.61e-09		0	0
1	32146	1	1	22687173	rs111830527	2.48e-09	0.0449483	2.48e-09	2.48e-09	0	2.48e-09	2.48e-09		0	0
1	40728	1	1	68591253	rs7062	1.77e-08	0.321321	1.77e-08	1.77e-08	0	1.77e-08	1.77e-08	GNG12-AS1	2	2
1	40728	1	1	68591253	rs7062	1.77e-08	0.321321	1.77e-08	1.77e-08	0	1.77e-08	1.77e-08	WLS	2	2
1	40731	1	1	68593131	rs4655776	1.4e-08	0.392601	1.4e-08	1.4e-08	0	1.4e-08	1.4e-08	GNG12-AS1	2	0
1	40731	1	1	68593131	rs4655776	1.4e-08	0.392601	1.4e-08	1.4e-08	0	1.4e-08	1.4e-08	WLS	2	0
1	40733	1	1	68597672	rs4655576	9.35e-09	0.391567	9.35e-09	9.35e-09	0	9.35e-09	9.35e-09	GNG12-AS1	2	0
1	40733	1	1	68597672	rs4655576	9.35e-09	0.391567	9.35e-09	9.35e-09	0	9.35e-09	9.35e-09	WLS	2	0
1	40743	1	1	68603129	rs714282	1.03e-08	0.391567	1.03e-08	1.03e-08	0	1.03e-08	1.03e-08	GNG12-AS1	2	0
1	40743	1	1	68603129	rs714282	1.03e-08	0.391567	1.03e-08	1.03e-08	0	1.03e-08	1.03e-08	WLS	2	0
1	40753	1	1	68634030	rs1367447	3.1e-09	0.190613	3.1e-09	3.1e-09	0	3.1e-09	3.1e-09	GNG12-AS1	2	0
1	40753	1	1	68634030	rs1367447	3.1e-09	0.190613	3.1e-09	3.1e-09	0	3.1e-09	3.1e-09	WLS	2	0
1	40763	1	1	68665023	rs7554551	6e-11	0.306683	6e-11	6e-11	0	6e-11	6e-11	GNG12-AS1	2	2
1	40763	1	1	68665023	rs7554551	6e-11	0.306683	6e-11	6e-11	0	6e-11	6e-11	WLS	2	2
2	4879	223	51	42238497	rs11124857	0.019656	0.411217	1e-05	1.69e-09	0	1.39e-05	1.98e-05	PKDCC	2	0
2	4879	223	51	42239258	rs181681883	0.879112	0.00389817	1e-05	1.69e-09	0	1.39e-05	1.98e-05	PKDCC	2	0
2	4879	223	51	42239841	rs78213760	0.154063	0.00540971	1e-05	1.69e-09	0	1.39e-05	1.98e-05	PKDCC	2	0
2	4879	223	51	42242232	rs189244481	0.401822	0.00517104	1e-05	1.69e-09	0	1.39e-05	1.98e-05	PKDCC	2	0
2	4879	223	51	42242454	rs77019593	0.011596	0.174861	1e-05	1.69e-09	0	1.39e-05	1.98e-05	PKDCC	2	0
2	4879	223	51	42243490	rs185165827	0.988547	0.00381862	1e-05	1.69e-09	0	1.39e-05	1.98e-05	PKDCC	2	0
2	4879	223	51	42243850	rs4952564	0.003839	0.384646	1e-05	1.69e-09	0	1.39e-05	1.98e-05	PKDCC	2	0
2	4879	223	51	42244910	rs140980406	0.208955	0.148051	1e-05	1.69e-09	0	1.39e-05	1.98e-05	PKDCC	2	0
2	4879	223	51	42245269	rs115541976	0.325996	0.0202068	1e-05	1.69e-09	0	1.39e-05	1.98e-05	PKDCC	2	2
2	4879	223	51	42246149	rs11892988	2.4e-06	0.241209	1e-05	1.69e-09	0	1.39e-05	1.98e-05	PKDCC	2	0
2	4879	223	51	42246433	rs143016490	0.553108	0.0123309	1e-05	1.69e-09	0	1.39e-05	1.98e-05	PKDCC	2	0
2	4879	223	51	42246503	rs11694907	0.134867	0.00636436	1e-05	1.69e-09	0	1.39e-05	1.98e-05	PKDCC	2	0
2	4879	223	51	42246964	rs189869652	0.785632	0.00922832	1e-05	1.69e-09	0	1.39e-05	1.98e-05	PKDCC	2	0
2	4879	223	51	42247152	rs75660123	0.223927	0.125935	1e-05	1.69e-09	0	1.39e-05	1.98e-05	PKDCC	2	0
2	4879	223	51	42248610	rs139746815	0.192086	0.0123309	1e-05	1.69e-09	0	1.39e-05	1.98e-05	PKDCC	2	0
2	4879	223	51	42248882	rs114506963	0.255031	0.0194909	1e-05	1.69e-09	0	1.39e-05	1.98e-05	PKDCC	2	0
2	4879	223	51	42249163	rs192957082	0.717092	0.00326173	1e-05	1.69e-09	0	1.39e-05	1.98e-05	PKDCC	2	0
2	4879	223	51	42249643	rs10195970	1.38e-05	0.209626	1e-05	1.69e-09	0	1.39e-05	1.98e-05	PKDCC	2	0
2	4879	223	51	42250725	rs184536556	0.949491	0.00413683	1e-05	1.69e-09	0	1.39e-05	1.98e-05	PKDCC	2	0
2	4879	223	51	42251279	rs7601719	0.362156	0.250835	1e-05	1.69e-09	0	1.39e-05	1.98e-05	PKDCC	2	0
2	4879	223	51	42252517	rs191096162	0.248364	0.0171042	1e-05	1.69e-09	0	1.39e-05	1.98e-05	PKDCC	2	0
2	4879	223	51	42252521	rs183755757	0.314395	0.00501193	1e-05	1.69e-09	0	1.39e-05	1.98e-05	PKDCC	2	0
2	4879	223	51	42253649	rs187177617	0.969296	0.00731901	1e-05	1.69e-09	0	1.39e-05	1.98e-05	PKDCC	2	0
2	4879	223	51	42253669	rs144739718	0.609568	0.00429594	1e-05	1.69e-09	0	1.39e-05	1.98e-05	PKDCC	2	0
2	4879	223	51	42253856	rs117228414	0.309023	0.0324582	1e-05	1.69e-09	0	1.39e-05	1.98e-05	PKDCC	2	0
2	4879	223	51	42254356	rs2165239	8.11e-07	0.234129	1e-05	1.69e-09	0	1.39e-05	1.98e-05	PKDCC	2	2
2	4879	223	51	42254894	rs149124465	0.247988	0.00509149	1e-05	1.69e-09	0	1.39e-05	1.98e-05	PKDCC	2	0
2	4879	223	51	42255276	rs181780610	0.601847	0.00485282	1e-05	1.69e-09	0	1.39e-05	1.98e-05	PKDCC	2	0
2	4879	223	51	42256160	rs190153168	0.372799	0.00477327	1e-05	1.69e-09	0	1.39e-05	1.98e-05	PKDCC	2	0
2	4879	223	51	42256857	rs193214328	0.320927	0.00540971	1e-05	1.69e-09	0	1.39e-05	1.98e-05	PKDCC	2	0
2	4879	223	51	42257425	rs72794534	0.143453	0.0128083	1e-05	1.69e-09	0	1.39e-05	1.98e-05	PKDCC	2	0
2	4879	223	51	42257650	rs56406220	0.828494	0.00517104	1e-05	1.69e-09	0	1.39e-05	1.98e-05	PKDCC	2	0
2	4879	223	51	42258045	rs139548521	0.365294	0.00564837	1e-05	1.69e-09	0	1.39e-05	1.98e-05	PKDCC	2	0
2	4879	223	51	42258979	rs187842286	0.699095	0.00421639	1e-05	1.69e-09	0	1.39e-05	1.98e-05	PKDCC	2	0
2	4879	223	51	42259996	rs11673883	0.016091	0.0338902	1e-05	1.69e-09	0	1.39e-05	1.98e-05	PKDCC	2	0
2	4879	223	51	42260935	rs151093492	0.24936	0.0127287	1e-05	1.69e-09	0	1.39e-05	1.98e-05	PKDCC	2	0
2	4879	223	51	42261813	rs6716080	0.001015	0.418775	1e-05	1.69e-09	0	1.39e-05	1.98e-05	PKDCC	2	0
2	4879	223	51	42262502	rs10197752	0.004239	0.465553	1e-05	1.69e-09	0	1.39e-05	1.98e-05	PKDCC	2	0
2	4879	223	51	42262946	rs116010900	0.176491	0.00644391	1e-05	1.69e-09	0	1.39e-05	1.98e-05	PKDCC	2	0
2	4879	223	51	42263018	rs10174871	1.26e-05	0.17677	1e-05	1.69e-09	0	1.39e-05	1.98e-05	PKDCC	2	0
2	4879	223	51	42263686	rs139457023	0.550314	0.00636436	1e-05	1.69e-09	0	1.39e-05	1.98e-05	PKDCC	2	0
2	4879	223	51	42264667	rs4952578	0.042	0.378123	1e-05	1.69e-09	0	1.39e-05	1.98e-05	PKDCC	2	0
2	4879	223	51	42265702	rs13409978	0.236662	0.208194	1e-05	1.69e-09	0	1.39e-05	1.98e-05	PKDCC	2	0
2	4879	223	51	42267428	rs11898187	0.001825	0.438982	1e-05	1.69e-09	0	1.39e-05	1.98e-05	PKDCC	2	0
2	4879	223	51	42267462	rs11887431	5.07e-06	0.24463	1e-05	1.69e-09	0	1.39e-05	1.98e-05	PKDCC	2	2
2	4879	223	51	42269213	rs56398849	6.04e-07	0.130072	1e-05	1.69e-09	0	1.39e-05	1.98e-05	PKDCC	2	0
2	4879	223	51	42269859	rs17029121	0.241062	0.236197	1e-05	1.69e-09	0	1.39e-05	1.98e-05	PKDCC	2	0
2	4879	223	51	42270042	rs114700323	0.02604	0.00421639	1e-05	1.69e-09	0	1.39e-05	1.98e-05	PKDCC	2	0
2	4879	223	51	42270390	rs149323927	0.170784	0.00533015	1e-05	1.69e-09	0	1.39e-05	1.98e-05	PKDCC	2	0
2	4879	223	51	42271209	rs184981024	0.229114	0.00994431	1e-05	1.69e-09	0	1.39e-05	1.98e-05	PKDCC	2	0
2	4879	223	51	42272124	rs146588206	0.024608	0.00397772	1e-05	1.69e-09	0	1.39e-05	1.98e-05	PKDCC	2	0
2	13917	52	21	166460814	rs1005840	0.056473	0.179395	0.001	1.81e-08	0	4.16e-06	3.89e-06	CSRNP3	2	0
2	13917	52	21	166460912	rs185891873	0.849915	0.00326173	0.001	1.81e-08	0	4.16e-06	3.89e-06	CSRNP3	2	0
2	13917	52	21	166461455	rs147340070	0.840586	0.000556881	0.001	1.81e-08	0	4.16e-06	3.89e-06	CSRNP3	2	0
2	13917	52	21	166463318	rs13412684	0.000193	0.379714	0.001	1.81e-08	0	4.16e-06	3.89e-06	CSRNP3	2	0
2	13917	52	21	166466363	rs10930173	2.52e-07	0.454733	0.001	1.81e-08	0	4.16e-06	3.89e-06	CSRNP3	2	0
2	13917	52	21	166466428	rs62176869	0.05786	0.170406	0.001	1.81e-08	0	4.16e-06	3.89e-06	CSRNP3	2	0
2	13917	52	21	166469384	rs146712692	0.301578	0.0164678	0.001	1.81e-08	0	4.16e-06	3.89e-06	CSRNP3	2	0
2	13917	52	21	166469896	rs66524432	5.46e-06	0.255529	0.001	1.81e-08	0	4.16e-06	3.89e-06	CSRNP3	2	0
2	13917	52	21	166471028	rs182873613	0.197986	0.00747812	0.001	1.81e-08	0	4.16e-06	3.89e-06	CSRNP3	2	0
2	13917	52	21	166471144	rs10201582	0.06353	0.0416866	0.001	1.81e-08	0	4.16e-06	3.89e-06	CSRNP3	2	0
2	13917	52	21	166471199	rs139284633	0.999631	0.00397772	0.001	1.81e-08	0	4.16e-06	3.89e-06	CSRNP3	2	0
2	13917	52	21	166471311	rs72879711	0.047143	0.127287	0.001	1.81e-08	0	4.16e-06	3.89e-06	CSRNP3	2	0
2	13917	52	21	166471871	rs141636047	0.367499	0.0181384	0.001	1.81e-08	0	4.16e-06	3.89e-06	CSRNP3	2	0
2	13917	52	21	166472191	rs184530515	0.730644	0.00533015	0.001	1.81e-08	0	4.16e-06	3.89e-06	CSRNP3	2	0
2	13917	52	21	166477185	rs7586894	1.12e-06	0.307717	0.001	1.81e-08	0	4.16e-06	3.89e-06	CSRNP3	2	0
2	13917	52	21	166479370	rs62176878	0.069188	0.373827	0.001	1.81e-08	0	4.16e-06	3.89e-06	CSRNP3	2	0
2	13917	52	21	166482682	rs12624157	0.02145	0.259984	0.001	1.81e-08	0	4.16e-06	3.89e-06	CSRNP3	2	0
2	13917	52	21	166483031	rs140740371	0.429772	0.00564837	0.001	1.81e-08	0	4.16e-06	3.89e-06	CSRNP3	2	0
2	13917	52	21	166483089	rs73029889	0.037375	0.0456643	0.001	1.81e-08	0	4.16e-06	3.89e-06	CSRNP3	2	0
2	13917	52	21	166483109	rs74768999	0.804784	0.0119332	0.001	1.81e-08	0	4.16e-06	3.89e-06	CSRNP3	2	0
2	13917	52	21	166483460	rs116758739	0.683962	0.0129674	0.001	1.81e-08	0	4.16e-06	3.89e-06	CSRNP3	2	0
2	13919	8	6	166486082	rs17252066	2.35e-07	0.270406	1e-05	1.87e-09	0	4.07e-07	4.38e-07	CSRNP3	2	0
2	13919	8	6	166487053	rs1551338	0.059675	0.174622	1e-05	1.87e-09	0	4.07e-07	4.38e-07	CSRNP3	2	0
2	13919	8	6	166487713	rs10180533	0.119868	0.412888	1e-05	1.87e-09	0	4.07e-07	4.38e-07	CSRNP3	2	0
2	13919	8	6	166487877	rs181082985	0.074432	0.00373906	1e-05	1.87e-09	0	4.07e-07	4.38e-07	CSRNP3	2	0
2	13919	8	6	166488800	rs994296	9.54e-08	0.486714	1e-05	1.87e-09	0	4.07e-07	4.38e-07	CSRNP3	2	0
2	13919	8	6	166490343	rs10211296	7.06e-05	0.336436	1e-05	1.87e-09	0	4.07e-07	4.38e-07	CSRNP3	2	0
2	13923	75	25	166513374	rs2054026	8.81e-07	0.27685	1e-05	8.33e-16	0	3.55e-06	5.79e-06	CSRNP3	2	0
2	13923	75	25	166513855	rs138506205	0.233513	0.0124105	1e-05	8.33e-16	0	3.55e-06	5.79e-06	CSRNP3	2	0
2	13923	75	25	166514007	rs2054027	0.047739	0.28218	1e-05	8.33e-16	0	3.55e-06	5.79e-06	CSRNP3	2	0
2	13923	75	25	166514165	rs12620509	0.027508	0.449801	1e-05	8.33e-16	0	3.55e-06	5.79e-06	CSRNP3	2	0
2	13923	75	25	166514908	rs116325116	0.364021	0.008035	1e-05	8.33e-16	0	3.55e-06	5.79e-06	CSRNP3	2	0
2	13923	75	25	166515173	rs1840253	0.009591	0.264041	1e-05	8.33e-16	0	3.55e-06	5.79e-06	CSRNP3	2	0
2	13923	75	25	166515325	rs6720192	3.68e-07	0.235879	1e-05	8.33e-16	0	3.55e-06	5.79e-06	CSRNP3	2	0
2	13923	75	25	166515405	rs62176899	0.066016	0.184805	1e-05	8.33e-16	0	3.55e-06	5.79e-06	CSRNP3	2	0
2	13923	75	25	166516651	rs6724507	0.010384	0.466905	1e-05	8.33e-16	0	3.55e-06	5.79e-06	CSRNP3	2	0
2	13923	75	25	166518443	rs146707495	0.379563	0.0138425	1e-05	8.33e-16	0	3.55e-06	5.79e-06	CSRNP3	2	0
2	13923	75	25	166520788	rs12692773	3.13e-07	0.281543	1e-05	8.33e-16	0	3.55e-06	5.79e-06	CSRNP3	2	0
2	13923	75	25	166522054	rs140972706	0.922791	0.00540971	1e-05	8.33e-16	0	3.55e-06	5.79e-06	CSRNP3	2	0
2	13923	75	25	166522481	rs77633938	0.010971	0.197136	1e-05	8.33e-16	0	3.55e-06	5.79e-06	CSRNP3	2	0
2	13923	75	25	166523961	rs2390292	0.073762	0.001273	1e-05	8.33e-16	0	3.55e-06	5.79e-06	CSRNP3	2	0
2	13923	75	25	166524184	rs192111028	0.59021	0.00429594	1e-05	8.33e-16	0	3.55e-06	5.79e-06	CSRNP3	2	0
2	13923	75	25	166524185	rs1840250	0.003853	0.276054	1e-05	8.33e-16	0	3.55e-06	5.79e-06	CSRNP3	2	0
2	13923	75	25	166524621	rs147233899	0.594792	0.00461416	1e-05	8.33e-16	0	3.55e-06	5.79e-06	CSRNP3	2	0
2	13923	75	25	166526775	rs150963680	0.925684	0.00787589	1e-05	8.33e-16	0	3.55e-06	5.79e-06	CSRNP3	2	0
2	13923	75	25	166527633	rs6747469	0.025957	0.0470167	1e-05	8.33e-16	0	3.55e-06	5.79e-06	CSRNP3	2	0
2	13923	75	25	166529125	rs139065787	0.431737	0.000477327	1e-05	8.33e-16	0	3.55e-06	5.79e-06	CSRNP3	2	0
2	13923	75	25	166529672	rs80176968	0.839638	0.0112172	1e-05	8.33e-16	0	3.55e-06	5.79e-06	CSRNP3	2	0
2	13923	75	25	166530300	rs182119010	0.212281	0.0107399	1e-05	8.33e-16	0	3.55e-06	5.79e-06	CSRNP3	2	0
2	13923	75	25	166530589	rs139396660	0.091066	0.00294352	1e-05	8.33e-16	0	3.55e-06	5.79e-06	CSRNP3	2	0
2	13923	75	25	166531404	rs116822882	0.581356	0.0212411	1e-05	8.33e-16	0	3.55e-06	5.79e-06	CSRNP3	2	0
2	13923	75	25	166531739	rs188586810	0.136224	0.00469372	1e-05	8.33e-16	0	3.55e-06	5.79e-06	CSRNP3	2	0
2	13924	9	9	166539042	rs2194754	1.58e-12	0.465553	1e-05	5.64e-11	0	1.42e-11	1.37e-11	CSRNP3	2	0
2	13924	9	9	166539742	rs182073367	0.527158	0.00381862	1e-05	5.64e-11	0	1.42e-11	1.37e-11	CSRNP3	2	0
2	13924	9	9	166541524	rs145321633	0.096919	0.0148767	1e-05	5.64e-11	0	1.42e-11	1.37e-11	CSRNP3	2	0
2	13924	9	9	166544973	rs111402557	0.046146	0.0104216	1e-05	5.64e-11	0	1.42e-11	1.37e-11	CSRNP3	2	0
2	13924	9	9	166547477	rs72881657	0.964221	0.0061257	1e-05	5.64e-11	0	1.42e-11	1.37e-11	CSRNP3	2	0
2	13924	9	9	166548782	rs76929399	0.215463	0.0089101	1e-05	5.64e-11	0	1.42e-11	1.37e-11	CSRNP3	2	0
2	13924	9	9	166549952	rs13388950	0.286811	0.00970565	1e-05	5.64e-11	0	1.42e-11	1.37e-11	CSRNP3	2	0
2	13924	9	9	166550184	rs1425003	0.577775	0.00493238	1e-05	5.64e-11	0	1.42e-11	1.37e-11	CSRNP3	2	0
2	13924	9	9	166551128	rs62174767	0.00381	0.121798	1e-05	5.64e-11	0	1.42e-11	1.37e-11	CSRNP3	2	0
2	13925	24	13	166552272	rs699482	1.59e-06	0.34113	1e-05	1.67e-16	0	8.71e-13	7.43e-13		0	0
2	13925	24	13	166552918	rs34462569	0.107472	0.0486874	1e-05	1.67e-16	0	8.71e-13	7.43e-13		0	0
2	13925	24	13	166553005	rs144275700	0.178606	0.0122514	1e-05	1.67e-16	0	8.71e-13	7.43e-13		0	0
2	13925	24	13	166554346	rs145191196	0.736707	0.00485282	1e-05	1.67e-16	0	8.71e-13	7.43e-13		0	0
2	13925	24	13	166554455	rs188277537	0.102459	0.00071599	1e-05	1.67e-16	0	8.71e-13	7.43e-13		0	0
2	13925	24	13	166555552	rs777356	2.48e-10	0.461575	1e-05	1.67e-16	0	8.71e-13	7.43e-13		0	0
2	13925	24	13	166555960	rs1834279	0.037873	0.0377884	1e-05	1.67e-16	0	8.71e-13	7.43e-13		0	0
2	13925	24	13	166556786	rs145714365	0.097175	0.00318218	1e-05	1.67e-16	0	8.71e-13	7.43e-13		0	0
2	13925	24	13	166557131	rs148773816	0.314171	0.0128083	1e-05	1.67e-16	0	8.71e-13	7.43e-13		0	0
2	13925	24	13	166557262	rs142388081	0.785468	0.00405728	1e-05	1.67e-16	0	8.71e-13	7.43e-13		0	0
2	13925	24	13	166559219	rs56038327	0.001352	0.161973	1e-05	1.67e-16	0	8.71e-13	7.43e-13		0	0
2	13925	24	13	166560539	rs112333128	0.031077	0.0105012	1e-05	1.67e-16	0	8.71e-13	7.43e-13		0	0
2	13925	24	13	166561432	rs11677550	6.7e-14	0.426412	1e-05	1.67e-16	0	8.71e-13	7.43e-13		0	0
2	13926	146	62	166561497	rs17200482	0.035481	0.0728719	1e-05	1.67e-16	0	1.56e-12	2.35e-12	GALNT3	2	0
2	13926	146	62	166563803	rs139936248	0.748769	0.00318218	1e-05	1.67e-16	0	1.56e-12	2.35e-12	GALNT3	2	0
2	13926	146	62	166564025	rs185726351	0.479101	0.00429594	1e-05	1.67e-16	0	1.56e-12	2.35e-12	GALNT3	2	0
2	13926	146	62	166564491	rs140361671	0.576365	0.00501193	1e-05	1.67e-16	0	1.56e-12	2.35e-12	GALNT3	2	0
2	13926	146	62	166565925	rs55715428	0.175808	0.023389	1e-05	1.67e-16	0	1.56e-12	2.35e-12	GALNT3	2	0
2	13926	146	62	166566005	rs34095745	5.74e-14	0.470406	1e-05	1.67e-16	0	1.56e-12	2.35e-12	GALNT3	2	2
2	13926	146	62	166566293	rs55747008	0.165575	0.00859189	1e-05	1.67e-16	0	1.56e-12	2.35e-12	GALNT3	2	0
2	13926	146	62	166566668	rs183230739	0.010276	0.0147971	1e-05	1.67e-16	0	1.56e-12	2.35e-12	GALNT3	2	0
2	13926	146	62	166566842	rs193033391	0.106396	0.0148767	1e-05	1.67e-16	0	1.56e-12	2.35e-12	GALNT3	2	0
2	13926	146	62	166569106	rs116760835	0.064572	0.0758154	1e-05	1.67e-16	0	1.56e-12	2.35e-12	GALNT3	2	0
2	13926	146	62	166569943	rs188351151	0.528517	0.0136038	1e-05	1.67e-16	0	1.56e-12	2.35e-12	GALNT3	2	0
2	13926	146	62	166570455	rs184166448	0.595899	0.00405728	1e-05	1.67e-16	0	1.56e-12	2.35e-12	GALNT3	2	0
2	13926	146	62	166570835	rs4667832	0.934392	0.005728	1e-05	1.67e-16	0	1.56e-12	2.35e-12	GALNT3	2	0
2	13926	146	62	166571157	rs182261529	0.047801	0.0318218	1e-05	1.67e-16	0	1.56e-12	2.35e-12	GALNT3	2	0
2	13926	146	62	166571303	rs10188462	1.12e-13	0.475815	1e-05	1.67e-16	0	1.56e-12	2.35e-12	GALNT3	2	0
2	13926	146	62	166571348	rs140126021	0.266093	0.0329356	1e-05	1.67e-16	0	1.56e-12	2.35e-12	GALNT3	2	0
2	13926	146	62	166571529	rs141230678	0.204565	0.0252188	1e-05	1.67e-16	0	1.56e-12	2.35e-12	GALNT3	2	0
2	13926	146	62	166571711	rs12692776	0.993759	0.014479	1e-05	1.67e-16	0	1.56e-12	2.35e-12	GALNT3	2	0
2	13926	146	62	166572234	rs184590815	0.085847	0.008035	1e-05	1.67e-16	0	1.56e-12	2.35e-12	GALNT3	2	0
2	13926	146	62	166574734	rs116130513	0.151369	0.0174224	1e-05	1.67e-16	0	1.56e-12	2.35e-12	GALNT3	2	0
2	13926	146	62	166574814	rs149400356	0.235635	0.00485282	1e-05	1.67e-16	0	1.56e-12	2.35e-12	GALNT3	2	0
2	13926	146	62	166576414	rs56245702	0.053325	0.0356404	1e-05	1.67e-16	0	1.56e-12	2.35e-12	GALNT3	2	0
2	13926	146	62	166578321	rs6712042	0.238208	0.046778	1e-05	1.67e-16	0	1.56e-12	2.35e-12	GALNT3	2	0
2	13926	146	62	166581302	rs75121355	0.008663	0.14638	1e-05	1.67e-16	0	1.56e-12	2.35e-12	GALNT3	2	0
2	13926	146	62	166582053	rs2113838	0.459661	0.0157518	1e-05	1.67e-16	0	1.56e-12	2.35e-12	GALNT3	2	0
2	13926	146	62	166585162	rs188643312	0.001242	0.000159109	1e-05	1.67e-16	0	1.56e-12	2.35e-12	GALNT3	2	0
2	13926	146	62	166586092	rs76046081	0.2417	0.00692124	1e-05	1.67e-16	0	1.56e-12	2.35e-12	GALNT3	2	0
2	13926	146	62	166586522	rs146099022	0.233119	0.0122514	1e-05	1.67e-16	0	1.56e-12	2.35e-12	GALNT3	2	0
2	13926	146	62	166587702	rs4667492	3.17e-07	0.288624	1e-05	1.67e-16	0	1.56e-12	2.35e-12	GALNT3	2	0
2	13926	146	62	166588183	rs12995701	0.121599	0.0724741	1e-05	1.67e-16	0	1.56e-12	2.35e-12	GALNT3	2	0
2	13926	146	62	166593920	rs142559715	0.026978	0.250119	1e-05	1.67e-16	0	1.56e-12	2.35e-12	GALNT3	2	0
2	13926	146	62	166594022	rs11883990	0.112094	0.00811456	1e-05	1.67e-16	0	1.56e-12	2.35e-12	GALNT3	2	0
2	13926	146	62	166594079	rs189394116	0.667758	0.00103421	1e-05	1.67e-16	0	1.56e-12	2.35e-12	GALNT3	2	0
2	13926	146	62	166594180	rs112478746	0.75398	0.0124901	1e-05	1.67e-16	0	1.56e-12	2.35e-12	GALNT3	2	0
2	13926	146	62	166594470	rs6734204	0.72443	0.005728	1e-05	1.67e-16	0	1.56e-12	2.35e-12	GALNT3	2	0
2	13926	146	62	166595029	rs62174813	0.002511	0.163484	1e-05	1.67e-16	0	1.56e-12	2.35e-12	GALNT3	2	0
2	13926	146	62	166595411	rs184209536	0.016874	0.000875099	1e-05	1.67e-16	0	1.56e-12	2.35e-12	GALNT3	2	0
2	13926	146	62	166595623	rs6738157	0.135917	0.009865	1e-05	1.67e-16	0	1.56e-12	2.35e-12	GALNT3	2	0
2	13926	146	62	166596099	rs146254396	0.862403	0.00429594	1e-05	1.67e-16	0	1.56e-12	2.35e-12	GALNT3	2	0
2	13926	146	62	166597357	rs1346003	8.25e-14	0.430231	1e-05	1.67e-16	0	1.56e-12	2.35e-12	GALNT3	2	0
2	13926	146	62	166598063	rs1968292	0.367927	0.01074	1e-05	1.67e-16	0	1.56e-12	2.35e-12	GALNT3	2	0
2	13926	146	62	166599042	rs144255497	0.578426	0.00501193	1e-05	1.67e-16	0	1.56e-12	2.35e-12	GALNT3	2	0
2	13926	146	62	166600073	rs142910246	0.358173	0.00334129	1e-05	1.67e-16	0	1.56e-12	2.35e-12	GALNT3	2	0
2	13926	146	62	166601120	rs1425000	0.022389	0.144073	1e-05	1.67e-16	0	1.56e-12	2.35e-12	GALNT3	2	0
2	13926	146	62	166603087	rs1895701	1.01e-12	0.480748	1e-05	1.67e-16	0	1.56e-12	2.35e-12	GALNT3	2	0
2	13926	146	62	166603260	rs73017446	0.157204	0.0361973	1e-05	1.67e-16	0	1.56e-12	2.35e-12	GALNT3	2	0
2	13926	146	62	166603281	rs11680288	3.25e-12	0.428958	1e-05	1.67e-16	0	1.56e-12	2.35e-12	GALNT3	2	0
2	13926	146	62	166603311	rs34062516	0.094201	0.0752586	1e-05	1.67e-16	0	1.56e-12	2.35e-12	GALNT3	2	0
2	13926	146	62	166603340	rs192658054	0.457994	0.000477327	1e-05	1.67e-16	0	1.56e-12	2.35e-12	GALNT3	2	0
2	13926	146	62	166605010	rs13429321	7.83e-08	0.433015	1e-05	1.67e-16	0	1.56e-12	2.35e-12	GALNT3	2	0
2	13926	146	62	166606619	rs6432845	0.722133	0.009149	1e-05	1.67e-16	0	1.56e-12	2.35e-12	GALNT3	2	0
2	13926	146	62	166613243	rs3791848	2.3e-10	0.491249	1e-05	1.67e-16	0	1.56e-12	2.35e-12	GALNT3	2	0
2	13926	146	62	166614417	rs146374887	0.596885	0.014638	1e-05	1.67e-16	0	1.56e-12	2.35e-12	GALNT3	2	0
2	13926	146	62	166614614	rs139670829	0.608873	0.0117741	1e-05	1.67e-16	0	1.56e-12	2.35e-12	GALNT3	2	0
2	13926	146	62	166616490	rs188861642	0.023591	0.00835322	1e-05	1.67e-16	0	1.56e-12	2.35e-12	GALNT3	2	0
2	13926	146	62	166616815	rs149653869	0.417375	0.00517104	1e-05	1.67e-16	0	1.56e-12	2.35e-12	GALNT3	2	0
2	13926	146	62	166617604	rs184503852	0.040193	0.00294352	1e-05	1.67e-16	0	1.56e-12	2.35e-12	GALNT3	2	0
2	13926	146	62	166618824	rs34100816	2.86e-07	0.280032	1e-05	1.67e-16	0	1.56e-12	2.35e-12	GALNT3	2	0
2	13926	146	62	166619507	rs139429331	0.430896	0.00151154	1e-05	1.67e-16	0	1.56e-12	2.35e-12	GALNT3	2	0
2	13926	146	62	166619617	rs183551634	0.398627	0.00421639	1e-05	1.67e-16	0	1.56e-12	2.35e-12	GALNT3	2	0
2	13926	146	62	166620864	rs140511886	0.710099	0.00938743	1e-05	1.67e-16	0	1.56e-12	2.35e-12	GALNT3	2	0
2	13926	146	62	166621236	rs6721582	7.7e-06	0.284964	1e-05	1.67e-16	0	1.56e-12	2.35e-12	GALNT3	2	0
2	13927	5	2	166622052	rs112816927	0.024285	0.150676	0.001	3.55e-10	0	2.04e-10	1.89e-10	GALNT3	2	0
2	13927	5	2	166622598	rs13430211	1.02e-10	0.427685	0.001	3.55e-10	0	2.04e-10	1.89e-10	GALNT3	2	0
2	23469	1	1	166535918	chr2:166535918	1.06e-11	0.449165	1.06e-11	1.06e-11	0	1.06e-11	1.06e-11	CSRNP3	2	0
2	59948	1	1	166533815	rs10182272	3.68e-09	0.260939	3.68e-09	3.68e-09	0	3.68e-09	3.68e-09	CSRNP3	2	0
2	59955	1	1	166551494	rs35745544	1.74e-12	0.455131	1.74e-12	1.74e-12	0	1.74e-12	1.74e-12		0	0
3	5302	8	5	41106065	rs429988	3.73e-08	0.359427	1e-05	1.67e-16	0	1.86e-07	1.73e-07		0	0
3	5302	8	5	41106259	rs145904485	0.02766	0.00135243	1e-05	1.67e-16	0	1.86e-07	1.73e-07		0	0
3	5302	8	5	41106988	rs76006601	0.533743	0.0260939	1e-05	1.67e-16	0	1.86e-07	1.73e-07		0	0
3	5302	8	5	41107106	rs114965706	0.109966	0.0104216	1e-05	1.67e-16	0	1.86e-07	1.73e-07		0	0
3	5302	8	5	41107173	rs6788984	0.007772	0.161575	1e-05	1.67e-16	0	1.86e-07	1.73e-07		0	0
3	5303	49	19	41108552	rs12107052	0.003813	0.14821	1e-05	0	0	4.44e-15	3.59e-15		0	0
3	5303	49	19	41109311	rs77078287	0.001026	0.107239	1e-05	0	0	4.44e-15	3.59e-15		0	0
3	5303	49	19	41109674	rs190684264	0.29253	0.00198886	1e-05	0	0	4.44e-15	3.59e-15		0	0
3	5303	49	19	41110105	rs114226240	0.626595	0.0104216	1e-05	0	0	4.44e-15	3.59e-15		0	0
3	5303	49	19	41110354	rs111308512	0.612829	0.0116945	1e-05	0	0	4.44e-15	3.59e-15		0	0
3	5303	49	19	41110757	rs116056203	0.736046	0.0365951	1e-05	0	0	4.44e-15	3.59e-15		0	0
3	5303	49	19	41111150	rs139733200	0.122122	0.00970565	1e-05	0	0	4.44e-15	3.59e-15		0	0
3	5303	49	19	41111450	rs448359	4.54e-09	0.378282	1e-05	0	0	4.44e-15	3.59e-15		0	0
3	5303	49	19	41111461	rs115343047	0.00267	0.0491647	1e-05	0	0	4.44e-15	3.59e-15		0	0
3	5303	49	19	41111759	rs75172588	0.480025	0.00668258	1e-05	0	0	4.44e-15	3.59e-15		0	0
3	5303	49	19	41114867	rs384934	3.44e-15	0.483771	1e-05	0	0	4.44e-15	3.59e-15		0	0
3	5303	49	19	41115693	rs442024	1.83e-08	0.410342	1e-05	0	0	4.44e-15	3.59e-15		0	0
3	5303	49	19	41116369	rs182601480	0.426171	0.00405728	1e-05	0	0	4.44e-15	3.59e-15		0	0
3	5303	49	19	41116831	rs436705	2.64e-16	0.468019	1e-05	0	0	4.44e-15	3.59e-15		0	0
3	5303	49	19	41118103	rs77311174	0.746429	0.0118536	1e-05	0	0	4.44e-15	3.59e-15		0	0
3	5303	49	19	41118238	rs74391560	0.014473	0.0225139	1e-05	0	0	4.44e-15	3.59e-15		0	0
3	5303	49	19	41119146	rs149868435	0.969846	0.00270485	1e-05	0	0	4.44e-15	3.59e-15		0	0
3	5303	49	19	41119331	rs1798795	0.122739	0.001273	1e-05	0	0	4.44e-15	3.59e-15		0	0
3	5303	49	19	41120307	rs431052	1.33e-15	0.493317	1e-05	0	0	4.44e-15	3.59e-15		0	0
3	5305	69	28	41121974	rs62259233	9.45e-05	0.0995227	1e-05	0	0	1.24e-14	1.97e-14		0	0
3	5305	69	28	41122406	rs77039729	0.379615	0.0117741	1e-05	0	0	1.24e-14	1.97e-14		0	0
3	5305	69	28	41123984	rs370387	1.03e-14	0.499761	1e-05	0	0	1.24e-14	1.97e-14		0	2
3	5305	69	28	41125962	rs417052	1.16e-15	0.439936	1e-05	0	0	1.24e-14	1.97e-14		0	0
3	5305	69	28	41127009	rs80240765	0.765489	0.00771679	1e-05	0	0	1.24e-14	1.97e-14		0	0
3	5305	69	28	41128725	rs148954094	0.138747	0.00493238	1e-05	0	0	1.24e-14	1.97e-14		0	0
3	5305	69	28	41129680	rs138998274	0.042034	0.00493238	1e-05	0	0	1.24e-14	1.97e-14		0	0
3	5305	69	28	41130116	rs188884990	0.964336	0.0017502	1e-05	0	0	1.24e-14	1.97e-14		0	0
3	5305	69	28	41132465	rs113754646	0.750934	0.0124901	1e-05	0	0	1.24e-14	1.97e-14		0	0
3	5305	69	28	41132665	rs74385711	0.008203	0.0389021	1e-05	0	0	1.24e-14	1.97e-14		0	0
3	5305	69	28	41133744	rs145918818	0.433824	0.00190931	1e-05	0	0	1.24e-14	1.97e-14		0	0
[truncated: 2,027 more rows]

## Sheet: 2015fa
CHR	id	size	prunesize	BP	SNP	Pval	maf	tau	Pval_otfishercct	near	Pval_cct	Pval_gates	gene	is.literature.gene	is.literature.snp
[truncated: 3,235 more rows]

[truncated: 4 more sheets: 2017bmd, 2017tbbmd, 2018fracture, 2020falls]
