# Supplementary material for: Simultaneous detection of novel genes and SNPs by adaptive p-value combination
Source: Front Genet. 2022 Nov 17;13:1009428. doi: 10.3389/fgene.2022.1009428 (PMC9713700; doi:10.3389/fgene.2022.1009428)
Supplement: Supplementary file 2 [file DataSheet1.ZIP › top_pathways_BMDs.xlsx]

## Sheet: all_pathways
rank	Term	Database	ID	Input number	Background number	P-Value	Corrected P-Value	genes	is.literature.gene
1	Wnt signaling pathway	KEGG PATHWAY	hsa04310	10	160	3.00156e-09	4.29223e-07	RSPO3	1
1	Wnt signaling pathway	KEGG PATHWAY	hsa04310	10	160	3.00156e-09	4.29223e-07	LGR4	2
1	Wnt signaling pathway	KEGG PATHWAY	hsa04310	10	160	3.00156e-09	4.29223e-07	SOST	1
1	Wnt signaling pathway	KEGG PATHWAY	hsa04310	10	160	3.00156e-09	4.29223e-07	SFRP4	2
1	Wnt signaling pathway	KEGG PATHWAY	hsa04310	10	160	3.00156e-09	4.29223e-07	AXIN1	1
1	Wnt signaling pathway	KEGG PATHWAY	hsa04310	10	160	3.00156e-09	4.29223e-07	LRP5	1
1	Wnt signaling pathway	KEGG PATHWAY	hsa04310	10	160	3.00156e-09	4.29223e-07	WNT3	2
1	Wnt signaling pathway	KEGG PATHWAY	hsa04310	10	160	3.00156e-09	4.29223e-07	SMAD3	2
1	Wnt signaling pathway	KEGG PATHWAY	hsa04310	10	160	3.00156e-09	4.29223e-07	WNT16	1
1	Wnt signaling pathway	KEGG PATHWAY	hsa04310	10	160	3.00156e-09	4.29223e-07	WNT4	1
2	Breast cancer	KEGG PATHWAY	hsa05224	9	147	2.2365e-08	1.59909e-06	TNFSF11	2
2	Breast cancer	KEGG PATHWAY	hsa05224	9	147	2.2365e-08	1.59909e-06	AXIN1	1
2	Breast cancer	KEGG PATHWAY	hsa05224	9	147	2.2365e-08	1.59909e-06	LRP5	1
2	Breast cancer	KEGG PATHWAY	hsa05224	9	147	2.2365e-08	1.59909e-06	WNT3	2
2	Breast cancer	KEGG PATHWAY	hsa05224	9	147	2.2365e-08	1.59909e-06	ESR1	1
2	Breast cancer	KEGG PATHWAY	hsa05224	9	147	2.2365e-08	1.59909e-06	WNT4	1
2	Breast cancer	KEGG PATHWAY	hsa05224	9	147	2.2365e-08	1.59909e-06	DDB2	2
2	Breast cancer	KEGG PATHWAY	hsa05224	9	147	2.2365e-08	1.59909e-06	WNT16	1
2	Breast cancer	KEGG PATHWAY	hsa05224	9	147	2.2365e-08	1.59909e-06	JAG1	1
3	Hepatocellular carcinoma	KEGG PATHWAY	hsa05225	8	168	8.52477e-07	4.06347e-05	AXIN1	1
3	Hepatocellular carcinoma	KEGG PATHWAY	hsa05225	8	168	8.52477e-07	4.06347e-05	LRP5	1
3	Hepatocellular carcinoma	KEGG PATHWAY	hsa05225	8	168	8.52477e-07	4.06347e-05	WNT3	2
3	Hepatocellular carcinoma	KEGG PATHWAY	hsa05225	8	168	8.52477e-07	4.06347e-05	SMAD3	2
3	Hepatocellular carcinoma	KEGG PATHWAY	hsa05225	8	168	8.52477e-07	4.06347e-05	SMARCD3	2
3	Hepatocellular carcinoma	KEGG PATHWAY	hsa05225	8	168	8.52477e-07	4.06347e-05	DDB2	2
3	Hepatocellular carcinoma	KEGG PATHWAY	hsa05225	8	168	8.52477e-07	4.06347e-05	WNT16	1
3	Hepatocellular carcinoma	KEGG PATHWAY	hsa05225	8	168	8.52477e-07	4.06347e-05	WNT4	1
4	Pathways in cancer	KEGG PATHWAY	hsa05200	12	530	3.41399e-06	0.00012205	F2	2
4	Pathways in cancer	KEGG PATHWAY	hsa05200	12	530	3.41399e-06	0.00012205	RPS6KA5	1
4	Pathways in cancer	KEGG PATHWAY	hsa05200	12	530	3.41399e-06	0.00012205	AXIN1	1
4	Pathways in cancer	KEGG PATHWAY	hsa05200	12	530	3.41399e-06	0.00012205	LRP5	1
4	Pathways in cancer	KEGG PATHWAY	hsa05200	12	530	3.41399e-06	0.00012205	WNT3	2
4	Pathways in cancer	KEGG PATHWAY	hsa05200	12	530	3.41399e-06	0.00012205	ESR1	1
4	Pathways in cancer	KEGG PATHWAY	hsa05200	12	530	3.41399e-06	0.00012205	SMAD3	2
4	Pathways in cancer	KEGG PATHWAY	hsa05200	12	530	3.41399e-06	0.00012205	WNT4	1
4	Pathways in cancer	KEGG PATHWAY	hsa05200	12	530	3.41399e-06	0.00012205	DDB2	2
4	Pathways in cancer	KEGG PATHWAY	hsa05200	12	530	3.41399e-06	0.00012205	WNT16	1
4	Pathways in cancer	KEGG PATHWAY	hsa05200	12	530	3.41399e-06	0.00012205	JAG1	1
4	Pathways in cancer	KEGG PATHWAY	hsa05200	12	530	3.41399e-06	0.00012205	CDC42	2
5	Gastric cancer	KEGG PATHWAY	hsa05226	7	149	4.57863e-06	0.000130949	AXIN1	1
5	Gastric cancer	KEGG PATHWAY	hsa05226	7	149	4.57863e-06	0.000130949	LRP5	1
5	Gastric cancer	KEGG PATHWAY	hsa05226	7	149	4.57863e-06	0.000130949	WNT3	2
5	Gastric cancer	KEGG PATHWAY	hsa05226	7	149	4.57863e-06	0.000130949	SMAD3	2
5	Gastric cancer	KEGG PATHWAY	hsa05226	7	149	4.57863e-06	0.000130949	DDB2	2
5	Gastric cancer	KEGG PATHWAY	hsa05226	7	149	4.57863e-06	0.000130949	WNT16	1
5	Gastric cancer	KEGG PATHWAY	hsa05226	7	149	4.57863e-06	0.000130949	WNT4	1
6	Basal cell carcinoma	KEGG PATHWAY	hsa05217	5	63	1.01979e-05	0.000243051	WNT3	2
6	Basal cell carcinoma	KEGG PATHWAY	hsa05217	5	63	1.01979e-05	0.000243051	DDB2	2
6	Basal cell carcinoma	KEGG PATHWAY	hsa05217	5	63	1.01979e-05	0.000243051	WNT4	1
6	Basal cell carcinoma	KEGG PATHWAY	hsa05217	5	63	1.01979e-05	0.000243051	AXIN1	1
6	Basal cell carcinoma	KEGG PATHWAY	hsa05217	5	63	1.01979e-05	0.000243051	WNT16	1
7	Signaling pathways regulating pluripotency of stem cells	KEGG PATHWAY	hsa04550	6	140	3.67514e-05	0.000750779	AXIN1	1
7	Signaling pathways regulating pluripotency of stem cells	KEGG PATHWAY	hsa04550	6	140	3.67514e-05	0.000750779	WNT3	2
7	Signaling pathways regulating pluripotency of stem cells	KEGG PATHWAY	hsa04550	6	140	3.67514e-05	0.000750779	WNT4	1
7	Signaling pathways regulating pluripotency of stem cells	KEGG PATHWAY	hsa04550	6	140	3.67514e-05	0.000750779	DLX5	2
7	Signaling pathways regulating pluripotency of stem cells	KEGG PATHWAY	hsa04550	6	140	3.67514e-05	0.000750779	WNT16	1
7	Signaling pathways regulating pluripotency of stem cells	KEGG PATHWAY	hsa04550	6	140	3.67514e-05	0.000750779	SMAD3	2
8	Proteoglycans in cancer	KEGG PATHWAY	hsa05205	6	203	0.00026295	0.00470023	ESR1	1
8	Proteoglycans in cancer	KEGG PATHWAY	hsa05205	6	203	0.00026295	0.00470023	WNT3	2
8	Proteoglycans in cancer	KEGG PATHWAY	hsa05205	6	203	0.00026295	0.00470023	HSPG2	3
8	Proteoglycans in cancer	KEGG PATHWAY	hsa05205	6	203	0.00026295	0.00470023	WNT4	1
8	Proteoglycans in cancer	KEGG PATHWAY	hsa05205	6	203	0.00026295	0.00470023	WNT16	1
8	Proteoglycans in cancer	KEGG PATHWAY	hsa05205	6	203	0.00026295	0.00470023	CDC42	2
9	MAPK signaling pathway	KEGG PATHWAY	hsa04010	7	295	0.00029978	0.00476318	RPS6KA5	1
9	MAPK signaling pathway	KEGG PATHWAY	hsa04010	7	295	0.00029978	0.00476318	CSF1	1
9	MAPK signaling pathway	KEGG PATHWAY	hsa04010	7	295	0.00029978	0.00476318	MEF2C	1
9	MAPK signaling pathway	KEGG PATHWAY	hsa04010	7	295	0.00029978	0.00476318	MAP3K12	3
9	MAPK signaling pathway	KEGG PATHWAY	hsa04010	7	295	0.00029978	0.00476318	MAPT	1
9	MAPK signaling pathway	KEGG PATHWAY	hsa04010	7	295	0.00029978	0.00476318	BDNF	1
9	MAPK signaling pathway	KEGG PATHWAY	hsa04010	7	295	0.00029978	0.00476318	CDC42	2
10	Apelin signaling pathway	KEGG PATHWAY	hsa04371	5	137	0.000341783	0.0048875	PRKAG1	3
10	Apelin signaling pathway	KEGG PATHWAY	hsa04371	5	137	0.000341783	0.0048875	MEF2C	1
10	Apelin signaling pathway	KEGG PATHWAY	hsa04371	5	137	0.000341783	0.0048875	JAG1	1
10	Apelin signaling pathway	KEGG PATHWAY	hsa04371	5	137	0.000341783	0.0048875	HDAC5	2
10	Apelin signaling pathway	KEGG PATHWAY	hsa04371	5	137	0.000341783	0.0048875	SMAD3	2
11	Hippo signaling pathway	KEGG PATHWAY	hsa04390	5	154	0.000572665	0.00648079	WNT3	2
11	Hippo signaling pathway	KEGG PATHWAY	hsa04390	5	154	0.000572665	0.00648079	WNT16	1
11	Hippo signaling pathway	KEGG PATHWAY	hsa04390	5	154	0.000572665	0.00648079	WNT4	1
11	Hippo signaling pathway	KEGG PATHWAY	hsa04390	5	154	0.000572665	0.00648079	AXIN1	1
11	Hippo signaling pathway	KEGG PATHWAY	hsa04390	5	154	0.000572665	0.00648079	SMAD3	2
12	Human papillomavirus infection	KEGG PATHWAY	hsa05165	7	330	0.000576215	0.00648079	AXIN1	1
12	Human papillomavirus infection	KEGG PATHWAY	hsa05165	7	330	0.000576215	0.00648079	WNT3	2
12	Human papillomavirus infection	KEGG PATHWAY	hsa05165	7	330	0.000576215	0.00648079	WNT4	1
12	Human papillomavirus infection	KEGG PATHWAY	hsa05165	7	330	0.000576215	0.00648079	WNT16	1
12	Human papillomavirus infection	KEGG PATHWAY	hsa05165	7	330	0.000576215	0.00648079	JAG1	1
12	Human papillomavirus infection	KEGG PATHWAY	hsa05165	7	330	0.000576215	0.00648079	IBSP	2
12	Human papillomavirus infection	KEGG PATHWAY	hsa05165	7	330	0.000576215	0.00648079	CDC42	2
13	Cushing syndrome	KEGG PATHWAY	hsa04934	5	155	0.000589163	0.00648079	WNT3	2
13	Cushing syndrome	KEGG PATHWAY	hsa04934	5	155	0.000589163	0.00648079	WNT16	1
13	Cushing syndrome	KEGG PATHWAY	hsa04934	5	155	0.000589163	0.00648079	WNT4	1
13	Cushing syndrome	KEGG PATHWAY	hsa04934	5	155	0.000589163	0.00648079	AXIN1	1
13	Cushing syndrome	KEGG PATHWAY	hsa04934	5	155	0.000589163	0.00648079	CRHR1	2
14	Proteasome	KEGG PATHWAY	hsa03050	3	45	0.00108544	0.011087	SHFM1	1
14	Proteasome	KEGG PATHWAY	hsa03050	3	45	0.00108544	0.011087	C7orf76	1
14	Proteasome	KEGG PATHWAY	hsa03050	3	45	0.00108544	0.011087	PSMD13	1
15	Parathyroid hormone synthesis, secretion and action	KEGG PATHWAY	hsa04928	4	106	0.0012116	0.0115506	MEF2C	1
15	Parathyroid hormone synthesis, secretion and action	KEGG PATHWAY	hsa04928	4	106	0.0012116	0.0115506	TNFSF11	2
15	Parathyroid hormone synthesis, secretion and action	KEGG PATHWAY	hsa04928	4	106	0.0012116	0.0115506	SOST	1
15	Parathyroid hormone synthesis, secretion and action	KEGG PATHWAY	hsa04928	4	106	0.0012116	0.0115506	LRP5	1
16	Glycosaminoglycan degradation	KEGG PATHWAY	hsa00531	2	19	0.00347255	0.0304192	IDUA	1
16	Glycosaminoglycan degradation	KEGG PATHWAY	hsa00531	2	19	0.00347255	0.0304192	ARSB	2
17	Prolactin signaling pathway	KEGG PATHWAY	hsa04917	3	70	0.00361627	0.0304192	TNFSF11	2
17	Prolactin signaling pathway	KEGG PATHWAY	hsa04917	3	70	0.00361627	0.0304192	TNFRSF11A	1
17	Prolactin signaling pathway	KEGG PATHWAY	hsa04917	3	70	0.00361627	0.0304192	ESR1	1
18	Pancreatic cancer	KEGG PATHWAY	hsa05212	3	75	0.00435646	0.0330692	DDB2	2
18	Pancreatic cancer	KEGG PATHWAY	hsa05212	3	75	0.00435646	0.0330692	SMAD3	2
18	Pancreatic cancer	KEGG PATHWAY	hsa05212	3	75	0.00435646	0.0330692	CDC42	2
19	mTOR signaling pathway	KEGG PATHWAY	hsa04150	4	153	0.0043938	0.0330692	WNT3	2
19	mTOR signaling pathway	KEGG PATHWAY	hsa04150	4	153	0.0043938	0.0330692	WNT16	1
19	mTOR signaling pathway	KEGG PATHWAY	hsa04150	4	153	0.0043938	0.0330692	WNT4	1
19	mTOR signaling pathway	KEGG PATHWAY	hsa04150	4	153	0.0043938	0.0330692	LRP5	1
20	Colorectal cancer	KEGG PATHWAY	hsa05210	3	86	0.00628929	0.0449684	DDB2	2
20	Colorectal cancer	KEGG PATHWAY	hsa05210	3	86	0.00628929	0.0449684	AXIN1	1
20	Colorectal cancer	KEGG PATHWAY	hsa05210	3	86	0.00628929	0.0449684	SMAD3	2
21	Rheumatoid arthritis	KEGG PATHWAY	hsa05323	3	91	0.00731167	0.049789	TNFSF11	2
21	Rheumatoid arthritis	KEGG PATHWAY	hsa05323	3	91	0.00731167	0.049789	CSF1	1
21	Rheumatoid arthritis	KEGG PATHWAY	hsa05323	3	91	0.00731167	0.049789	TNFRSF11A	1
22	Transcriptional misregulation in cancer	KEGG PATHWAY	hsa05202	4	186	0.00853592	0.0554835	DDB2	2
22	Transcriptional misregulation in cancer	KEGG PATHWAY	hsa05202	4	186	0.00853592	0.0554835	WNT16	1
22	Transcriptional misregulation in cancer	KEGG PATHWAY	hsa05202	4	186	0.00853592	0.0554835	MEF2C	1
22	Transcriptional misregulation in cancer	KEGG PATHWAY	hsa05202	4	186	0.00853592	0.0554835	SUPT3H	1
23	Melanogenesis	KEGG PATHWAY	hsa04916	3	101	0.00963664	0.0599148	WNT3	2
23	Melanogenesis	KEGG PATHWAY	hsa04916	3	101	0.00963664	0.0599148	WNT16	1
23	Melanogenesis	KEGG PATHWAY	hsa04916	3	101	0.00963664	0.0599148	WNT4	1
24	Epstein-Barr virus infection	KEGG PATHWAY	hsa05169	4	201	0.0110525	0.0657348	DDB2	2
24	Epstein-Barr virus infection	KEGG PATHWAY	hsa05169	4	201	0.0110525	0.0657348	SHFM1	1
24	Epstein-Barr virus infection	KEGG PATHWAY	hsa05169	4	201	0.0110525	0.0657348	C7orf76	1
24	Epstein-Barr virus infection	KEGG PATHWAY	hsa05169	4	201	0.0110525	0.0657348	PSMD13	1
25	Insulin resistance	KEGG PATHWAY	hsa04931	3	108	0.0114921	0.0657348	PRKAG1	3
25	Insulin resistance	KEGG PATHWAY	hsa04931	3	108	0.0114921	0.0657348	SREBF1	1
25	Insulin resistance	KEGG PATHWAY	hsa04931	3	108	0.0114921	0.0657348	G6PC3	2
26	TNF signaling pathway	KEGG PATHWAY	hsa04668	3	112	0.0126383	0.0695106	JAG1	1
26	TNF signaling pathway	KEGG PATHWAY	hsa04668	3	112	0.0126383	0.0695106	CSF1	1
26	TNF signaling pathway	KEGG PATHWAY	hsa04668	3	112	0.0126383	0.0695106	RPS6KA5	1
27	Homologous recombination	KEGG PATHWAY	hsa03440	2	41	0.0140602	0.0720751	SHFM1	1
27	Homologous recombination	KEGG PATHWAY	hsa03440	2	41	0.0140602	0.0720751	C7orf76	1
28	Neurotrophin signaling pathway	KEGG PATHWAY	hsa04722	3	119	0.0147964	0.0720751	BDNF	1
28	Neurotrophin signaling pathway	KEGG PATHWAY	hsa04722	3	119	0.0147964	0.0720751	RPS6KA5	1
28	Neurotrophin signaling pathway	KEGG PATHWAY	hsa04722	3	119	0.0147964	0.0720751	CDC42	2
29	Thyroid hormone signaling pathway	KEGG PATHWAY	hsa04919	3	119	0.0147964	0.0720751	MED13L	1
29	Thyroid hormone signaling pathway	KEGG PATHWAY	hsa04919	3	119	0.0147964	0.0720751	WNT4	1
29	Thyroid hormone signaling pathway	KEGG PATHWAY	hsa04919	3	119	0.0147964	0.0720751	ESR1	1
30	AMPK signaling pathway	KEGG PATHWAY	hsa04152	3	120	0.0151207	0.0720751	PRKAG1	3
30	AMPK signaling pathway	KEGG PATHWAY	hsa04152	3	120	0.0151207	0.0720751	SREBF1	1
30	AMPK signaling pathway	KEGG PATHWAY	hsa04152	3	120	0.0151207	0.0720751	G6PC3	2
31	Osteoclast differentiation	KEGG PATHWAY	hsa04380	3	128	0.0178589	0.0823816	TNFSF11	2
31	Osteoclast differentiation	KEGG PATHWAY	hsa04380	3	128	0.0178589	0.0823816	CSF1	1
31	Osteoclast differentiation	KEGG PATHWAY	hsa04380	3	128	0.0178589	0.0823816	TNFRSF11A	1
32	FoxO signaling pathway	KEGG PATHWAY	hsa04068	3	132	0.0193247	0.0863574	PRKAG1	3
32	FoxO signaling pathway	KEGG PATHWAY	hsa04068	3	132	0.0193247	0.0863574	G6PC3	2
32	FoxO signaling pathway	KEGG PATHWAY	hsa04068	3	132	0.0193247	0.0863574	SMAD3	2
33	Endocrine and other factor-regulated calcium reabsorption	KEGG PATHWAY	hsa04961	2	50	0.0201472	0.0873046	DNM3	1
33	Endocrine and other factor-regulated calcium reabsorption	KEGG PATHWAY	hsa04961	2	50	0.0201472	0.0873046	ESR1	1
34	Insulin signaling pathway	KEGG PATHWAY	hsa04910	3	137	0.0212479	0.0893663	PRKAG1	3
34	Insulin signaling pathway	KEGG PATHWAY	hsa04910	3	137	0.0212479	0.0893663	SREBF1	1
34	Insulin signaling pathway	KEGG PATHWAY	hsa04910	3	137	0.0212479	0.0893663	G6PC3	2
35	Non-alcoholic fatty liver disease (NAFLD)	KEGG PATHWAY	hsa04932	3	149	0.0262764	0.104533	PRKAG1	3
35	Non-alcoholic fatty liver disease (NAFLD)	KEGG PATHWAY	hsa04932	3	149	0.0262764	0.104533	SREBF1	1
35	Non-alcoholic fatty liver disease (NAFLD)	KEGG PATHWAY	hsa04932	3	149	0.0262764	0.104533	CDC42	2
36	Endometrial cancer	KEGG PATHWAY	hsa05213	2	58	0.0263161	0.104533	DDB2	2
36	Endometrial cancer	KEGG PATHWAY	hsa05213	2	58	0.0263161	0.104533	AXIN1	1
37	Long-term depression	KEGG PATHWAY	hsa04730	2	60	0.0279633	0.108074	GNAZ	2
37	Long-term depression	KEGG PATHWAY	hsa04730	2	60	0.0279633	0.108074	CRHR1	2
38	Hepatitis B	KEGG PATHWAY	hsa05161	3	163	0.0328772	0.123722	DDB2	2
38	Hepatitis B	KEGG PATHWAY	hsa05161	3	163	0.0328772	0.123722	HSPG2	3
38	Hepatitis B	KEGG PATHWAY	hsa05161	3	163	0.0328772	0.123722	SMAD3	2
39	Adipocytokine signaling pathway	KEGG PATHWAY	hsa04920	2	69	0.0358642	0.131502	PRKAG1	3
39	Adipocytokine signaling pathway	KEGG PATHWAY	hsa04920	2	69	0.0358642	0.131502	G6PC3	2
40	Adherens junction	KEGG PATHWAY	hsa04520	2	72	0.0386674	0.138236	SMAD3	2
40	Adherens junction	KEGG PATHWAY	hsa04520	2	72	0.0386674	0.138236	CDC42	2
41	Bacterial invasion of epithelial cells	KEGG PATHWAY	hsa05100	2	74	0.0405812	0.139912	DNM3	1
41	Bacterial invasion of epithelial cells	KEGG PATHWAY	hsa05100	2	74	0.0405812	0.139912	CDC42	2
42	Metabolic pathways	KEGG PATHWAY	hsa01100	11	1433	0.041093	0.139912	ARSB	2
42	Metabolic pathways	KEGG PATHWAY	hsa01100	11	1433	0.041093	0.139912	CTPS1	2
42	Metabolic pathways	KEGG PATHWAY	hsa01100	11	1433	0.041093	0.139912	CYP19A1	1
42	Metabolic pathways	KEGG PATHWAY	hsa01100	11	1433	0.041093	0.139912	G6PC3	2
42	Metabolic pathways	KEGG PATHWAY	hsa01100	11	1433	0.041093	0.139912	SRR	3
42	Metabolic pathways	KEGG PATHWAY	hsa01100	11	1433	0.041093	0.139912	MARS2	3
42	Metabolic pathways	KEGG PATHWAY	hsa01100	11	1433	0.041093	0.139912	NAGS	3
42	Metabolic pathways	KEGG PATHWAY	hsa01100	11	1433	0.041093	0.139912	ALG12	2
42	Metabolic pathways	KEGG PATHWAY	hsa01100	11	1433	0.041093	0.139912	GALNT3	1
42	Metabolic pathways	KEGG PATHWAY	hsa01100	11	1433	0.041093	0.139912	IDUA	1
42	Metabolic pathways	KEGG PATHWAY	hsa01100	11	1433	0.041093	0.139912	ATP5G2	3
43	Chronic myeloid leukemia	KEGG PATHWAY	hsa05220	2	76	0.0425302	0.141438	DDB2	2
43	Chronic myeloid leukemia	KEGG PATHWAY	hsa05220	2	76	0.0425302	0.141438	SMAD3	2
44	Synaptic vesicle cycle	KEGG PATHWAY	hsa04721	2	78	0.0445135	0.144646	DNM3	1
44	Synaptic vesicle cycle	KEGG PATHWAY	hsa04721	2	78	0.0445135	0.144646	NSF	3
45	Complement and coagulation cascades	KEGG PATHWAY	hsa04610	2	79	0.0455179	0.144646	APC	1
45	Complement and coagulation cascades	KEGG PATHWAY	hsa04610	2	79	0.0455179	0.144646	F2	2
46	ECM-receptor interaction	KEGG PATHWAY	hsa04512	2	86	0.0527771	0.164068	HSPG2	3
46	ECM-receptor interaction	KEGG PATHWAY	hsa04512	2	86	0.0527771	0.164068	IBSP	2
47	Viral carcinogenesis	KEGG PATHWAY	hsa05203	3	201	0.0546806	0.166369	HDAC5	2
47	Viral carcinogenesis	KEGG PATHWAY	hsa05203	3	201	0.0546806	0.166369	RANBP1	3
47	Viral carcinogenesis	KEGG PATHWAY	hsa05203	3	201	0.0546806	0.166369	CDC42	2
48	GABAergic synapse	KEGG PATHWAY	hsa04727	2	89	0.0560061	0.166851	NSF	3
48	GABAergic synapse	KEGG PATHWAY	hsa04727	2	89	0.0560061	0.166851	PLCL1	1
49	mRNA surveillance pathway	KEGG PATHWAY	hsa03015	2	91	0.0581963	0.169838	SMG6	1
49	mRNA surveillance pathway	KEGG PATHWAY	hsa03015	2	91	0.0581963	0.169838	RNMT	1
50	Rap1 signaling pathway	KEGG PATHWAY	hsa04015	3	210	0.0606437	0.173441	CSF1	1
50	Rap1 signaling pathway	KEGG PATHWAY	hsa04015	3	210	0.0606437	0.173441	RAP1GAP	2
50	Rap1 signaling pathway	KEGG PATHWAY	hsa04015	3	210	0.0606437	0.173441	CDC42	2
51	PI3K-Akt signaling pathway	KEGG PATHWAY	hsa04151	4	354	0.0642492	0.177858	BDNF	1
51	PI3K-Akt signaling pathway	KEGG PATHWAY	hsa04151	4	354	0.0642492	0.177858	IBSP	2
51	PI3K-Akt signaling pathway	KEGG PATHWAY	hsa04151	4	354	0.0642492	0.177858	CSF1	1
51	PI3K-Akt signaling pathway	KEGG PATHWAY	hsa04151	4	354	0.0642492	0.177858	G6PC3	2
52	Endocrine resistance	KEGG PATHWAY	hsa01522	2	98	0.0660893	0.177858	JAG1	1
52	Endocrine resistance	KEGG PATHWAY	hsa01522	2	98	0.0660893	0.177858	ESR1	1
53	Human T-cell leukemia virus 1 infection	KEGG PATHWAY	hsa05166	3	219	0.0668977	0.177858	ESPL1	2
53	Human T-cell leukemia virus 1 infection	KEGG PATHWAY	hsa05166	3	219	0.0668977	0.177858	RANBP1	3
53	Human T-cell leukemia virus 1 infection	KEGG PATHWAY	hsa05166	3	219	0.0668977	0.177858	SMAD3	2
54	AGE-RAGE signaling pathway in diabetic complications	KEGG PATHWAY	hsa04933	2	100	0.0684068	0.177858	SMAD3	2
54	AGE-RAGE signaling pathway in diabetic complications	KEGG PATHWAY	hsa04933	2	100	0.0684068	0.177858	CDC42	2
55	NF-kappa B signaling pathway	KEGG PATHWAY	hsa04064	2	100	0.0684068	0.177858	TNFSF11	2
55	NF-kappa B signaling pathway	KEGG PATHWAY	hsa04064	2	100	0.0684068	0.177858	TNFRSF11A	1
56	Selenocompound metabolism	KEGG PATHWAY	hsa00450	1	17	0.0727555	0.182658	MARS2	3
57	Glucagon signaling pathway	KEGG PATHWAY	hsa04922	2	106	0.075516	0.182658	PRKAG1	3
57	Glucagon signaling pathway	KEGG PATHWAY	hsa04922	2	106	0.075516	0.182658	G6PC3	2
58	Thermogenesis	KEGG PATHWAY	hsa04714	3	231	0.0756742	0.182658	PRKAG1	3
58	Thermogenesis	KEGG PATHWAY	hsa04714	3	231	0.0756742	0.182658	SMARCD3	2
58	Thermogenesis	KEGG PATHWAY	hsa04714	3	231	0.0756742	0.182658	ATP5G2	3
59	Ras signaling pathway	KEGG PATHWAY	hsa04014	3	232	0.0764276	0.182658	BDNF	1
59	Ras signaling pathway	KEGG PATHWAY	hsa04014	3	232	0.0764276	0.182658	CSF1	1
59	Ras signaling pathway	KEGG PATHWAY	hsa04014	3	232	0.0764276	0.182658	CDC42	2
60	2-Oxocarboxylic acid metabolism	KEGG PATHWAY	hsa01210	1	18	0.0766396	0.182658	NAGS	3
61	Endocytosis	KEGG PATHWAY	hsa04144	3	244	0.0857237	0.200959	SMAD3	2
61	Endocytosis	KEGG PATHWAY	hsa04144	3	244	0.0857237	0.200959	DNM3	1
61	Endocytosis	KEGG PATHWAY	hsa04144	3	244	0.0857237	0.200959	CDC42	2
62	Arginine biosynthesis	KEGG PATHWAY	hsa00220	1	21	0.0881948	0.203417	NAGS	3
63	Protein export	KEGG PATHWAY	hsa03060	1	23	0.0958184	0.215867	SRP19	2
64	Lysosome	KEGG PATHWAY	hsa04142	2	123	0.0968198	0.215867	IDUA	1
64	Lysosome	KEGG PATHWAY	hsa04142	2	123	0.0968198	0.215867	ARSB	2
65	Cell cycle	KEGG PATHWAY	hsa04110	2	124	0.0981215	0.215867	ESPL1	2
65	Cell cycle	KEGG PATHWAY	hsa04110	2	124	0.0981215	0.215867	SMAD3	2
66	Galactose metabolism	KEGG PATHWAY	hsa00052	1	31	0.125684	0.264307	G6PC3	2
67	Circadian rhythm	KEGG PATHWAY	hsa04710	1	31	0.125684	0.264307	PRKAG1	3
68	Mucin type O-glycan biosynthesis	KEGG PATHWAY	hsa00512	1	31	0.125684	0.264307	GALNT3	1
69	Cytokine-cytokine receptor interaction	KEGG PATHWAY	hsa04060	3	294	0.129081	0.267023	TNFSF11	2
69	Cytokine-cytokine receptor interaction	KEGG PATHWAY	hsa04060	3	294	0.129081	0.267023	CSF1	1
69	Cytokine-cytokine receptor interaction	KEGG PATHWAY	hsa04060	3	294	0.129081	0.267023	TNFRSF11A	1
70	Phospholipase D signaling pathway	KEGG PATHWAY	hsa04072	2	148	0.130711	0.267023	F2	2
70	Phospholipase D signaling pathway	KEGG PATHWAY	hsa04072	2	148	0.130711	0.267023	DNM3	1
71	MicroRNAs in cancer	KEGG PATHWAY	hsa05206	3	299	0.133782	0.269449	WNT3	2
71	MicroRNAs in cancer	KEGG PATHWAY	hsa05206	3	299	0.133782	0.269449	MIR615	3
71	MicroRNAs in cancer	KEGG PATHWAY	hsa05206	3	299	0.133782	0.269449	RPS6KA5	1
72	Oxytocin signaling pathway	KEGG PATHWAY	hsa04921	2	153	0.137784	0.273654	PRKAG1	3
72	Oxytocin signaling pathway	KEGG PATHWAY	hsa04921	2	153	0.137784	0.273654	MEF2C	1
73	Starch and sucrose metabolism	KEGG PATHWAY	hsa00500	1	36	0.14385	0.281789	G6PC3	2
74	Thyroid cancer	KEGG PATHWAY	hsa05216	1	37	0.147438	0.284915	DDB2	2
75	Ferroptosis	KEGG PATHWAY	hsa04216	1	40	0.158113	0.296648	PCBP2	3
76	Glycine, serine and threonine metabolism	KEGG PATHWAY	hsa00260	1	40	0.158113	0.296648	SRR	3
77	Bladder cancer	KEGG PATHWAY	hsa05219	1	41	0.161641	0.296648	RPS6KA5	1
78	Tight junction	KEGG PATHWAY	hsa04530	2	170	0.16241	0.296648	PRKAG1	3
78	Tight junction	KEGG PATHWAY	hsa04530	2	170	0.16241	0.296648	CDC42	2
79	Alzheimer disease	KEGG PATHWAY	hsa05010	2	171	0.163883	0.296648	MAPT	1
79	Alzheimer disease	KEGG PATHWAY	hsa05010	2	171	0.163883	0.296648	ATP5G2	3
80	Carbohydrate digestion and absorption	KEGG PATHWAY	hsa04973	1	44	0.172139	0.3039	G6PC3	2
81	Vasopressin-regulated water reabsorption	KEGG PATHWAY	hsa04962	1	44	0.172139	0.3039	NSF	3
82	Alcoholism	KEGG PATHWAY	hsa05034	2	180	0.177242	0.307945	BDNF	1
82	Alcoholism	KEGG PATHWAY	hsa05034	2	180	0.177242	0.307945	HDAC5	2
83	Axon guidance	KEGG PATHWAY	hsa04360	2	181	0.178737	0.307945	WNT4	1
83	Axon guidance	KEGG PATHWAY	hsa04360	2	181	0.178737	0.307945	CDC42	2
84	Nucleotide excision repair	KEGG PATHWAY	hsa03420	1	47	0.182506	0.310695	DDB2	2
85	Notch signaling pathway	KEGG PATHWAY	hsa04330	1	48	0.185933	0.311223	JAG1	1
86	Ovarian steroidogenesis	KEGG PATHWAY	hsa04913	1	49	0.189345	0.311223	CYP19A1	1
87	Cocaine addiction	KEGG PATHWAY	hsa05030	1	49	0.189345	0.311223	BDNF	1
88	N-Glycan biosynthesis	KEGG PATHWAY	hsa00510	1	50	0.192744	0.312724	ALG12	2
89	Amyotrophic lateral sclerosis (ALS)	KEGG PATHWAY	hsa05014	1	51	0.196128	0.312724	PRPH	3
90	Huntington disease	KEGG PATHWAY	hsa05016	2	193	0.196819	0.312724	BDNF	1
90	Huntington disease	KEGG PATHWAY	hsa05016	2	193	0.196819	0.312724	ATP5G2	3
91	Focal adhesion	KEGG PATHWAY	hsa04510	2	199	0.205945	0.320501	IBSP	2
91	Focal adhesion	KEGG PATHWAY	hsa04510	2	199	0.205945	0.320501	CDC42	2
92	Fanconi anemia pathway	KEGG PATHWAY	hsa03460	1	54	0.206197	0.320501	RMI1	2
93	Pathogenic Escherichia coli infection	KEGG PATHWAY	hsa05130	1	55	0.209525	0.322172	CDC42	2
94	Pyrimidine metabolism	KEGG PATHWAY	hsa00240	1	57	0.21614	0.328808	CTPS1	2
95	VEGF signaling pathway	KEGG PATHWAY	hsa04370	1	59	0.222699	0.335221	CDC42	2
96	Steroid hormone biosynthesis	KEGG PATHWAY	hsa00140	1	60	0.225959	0.336584	CYP19A1	1
97	Regulation of actin cytoskeleton	KEGG PATHWAY	hsa04810	2	214	0.228938	0.337507	F2	2
97	Regulation of actin cytoskeleton	KEGG PATHWAY	hsa04810	2	214	0.228938	0.337507	CDC42	2
98	Longevity regulating pathway - multiple species	KEGG PATHWAY	hsa04213	1	62	0.232437	0.339168	PRKAG1	3
99	Inflammatory bowel disease (IBD)	KEGG PATHWAY	hsa05321	1	65	0.242053	0.34721	SMAD3	2
100	Non-small cell lung cancer	KEGG PATHWAY	hsa05223	1	66	0.245232	0.34721	DDB2	2
101	Aminoacyl-tRNA biosynthesis	KEGG PATHWAY	hsa00970	1	66	0.245232	0.34721	MARS2	3
102	Shigellosis	KEGG PATHWAY	hsa05131	1	68	0.25155	0.349239	CDC42	2
103	Glycolysis / Gluconeogenesis	KEGG PATHWAY	hsa00010	1	68	0.25155	0.349239	G6PC3	2
104	Renal cell carcinoma	KEGG PATHWAY	hsa05211	1	69	0.254689	0.350197	CDC42	2
105	Epithelial cell signaling in Helicobacter pylori infection	KEGG PATHWAY	hsa05120	1	70	0.257815	0.351119	CDC42	2
106	Melanoma	KEGG PATHWAY	hsa05218	1	72	0.264028	0.35286	DDB2	2
107	p53 signaling pathway	KEGG PATHWAY	hsa04115	1	72	0.264028	0.35286	DDB2	2
108	Glioma	KEGG PATHWAY	hsa05214	1	75	0.273251	0.358485	DDB2	2
109	Biosynthesis of amino acids	KEGG PATHWAY	hsa01230	1	75	0.273251	0.358485	NAGS	3
110	Salmonella infection	KEGG PATHWAY	hsa05132	1	83	0.297287	0.386473	CDC42	2
111	Longevity regulating pathway	KEGG PATHWAY	hsa04211	1	89	0.314794	0.398767	PRKAG1	3
112	Protein digestion and absorption	KEGG PATHWAY	hsa04974	1	90	0.31767	0.398767	COL11A1	1
113	Hypertrophic cardiomyopathy (HCM)	KEGG PATHWAY	hsa05410	1	90	0.31767	0.398767	PRKAG1	3
114	Th1 and Th2 cell differentiation	KEGG PATHWAY	hsa04658	1	92	0.323385	0.398767	JAG1	1
115	Small cell lung cancer	KEGG PATHWAY	hsa05222	1	93	0.326224	0.398767	DDB2	2
116	GnRH signaling pathway	KEGG PATHWAY	hsa04912	1	93	0.326224	0.398767	CDC42	2
117	TGF-beta signaling pathway	KEGG PATHWAY	hsa04350	1	94	0.329052	0.398767	SMAD3	2
118	Fc gamma R-mediated phagocytosis	KEGG PATHWAY	hsa04666	1	94	0.329052	0.398767	CDC42	2
119	Hematopoietic cell lineage	KEGG PATHWAY	hsa04640	1	97	0.337465	0.402146	CSF1	1
120	Circadian entrainment	KEGG PATHWAY	hsa04713	1	97	0.337465	0.402146	RPS6KA5	1
121	Viral protein interaction with cytokine and cytokine receptor	KEGG PATHWAY	hsa04061	1	100	0.345773	0.40864	CSF1	1
122	Chagas disease (American trypanosomiasis)	KEGG PATHWAY	hsa05142	1	103	0.353977	0.411534	SMAD3	2
123	T cell receptor signaling pathway	KEGG PATHWAY	hsa04660	1	103	0.353977	0.411534	CDC42	2
124	Th17 cell differentiation	KEGG PATHWAY	hsa04659	1	107	0.364757	0.420647	SMAD3	2
125	Leukocyte transendothelial migration	KEGG PATHWAY	hsa04670	1	112	0.377981	0.43241	CDC42	2
126	Yersinia infection	KEGG PATHWAY	hsa05135	1	121	0.401099	0.455215	CDC42	2
127	Platelet activation	KEGG PATHWAY	hsa04611	1	124	0.408613	0.460092	F2	2
128	Neuroactive ligand-receptor interaction	KEGG PATHWAY	hsa04080	2	338	0.417193	0.463904	F2	2
128	Neuroactive ligand-receptor interaction	KEGG PATHWAY	hsa04080	2	338	0.417193	0.463904	CRHR1	2
129	Oocyte meiosis	KEGG PATHWAY	hsa04114	1	128	0.418487	0.463904	ESPL1	2
130	Relaxin signaling pathway	KEGG PATHWAY	hsa04926	1	130	0.423362	0.465698	SMAD3	2
131	Oxidative phosphorylation	KEGG PATHWAY	hsa00190	1	133	0.430599	0.470043	ATP5G2	3
132	Ubiquitin mediated proteolysis	KEGG PATHWAY	hsa04120	1	137	0.440108	0.474677	DDB2	2
133	Estrogen signaling pathway	KEGG PATHWAY	hsa04915	1	138	0.44246	0.474677	ESR1	1
134	Fluid shear stress and atherosclerosis	KEGG PATHWAY	hsa05418	1	139	0.444803	0.474677	MEF2C	1
135	Parkinson disease	KEGG PATHWAY	hsa05012	1	142	0.451772	0.478544	ATP5G2	3
136	Retrograde endocannabinoid signaling	KEGG PATHWAY	hsa04723	1	148	0.465451	0.48818	FAAH	2
137	Adrenergic signaling in cardiomyocytes	KEGG PATHWAY	hsa04261	1	149	0.467697	0.48818	RPS6KA5	1
138	Ribosome	KEGG PATHWAY	hsa03010	1	153	0.47659	0.493858	MRPL28	2
139	Cellular senescence	KEGG PATHWAY	hsa04218	1	160	0.491799	0.505951	SMAD3	2
140	RNA transport	KEGG PATHWAY	hsa03013	1	165	0.502392	0.513158	AAAS	2
141	cGMP-PKG signaling pathway	KEGG PATHWAY	hsa04022	1	167	0.506568	0.513753	MEF2C	1
142	Chemokine signaling pathway	KEGG PATHWAY	hsa04062	1	190	0.552156	0.556045	CDC42	2
143	cAMP signaling pathway	KEGG PATHWAY	hsa04024	1	214	0.595267	0.595267	BDNF	1

## Sheet: top_pathways
rank	Term	Database	ID	Input number	Background number	P-Value	Corrected P-Value	genes	is.known.gene
1	Wnt signaling pathway	KEGG PATHWAY	hsa04310	10	160	3e-09	4.29e-07	RSPO3	1
1	Wnt signaling pathway	KEGG PATHWAY	hsa04310	10	160	3e-09	4.29e-07	LGR4	2
1	Wnt signaling pathway	KEGG PATHWAY	hsa04310	10	160	3e-09	4.29e-07	SOST	1
1	Wnt signaling pathway	KEGG PATHWAY	hsa04310	10	160	3e-09	4.29e-07	SFRP4	2
1	Wnt signaling pathway	KEGG PATHWAY	hsa04310	10	160	3e-09	4.29e-07	AXIN1	1
1	Wnt signaling pathway	KEGG PATHWAY	hsa04310	10	160	3e-09	4.29e-07	LRP5	1
1	Wnt signaling pathway	KEGG PATHWAY	hsa04310	10	160	3e-09	4.29e-07	WNT3	2
1	Wnt signaling pathway	KEGG PATHWAY	hsa04310	10	160	3e-09	4.29e-07	SMAD3	2
1	Wnt signaling pathway	KEGG PATHWAY	hsa04310	10	160	3e-09	4.29e-07	WNT16	1
1	Wnt signaling pathway	KEGG PATHWAY	hsa04310	10	160	3e-09	4.29e-07	WNT4	1
2	Breast cancer	KEGG PATHWAY	hsa05224	9	147	2.24e-08	1.6e-06	TNFSF11	2
2	Breast cancer	KEGG PATHWAY	hsa05224	9	147	2.24e-08	1.6e-06	AXIN1	1
2	Breast cancer	KEGG PATHWAY	hsa05224	9	147	2.24e-08	1.6e-06	LRP5	1
2	Breast cancer	KEGG PATHWAY	hsa05224	9	147	2.24e-08	1.6e-06	WNT3	2
2	Breast cancer	KEGG PATHWAY	hsa05224	9	147	2.24e-08	1.6e-06	ESR1	1
2	Breast cancer	KEGG PATHWAY	hsa05224	9	147	2.24e-08	1.6e-06	WNT4	1
2	Breast cancer	KEGG PATHWAY	hsa05224	9	147	2.24e-08	1.6e-06	DDB2	2
2	Breast cancer	KEGG PATHWAY	hsa05224	9	147	2.24e-08	1.6e-06	WNT16	1
2	Breast cancer	KEGG PATHWAY	hsa05224	9	147	2.24e-08	1.6e-06	JAG1	1
3	Hepatocellular carcinoma	KEGG PATHWAY	hsa05225	8	168	8.52e-07	4.06e-05	AXIN1	1
3	Hepatocellular carcinoma	KEGG PATHWAY	hsa05225	8	168	8.52e-07	4.06e-05	LRP5	1
3	Hepatocellular carcinoma	KEGG PATHWAY	hsa05225	8	168	8.52e-07	4.06e-05	WNT3	2
3	Hepatocellular carcinoma	KEGG PATHWAY	hsa05225	8	168	8.52e-07	4.06e-05	SMAD3	2
3	Hepatocellular carcinoma	KEGG PATHWAY	hsa05225	8	168	8.52e-07	4.06e-05	SMARCD3	2
3	Hepatocellular carcinoma	KEGG PATHWAY	hsa05225	8	168	8.52e-07	4.06e-05	DDB2	2
3	Hepatocellular carcinoma	KEGG PATHWAY	hsa05225	8	168	8.52e-07	4.06e-05	WNT16	1
3	Hepatocellular carcinoma	KEGG PATHWAY	hsa05225	8	168	8.52e-07	4.06e-05	WNT4	1
4	Pathways in cancer	KEGG PATHWAY	hsa05200	12	530	3.41e-06	0.00012205	F2	2
4	Pathways in cancer	KEGG PATHWAY	hsa05200	12	530	3.41e-06	0.00012205	RPS6KA5	1
4	Pathways in cancer	KEGG PATHWAY	hsa05200	12	530	3.41e-06	0.00012205	AXIN1	1
4	Pathways in cancer	KEGG PATHWAY	hsa05200	12	530	3.41e-06	0.00012205	LRP5	1
4	Pathways in cancer	KEGG PATHWAY	hsa05200	12	530	3.41e-06	0.00012205	WNT3	2
4	Pathways in cancer	KEGG PATHWAY	hsa05200	12	530	3.41e-06	0.00012205	ESR1	1
4	Pathways in cancer	KEGG PATHWAY	hsa05200	12	530	3.41e-06	0.00012205	SMAD3	2
4	Pathways in cancer	KEGG PATHWAY	hsa05200	12	530	3.41e-06	0.00012205	WNT4	1
4	Pathways in cancer	KEGG PATHWAY	hsa05200	12	530	3.41e-06	0.00012205	DDB2	2
4	Pathways in cancer	KEGG PATHWAY	hsa05200	12	530	3.41e-06	0.00012205	WNT16	1
4	Pathways in cancer	KEGG PATHWAY	hsa05200	12	530	3.41e-06	0.00012205	JAG1	1
4	Pathways in cancer	KEGG PATHWAY	hsa05200	12	530	3.41e-06	0.00012205	CDC42	2
5	Gastric cancer	KEGG PATHWAY	hsa05226	7	149	4.58e-06	0.00013095	AXIN1	1
5	Gastric cancer	KEGG PATHWAY	hsa05226	7	149	4.58e-06	0.00013095	LRP5	1
5	Gastric cancer	KEGG PATHWAY	hsa05226	7	149	4.58e-06	0.00013095	WNT3	2
5	Gastric cancer	KEGG PATHWAY	hsa05226	7	149	4.58e-06	0.00013095	SMAD3	2
5	Gastric cancer	KEGG PATHWAY	hsa05226	7	149	4.58e-06	0.00013095	DDB2	2
5	Gastric cancer	KEGG PATHWAY	hsa05226	7	149	4.58e-06	0.00013095	WNT16	1
5	Gastric cancer	KEGG PATHWAY	hsa05226	7	149	4.58e-06	0.00013095	WNT4	1
6	Basal cell carcinoma	KEGG PATHWAY	hsa05217	5	63	1.02e-05	0.00024305	WNT3	2
6	Basal cell carcinoma	KEGG PATHWAY	hsa05217	5	63	1.02e-05	0.00024305	DDB2	2
6	Basal cell carcinoma	KEGG PATHWAY	hsa05217	5	63	1.02e-05	0.00024305	WNT4	1
6	Basal cell carcinoma	KEGG PATHWAY	hsa05217	5	63	1.02e-05	0.00024305	AXIN1	1
6	Basal cell carcinoma	KEGG PATHWAY	hsa05217	5	63	1.02e-05	0.00024305	WNT16	1
7	Signaling pathways regulating pluripotency of stem cells	KEGG PATHWAY	hsa04550	6	140	3.68e-05	0.00075078	AXIN1	1
7	Signaling pathways regulating pluripotency of stem cells	KEGG PATHWAY	hsa04550	6	140	3.68e-05	0.00075078	WNT3	2
7	Signaling pathways regulating pluripotency of stem cells	KEGG PATHWAY	hsa04550	6	140	3.68e-05	0.00075078	WNT4	1
7	Signaling pathways regulating pluripotency of stem cells	KEGG PATHWAY	hsa04550	6	140	3.68e-05	0.00075078	DLX5	2
7	Signaling pathways regulating pluripotency of stem cells	KEGG PATHWAY	hsa04550	6	140	3.68e-05	0.00075078	WNT16	1
7	Signaling pathways regulating pluripotency of stem cells	KEGG PATHWAY	hsa04550	6	140	3.68e-05	0.00075078	SMAD3	2
8	Proteoglycans in cancer	KEGG PATHWAY	hsa05205	6	203	0.00026295	0.00470023	ESR1	1
8	Proteoglycans in cancer	KEGG PATHWAY	hsa05205	6	203	0.00026295	0.00470023	WNT3	2
8	Proteoglycans in cancer	KEGG PATHWAY	hsa05205	6	203	0.00026295	0.00470023	HSPG2	3
8	Proteoglycans in cancer	KEGG PATHWAY	hsa05205	6	203	0.00026295	0.00470023	WNT4	1
8	Proteoglycans in cancer	KEGG PATHWAY	hsa05205	6	203	0.00026295	0.00470023	WNT16	1
8	Proteoglycans in cancer	KEGG PATHWAY	hsa05205	6	203	0.00026295	0.00470023	CDC42	2
9	MAPK signaling pathway	KEGG PATHWAY	hsa04010	7	295	0.00029978	0.00476318	RPS6KA5	1
9	MAPK signaling pathway	KEGG PATHWAY	hsa04010	7	295	0.00029978	0.00476318	CSF1	1
9	MAPK signaling pathway	KEGG PATHWAY	hsa04010	7	295	0.00029978	0.00476318	MEF2C	1
9	MAPK signaling pathway	KEGG PATHWAY	hsa04010	7	295	0.00029978	0.00476318	MAP3K12	3
9	MAPK signaling pathway	KEGG PATHWAY	hsa04010	7	295	0.00029978	0.00476318	MAPT	1
9	MAPK signaling pathway	KEGG PATHWAY	hsa04010	7	295	0.00029978	0.00476318	BDNF	1
9	MAPK signaling pathway	KEGG PATHWAY	hsa04010	7	295	0.00029978	0.00476318	CDC42	2
10	Apelin signaling pathway	KEGG PATHWAY	hsa04371	5	137	0.00034178	0.0048875	PRKAG1	3
10	Apelin signaling pathway	KEGG PATHWAY	hsa04371	5	137	0.00034178	0.0048875	MEF2C	1
10	Apelin signaling pathway	KEGG PATHWAY	hsa04371	5	137	0.00034178	0.0048875	JAG1	1
10	Apelin signaling pathway	KEGG PATHWAY	hsa04371	5	137	0.00034178	0.0048875	HDAC5	2
10	Apelin signaling pathway	KEGG PATHWAY	hsa04371	5	137	0.00034178	0.0048875	SMAD3	2
11	Hippo signaling pathway	KEGG PATHWAY	hsa04390	5	154	0.00057267	0.00648079	WNT3	2
11	Hippo signaling pathway	KEGG PATHWAY	hsa04390	5	154	0.00057267	0.00648079	WNT16	1
11	Hippo signaling pathway	KEGG PATHWAY	hsa04390	5	154	0.00057267	0.00648079	WNT4	1
11	Hippo signaling pathway	KEGG PATHWAY	hsa04390	5	154	0.00057267	0.00648079	AXIN1	1
11	Hippo signaling pathway	KEGG PATHWAY	hsa04390	5	154	0.00057267	0.00648079	SMAD3	2
12	Human papillomavirus infection	KEGG PATHWAY	hsa05165	7	330	0.00057621	0.00648079	AXIN1	1
12	Human papillomavirus infection	KEGG PATHWAY	hsa05165	7	330	0.00057621	0.00648079	WNT3	2
12	Human papillomavirus infection	KEGG PATHWAY	hsa05165	7	330	0.00057621	0.00648079	WNT4	1
12	Human papillomavirus infection	KEGG PATHWAY	hsa05165	7	330	0.00057621	0.00648079	WNT16	1
12	Human papillomavirus infection	KEGG PATHWAY	hsa05165	7	330	0.00057621	0.00648079	JAG1	1
12	Human papillomavirus infection	KEGG PATHWAY	hsa05165	7	330	0.00057621	0.00648079	IBSP	2
12	Human papillomavirus infection	KEGG PATHWAY	hsa05165	7	330	0.00057621	0.00648079	CDC42	2
13	Cushing syndrome	KEGG PATHWAY	hsa04934	5	155	0.00058916	0.00648079	WNT3	2
13	Cushing syndrome	KEGG PATHWAY	hsa04934	5	155	0.00058916	0.00648079	WNT16	1
13	Cushing syndrome	KEGG PATHWAY	hsa04934	5	155	0.00058916	0.00648079	WNT4	1
13	Cushing syndrome	KEGG PATHWAY	hsa04934	5	155	0.00058916	0.00648079	AXIN1	1
13	Cushing syndrome	KEGG PATHWAY	hsa04934	5	155	0.00058916	0.00648079	CRHR1	2
14	Proteasome	KEGG PATHWAY	hsa03050	3	45	0.00108544	0.011087	SHFM1	1
14	Proteasome	KEGG PATHWAY	hsa03050	3	45	0.00108544	0.011087	C7orf76	1
14	Proteasome	KEGG PATHWAY	hsa03050	3	45	0.00108544	0.011087	PSMD13	1
15	Parathyroid hormone synthesis, secretion and action	KEGG PATHWAY	hsa04928	4	106	0.0012116	0.0115506	MEF2C	1
15	Parathyroid hormone synthesis, secretion and action	KEGG PATHWAY	hsa04928	4	106	0.0012116	0.0115506	TNFSF11	2
15	Parathyroid hormone synthesis, secretion and action	KEGG PATHWAY	hsa04928	4	106	0.0012116	0.0115506	SOST	1
15	Parathyroid hormone synthesis, secretion and action	KEGG PATHWAY	hsa04928	4	106	0.0012116	0.0115506	LRP5	1
16	Glycosaminoglycan degradation	KEGG PATHWAY	hsa00531	2	19	0.00347255	0.0304192	IDUA	1
16	Glycosaminoglycan degradation	KEGG PATHWAY	hsa00531	2	19	0.00347255	0.0304192	ARSB	2
17	Prolactin signaling pathway	KEGG PATHWAY	hsa04917	3	70	0.00361627	0.0304192	TNFSF11	2
17	Prolactin signaling pathway	KEGG PATHWAY	hsa04917	3	70	0.00361627	0.0304192	TNFRSF11A	1
17	Prolactin signaling pathway	KEGG PATHWAY	hsa04917	3	70	0.00361627	0.0304192	ESR1	1
18	Pancreatic cancer	KEGG PATHWAY	hsa05212	3	75	0.00435646	0.0330691	DDB2	2
18	Pancreatic cancer	KEGG PATHWAY	hsa05212	3	75	0.00435646	0.0330691	SMAD3	2
18	Pancreatic cancer	KEGG PATHWAY	hsa05212	3	75	0.00435646	0.0330691	CDC42	2
19	mTOR signaling pathway	KEGG PATHWAY	hsa04150	4	153	0.0043938	0.0330691	WNT3	2
19	mTOR signaling pathway	KEGG PATHWAY	hsa04150	4	153	0.0043938	0.0330691	WNT16	1
19	mTOR signaling pathway	KEGG PATHWAY	hsa04150	4	153	0.0043938	0.0330691	WNT4	1
19	mTOR signaling pathway	KEGG PATHWAY	hsa04150	4	153	0.0043938	0.0330691	LRP5	1
20	Colorectal cancer	KEGG PATHWAY	hsa05210	3	86	0.00628929	0.0449684	DDB2	2
20	Colorectal cancer	KEGG PATHWAY	hsa05210	3	86	0.00628929	0.0449684	AXIN1	1
20	Colorectal cancer	KEGG PATHWAY	hsa05210	3	86	0.00628929	0.0449684	SMAD3	2
21	Rheumatoid arthritis	KEGG PATHWAY	hsa05323	3	91	0.00731167	0.049789	TNFSF11	2
21	Rheumatoid arthritis	KEGG PATHWAY	hsa05323	3	91	0.00731167	0.049789	CSF1	1
21	Rheumatoid arthritis	KEGG PATHWAY	hsa05323	3	91	0.00731167	0.049789	TNFRSF11A	1

## Sheet: top_pathways_clusters
Term	Database	ID	Input number	Background number	P-Value	Corrected P-Value	Input	Hyperlink	Enrich_ratio	Cluster	Cluster_size	Cluster_P-Value_median
Wnt signaling pathway	KEGG PATHWAY	hsa04310	10	160	3e-09	4.29e-07	RSPO3|LGR4|SOST|SFRP4|AXIN1|LRP5|WNT3|SMAD3|WNT16|WNT4	http://www.genome.jp/kegg-bin/show_pathway?hsa04310/hsa:7473%09red/hsa:6424%09red/hsa:55366%09red/hsa:54361%09red/hsa:84870%09red/hsa:4041%09red/hsa:50964%09red/hsa:4088%09red/hsa:8312%09red/hsa:51384%09red	0.0625	1	12	2.35e-05
Breast cancer	KEGG PATHWAY	hsa05224	9	147	2.24e-08	1.6e-06	TNFSF11|AXIN1|LRP5|WNT3|ESR1|WNT4|DDB2|WNT16|JAG1	http://www.genome.jp/kegg-bin/show_pathway?hsa05224/hsa:1643%09red/hsa:7473%09red/hsa:8600%09red/hsa:2099%09red/hsa:4041%09red/hsa:54361%09red/hsa:182%09red/hsa:8312%09red/hsa:51384%09red	0.0612245	1	12	2.35e-05
Hepatocellular carcinoma	KEGG PATHWAY	hsa05225	8	168	8.52e-07	4.06e-05	AXIN1|LRP5|WNT3|SMAD3|SMARCD3|DDB2|WNT16|WNT4	http://www.genome.jp/kegg-bin/show_pathway?hsa05225/hsa:6604%09red/hsa:1643%09red/hsa:7473%09red/hsa:4041%09red/hsa:54361%09red/hsa:4088%09red/hsa:8312%09red/hsa:51384%09red	0.0476191	1	12	2.35e-05
Pathways in cancer	KEGG PATHWAY	hsa05200	12	530	3.41e-06	0.00012205	F2|RPS6KA5|AXIN1|LRP5|WNT3|ESR1|SMAD3|WNT4|DDB2|WNT16|JAG1|CDC42	http://www.genome.jp/kegg-bin/show_pathway?hsa05200/hsa:1643%09red/hsa:7473%09red/hsa:9252%09red/hsa:998%09red/hsa:2147%09red/hsa:54361%09red/hsa:4041%09red/hsa:2099%09red/hsa:4088%09red/hsa:182%09red/hsa:8312%09red/hsa:51384%09red	0.0226415	1	12	2.35e-05
Gastric cancer	KEGG PATHWAY	hsa05226	7	149	4.58e-06	0.00013095	AXIN1|LRP5|WNT3|SMAD3|DDB2|WNT16|WNT4	http://www.genome.jp/kegg-bin/show_pathway?hsa05226/hsa:1643%09red/hsa:7473%09red/hsa:4041%09red/hsa:54361%09red/hsa:4088%09red/hsa:8312%09red/hsa:51384%09red	0.0469799	1	12	2.35e-05
Basal cell carcinoma	KEGG PATHWAY	hsa05217	5	63	1.02e-05	0.00024305	WNT3|DDB2|WNT4|AXIN1|WNT16	http://www.genome.jp/kegg-bin/show_pathway?hsa05217/hsa:54361%09red/hsa:8312%09red/hsa:1643%09red/hsa:7473%09red/hsa:51384%09red	0.0793651	1	12	2.35e-05
Signaling pathways regulating pluripotency of stem cells	KEGG PATHWAY	hsa04550	6	140	3.68e-05	0.00075078	AXIN1|WNT3|WNT4|DLX5|WNT16|SMAD3	http://www.genome.jp/kegg-bin/show_pathway?hsa04550/hsa:7473%09red/hsa:1749%09red/hsa:51384%09red/hsa:4088%09red/hsa:8312%09red/hsa:54361%09red	0.0428571	1	12	2.35e-05
Proteoglycans in cancer	KEGG PATHWAY	hsa05205	6	203	0.00026295	0.00470023	ESR1|WNT3|HSPG2|WNT4|WNT16|CDC42	http://www.genome.jp/kegg-bin/show_pathway?hsa05205/hsa:7473%09red/hsa:998%09red/hsa:3339%09red/hsa:2099%09red/hsa:51384%09red/hsa:54361%09red	0.0295567	1	12	2.35e-05
Hippo signaling pathway	KEGG PATHWAY	hsa04390	5	154	0.00057267	0.00648079	WNT3|WNT16|WNT4|AXIN1|SMAD3	http://www.genome.jp/kegg-bin/show_pathway?hsa04390/hsa:54361%09red/hsa:8312%09red/hsa:7473%09red/hsa:51384%09red/hsa:4088%09red	0.0324675	1	12	2.35e-05
Human papillomavirus infection	KEGG PATHWAY	hsa05165	7	330	0.00057621	0.00648079	AXIN1|WNT3|WNT4|WNT16|JAG1|IBSP|CDC42	http://www.genome.jp/kegg-bin/show_pathway?hsa05165/hsa:7473%09red/hsa:998%09red/hsa:54361%09red/hsa:182%09red/hsa:8312%09red/hsa:51384%09red/hsa:3381%09red	0.0212121	1	12	2.35e-05
Cushing syndrome	KEGG PATHWAY	hsa04934	5	155	0.00058916	0.00648079	WNT3|WNT16|WNT4|AXIN1|CRHR1	http://www.genome.jp/kegg-bin/show_pathway?hsa04934/hsa:54361%09red/hsa:8312%09red/hsa:7473%09red/hsa:51384%09red/hsa:1394%09red	0.0322581	1	12	2.35e-05
mTOR signaling pathway	KEGG PATHWAY	hsa04150	4	153	0.0043938	0.0330691	WNT3|WNT16|WNT4|LRP5	http://www.genome.jp/kegg-bin/show_pathway?hsa04150/hsa:54361%09red/hsa:4041%09red/hsa:7473%09red/hsa:51384%09red	0.0261438	1	12	2.35e-05
Pancreatic cancer	KEGG PATHWAY	hsa05212	3	75	0.00435646	0.0330691	DDB2|SMAD3|CDC42	http://www.genome.jp/kegg-bin/show_pathway?hsa05212/hsa:998%09red/hsa:1643%09red/hsa:4088%09red	0.04	2	2	0.00532287
Colorectal cancer	KEGG PATHWAY	hsa05210	3	86	0.00628929	0.0449684	DDB2|AXIN1|SMAD3	http://www.genome.jp/kegg-bin/show_pathway?hsa05210/hsa:8312%09red/hsa:1643%09red/hsa:4088%09red	0.0348837	2	2	0.00532287
Prolactin signaling pathway	KEGG PATHWAY	hsa04917	3	70	0.00361627	0.0304192	TNFSF11|TNFRSF11A|ESR1	http://www.genome.jp/kegg-bin/show_pathway?hsa04917/hsa:8792%09red/hsa:8600%09red/hsa:2099%09red	0.0428571	3	2	0.00546397
Rheumatoid arthritis	KEGG PATHWAY	hsa05323	3	91	0.00731167	0.049789	TNFSF11|CSF1|TNFRSF11A	http://www.genome.jp/kegg-bin/show_pathway?hsa05323/hsa:8792%09red/hsa:8600%09red/hsa:1435%09red	0.032967	3	2	0.00546397
MAPK signaling pathway	KEGG PATHWAY	hsa04010	7	295	0.00029978	0.00476318	RPS6KA5|CSF1|MEF2C|MAP3K12|MAPT|BDNF|CDC42	http://www.genome.jp/kegg-bin/show_pathway?hsa04010/hsa:1435%09red/hsa:9252%09red/hsa:998%09red/hsa:4137%09red/hsa:7786%09red/hsa:4208%09red/hsa:627%09red	0.0237288	NA	NA	0.00108544
Apelin signaling pathway	KEGG PATHWAY	hsa04371	5	137	0.00034178	0.0048875	PRKAG1|MEF2C|JAG1|HDAC5|SMAD3	http://www.genome.jp/kegg-bin/show_pathway?hsa04371/hsa:5571%09red/hsa:10014%09red/hsa:182%09red/hsa:4208%09red/hsa:4088%09red	0.0364963	NA	NA	0.00108544
Proteasome	KEGG PATHWAY	hsa03050	3	45	0.00108544	0.011087	SHFM1|C7orf76|PSMD13	http://www.genome.jp/kegg-bin/show_pathway?hsa03050/hsa:5719%09red/hsa:7979%09red	0.0666667	NA	NA	0.00108544
Parathyroid hormone synthesis, secretion and action	KEGG PATHWAY	hsa04928	4	106	0.0012116	0.0115506	MEF2C|TNFSF11|SOST|LRP5	http://www.genome.jp/kegg-bin/show_pathway?hsa04928/hsa:4208%09red/hsa:4041%09red/hsa:8600%09red/hsa:50964%09red	0.0377359	NA	NA	0.00108544
Glycosaminoglycan degradation	KEGG PATHWAY	hsa00531	2	19	0.00347255	0.0304192	IDUA|ARSB	http://www.genome.jp/kegg-bin/show_pathway?hsa00531/hsa:411%09red/hsa:3425%09red	0.105263	NA	NA	0.00108544
